# Supplementary material for: Data compilation on the effect of grain size, temperature, and texture on the strength of a single-phase FCC MnFeNi medium-entropy alloy
Source: Data Brief. 2019 Nov 15;28:104807. doi: 10.1016/j.dib.2019.104807 (PMC6909151; doi:10.1016/j.dib.2019.104807)
Supplement: Multimedia component 1 [file mmc1.zip]

Archive with 71 entries (63 files):
- Compression_Tests/173K/
- Compression_Tests/173K/MnFeNi_1473K_60min_173K_1.xlsx
- Compression_Tests/173K/MnFeNi_1473K_60min_173K_2.xlsx
- Compression_Tests/223K/
- Compression_Tests/223K/MnFeNi_1473K_60min_223K_1.xlsx
- Compression_Tests/223K/MnFeNi_1473K_60min_223K_2.xlsx
- Compression_Tests/293K/
- Compression_Tests/293K/MnFeNi_1073K_120min_RT.xlsx
- Compression_Tests/293K/MnFeNi_1073K_45min_RT.xlsx
- Compression_Tests/293K/MnFeNi_1073K_60min_RT.xlsx
- Compression_Tests/293K/MnFeNi_1173K_60min_RT.xlsx
- Compression_Tests/293K/MnFeNi_1273K_60min_RT.xlsx
- Compression_Tests/293K/MnFeNi_1373K_30min_RT.xlsx
- Compression_Tests/293K/MnFeNi_1473K_60min_RT.xlsx
- Compression_Tests/373 K/
- Compression_Tests/373 K/MnFeNi_1473K_60min_373K_1.xlsx
- Compression_Tests/373 K/MnFeNi_1473K_60min_373K_2.xlsx
- Compression_Tests/473K/
- Compression_Tests/473K/MnFeNi_1473K_60min_473K_1.xlsx
- Compression_Tests/473K/MnFeNi_1473K_60min_473K_2.xlsx
- Compression_Tests/673K/
- Compression_Tests/673K/MnFeNi_1073K_120min_673K.xlsx
- Compression_Tests/673K/MnFeNi_1073K_45min_673K.xlsx
- Compression_Tests/673K/MnFeNi_1073K_60min_673K.xlsx
- Compression_Tests/673K/MnFeNi_1173K_60min_673K.xlsx
- Compression_Tests/673K/MnFeNi_1273K_60min_673K.xlsx
- Compression_Tests/673K/MnFeNi_1373K_30min_673K.xlsx
- Compression_Tests/673K/MnFeNi_1473K_60min_673K.xlsx
- Compression_Tests/77K/
- Compression_Tests/77K/MnFeNi_1073K_120min_77K.xlsx
- Compression_Tests/77K/MnFeNi_1073K_45min_77K.xlsx
- Compression_Tests/77K/MnFeNi_1073K_60min_77K.xlsx
- Compression_Tests/77K/MnFeNi_1173K_60min_77K.xlsx
- Compression_Tests/77K/MnFeNi_1273K_60min_77K.xlsx
- Compression_Tests/77K/MnFeNi_1373K_30min_77K.xlsx
- Compression_Tests/77K/MnFeNi_1473K_60min_77K.xlsx
- Compression_Tests/873K/
- Compression_Tests/873K/MnFeNi_1073K_120min_873K.xlsx
- Compression_Tests/873K/MnFeNi_1073K_45min_873K.xlsx
- Compression_Tests/873K/MnFeNi_1073K_60min_873K.xlsx
- Compression_Tests/873K/MnFeNi_1173K_60min_873K.xlsx
- Compression_Tests/873K/MnFeNi_1273K_60min_873K.xlsx
- Compression_Tests/873K/MnFeNi_1373K_30min_873K.xlsx
- Compression_Tests/873K/MnFeNi_1473K_60min_873K.xlsx
- MnFeNi_1073K_120min/MnFeNi_1073K_120min_1.tif
- MnFeNi_1073K_120min/MnFeNi_1073K_120min_c=14μm.pdf
- MnFeNi_1073K_120min/MnFeNi_1073K_120min_d=22μm.pdf
- MnFeNi_1073K_45min/MnFeNi_1073K_45min_1.tif
- MnFeNi_1073K_45min/MnFeNi_1073K_45min_c=13μm.pdf
- MnFeNi_1073K_45min/MnFeNi_1073K_45min_d=17μm.pdf
- MnFeNi_1073K_60min/MnFeNi_1073K_60min_1.tif
- MnFeNi_1073K_60min/MnFeNi_1073K_60min_c=16μm.pdf
- MnFeNi_1073K_60min/MnFeNi_1073K_60min_d=19μm.pdf
- MnFeNi_1173K_30min/MnFeNi_1173K_30min_1.tif
- MnFeNi_1173K_30min/MnFeNi_1173K_30min_c=18μm.pdf
- MnFeNi_1173K_30min/MnFeNi_1173K_30min_d=30μm.pdf
- MnFeNi_1173K_60min/MnFeNi_1173K_60min_1.tif
- MnFeNi_1173K_60min/MnFeNi_1173K_60min_c=25μm.pdf
- MnFeNi_1173K_60min/MnFeNi_1173K_60min_d=33μm.pdf
- MnFeNi_1273K_60min/MnFeNi_1273K_60min_1.tif
- MnFeNi_1273K_60min/MnFeNi_1273K_60min_c=49μm.pdf
- MnFeNi_1273K_60min/MnFeNi_1273K_60min_d=66μm.pdf
- MnFeNi_1373K_30min/MnFeNi_1373K_30min_c=86μm.pdf
- MnFeNi_1373K_30min/MnFeNi_1373K_30min_d=112μm.pdf
- MnFeNi_1373K_30min/MnFeNi_1373K_30min_Montage.jpg
- MnFeNi_1373K_60min/MnFeNi_1373K_60min_c=106μm.pdf
- MnFeNi_1373K_60min/MnFeNi_1373K_60min_d=167μm.pdf
- MnFeNi_1373K_60min/MnFeNi_1373K_60min_Montage.jpg
- MnFeNi_1473K_60min/MnFeNi_1473K_60min_c=120μm.pdf
- MnFeNi_1473K_60min/MnFeNi_1473K_60min_d=216μm.pdf
- MnFeNi_1473K_60min/MnFeNi_1473K_60min_Montage.jpg
