# Supplementary material for: Data compilation on the effect of grain size, temperature, and texture on the strength of a single-phase FCC MnFeNi medium-entropy alloy
Source: Data Brief. 2019 Nov 15;28:104807. doi: 10.1016/j.dib.2019.104807 (PMC6909151; doi:10.1016/j.dib.2019.104807)
Supplement: Multimedia component 1 [file mmc1.zip › Compression_Tests/173K/MnFeNi_1473K_60min_173K_1.xlsx]

## Sheet: MnFeNi_1473K_60min_173K_1
Name	MnFeNi_1473K_60min_173K_1
Diameter	4.07	mm
Sample height	8.1	mm
Gage length	8.1	mm
Speed ​​during measurement	0.48	mm/min
Time	Force	Crosshead Displacement	Crosshead Displacement
s	N	mm	mm
5.03545	264.542	0	0
5.1154	264.787	2.06708e-05	2.06708e-05
5.14543	264.676	2.06708e-05	2.06708e-05
5.14543	264.676	2.06708e-05	2.06708e-05
5.25542	264.336	4.13415e-05	4.13415e-05
5.3654	264.407	4.13415e-05	4.13415e-05
5.46544	268.873	0.000350976	0.000350976
5.57542	283.116	0.00119879	0.00119879
5.68541	299.647	0.00210812	0.00210812
5.78545	314.819	0.00289347	0.00289347
5.89543	331.475	0.00380328	0.00380328
6.00542	348.506	0.00467112	0.00467112
6.1154	365.444	0.00556042	0.00556042
6.21544	381.522	0.00634577	0.00634577
6.32542	399.436	0.0072551	0.0072551
6.43541	417.03	0.00812342	0.00812342
6.53545	433.952	0.00892975	0.00892975
6.64543	451.928	0.00981858	0.00981858
6.75542	470.889	0.0106864	0.0106864
6.8654	489.647	0.0115752	0.0115752
6.96544	507.561	0.0123611	0.0123611
7.07542	527.037	0.0132289	0.0132289
7.18541	547.233	0.0141387	0.0141387
7.28545	565.084	0.0149036	0.0149036
7.39543	585.272	0.0158334	0.0158334
7.50542	605.873	0.0167017	0.0167017
7.6154	627.522	0.01757	0.01757
7.71544	647.17	0.0183759	0.0183759
7.82542	668.873	0.0192442	0.0192442
7.93541	690.756	0.0201125	0.0201125
8.03545	711.147	0.0209184	0.0209184
8.14543	733.662	0.0218282	0.0218282
8.25542	755.655	0.022696	0.022696
8.3654	778.795	0.0235853	0.0235853
8.46544	799.217	0.0243912	0.0243912
8.57542	822.295	0.0252595	0.0252595
8.68541	844.998	0.0261483	0.0261483
8.78545	867.139	0.0269547	0.0269547
8.89543	890.178	0.027802	0.027802
9.00542	913.061	0.0287113	0.0287113
9.1154	935.905	0.0296002	0.0296002
9.21544	957.17	0.0304065	0.0304065
9.32542	978.912	0.0312748	0.0312748
9.43541	1001.93	0.0321841	0.0321841
9.53545	1021.84	0.032949	0.032949
9.64543	1044.3	0.0338378	0.0338378
9.75541	1065.47	0.0347267	0.0347267
9.85544	1084.21	0.0355328	0.0355328
9.96543	1103.7	0.0364216	0.0364216
10.0754	1122	0.0372899	0.0372899
10.1754	1137.87	0.0380753	0.0380753
10.2854	1154.76	0.0389641	0.0389641
10.3954	1172.26	0.0398739	0.0398739
10.5054	1189.9	0.0407627	0.0407627
10.6054	1205.21	0.0415481	0.0415481
10.7154	1221.95	0.0424369	0.0424369
10.8254	1239.43	0.0433257	0.0433257
10.9254	1255.1	0.044132	0.044132
11.0354	1273.12	0.0450209	0.0450209
11.1454	1290.86	0.0458887	0.0458887
11.2554	1308.59	0.046757	0.046757
11.3554	1325.32	0.0475424	0.0475424
11.4654	1342.2	0.0484522	0.0484522
11.5754	1361.01	0.0493615	0.0493615
11.6754	1377.94	0.0501883	0.0501883
11.7854	1396.89	0.0510772	0.0510772
11.8954	1416.77	0.0519455	0.0519455
12.0054	1437.43	0.0528343	0.0528343
12.1054	1456.73	0.0536197	0.0536197
12.2154	1478.01	0.0545085	0.0545085
12.3254	1499.54	0.0553768	0.0553768
12.4254	1518.94	0.0561831	0.0561831
12.5354	1540.15	0.057072	0.057072
12.6454	1562.51	0.0579608	0.0579608
12.7554	1584.64	0.0588286	0.0588286
12.8554	1605.45	0.0596555	0.0596555
12.9654	1627.72	0.0605443	0.0605443
13.0754	1649.7	0.0614126	0.0614126
13.1754	1670.33	0.0622189	0.0622189
13.2854	1692.6	0.0630868	0.0630868
13.3954	1714.18	0.0639756	0.0639756
13.5054	1736.01	0.0648644	0.0648644
13.6054	1755.77	0.0656708	0.0656708
13.7154	1777.36	0.0665181	0.0665181
13.8254	1798.36	0.0674279	0.0674279
13.9254	1817.29	0.0682338	0.0682338
14.0354	1837.9	0.0691021	0.0691021
14.1454	1858.33	0.0699909	0.0699909
14.2554	1878.46	0.0708797	0.0708797
14.3554	1895.88	0.0716861	0.0716861
14.4654	1915.15	0.0725544	0.0725544
14.5754	1933.72	0.0734432	0.0734432
14.6754	1949.96	0.0742491	0.0742491
14.7854	1967.47	0.0751175	0.0751175
14.8954	1984.16	0.0760063	0.0760063
14.9954	1999.4	0.0768121	0.0768121
15.1054	2015.05	0.0776805	0.0776805
15.2154	2030.27	0.0785693	0.0785693
15.3254	2045.21	0.0794581	0.0794581
15.4254	2057.48	0.0802439	0.0802439
15.5354	2070.33	0.0811533	0.0811533
15.6454	2082.71	0.0820006	0.0820006
15.7454	2092.96	0.0828069	0.0828069
15.8554	2103.44	0.0836753	0.0836753
15.9654	2112.97	0.0845641	0.0845641
16.0754	2122.61	0.0854529	0.0854529
16.1754	2130.46	0.0862588	0.0862588
16.2854	2138.47	0.0871271	0.0871271
16.3954	2146.39	0.0880159	0.0880159
16.4954	2153.03	0.0888222	0.0888222
16.6054	2161.44	0.0897111	0.0897111
16.7154	2167.79	0.0905586	0.0905586
16.8254	2173.51	0.0914475	0.0914475
16.9254	2179.15	0.0922328	0.0922328
17.0354	2184.94	0.0931421	0.0931421
17.1454	2190.32	0.094031	0.094031
17.2454	2195.02	0.0948168	0.0948168
17.3554	2199.58	0.0957056	0.0957056
17.4654	2204.7	0.096553	0.096553
17.5754	2209.53	0.0974418	0.0974418
17.6754	2213.95	0.0982481	0.0982481
17.7854	2219.05	0.099116	0.099116
17.8954	2223.55	0.100026	0.100026
17.9954	2227.8	0.100811	0.100811
18.1054	2232.69	0.1017	0.1017
18.2154	2237.37	0.102568	0.102568
18.3254	2241.92	0.103436	0.103436
18.4254	2245.7	0.104222	0.104222
18.5354	2249.76	0.10509	0.10509
18.6454	2254.11	0.105979	0.105979
18.7454	2257.86	0.106785	0.106785
18.8554	2262.19	0.107653	0.107653
18.9654	2266.09	0.108542	0.108542
19.0754	2269.83	0.109431	0.109431
19.1754	2272.9	0.110216	0.110216
19.2854	2277.08	0.111126	0.111126
19.3954	2280.51	0.111994	0.111994
19.4954	2283.98	0.112759	0.112759
19.6054	2287.53	0.113669	0.113669
19.7154	2290.87	0.114516	0.114516
19.8154	2294	0.115343	0.115343
19.9254	2297.68	0.116211	0.116211
20.0354	2301.04	0.117079	0.117079
20.1454	2304.46	0.117968	0.117968
20.2454	2307.35	0.118754	0.118754
20.3554	2310.28	0.119642	0.119642
20.4654	2313.45	0.12051	0.12051
20.5654	2316.82	0.121317	0.121317
20.6754	2321.12	0.122185	0.122185
20.7854	2324.82	0.123074	0.123074
20.8954	2328.13	0.123942	0.123942
20.9954	2330.79	0.124727	0.124727
21.1054	2334.27	0.125637	0.125637
21.2154	2337.66	0.126505	0.126505
21.3154	2340.64	0.127311	0.127311
21.4254	2343.93	0.128179	0.128179
21.5354	2346.73	0.129047	0.129047
21.6454	2349.47	0.129916	0.129916
21.7454	2352.48	0.130743	0.130743
21.8554	2355.13	0.13159	0.13159
21.9654	2357.85	0.132458	0.132458
22.0654	2359.18	0.133223	0.133223
22.1754	2362.84	0.134112	0.134112
22.2854	2366.25	0.135001	0.135001
22.3954	2368.64	0.135848	0.135848
22.4954	2371.67	0.136675	0.136675
22.6054	2373.96	0.137543	0.137543
22.7154	2376.83	0.138432	0.138432
22.8154	2379.62	0.139217	0.139217
22.9254	2381.78	0.140106	0.140106
23.0354	2384.76	0.140975	0.140975
23.1454	2387.09	0.141842	0.141842
23.2454	2389.27	0.142649	0.142649
23.3554	2392.59	0.143517	0.143517
23.4654	2395.57	0.144406	0.144406
23.5654	2398.47	0.145212	0.145212
23.6754	2401.46	0.146101	0.146101
23.7854	2404.13	0.146989	0.146989
23.8954	2406.95	0.147858	0.147858
23.9954	2408.63	0.148643	0.148643
24.1054	2411.3	0.149511	0.149511
24.2154	2413.76	0.1504	0.1504
24.3154	2416.34	0.151186	0.151186
24.4254	2419.22	0.152054	0.152054
24.5354	2421.61	0.152943	0.152943
24.6454	2424.74	0.153832	0.153832
24.7454	2427	0.154638	0.154638
24.8554	2429.65	0.155527	0.155527
24.9555	2431.71	0.156291	0.156291
25.0654	2433.88	0.15718	0.15718
25.1754	2436.59	0.158069	0.158069
25.2854	2438.66	0.158937	0.158937
25.3854	2441.04	0.159723	0.159723
25.4954	2443.46	0.160612	0.160612
25.6054	2446.06	0.16148	0.16148
25.7055	2448.6	0.162286	0.162286
25.8154	2451.36	0.163175	0.163175
25.9254	2454.34	0.164043	0.164043
26.0354	2457.26	0.164911	0.164911
26.1354	2460.44	0.165738	0.165738
26.2454	2462.66	0.166606	0.166606
26.3554	2465.7	0.167495	0.167495
26.4555	2467.92	0.168301	0.168301
26.5654	2470.13	0.169149	0.169149
26.6754	2473.01	0.170037	0.170037
26.7854	2475.44	0.170926	0.170926
26.8854	2477.94	0.171712	0.171712
26.9954	2480.86	0.17258	0.17258
27.1054	2484.06	0.17349	0.17349
27.2055	2486.83	0.174275	0.174275
27.3154	2489.24	0.175184	0.175184
27.4254	2491.44	0.176073	0.176073
27.5354	2494.02	0.176942	0.176942
27.6354	2496.05	0.177727	0.177727
27.7454	2498.56	0.178595	0.178595
27.8554	2501.14	0.179484	0.179484
27.9555	2503.76	0.180269	0.180269
28.0654	2506.8	0.181158	0.181158
28.1754	2509.28	0.182068	0.182068
28.2854	2511.49	0.182936	0.182936
28.3854	2513.46	0.183742	0.183742
28.4954	2516.04	0.184611	0.184611
28.6054	2519	0.185478	0.185478
28.7055	2521.98	0.186305	0.186305
28.8154	2524.38	0.187153	0.187153
28.9254	2527.45	0.188042	0.188042
29.0354	2530.61	0.188931	0.188931
29.1354	2532.97	0.189716	0.189716
29.2454	2535.53	0.190605	0.190605
29.3554	2538.03	0.191494	0.191494
29.4555	2540.88	0.1923	0.1923
29.5654	2543.78	0.193189	0.193189
29.6754	2546.35	0.194078	0.194078
29.7754	2548.53	0.194884	0.194884
29.8854	2550.97	0.195731	0.195731
29.9954	2553.24	0.19662	0.19662
30.1054	2555.84	0.197488	0.197488
30.2054	2558.31	0.198295	0.198295
30.3154	2561.63	0.199204	0.199204
30.4254	2564.28	0.200093	0.200093
30.5254	2566.07	0.200878	0.200878
30.6354	2568.93	0.201767	0.201767
30.7454	2571.34	0.202656	0.202656
30.8554	2573.57	0.203524	0.203524
30.9554	2575.59	0.20433	0.20433
31.0654	2578.33	0.205219	0.205219
31.1754	2581.48	0.206087	0.206087
31.2754	2584.28	0.206873	0.206873
31.3854	2587.2	0.207762	0.207762
31.4954	2590.09	0.208671	0.208671
31.6054	2592.28	0.209539	0.209539
31.7054	2594.66	0.210366	0.210366
31.8154	2597.36	0.211235	0.211235
31.9254	2600.3	0.212123	0.212123
32.0254	2602.64	0.212929	0.212929
32.1354	2604.82	0.213818	0.213818
32.2454	2607.77	0.214707	0.214707
32.3554	2610.23	0.215555	0.215555
32.4554	2611.9	0.21634	0.21634
32.5654	2614.8	0.217249	0.217249
32.6754	2617.4	0.218139	0.218139
32.7754	2620.42	0.218986	0.218986
32.8854	2622.65	0.219854	0.219854
32.9954	2625.06	0.220743	0.220743
33.1054	2627.48	0.221632	0.221632
33.2054	2629.33	0.222417	0.222417
33.3154	2631.89	0.223306	0.223306
33.4254	2634.22	0.224195	0.224195
33.5254	2636.39	0.224981	0.224981
33.6354	2639.21	0.225869	0.225869
33.7454	2642.25	0.226758	0.226758
33.8554	2645.33	0.227647	0.227647
33.9554	2647.86	0.228453	0.228453
34.0654	2650.93	0.229342	0.229342
34.1754	2653.15	0.23021	0.23021
34.2754	2655.38	0.231037	0.231037
34.3854	2657.92	0.231884	0.231884
34.4954	2660.91	0.232753	0.232753
34.6054	2663.48	0.233662	0.233662
34.7054	2665.81	0.234448	0.234448
34.8154	2668.39	0.235337	0.235337
34.9254	2670.41	0.236225	0.236225
35.0254	2673.04	0.237052	0.237052
35.1354	2675.15	0.23792	0.23792
35.2454	2677.27	0.238789	0.238789
35.3454	2680.17	0.239616	0.239616
35.4554	2682.78	0.240483	0.240483
35.5654	2684.15	0.241352	0.241352
35.6754	2686.83	0.242241	0.242241
35.7754	2689.05	0.243047	0.243047
35.8854	2691.68	0.243915	0.243915
35.9954	2693.99	0.244825	0.244825
36.0954	2696.09	0.24561	0.24561
36.2054	2698.51	0.246478	0.246478
36.3154	2701.19	0.247367	0.247367
36.4254	2703.7	0.248256	0.248256
36.5254	2706.77	0.249062	0.249062
36.6354	2709.01	0.24993	0.24993
36.7454	2711.47	0.250819	0.250819
36.8454	2713.24	0.251604	0.251604
36.9554	2715.63	0.252493	0.252493
37.0654	2718.13	0.253361	0.253361
37.1754	2720.94	0.25425	0.25425
37.2754	2723.21	0.255056	0.255056
37.3854	2726.19	0.255945	0.255945
37.4954	2728.6	0.256814	0.256814
37.5954	2731.02	0.257619	0.257619
37.7054	2733.25	0.258508	0.258508
37.8154	2735.58	0.259397	0.259397
37.9254	2736.91	0.260286	0.260286
38.0254	2739.43	0.261051	0.261051
38.1354	2742.15	0.26194	0.26194
38.2454	2744.7	0.262829	0.262829
38.3454	2746.72	0.263635	0.263635
38.4554	2748.45	0.264482	0.264482
38.5654	2751.14	0.265351	0.265351
38.6754	2753.34	0.266239	0.266239
38.7754	2755.37	0.267045	0.267045
38.8854	2757.33	0.267914	0.267914
38.9954	2760.1	0.268823	0.268823
39.0954	2762.01	0.269588	0.269588
39.2054	2765.04	0.270497	0.270497
39.3154	2767.15	0.271345	0.271345
39.4254	2770.24	0.272234	0.272234
39.5254	2772.5	0.273019	0.273019
39.6354	2774.66	0.273908	0.273908
39.7355	2777.02	0.274715	0.274715
39.8454	2779.62	0.275603	0.275603
39.9554	2782.31	0.276492	0.276492
40.0654	2784.55	0.27736	0.27736
40.1654	2786.93	0.278146	0.278146
40.2754	2789.15	0.279055	0.279055
40.3854	2791.74	0.279903	0.279903
40.4855	2793.75	0.280709	0.280709
40.5954	2795.95	0.281598	0.281598
40.7054	2798.14	0.282445	0.282445
40.8154	2800.2	0.283313	0.283313
40.9154	2802.78	0.28414	0.28414
41.0254	2804.82	0.285029	0.285029
41.1354	2806.75	0.285876	0.285876
41.2355	2808.86	0.286703	0.286703
41.3454	2811.82	0.287592	0.287592
41.4554	2814.4	0.28844	0.28844
41.5654	2816.53	0.289308	0.289308
41.6654	2818.51	0.290114	0.290114
41.7754	2820.93	0.291003	0.291003
41.8854	2823.85	0.291871	0.291871
41.9855	2826.59	0.292677	0.292677
42.0954	2828.49	0.293525	0.293525
42.2054	2831.41	0.294434	0.294434
42.3154	2833.64	0.295303	0.295303
42.4154	2836.07	0.296129	0.296129
42.5254	2838.11	0.296977	0.296977
42.6354	2840.83	0.297866	0.297866
42.7355	2842.74	0.298651	0.298651
42.8454	2845.01	0.299519	0.299519
42.9554	2847.65	0.300408	0.300408
43.0654	2850.21	0.301256	0.301256
43.1654	2851.76	0.302062	0.302062
43.2754	2854.1	0.30293	0.30293
43.3854	2856.45	0.303777	0.303777
43.4855	2859.29	0.304604	0.304604
43.5954	2861.65	0.305472	0.305472
43.7054	2863.7	0.306361	0.306361
43.8154	2866.53	0.30725	0.30725
43.9154	2868.19	0.308035	0.308035
44.0254	2870.91	0.308904	0.308904
44.1354	2872.76	0.309772	0.309772
44.2355	2874.87	0.310578	0.310578
44.3454	2877.48	0.311446	0.311446
44.4554	2879.84	0.312335	0.312335
44.5654	2882.81	0.313224	0.313224
44.6654	2884.99	0.31403	0.31403
44.7754	2888.21	0.314898	0.314898
44.8854	2891.07	0.315787	0.315787
44.9854	2892.54	0.316573	0.316573
45.0954	2894.87	0.317461	0.317461
45.2054	2897.26	0.31833	0.31833
45.3054	2899.11	0.319115	0.319115
45.4154	2901.97	0.320024	0.320024
45.5254	2904.36	0.320893	0.320893
45.6354	2906.1	0.32174	0.32174
45.7354	2908.5	0.322546	0.322546
45.8454	2910.8	0.323415	0.323415
45.9554	2913.41	0.324304	0.324304
46.0554	2915.19	0.325109	0.325109
46.1654	2917.54	0.326019	0.326019
46.2754	2919.59	0.326888	0.326888
46.3854	2921.97	0.327755	0.327755
46.4854	2923.74	0.328541	0.328541
46.5954	2925.98	0.329409	0.329409
46.7054	2928.28	0.330277	0.330277
46.8054	2930.44	0.331104	0.331104
46.9154	2933.14	0.331973	0.331973
47.0254	2935.34	0.33284	0.33284
47.1354	2938.51	0.33375	0.33375
47.2354	2940.87	0.334535	0.334535
47.3454	2942.81	0.335425	0.335425
47.4554	2945.4	0.336292	0.336292
47.5554	2947.49	0.337099	0.337099
47.6654	2949.99	0.337967	0.337967
47.7754	2952.25	0.338856	0.338856
47.8854	2954.4	0.339703	0.339703
47.9854	2956.99	0.34053	0.34053
48.0954	2959.05	0.341398	0.341398
48.2054	2962.02	0.342287	0.342287
48.3054	2963.84	0.343093	0.343093
48.4154	2966.03	0.343961	0.343961
48.5254	2968.41	0.344871	0.344871
48.6354	2970.81	0.345739	0.345739
48.7354	2972.65	0.346545	0.346545
48.8454	2975.03	0.347413	0.347413
48.9554	2977.01	0.348282	0.348282
49.0554	2979.36	0.349088	0.349088
49.1654	2981.78	0.349956	0.349956
49.2754	2984.12	0.350845	0.350845
49.3854	2987.04	0.351754	0.351754
49.4854	2988.59	0.35254	0.35254
49.5954	2991.31	0.353429	0.353429
49.7054	2993.67	0.354317	0.354317
49.8054	2995.89	0.355103	0.355103
49.9154	2998.83	0.355992	0.355992
50.0254	3001.23	0.35686	0.35686
50.1254	3003.66	0.357666	0.357666
50.2354	3005.86	0.358534	0.358534
50.3454	3008.8	0.359423	0.359423
50.4554	3010.83	0.360291	0.360291
50.5554	3013.23	0.361077	0.361077
50.6654	3015.89	0.361986	0.361986
50.7754	3017.88	0.362854	0.362854
50.8754	3020.61	0.363661	0.363661
50.9854	3022.76	0.364529	0.364529
51.0954	3025.14	0.365418	0.365418
51.2054	3027.47	0.366327	0.366327
51.3054	3029.11	0.367092	0.367092
51.4154	3032.16	0.368022	0.368022
51.5254	3034.24	0.36889	0.36889
51.6254	3036.29	0.369676	0.369676
51.7354	3038.64	0.370585	0.370585
51.8454	3040.66	0.371454	0.371454
51.9554	3043.5	0.372342	0.372342
52.0554	3045.26	0.373148	0.373148
52.1654	3047.54	0.374017	0.374017
52.2754	3050.58	0.374905	0.374905
52.3754	3052.98	0.375671	0.375671
52.4854	3056.03	0.37658	0.37658
52.5954	3058.51	0.377448	0.377448
52.7054	3061.39	0.378337	0.378337
52.8054	3063.54	0.379143	0.379143
52.9154	3065.98	0.380032	0.380032
53.0254	3068.59	0.380921	0.380921
53.1254	3070.61	0.381706	0.381706
53.2354	3073.07	0.382616	0.382616
53.3454	3075.68	0.383484	0.383484
53.4554	3078.18	0.384393	0.384393
53.5554	3080.22	0.385158	0.385158
53.6654	3082.33	0.386047	0.386047
53.7754	3084.19	0.386915	0.386915
53.8754	3086.54	0.387742	0.387742
53.9854	3089.78	0.388652	0.388652
54.0954	3092.1	0.38954	0.38954
54.2054	3094.34	0.390429	0.390429
54.3054	3096.93	0.391236	0.391236
54.4154	3098.45	0.392104	0.392104
54.5254	3100.9	0.392992	0.392992
54.6254	3103.21	0.393778	0.393778
54.7354	3105.39	0.394667	0.394667
54.8454	3108.13	0.395556	0.395556
54.9454	3111.06	0.396382	0.396382
55.0554	3114.03	0.397251	0.397251
55.1654	3115.96	0.398119	0.398119
55.2654	3118.3	0.398925	0.398925
55.3754	3121.07	0.399814	0.399814
55.4854	3123.36	0.400682	0.400682
55.5954	3126.12	0.401571	0.401571
55.6954	3128.55	0.402398	0.402398
55.8054	3131.48	0.403287	0.403287
55.9154	3133.73	0.404134	0.404134
56.0154	3136	0.40494	0.40494
56.1254	3138.63	0.405808	0.405808
56.2354	3141.55	0.406718	0.406718
56.3454	3143.77	0.407607	0.407607
56.4454	3146.32	0.408413	0.408413
56.5554	3148.8	0.409302	0.409302
56.6654	3150.93	0.41019	0.41019
56.7654	3152.65	0.410976	0.410976
56.8754	3155	0.411844	0.411844
56.9854	3157.23	0.412712	0.412712
57.0954	3160.1	0.413622	0.413622
57.1954	3161.91	0.414408	0.414408
57.3054	3164.53	0.415276	0.415276
57.4154	3167.3	0.416185	0.416185
57.5154	3169.26	0.416971	0.416971
57.6254	3172.26	0.417859	0.417859
57.7354	3175.27	0.418748	0.418748
57.8454	3177.38	0.419616	0.419616
57.9454	3179.96	0.420402	0.420402
58.0554	3182.17	0.421312	0.421312
58.1654	3184.7	0.422179	0.422179
58.2654	3186.82	0.422965	0.422965
58.3754	3189.37	0.423833	0.423833
58.4854	3192.13	0.424743	0.424743
58.5954	3194.21	0.425653	0.425653
58.6954	3196.67	0.426417	0.426417
58.8054	3198.88	0.427306	0.427306
58.9154	3201.42	0.428174	0.428174
59.0154	3203.14	0.42898	0.42898
59.1254	3204.89	0.429869	0.429869
59.2354	3207.99	0.430738	0.430738
59.3454	3210.92	0.431647	0.431647
59.4454	3212.79	0.432412	0.432412
59.5554	3215.89	0.43328	0.43328
59.6654	3218.29	0.43421	0.43421
59.7654	3220.1	0.434954	0.434954
59.8754	3222.53	0.435863	0.435863
59.9854	3224.97	0.436732	0.436732
60.0854	3227.73	0.437559	0.437559
60.1954	3230.22	0.438427	0.438427
60.3054	3233.04	0.439295	0.439295
60.4154	3235.68	0.440184	0.440184
60.5154	3238.09	0.440969	0.440969
60.6254	3240.18	0.441838	0.441838
60.7354	3242.3	0.442706	0.442706
60.8354	3244.97	0.443512	0.443512
60.9454	3247.09	0.444401	0.444401
61.0554	3250.13	0.44529	0.44529
61.1654	3252.47	0.446158	0.446158
61.2654	3254.74	0.446985	0.446985
61.3754	3257.52	0.447853	0.447853
61.4854	3259.47	0.448721	0.448721
61.5854	3262.08	0.449506	0.449506
61.6954	3264.14	0.450375	0.450375
61.8054	3266.8	0.451263	0.451263
61.9154	3269.03	0.452132	0.452132
62.0154	3270.96	0.452938	0.452938
62.1254	3274.32	0.453826	0.453826
62.2354	3276.04	0.454653	0.454653
62.3354	3278.5	0.455501	0.455501
62.4454	3281.06	0.456369	0.456369
62.5554	3283.14	0.457258	0.457258
62.6654	3285.75	0.458126	0.458126
62.7654	3287.98	0.458911	0.458911
62.8754	3291.17	0.459801	0.459801
62.9854	3293.33	0.460648	0.460648
63.0854	3296.47	0.461495	0.461495
63.1954	3299.36	0.462364	0.462364
63.3054	3301.28	0.463211	0.463211
63.4154	3304.07	0.4641	0.4641
63.5154	3306.55	0.464906	0.464906
63.6254	3308.65	0.465754	0.465754
63.7354	3311.77	0.466663	0.466663
63.8354	3314.03	0.467469	0.467469
63.9454	3316.25	0.468358	0.468358
64.0554	3318.95	0.469226	0.469226
64.1654	3320.77	0.470095	0.470095
64.2654	3322.81	0.47088	0.47088
64.3754	3324.44	0.471707	0.471707
64.4854	3326.91	0.472596	0.472596
64.5854	3330.01	0.473402	0.473402
64.6954	3332.83	0.47427	0.47427
64.8054	3335.03	0.475159	0.475159
64.9054	3337.17	0.475945	0.475945
65.0154	3339.69	0.476854	0.476854
65.1254	3341.9	0.477701	0.477701
65.2354	3344.71	0.47859	0.47859
65.3354	3347.14	0.479376	0.479376
65.4454	3349.39	0.480265	0.480265
65.5554	3352.16	0.481133	0.481133
65.6554	3354.99	0.481939	0.481939
65.7654	3357.73	0.482828	0.482828
65.8754	3360.16	0.483696	0.483696
65.9854	3362.96	0.484605	0.484605
66.0854	3364.42	0.48537	0.48537
66.1954	3367.62	0.486259	0.486259
66.3054	3369.82	0.487106	0.487106
66.4054	3372.28	0.487913	0.487913
66.5154	3374.81	0.488781	0.488781
66.6254	3377.26	0.48967	0.48967
66.7354	3380.1	0.490559	0.490559
66.8354	3381.62	0.491344	0.491344
66.9454	3384.46	0.492212	0.492212
67.0554	3386.91	0.493122	0.493122
67.1554	3389.17	0.493928	0.493928
67.2654	3391.66	0.494817	0.494817
67.3754	3393.8	0.495664	0.495664
67.4854	3396.49	0.496553	0.496553
67.5854	3398.13	0.497339	0.497339
67.6954	3400.7	0.498248	0.498248
67.8054	3403.04	0.499095	0.499095
67.9054	3405.07	0.499881	0.499881
68.0154	3407.86	0.500791	0.500791
68.1254	3410.5	0.501659	0.501659
68.2354	3413.54	0.502548	0.502548
68.3354	3416.21	0.503354	0.503354
68.4454	3418.18	0.504201	0.504201
68.5554	3420.77	0.50509	0.50509
68.6554	3422.68	0.505896	0.505896
68.7654	3425.45	0.506765	0.506765
68.8754	3428.36	0.507653	0.507653
68.9854	3430.43	0.508501	0.508501
69.0854	3433.07	0.509328	0.509328
69.1954	3435.63	0.510196	0.510196
69.3054	3438.04	0.511085	0.511085
69.4054	3440.62	0.511891	0.511891
69.5154	3442.86	0.512779	0.512779
69.6254	3445.09	0.513648	0.513648
69.7354	3447.25	0.514537	0.514537
69.8354	3449.71	0.515343	0.515343
69.9454	3453.49	0.516211	0.516211
70.0455	3455.71	0.517017	0.517017
70.1554	3458.4	0.517885	0.517885
70.2654	3460.48	0.518753	0.518753
70.3754	3463.54	0.519642	0.519642
70.4754	3465.81	0.520469	0.520469
70.5854	3468.33	0.521337	0.521337
70.6954	3471.23	0.522247	0.522247
70.7955	3473.52	0.523012	0.523012
70.9054	3475.99	0.523901	0.523901
71.0154	3479.05	0.52479	0.52479
71.1254	3480.98	0.525657	0.525657
71.2254	3483.69	0.526484	0.526484
71.3354	3485.72	0.527311	0.527311
71.4454	3488.52	0.528221	0.528221
71.5455	3491.15	0.529027	0.529027
71.6554	3493.32	0.529874	0.529874
71.7654	3496.06	0.530784	0.530784
71.8754	3498.54	0.531652	0.531652
71.9754	3501.05	0.532458	0.532458
72.0854	3503.51	0.533347	0.533347
72.1954	3506.44	0.534257	0.534257
72.2955	3508.27	0.535022	0.535022
72.4054	3511.02	0.53591	0.53591
72.5154	3513.03	0.536778	0.536778
72.6254	3516.75	0.537688	0.537688
72.7254	3518.75	0.538473	0.538473
72.8354	3521.06	0.539362	0.539362
72.9454	3523.51	0.540272	0.540272
73.0455	3525.13	0.541036	0.541036
73.1554	3527.69	0.541946	0.541946
73.2654	3530.2	0.542814	0.542814
73.3754	3534.08	0.543724	0.543724
73.4754	3536.42	0.544509	0.544509
73.5854	3539.59	0.545377	0.545377
73.6954	3542.06	0.546246	0.546246
73.7955	3544.01	0.547031	0.547031
73.9054	3547.08	0.547961	0.547961
74.0154	3549.96	0.548829	0.548829
74.1254	3552.27	0.549718	0.549718
74.2254	3555.06	0.550524	0.550524
74.3354	3557.64	0.551413	0.551413
74.4454	3560.03	0.552302	0.552302
74.5455	3562.45	0.553108	0.553108
74.6554	3564.51	0.553976	0.553976
74.7654	3567.04	0.554845	0.554845
74.8654	3568.92	0.55563	0.55563
74.9754	3571.22	0.556519	0.556519
75.0854	3574.66	0.557449	0.557449
75.1954	3577.02	0.558338	0.558338
75.2954	3579.53	0.559165	0.559165
75.4054	3581.86	0.560033	0.560033
75.5154	3584.11	0.560922	0.560922
75.6154	3586.38	0.561708	0.561708
75.7254	3588.56	0.562596	0.562596
75.8354	3591.36	0.563464	0.563464
75.9454	3593.8	0.564353	0.564353
76.0454	3597.07	0.565159	0.565159
76.1554	3599.79	0.566028	0.566028
76.2654	3602.21	0.566917	0.566917
76.3654	3604.81	0.567722	0.567722
76.4754	3607.13	0.568611	0.568611
76.5854	3609.54	0.5695	0.5695
76.6954	3613.05	0.570389	0.570389
76.7954	3615.19	0.571195	0.571195
76.9054	3617.79	0.572084	0.572084
77.0154	3620.12	0.572952	0.572952
77.1154	3622.63	0.573738	0.573738
77.2254	3625.11	0.574627	0.574627
77.3354	3627.91	0.575516	0.575516
77.4454	3630.48	0.576404	0.576404
77.5454	3632.72	0.57721	0.57721
77.6554	3634.86	0.578079	0.578079
77.7654	3637.89	0.578967	0.578967
77.8654	3639.81	0.579753	0.579753
77.9754	3641.9	0.580642	0.580642
78.0854	3644.38	0.58153	0.58153
78.1954	3646.81	0.582419	0.582419
78.2954	3649.01	0.583205	0.583205
78.4054	3651.11	0.584073	0.584073
78.5154	3654.55	0.584962	0.584962
78.6154	3656.91	0.585768	0.585768
78.7254	3659.98	0.586636	0.586636
78.8354	3663.17	0.587525	0.587525
78.9454	3665.27	0.588414	0.588414
79.0454	3667.93	0.58922	0.58922
79.1554	3670.52	0.590068	0.590068
79.2654	3673.05	0.590977	0.590977
79.3654	3675.56	0.591763	0.591763
79.4754	3677.32	0.59261	0.59261
79.5854	3681.15	0.593541	0.593541
79.6954	3683.56	0.594429	0.594429
79.7954	3685.45	0.595215	0.595215
79.9054	3687.62	0.596104	0.596104
80.0154	3690.41	0.596972	0.596972
80.1154	3692.82	0.597778	0.597778
80.2254	3694.95	0.598625	0.598625
80.3354	3697.53	0.599535	0.599535
80.4354	3700.01	0.600341	0.600341
80.5454	3702.55	0.601209	0.601209
80.6554	3705.33	0.602098	0.602098
80.7654	3707.22	0.602946	0.602946
80.8654	3710	0.603772	0.603772
80.9754	3711.82	0.604641	0.604641
81.0854	3715.25	0.60553	0.60553
81.1854	3717.64	0.606335	0.606335
81.2954	3720.97	0.607224	0.607224
81.4054	3723.08	0.608072	0.608072
81.5154	3726.3	0.608981	0.608981
81.6154	3728.25	0.609767	0.609767
81.7254	3730.89	0.610656	0.610656
81.8354	3733.08	0.611524	0.611524
81.9354	3735.6	0.612309	0.612309
82.0454	3738.26	0.613198	0.613198
82.1554	3740.97	0.614066	0.614066
82.2654	3743.81	0.614955	0.614955
82.3654	3746.29	0.615741	0.615741
82.4754	3748.65	0.61665	0.61665
82.5854	3751.2	0.617498	0.617498
82.6854	3753.89	0.618304	0.618304
82.7954	3756.19	0.619172	0.619172
82.9054	3759.17	0.620061	0.620061
83.0154	3761.47	0.620929	0.620929
83.1154	3763.69	0.621735	0.621735
83.2254	3766.11	0.622624	0.622624
83.3354	3768.16	0.623492	0.623492
83.4354	3770.02	0.624278	0.624278
83.5454	3772.88	0.625167	0.625167
83.6554	3776.16	0.626035	0.626035
83.7654	3778.88	0.626924	0.626924
83.8654	3781.81	0.62773	0.62773
83.9754	3784.76	0.628598	0.628598
84.0854	3787.61	0.629487	0.629487
84.1854	3789.63	0.630272	0.630272
84.2954	3792.39	0.63112	0.63112
84.4054	3795.49	0.63203	0.63203
84.5154	3798.36	0.632898	0.632898
84.6154	3800.76	0.633703	0.633703
84.7254	3803.7	0.634572	0.634572
84.8255	3806.19	0.635378	0.635378
84.9354	3808.24	0.636267	0.636267
85.0454	3810.75	0.637135	0.637135
85.1554	3813.45	0.638003	0.638003
85.2554	3815.77	0.638809	0.638809
85.3654	3818.33	0.639678	0.639678
85.4754	3820.44	0.640545	0.640545
85.5755	3821.87	0.64129	0.64129
85.6854	3825.67	0.64222	0.64222
85.7954	3828.26	0.643088	0.643088
85.9054	3831.14	0.643977	0.643977
86.0054	3833.6	0.644762	0.644762
86.1154	3836.32	0.645631	0.645631
86.2254	3838.61	0.64652	0.64652
86.3255	3841.49	0.647326	0.647326
86.4354	3843.4	0.648194	0.648194
86.5454	3846.59	0.649083	0.649083
86.6554	3848.62	0.64993	0.64993
86.7554	3851.19	0.650716	0.650716
86.8654	3854.59	0.651625	0.651625
86.9754	3857.99	0.652493	0.652493
87.0755	3860.56	0.65332	0.65332
87.1854	3863.36	0.654189	0.654189
87.2954	3865.29	0.655056	0.655056
87.4054	3868.07	0.655925	0.655925
87.5054	3870.04	0.656731	0.656731
87.6154	3873.12	0.657599	0.657599
87.7254	3876.01	0.658467	0.658467
87.8255	3878.41	0.659253	0.659253
87.9354	3881.23	0.660142	0.660142
88.0454	3883.5	0.66101	0.66101
88.1554	3886.22	0.661919	0.661919
88.2554	3888.83	0.662705	0.662705
88.3654	3890.86	0.663593	0.663593
88.4754	3893.66	0.664482	0.664482
88.5755	3896.14	0.665289	0.665289
88.6854	3898.23	0.666157	0.666157
88.7954	3900.15	0.667025	0.667025
88.9054	3903.1	0.667893	0.667893
88.9154	3903.42	0.667976	0.667976
89.0254	3896.04	0.668493	0.668493
89.1254	3880.37	0.668493	0.668493
89.2354	3858.74	0.667935	0.667935
89.3454	3830.38	0.666984	0.666984
89.4454	3805.3	0.666137	0.666137
89.5554	3778.57	0.665248	0.665248
89.6654	3750.86	0.6644	0.6644
89.7754	3721.91	0.66347	0.66347
89.8754	3694.22	0.662684	0.662684
89.9854	3662.67	0.661817	0.661817
90.0855	3633.55	0.66101	0.66101
90.1954	3600.78	0.660121	0.660121
90.3054	3568.03	0.659253	0.659253
90.4154	3535.47	0.658385	0.658385
90.5154	3505.13	0.657579	0.657579
90.6254	3472.16	0.656711	0.656711
90.7354	3436.34	0.655822	0.655822
90.8355	3406.09	0.655015	0.655015
90.9454	3373.08	0.654127	0.654127
91.0554	3340.3	0.653259	0.653259
91.1654	3307.91	0.65239	0.65239
91.2654	3278.64	0.651584	0.651584
91.3754	3246.88	0.650737	0.650737
91.4854	3214.99	0.649827	0.649827
91.5855	3186.41	0.649042	0.649042
91.6954	3154.92	0.648174	0.648174
91.8054	3122.99	0.647285	0.647285
91.9154	3090.94	0.646396	0.646396
92.0154	3062.84	0.64561	0.64561
92.1254	3031.45	0.644742	0.644742
92.2354	3000.5	0.643874	0.643874
92.3355	2971.38	0.643047	0.643047
92.4454	2940	0.64222	0.64222
92.5554	2908.5	0.641311	0.641311
92.6654	2877.95	0.640443	0.640443
92.7654	2849.53	0.639616	0.639616
92.8754	2818.81	0.638789	0.638789
92.9854	2787.41	0.6379	0.6379
93.0855	2758.89	0.637115	0.637115
93.1954	2727.7	0.636247	0.636247
93.3054	2697.11	0.635358	0.635358
93.4154	2666.47	0.63449	0.63449
93.5154	2638.56	0.633683	0.633683
93.6254	2608.74	0.632815	0.632815
93.7354	2579.52	0.631947	0.631947
93.8355	2552.75	0.631141	0.631141
93.9454	2522.75	0.630252	0.630252
94.0554	2493.75	0.629384	0.629384
94.1654	2464.33	0.628495	0.628495
94.2654	2437.25	0.627689	0.627689
94.3754	2409.58	0.626842	0.626842
94.4854	2380.88	0.625932	0.625932
94.5855	2355	0.625126	0.625126
94.6954	2326.53	0.624258	0.624258
94.8054	2298.14	0.623369	0.623369
94.9054	2272.64	0.622604	0.622604
95.0154	2244.16	0.621694	0.621694
95.1254	2216.17	0.620868	0.620868
95.2354	2187.88	0.619958	0.619958
95.3354	2161.97	0.619152	0.619152
95.4454	2133.05	0.618284	0.618284
95.5554	2105.78	0.617395	0.617395
95.6554	2081	0.616609	0.616609
95.7654	2054.33	0.615721	0.615721
95.8754	2027.48	0.614852	0.614852
95.9854	2002.14	0.613963	0.613963
96.0854	1979.34	0.613199	0.613199
96.1954	1955.47	0.61231	0.61231
96.3054	1932.63	0.611442	0.611442
96.4054	1912	0.610615	0.610615
96.5154	1890.1	0.609726	0.609726
96.6254	1868.05	0.608837	0.608837
96.7354	1846.95	0.607969	0.607969
96.8354	1827.25	0.607163	0.607163
96.9454	1806.27	0.606274	0.606274
97.0554	1785.87	0.605427	0.605427
97.1554	1767.22	0.6046	0.6046
97.2654	1747.65	0.603731	0.603731
97.3754	1728.38	0.602863	0.602863
97.4854	1708.73	0.601995	0.601995
97.5854	1691.27	0.601168	0.601168
97.6954	1672.4	0.6003	0.6003
97.8054	1654.45	0.599412	0.599412
97.9054	1638.36	0.598605	0.598605
98.0154	1620.6	0.597696	0.597696
98.1254	1603.2	0.596848	0.596848
98.2354	1585.28	0.595959	0.595959
98.3354	1569.2	0.595153	0.595153
98.4454	1552.05	0.594285	0.594285
98.5554	1535.21	0.593437	0.593437
98.6554	1519.94	0.592611	0.592611
98.7654	1502.88	0.591742	0.591742
98.8754	1487.45	0.590874	0.590874
98.9854	1471.38	0.589965	0.589965
99.0854	1457.63	0.589179	0.589179
99.1954	1442.79	0.58827	0.58827
99.3054	1427.72	0.587402	0.587402
99.4054	1414.97	0.586616	0.586616
99.5154	1401.01	0.585727	0.585727
99.6254	1386.77	0.584838	0.584838
99.7354	1371.58	0.58397	0.58397
99.8354	1354.66	0.583164	0.583164
99.9454	1334.43	0.582296	0.582296
100.055	1313.54	0.581386	0.581386
100.155	1294.32	0.58058	0.58058
100.265	1273.44	0.579712	0.579712
100.375	1252.61	0.578802	0.578802
100.475	1234.4	0.578017	0.578017
100.585	1215.11	0.577149	0.577149
100.695	1196.81	0.576301	0.576301
100.805	1178.57	0.575392	0.575392
100.905	1163.08	0.574606	0.574606
101.015	1147.29	0.573697	0.573697
101.125	1133	0.572808	0.572808
101.225	1120.72	0.572002	0.572002
101.335	1109.18	0.571134	0.571134
101.445	1097.61	0.570245	0.570245
101.555	1088.01	0.569356	0.569356
101.655	1078.97	0.56857	0.56857
101.765	1069.69	0.567661	0.567661
101.875	1060.59	0.566814	0.566814
101.975	1052.55	0.566028	0.566028
102.085	1042.96	0.565119	0.565119
102.195	1033.47	0.56425	0.56425
102.305	1022.98	0.563361	0.563361
102.405	1013.57	0.562576	0.562576
102.515	1002.08	0.561667	0.561667
102.625	990.152	0.560778	0.560778
102.725	978.848	0.559992	0.559992
102.835	966.523	0.559124	0.559124
102.945	953.125	0.558235	0.558235
103.055	939.484	0.557346	0.557346
103.155	926.289	0.556519	0.556519
103.265	912.172	0.55561	0.55561
103.375	897.859	0.554763	0.554763
103.475	884.195	0.553936	0.553936
103.585	867.672	0.553026	0.553026
103.695	851.031	0.552179	0.552179
103.805	834.664	0.55129	0.55129
103.905	820.484	0.550483	0.550483
104.015	803.992	0.549595	0.549595
104.125	787.789	0.548727	0.548727
104.225	772.641	0.54792	0.54792
104.335	756.141	0.547052	0.547052
104.445	738.93	0.546143	0.546143
104.555	722.187	0.545274	0.545274
104.655	706.398	0.544489	0.544489
104.765	689.086	0.543559	0.543559
104.865	673.634	0.542773	0.542773
104.975	656.227	0.541905	0.541905
105.085	638.548	0.541017	0.541017
105.195	620.556	0.540128	0.540128
105.295	604.368	0.539342	0.539342
105.405	586.782	0.538474	0.538474
105.515	569.321	0.537585	0.537585
105.615	552.907	0.536758	0.536758
105.725	534.806	0.53589	0.53589
105.835	517.274	0.535001	0.535001
105.945	499.423	0.534112	0.534112
106.045	484.243	0.533327	0.533327
106.155	466.72	0.532438	0.532438
106.265	449.431	0.531549	0.531549
106.365	434.227	0.530764	0.530764
106.475	417.493	0.529875	0.529875
106.585	401.47	0.528986	0.528986
106.695	385.673	0.528118	0.528118
106.795	370.892	0.527291	0.527291
106.905	355.563	0.526444	0.526444
107.015	340.321	0.525555	0.525555
107.115	326.642	0.524749	0.524749
107.225	312.181	0.52386	0.52386
107.335	297.907	0.522971	0.522971
107.445	283.735	0.522082	0.522082
107.545	271.134	0.521296	0.521296
107.655	257.165	0.520428	0.520428
107.765	244.079	0.51956	0.51956
107.865	231.759	0.518754	0.518754
107.975	218.36	0.517845	0.517845
108.085	207.474	0.516956	0.516956
108.195	195.942	0.516087	0.516087
108.295	186.009	0.515302	0.515302
108.405	175.032	0.514392	0.514392
108.515	165.446	0.513524	0.513524
108.615	157.661	0.512718	0.512718
108.725	149.688	0.511871	0.511871
108.835	142.61	0.510982	0.510982
108.945	137.343	0.510093	0.510093
109.045	133.261	0.509287	0.509287
109.155	128.558	0.508398	0.508398
109.265	124.349	0.507551	0.507551
109.365	121.223	0.506724	0.506724
109.475	118.144	0.505856	0.505856
109.585	115.548	0.505008	0.505008
109.695	113.866	0.504098	0.504098
109.795	112.76	0.503272	0.503272
109.905	112.294	0.502424	0.502424
110.015	111.67	0.501535	0.501535
110.115	111.228	0.50075	0.50075
110.225	110.763	0.499861	0.499861
110.335	110.549	0.498993	0.498993
110.435	110.518	0.498186	0.498186
110.545	110.352	0.497298	0.497298
110.655	110.368	0.49643	0.49643
110.765	110.273	0.495541	0.495541
110.865	110.123	0.494735	0.494735
110.975	110.005	0.493846	0.493846
111.085	110.044	0.492998	0.492998
111.185	109.87	0.492192	0.492192
111.295	109.61	0.491303	0.491303
111.405	109.128	0.490414	0.490414
111.515	108.6	0.489588	0.489588
111.615	108.15	0.488761	0.488761
111.725	107.668	0.487892	0.487892
111.835	107.147	0.487004	0.487004
111.935	106.476	0.486197	0.486197
112.045	106.034	0.485329	0.485329
112.155	105.15	0.484461	0.484461
112.265	104.518	0.483572	0.483572
112.365	103.619	0.482787	0.482787
112.475	102.987	0.481898	0.481898
112.585	102.498	0.48103	0.48103
112.685	102.237	0.480244	0.480244
112.795	102.103	0.479376	0.479376
112.905	101.487	0.478467	0.478467
113.015	101.424	0.477598	0.477598
113.115	101.076	0.476813	0.476813
113.225	100.642	0.475924	0.475924
113.335	100.421	0.475056	0.475056
113.435	99.8217	0.47425	0.47425
113.545	99.2451	0.473382	0.473382
113.655	98.6531	0.472493	0.472493
113.765	97.8716	0.471604	0.471604
113.865	97.2561	0.470839	0.470839
113.975	96.7112	0.469992	0.469992
114.085	95.7166	0.469103	0.469103
114.185	94.9744	0.468297	0.468297
114.295	93.9326	0.467408	0.467408
114.405	92.8115	0.46656	0.46656
114.515	91.7063	0.465651	0.465651
114.615	90.5543	0.464845	0.464845
114.725	89.4252	0.463976	0.463976
114.835	87.7675	0.463129	0.463129
114.935	85.9675	0.462323	0.462323
115.045	83.908	0.461434	0.461434
115.155	80.9705	0.460566	0.460566
115.255	77.3162	0.459759	0.459759
115.365	72.1541	0.458892	0.458892
115.475	66.5955	0.458003	0.458003
115.585	60.7888	0.457134	0.457134
115.685	56.1209	0.456308	0.456308
115.795	50.4998	0.455439	0.455439
115.815	49.4744	0.455274	0.455274
115.825	49.072	0.455212	0.455212
115.855	47.9187	0.454985	0.454985
116.065	48.9204	0.454757	0.454757
116.075	49.0308	0.454757	0.454757
