# Supplementary material for: Data compilation on the effect of grain size, temperature, and texture on the strength of a single-phase FCC MnFeNi medium-entropy alloy
Source: Data Brief. 2019 Nov 15;28:104807. doi: 10.1016/j.dib.2019.104807 (PMC6909151; doi:10.1016/j.dib.2019.104807)
Supplement: Multimedia component 1 [file mmc1.zip › Compression_Tests/173K/MnFeNi_1473K_60min_173K_2.xlsx]

## Sheet: MnFeNi_1473K_60min_173K_2
Name	MnFeNi_1473K_60min_173K_2
Diameter	4.08	mm
Sample height	8.08	mm
Gage length	8.08	mm
Speed ​​during measurement	0.48	mm/min
Time	Force	Crosshead Displacement	Crosshead Displacement
s	N	mm	mm
4398.81	201.503	0	0
4398.89	201.693	2.06708e-05	2.06708e-05
4398.92	201.693	2.06708e-05	2.06708e-05
4398.92	201.693	2.06708e-05	2.06708e-05
4399.02	201.306	2.06708e-05	2.06708e-05
4399.13	201.131	0	0
4399.24	206.136	0.000309944	0.000309944
4399.34	220.527	0.0011158	0.0011158
4399.45	236.722	0.00198412	0.00198412
4399.56	253.925	0.00285244	0.00285244
4399.66	268.831	0.00365829	0.00365829
4399.77	284.652	0.00452662	0.00452662
4399.88	299.464	0.00543594	0.00543594
4399.99	314.386	0.00628376	0.00628376
4400.09	327.589	0.00708961	0.00708961
4400.2	341.066	0.00797892	0.00797892
4400.3	353.303	0.00878508	0.00878508
4400.41	367.061	0.00965292	0.00965292
4400.52	379.303	0.0105212	0.0105212
4400.63	390.928	0.0114101	0.0114101
4400.73	401.311	0.0122164	0.0122164
4400.84	411.959	0.0130842	0.0130842
4400.95	422.12	0.0139526	0.0139526
4401.05	431.733	0.0147794	0.0147794
4401.16	441.401	0.0156682	0.0156682
4401.27	451.202	0.0165156	0.0165156
4401.38	460.311	0.0173839	0.0173839
4401.48	469.393	0.0182107	0.0182107
4401.59	479.252	0.019079	0.019079
4401.7	488.233	0.0199469	0.0199469
4401.8	496.674	0.0207532	0.0207532
4401.91	505.237	0.0216215	0.0216215
4402.02	514.518	0.0224894	0.0224894
4402.13	522.983	0.0233992	0.0233992
4402.23	530.627	0.0241845	0.0241845
4402.34	538.983	0.0250734	0.0250734
4402.45	546.534	0.0259417	0.0259417
4402.55	553.94	0.0267475	0.0267475
4402.66	561.389	0.0276159	0.0276159
4402.77	568.85	0.0284842	0.0284842
4402.88	576.6	0.029373	0.029373
4402.98	583.467	0.0301789	0.0301789
4403.09	590.948	0.0310267	0.0310267
4403.2	598.78	0.031936	0.031936
4403.3	605.436	0.0327218	0.0327218
4403.41	612.725	0.0335897	0.0335897
4403.52	619.959	0.034458	0.034458
4403.63	627.674	0.0353468	0.0353468
4403.73	634.948	0.0361531	0.0361531
4403.84	642.323	0.0370005	0.0370005
4403.95	650.206	0.0378688	0.0378688
4404.05	656.768	0.0386747	0.0386747
4404.16	664.577	0.0395225	0.0395225
4404.27	672.815	0.0404113	0.0404113
4404.38	680.706	0.0412791	0.0412791
4404.48	688.213	0.0420855	0.0420855
4404.59	696.342	0.0429743	0.0429743
4404.7	704.01	0.0438426	0.0438426
4404.8	711.538	0.0446695	0.0446695
4404.91	719.623	0.0455373	0.0455373
4405.02	727.452	0.0463851	0.0463851
4405.13	735.971	0.0472739	0.0472739
4405.23	743.174	0.0480798	0.0480798
4405.34	752.756	0.048948	0.048948
4405.45	761.631	0.0498368	0.0498368
4405.55	770.393	0.0506226	0.0506226
4405.66	778.85	0.0515115	0.0515115
4405.77	787.569	0.0524003	0.0524003
4405.87	795.389	0.0531651	0.0531651
4405.98	804.545	0.054054	0.054054
4406.09	813.815	0.0549428	0.0549428
4406.2	822.471	0.0558106	0.0558106
4406.3	831.104	0.056617	0.056617
4406.41	840.292	0.0575263	0.0575263
4406.52	848.491	0.0583741	0.0583741
4406.62	856.792	0.0591595	0.0591595
4406.73	865.495	0.0600483	0.0600483
4406.84	874.639	0.0609371	0.0609371
4406.95	883.604	0.0618054	0.0618054
4407.05	892.475	0.0626118	0.0626118
4407.16	900.952	0.0635211	0.0635211
4407.27	909.479	0.0643684	0.0643684
4407.37	917.877	0.0651333	0.0651333
4407.48	926.776	0.0660431	0.0660431
4407.59	935.948	0.0669109	0.0669109
4407.7	944.834	0.0677997	0.0677997
4407.8	953.045	0.0686061	0.0686061
4407.91	961.979	0.0694744	0.0694744
4408.02	971.893	0.0703632	0.0703632
4408.12	979.784	0.0711691	0.0711691
4408.23	988.936	0.0720374	0.0720374
4408.34	998.463	0.0729057	0.0729057
4408.45	1006.97	0.0737945	0.0737945
4408.55	1015.77	0.0745799	0.0745799
4408.66	1024.16	0.0754892	0.0754892
4408.77	1033.07	0.0763368	0.0763368
4408.87	1041.33	0.0771636	0.0771636
4408.98	1050.01	0.0780115	0.0780115
4409.09	1059.01	0.0789003	0.0789003
4409.2	1068.14	0.0798096	0.0798096
4409.3	1077.05	0.080595	0.080595
4409.41	1085.06	0.0814633	0.0814633
4409.52	1094.74	0.0823726	0.0823726
4409.62	1102.9	0.0831584	0.0831584
4409.73	1112.26	0.0840263	0.0840263
4409.84	1121.31	0.0848946	0.0848946
4409.95	1130.12	0.0857834	0.0857834
4410.05	1138.67	0.0865688	0.0865688
4410.16	1147.68	0.0874786	0.0874786
4410.27	1157.46	0.0883464	0.0883464
4410.37	1166.01	0.0891529	0.0891529
4410.48	1175.01	0.0900415	0.0900415
4410.59	1184.37	0.0909098	0.0909098
4410.69	1193.54	0.0917161	0.0917161
4410.8	1203.39	0.092584	0.092584
4410.91	1213.35	0.0934728	0.0934728
4411.02	1223.35	0.0943616	0.0943616
4411.12	1232.47	0.0951475	0.0951475
4411.23	1243.11	0.0960153	0.0960153
4411.34	1253.18	0.0969251	0.0969251
4411.44	1262.7	0.0977105	0.0977105
4411.55	1273.41	0.0986198	0.0986198
4411.66	1284.21	0.0994881	0.0994881
4411.77	1295.13	0.100377	0.100377
4411.87	1305	0.101163	0.101163
4411.98	1316.18	0.102052	0.102052
4412.09	1327.75	0.10294	0.10294
4412.19	1337.61	0.103726	0.103726
4412.3	1348.7	0.104635	0.104635
4412.41	1360.15	0.105524	0.105524
4412.52	1370.99	0.106392	0.106392
4412.62	1381.23	0.107199	0.107199
4412.73	1392	0.108066	0.108066
4412.84	1404.25	0.108976	0.108976
4412.94	1414.22	0.109782	0.109782
4413.05	1425.92	0.11063	0.11063
4413.16	1436.96	0.111498	0.111498
4413.27	1449.45	0.112407	0.112407
4413.37	1460.14	0.113172	0.113172
4413.48	1472.22	0.114082	0.114082
4413.59	1485.2	0.114971	0.114971
4413.69	1495.7	0.115756	0.115756
4413.8	1507.99	0.116665	0.116665
4413.91	1520.48	0.117534	0.117534
4414.02	1532.62	0.118402	0.118402
4414.12	1544.22	0.119229	0.119229
4414.23	1556.78	0.120118	0.120118
4414.34	1569.64	0.120986	0.120986
4414.44	1580.91	0.121792	0.121792
4414.55	1592.75	0.12266	0.12266
4414.66	1605.32	0.12359	0.12359
4414.77	1618.1	0.124458	0.124458
4414.87	1629.15	0.125265	0.125265
4414.98	1641.81	0.126154	0.126154
4415.09	1654.31	0.127042	0.127042
4415.19	1665.5	0.127849	0.127849
4415.3	1677.7	0.128717	0.128717
4415.41	1690.19	0.129606	0.129606
4415.51	1701.29	0.130391	0.130391
4415.62	1713.46	0.13128	0.13128
4415.73	1726.58	0.132169	0.132169
4415.83	1738.08	0.132975	0.132975
4415.94	1750.85	0.133864	0.133864
4416.05	1764.21	0.134732	0.134732
4416.16	1777.43	0.135621	0.135621
4416.26	1790.14	0.136427	0.136427
4416.37	1803.76	0.137315	0.137315
4416.48	1817.04	0.138204	0.138204
4416.58	1829.1	0.13899	0.13899
4416.69	1841.98	0.139879	0.139879
4416.8	1855.9	0.140747	0.140747
4416.91	1869.21	0.141636	0.141636
4417.01	1881.5	0.142442	0.142442
4417.12	1895.18	0.143331	0.143331
4417.23	1908.67	0.14422	0.14422
4417.33	1920.01	0.145005	0.145005
4417.44	1933.89	0.145894	0.145894
4417.55	1946.48	0.146783	0.146783
4417.66	1959.48	0.147672	0.147672
4417.76	1971.34	0.148478	0.148478
4417.87	1984.16	0.149346	0.149346
4417.98	1996.6	0.150214	0.150214
4418.08	2008.09	0.151	0.151
4418.19	2020.66	0.151909	0.151909
4418.3	2032.97	0.152778	0.152778
4418.41	2045.98	0.153666	0.153666
4418.51	2057.74	0.154452	0.154452
4418.62	2070.85	0.155341	0.155341
4418.73	2082.75	0.156209	0.156209
4418.83	2093.88	0.157036	0.157036
4418.94	2105.74	0.157904	0.157904
4419.05	2116.84	0.158772	0.158772
4419.16	2129.28	0.15964	0.15964
4419.26	2138.85	0.160467	0.160467
4419.37	2149.86	0.161335	0.161335
4419.48	2160.59	0.162245	0.162245
4419.58	2169.54	0.16303	0.16303
4419.69	2179.43	0.163898	0.163898
4419.8	2189.2	0.164808	0.164808
4419.91	2197.64	0.165697	0.165697
4420.01	2205.32	0.166462	0.166462
4420.12	2214.31	0.167351	0.167351
4420.23	2221.98	0.168218	0.168218
4420.33	2229.87	0.169025	0.169025
4420.44	2236.69	0.169913	0.169913
4420.55	2244.05	0.170802	0.170802
4420.65	2250.35	0.171567	0.171567
4420.76	2257.25	0.172456	0.172456
4420.87	2263.82	0.173324	0.173324
4420.98	2271.02	0.174234	0.174234
4421.08	2275.92	0.175019	0.175019
4421.19	2281.77	0.175908	0.175908
4421.3	2288.67	0.176776	0.176776
4421.4	2294.5	0.177582	0.177582
4421.51	2299.34	0.178451	0.178451
4421.62	2305.42	0.179339	0.179339
4421.73	2310.85	0.180208	0.180208
4421.83	2315.52	0.181014	0.181014
4421.94	2320.83	0.181882	0.181882
4422.05	2326.13	0.182771	0.182771
4422.15	2330.37	0.183556	0.183556
4422.26	2336.51	0.184466	0.184466
4422.37	2340.58	0.185334	0.185334
4422.48	2345.62	0.186181	0.186181
4422.58	2350.48	0.187008	0.187008
4422.69	2355.12	0.187876	0.187876
4422.8	2359.19	0.188765	0.188765
4422.9	2362.93	0.18953	0.18953
4423.01	2368.41	0.190419	0.190419
4423.12	2373.1	0.191308	0.191308
4423.23	2377.25	0.192176	0.192176
4423.33	2381.51	0.192982	0.192982
4423.44	2385.97	0.193871	0.193871
4423.55	2390.58	0.19476	0.19476
4423.65	2394.4	0.195524	0.195524
4423.76	2398.77	0.196393	0.196393
4423.87	2403.05	0.197282	0.197282
4423.98	2407.78	0.19817	0.19817
4424.08	2411.51	0.198956	0.198956
4424.19	2416.55	0.199845	0.199845
4424.3	2420.5	0.200692	0.200692
4424.4	2424.69	0.201519	0.201519
4424.51	2428.96	0.202387	0.202387
4424.62	2433.06	0.203276	0.203276
4424.73	2437.01	0.204144	0.204144
4424.83	2440.13	0.20493	0.20493
4424.94	2444.19	0.205819	0.205819
4425.05	2448.88	0.206687	0.206687
4425.15	2452.32	0.207472	0.207472
4425.26	2455.11	0.20832	0.20832
4425.37	2459.58	0.209229	0.209229
4425.47	2463.12	0.210015	0.210015
4425.58	2467.21	0.210883	0.210883
4425.69	2471.64	0.211772	0.211772
4425.8	2475.12	0.21264	0.21264
4425.9	2478.28	0.213446	0.213446
4426.01	2481.94	0.214314	0.214314
4426.12	2485.72	0.215224	0.215224
4426.22	2488.84	0.215989	0.215989
4426.33	2492.55	0.216878	0.216878
4426.44	2496.69	0.217745	0.217745
4426.55	2501	0.218634	0.218634
4426.65	2504.75	0.21942	0.21942
4426.76	2508.77	0.220309	0.220309
4426.87	2512.66	0.221198	0.221198
4426.97	2515.92	0.221983	0.221983
4427.08	2519.01	0.222851	0.222851
4427.19	2522.66	0.22374	0.22374
4427.3	2526.43	0.224629	0.224629
4427.4	2529.92	0.225414	0.225414
4427.51	2534.13	0.226283	0.226283
4427.62	2537.69	0.227172	0.227172
4427.72	2540.55	0.227957	0.227957
4427.83	2544.1	0.228846	0.228846
4427.94	2548.07	0.229735	0.229735
4428.05	2551.58	0.230623	0.230623
4428.15	2554.7	0.231409	0.231409
4428.26	2557.94	0.232298	0.232298
4428.37	2561.01	0.233187	0.233187
4428.47	2563.66	0.233972	0.233972
4428.58	2566.89	0.234841	0.234841
4428.69	2570.04	0.235708	0.235708
4428.8	2573.57	0.236577	0.236577
4428.9	2577.09	0.237404	0.237404
4429.01	2580.56	0.238272	0.238272
4429.12	2584.05	0.239161	0.239161
4429.22	2587.52	0.239967	0.239967
4429.33	2590.97	0.240835	0.240835
4429.44	2594.45	0.241703	0.241703
4429.55	2597.58	0.242571	0.242571
4429.65	2600.37	0.243377	0.243377
4429.76	2603.75	0.244246	0.244246
4429.87	2606.99	0.245135	0.245135
4429.97	2609.85	0.24592	0.24592
4430.08	2613.79	0.246809	0.246809
4430.19	2617.23	0.247698	0.247698
4430.3	2620.57	0.248586	0.248586
4430.4	2623.12	0.249393	0.249393
4430.51	2626.13	0.250281	0.250281
4430.61	2628.93	0.251088	0.251088
4430.72	2632.21	0.251956	0.251956
4430.83	2635.33	0.252824	0.252824
4430.94	2638.39	0.253713	0.253713
4431.04	2640.91	0.254498	0.254498
4431.15	2643.55	0.255367	0.255367
4431.26	2647.1	0.256276	0.256276
4431.36	2650.05	0.257082	0.257082
4431.47	2652.83	0.257992	0.257992
4431.58	2655.77	0.258839	0.258839
4431.69	2659.14	0.259749	0.259749
4431.79	2661.85	0.260513	0.260513
4431.9	2665.07	0.261382	0.261382
4432.01	2668.59	0.26225	0.26225
4432.11	2671.85	0.263077	0.263077
4432.22	2675.27	0.263966	0.263966
4432.33	2677.68	0.264834	0.264834
4432.44	2681.3	0.265722	0.265722
4432.54	2683.6	0.266529	0.266529
4432.65	2687.3	0.267418	0.267418
4432.76	2690.01	0.268306	0.268306
4432.86	2692.76	0.269092	0.269092
4432.97	2696.33	0.270002	0.270002
4433.08	2699.19	0.270849	0.270849
4433.19	2702.04	0.271738	0.271738
4433.29	2704.58	0.272544	0.272544
4433.4	2707.2	0.273412	0.273412
4433.51	2710.44	0.274301	0.274301
4433.61	2713.05	0.275107	0.275107
4433.72	2716.29	0.275975	0.275975
4433.83	2719.26	0.276864	0.276864
4433.94	2722.4	0.277753	0.277753
4434.04	2724.37	0.278559	0.278559
4434.15	2726.97	0.279427	0.279427
4434.26	2730.47	0.280316	0.280316
4434.36	2733.22	0.281122	0.281122
4434.47	2736.49	0.28197	0.28197
4434.58	2740.4	0.282879	0.282879
4434.69	2743.42	0.283747	0.283747
4434.79	2746.22	0.284574	0.284574
4434.9	2749.11	0.285442	0.285442
4435.01	2752.1	0.286331	0.286331
4435.11	2755.27	0.287138	0.287138
4435.22	2758.21	0.288026	0.288026
4435.33	2760.71	0.288915	0.288915
4435.43	2763.46	0.289701	0.289701
4435.54	2766.2	0.29061	0.29061
4435.65	2769.13	0.291458	0.291458
4435.76	2771.78	0.292347	0.292347
4435.86	2774.22	0.293132	0.293132
4435.97	2778.68	0.294104	0.294104
4436.08	2781.01	0.29493	0.29493
4436.18	2783.42	0.295778	0.295778
4436.29	2786.24	0.296667	0.296667
4436.4	2788.48	0.297514	0.297514
4436.51	2791.39	0.298403	0.298403
4436.61	2794.23	0.299209	0.299209
4436.72	2796.83	0.300077	0.300077
4436.83	2799.67	0.300946	0.300946
4436.93	2803.04	0.301772	0.301772
4437.04	2805.92	0.302682	0.302682
4437.15	2808.87	0.30355	0.30355
4437.26	2811.77	0.304418	0.304418
4437.36	2814.72	0.305224	0.305224
4437.47	2817.8	0.306113	0.306113
4437.58	2821.07	0.307023	0.307023
4437.68	2823.25	0.307808	0.307808
4437.79	2826.17	0.308677	0.308677
4437.9	2828.81	0.309544	0.309544
4438.01	2831.7	0.310433	0.310433
4438.11	2834.54	0.31124	0.31124
4438.22	2837.2	0.312108	0.312108
4438.33	2840.16	0.312997	0.312997
4438.43	2842.42	0.313803	0.313803
4438.54	2845.26	0.314691	0.314691
4438.65	2848.07	0.31558	0.31558
4438.76	2850.1	0.316449	0.316449
4438.86	2852.83	0.317255	0.317255
4438.97	2855.67	0.318144	0.318144
4439.08	2858.6	0.319033	0.319033
4439.18	2860.98	0.319838	0.319838
4439.29	2863.7	0.320707	0.320707
4439.4	2866.46	0.321575	0.321575
4439.51	2869.31	0.322464	0.322464
4439.61	2872.27	0.32327	0.32327
4439.72	2875.35	0.324159	0.324159
4439.83	2878.43	0.325048	0.325048
4439.93	2880.73	0.325833	0.325833
4440.04	2882.9	0.326702	0.326702
4440.15	2885.48	0.327569	0.327569
4440.26	2888.77	0.328479	0.328479
4440.36	2890.98	0.329244	0.329244
4440.47	2894.33	0.330153	0.330153
4440.58	2897.01	0.331042	0.331042
4440.68	2899.49	0.331827	0.331827
4440.79	2902.48	0.332737	0.332737
4440.9	2905.06	0.333606	0.333606
4441	2907.34	0.334391	0.334391
4441.11	2909.07	0.335259	0.335259
4441.22	2912.06	0.336169	0.336169
4441.33	2914.51	0.337037	0.337037
4441.43	2917.55	0.337822	0.337822
4441.54	2920.24	0.338732	0.338732
4441.65	2922.66	0.3396	0.3396
4441.75	2924.61	0.340385	0.340385
4441.86	2927.38	0.341254	0.341254
4441.97	2930.27	0.342163	0.342163
4442.08	2932.87	0.343031	0.343031
4442.18	2935.23	0.343817	0.343817
4442.29	2938.74	0.344685	0.344685
4442.4	2941.61	0.345594	0.345594
4442.5	2944.6	0.34638	0.34638
4442.61	2947.04	0.347269	0.347269
4442.72	2949.71	0.348137	0.348137
4442.83	2952.05	0.348985	0.348985
4442.93	2955.22	0.349811	0.349811
4443.04	2957.99	0.350679	0.350679
4443.15	2960.47	0.351548	0.351548
4443.25	2963.08	0.352374	0.352374
4443.36	2965.66	0.353243	0.353243
4443.47	2968.38	0.354132	0.354132
4443.58	2970.93	0.35502	0.35502
4443.68	2973.35	0.355806	0.355806
4443.79	2975.78	0.356674	0.356674
4443.9	2978.68	0.357563	0.357563
4444	2980.68	0.358348	0.358348
4444.11	2983.82	0.359237	0.359237
4444.22	2986.67	0.360105	0.360105
4444.33	2989.09	0.360973	0.360973
4444.43	2991.54	0.36178	0.36178
4444.54	2994.45	0.362648	0.362648
4444.65	2996.93	0.363557	0.363557
4444.75	2999.47	0.364363	0.364363
4444.86	3002.15	0.365232	0.365232
4444.97	3004.94	0.366079	0.366079
4445.08	3008.3	0.366947	0.366947
4445.18	3010.76	0.367754	0.367754
4445.29	3013.17	0.368621	0.368621
4445.39	3016.49	0.369449	0.369449
4445.5	3019.28	0.370317	0.370317
4445.61	3021.63	0.371185	0.371185
4445.72	3025.27	0.372094	0.372094
4445.82	3027.26	0.372901	0.372901
4445.93	3029.73	0.373769	0.373769
4446.04	3032.35	0.374616	0.374616
4446.14	3035.06	0.375423	0.375423
4446.25	3037.36	0.37627	0.37627
4446.36	3039.51	0.377159	0.377159
4446.47	3041.78	0.378006	0.378006
4446.57	3044.66	0.378833	0.378833
4446.68	3047.37	0.379701	0.379701
4446.79	3050.26	0.38057	0.38057
4446.89	3052.92	0.381396	0.381396
4447	3054.72	0.382244	0.382244
4447.11	3057.58	0.383133	0.383133
4447.22	3060.28	0.384001	0.384001
4447.32	3062.8	0.384786	0.384786
4447.43	3065.52	0.385696	0.385696
4447.54	3068.3	0.386564	0.386564
4447.64	3070.86	0.387349	0.387349
4447.75	3073.74	0.388238	0.388238
4447.86	3076.71	0.389107	0.389107
4447.97	3079.86	0.389995	0.389995
4448.07	3082.25	0.390781	0.390781
4448.18	3084.13	0.391649	0.391649
4448.29	3087.02	0.392538	0.392538
4448.39	3089.59	0.393344	0.393344
4448.5	3092.23	0.394212	0.394212
4448.61	3094.78	0.395101	0.395101
4448.72	3097.61	0.395969	0.395969
4448.82	3099.85	0.396755	0.396755
4448.93	3102.75	0.397643	0.397643
4449.04	3105.26	0.398532	0.398532
4449.14	3107.49	0.399339	0.399339
4449.25	3109.94	0.400206	0.400206
4449.36	3112.59	0.401095	0.401095
4449.47	3115.56	0.401985	0.401985
4449.57	3117.36	0.40277	0.40277
4449.68	3119.29	0.403617	0.403617
4449.79	3122.27	0.404527	0.404527
4449.89	3124.44	0.405312	0.405312
4450	3127.18	0.406181	0.406181
4450.11	3130.19	0.40707	0.40707
4450.22	3132.75	0.407958	0.407958
4450.32	3135.6	0.408764	0.408764
4450.43	3138.55	0.409633	0.409633
4450.54	3140.81	0.4105	0.4105
4450.64	3143.46	0.411307	0.411307
4450.75	3145.95	0.412175	0.412175
4450.86	3148.58	0.413064	0.413064
4450.96	3151.26	0.413849	0.413849
4451.07	3153.61	0.414738	0.414738
4451.18	3156.33	0.415606	0.415606
4451.29	3158.95	0.416495	0.416495
4451.39	3161.5	0.417301	0.417301
4451.5	3164.19	0.41819	0.41819
4451.61	3166.74	0.419079	0.419079
4451.71	3168.57	0.419885	0.419885
4451.82	3171.09	0.420753	0.420753
4451.93	3173.45	0.421642	0.421642
4452.04	3176.21	0.422511	0.422511
4452.14	3178.28	0.423275	0.423275
4452.25	3181.01	0.424185	0.424185
4452.36	3183.99	0.425053	0.425053
4452.46	3186.75	0.42588	0.42588
4452.57	3188.86	0.426748	0.426748
4452.68	3191.88	0.427658	0.427658
4452.79	3194.03	0.428525	0.428525
4452.89	3196.36	0.42929	0.42929
4453	3199.54	0.4302	0.4302
4453.11	3202.22	0.431068	0.431068
4453.21	3204.38	0.431854	0.431854
4453.32	3207.93	0.432743	0.432743
4453.43	3210.03	0.433631	0.433631
4453.54	3213.03	0.43452	0.43452
4453.64	3215.18	0.435306	0.435306
4453.75	3217.63	0.436194	0.436194
4453.86	3220.86	0.437083	0.437083
4453.96	3223.25	0.437869	0.437869
4454.07	3225.85	0.438778	0.438778
4454.18	3228.42	0.439667	0.439667
4454.29	3230.72	0.440535	0.440535
4454.39	3233.09	0.441341	0.441341
4454.5	3235.51	0.44221	0.44221
4454.61	3238.05	0.443078	0.443078
4454.71	3240.56	0.443905	0.443905
4454.82	3243.32	0.444773	0.444773
4454.93	3245.97	0.445682	0.445682
4455.04	3248.16	0.44655	0.44655
4455.14	3250.4	0.447336	0.447336
4455.25	3252.87	0.448225	0.448225
4455.36	3255.8	0.449093	0.449093
4455.46	3258.27	0.449899	0.449899
4455.57	3261.45	0.450809	0.450809
4455.68	3264.49	0.451656	0.451656
4455.78	3266.98	0.452463	0.452463
4455.89	3269.6	0.453351	0.453351
4456	3272.53	0.45424	0.45424
4456.11	3275.03	0.455129	0.455129
4456.21	3277.65	0.455935	0.455935
4456.32	3280.31	0.456803	0.456803
4456.43	3283.16	0.457713	0.457713
4456.53	3285.23	0.458498	0.458498
4456.64	3288.01	0.459387	0.459387
4456.75	3290.26	0.460276	0.460276
4456.86	3292.85	0.461144	0.461144
4456.96	3294.87	0.461971	0.461971
4457.07	3297.66	0.462839	0.462839
4457.18	3301.12	0.463748	0.463748
4457.28	3303.42	0.464555	0.464555
4457.39	3305.74	0.465443	0.465443
4457.5	3308.2	0.466332	0.466332
4457.61	3310.69	0.467201	0.467201
4457.71	3312.77	0.468007	0.468007
4457.82	3315.38	0.468875	0.468875
4457.93	3318	0.469764	0.469764
4458.03	3320.88	0.47057	0.47057
4458.14	3324.08	0.471438	0.471438
4458.25	3326.8	0.472348	0.472348
4458.36	3329.56	0.473216	0.473216
4458.46	3331.88	0.474022	0.474022
4458.57	3334.86	0.474911	0.474911
4458.68	3338.24	0.475799	0.475799
4458.78	3340.71	0.476564	0.476564
4458.89	3343.98	0.477474	0.477474
4459	3346.97	0.478363	0.478363
4459.11	3349.53	0.479252	0.479252
4459.21	3351.34	0.480037	0.480037
4459.32	3354.25	0.480926	0.480926
4459.43	3357.23	0.481815	0.481815
4459.53	3359.65	0.4826	0.4826
4459.64	3362.43	0.48351	0.48351
4459.75	3364.87	0.484378	0.484378
4459.86	3367.2	0.485267	0.485267
4459.96	3369.3	0.486073	0.486073
4460.07	3371.41	0.486941	0.486941
4460.18	3373.48	0.48783	0.48783
4460.28	3376.08	0.488636	0.488636
4460.39	3378.78	0.489484	0.489484
4460.5	3381.2	0.490393	0.490393
4460.6	3384.07	0.491199	0.491199
4460.71	3387.35	0.492067	0.492067
4460.82	3390.06	0.492957	0.492957
4460.92	3392.79	0.493762	0.493762
4461.03	3395.18	0.494631	0.494631
4461.14	3398	0.495499	0.495499
4461.25	3400.57	0.496388	0.496388
4461.35	3402.7	0.497194	0.497194
4461.46	3405.61	0.498062	0.498062
4461.57	3408.19	0.498951	0.498951
4461.67	3410.45	0.499736	0.499736
4461.78	3412.87	0.500625	0.500625
4461.89	3415.48	0.501514	0.501514
4462	3418.45	0.502382	0.502382
4462.1	3421.09	0.503188	0.503188
4462.21	3423.7	0.504098	0.504098
4462.32	3425.61	0.504966	0.504966
4462.42	3428.01	0.505752	0.505752
4462.53	3430.59	0.506641	0.506641
4462.64	3432.94	0.507488	0.507488
4462.75	3435.32	0.508377	0.508377
4462.85	3438.18	0.509224	0.509224
4462.96	3439.96	0.510051	0.510051
4463.07	3442.94	0.51094	0.51094
4463.17	3446.02	0.511746	0.511746
4463.28	3448.79	0.512635	0.512635
4463.39	3451.35	0.513524	0.513524
4463.5	3453.3	0.514372	0.514372
4463.6	3456.07	0.515198	0.515198
4463.71	3459.2	0.516066	0.516066
4463.82	3461.36	0.516935	0.516935
4463.92	3463.44	0.517741	0.517741
4464.03	3466.47	0.518609	0.518609
4464.14	3469.7	0.519498	0.519498
4464.25	3472.05	0.520386	0.520386
4464.35	3474.24	0.521193	0.521193
4464.46	3476.48	0.52204	0.52204
4464.57	3479.87	0.522929	0.522929
4464.67	3482.2	0.523735	0.523735
4464.78	3484.22	0.524603	0.524603
4464.89	3487.29	0.525492	0.525492
4465	3489.84	0.52636	0.52636
4465.1	3491.71	0.527146	0.527146
4465.21	3493.86	0.528035	0.528035
4465.32	3496.76	0.528903	0.528903
4465.42	3499.01	0.529709	0.529709
4465.53	3501.83	0.530577	0.530577
4465.64	3504.81	0.531466	0.531466
4465.74	3507.56	0.532251	0.532251
4465.85	3509.96	0.533141	0.533141
4465.96	3512.47	0.534008	0.534008
4466.07	3515.54	0.534897	0.534897
4466.17	3518.04	0.535662	0.535662
4466.28	3521.05	0.536551	0.536551
4466.39	3524.1	0.537461	0.537461
4466.49	3526.52	0.538225	0.538225
4466.6	3529.26	0.539114	0.539114
4466.71	3531.8	0.540003	0.540003
4466.82	3534.43	0.540892	0.540892
4466.92	3537.11	0.541677	0.541677
4467.03	3539.47	0.542545	0.542545
4467.14	3541.95	0.543434	0.543434
4467.24	3544.62	0.544241	0.544241
4467.35	3547.43	0.545109	0.545109
4467.46	3550.08	0.545977	0.545977
4467.57	3551.45	0.546804	0.546804
4467.67	3553.84	0.54761	0.54761
4467.78	3556.88	0.548499	0.548499
4467.89	3560.3	0.549367	0.549367
4467.99	3562.67	0.550152	0.550152
4468.1	3565.48	0.551062	0.551062
4468.21	3567.79	0.551951	0.551951
4468.32	3570.65	0.552819	0.552819
4468.42	3572.86	0.553625	0.553625
4468.53	3575.03	0.554493	0.554493
4468.64	3578.18	0.555361	0.555361
4468.74	3581	0.556147	0.556147
4468.85	3583.92	0.557036	0.557036
4468.96	3587.3	0.557924	0.557924
4469.07	3589.9	0.558793	0.558793
4469.17	3592.05	0.559578	0.559578
4469.28	3594.26	0.560467	0.560467
4469.39	3596.8	0.561335	0.561335
4469.49	3599.32	0.562142	0.562142
4469.6	3602.74	0.563009	0.563009
4469.71	3605.14	0.563898	0.563898
4469.82	3608.05	0.564767	0.564767
4469.92	3610.42	0.565573	0.565573
4470.03	3612.71	0.566441	0.566441
4470.14	3614.66	0.567309	0.567309
4470.24	3617.51	0.568115	0.568115
4470.35	3619.96	0.569004	0.569004
4470.46	3622.76	0.569872	0.569872
4470.56	3625.05	0.570699	0.570699
4470.67	3627.47	0.571567	0.571567
4470.78	3630.3	0.572435	0.572435
4470.89	3632.37	0.573304	0.573304
4470.99	3634.78	0.57413	0.57413
4471.1	3637.81	0.574999	0.574999
4471.21	3640.38	0.575846	0.575846
4471.31	3643.87	0.576673	0.576673
4471.42	3646.22	0.577541	0.577541
4471.53	3649.59	0.578451	0.578451
4471.64	3651.75	0.579319	0.579319
4471.74	3653.72	0.580125	0.580125
4471.85	3655.71	0.580973	0.580973
4471.96	3658.97	0.581861	0.581861
4472.06	3661.78	0.582667	0.582667
4472.17	3664.27	0.583536	0.583536
4472.28	3667.4	0.584404	0.584404
4472.39	3670.27	0.585313	0.585313
4472.49	3672.18	0.586078	0.586078
4472.6	3675.06	0.586988	0.586988
4472.71	3677.67	0.587856	0.587856
4472.81	3680.36	0.588662	0.588662
4472.92	3682.68	0.589571	0.589571
4473.03	3685.45	0.59046	0.59046
4473.14	3687.58	0.591329	0.591329
4473.24	3689.75	0.592114	0.592114
4473.35	3692.2	0.592982	0.592982
4473.46	3694.37	0.593851	0.593851
4473.56	3697.05	0.594677	0.594677
4473.67	3700.1	0.595566	0.595566
4473.78	3702.7	0.596434	0.596434
4473.89	3705.51	0.597323	0.597323
4473.99	3707.92	0.598129	0.598129
4474.1	3710.97	0.599018	0.599018
4474.21	3713.51	0.599865	0.599865
4474.31	3715.9	0.600672	0.600672
4474.42	3718.96	0.601561	0.601561
4474.53	3721.68	0.602449	0.602449
4474.64	3724.06	0.603297	0.603297
4474.74	3726.96	0.604103	0.604103
4474.85	3730.04	0.605013	0.605013
4474.96	3732.32	0.605881	0.605881
4475.06	3734.84	0.606687	0.606687
4475.17	3736.84	0.607535	0.607535
4475.28	3740.02	0.608444	0.608444
4475.39	3743.17	0.609333	0.609333
4475.49	3745.37	0.610139	0.610139
4475.6	3747.69	0.611028	0.611028
4475.7	3750.69	0.611813	0.611813
4475.81	3753.06	0.612702	0.612702
4475.92	3755.49	0.61357	0.61357
4476.03	3758.05	0.614459	0.614459
4476.13	3760.46	0.615286	0.615286
4476.24	3763.8	0.616175	0.616175
4476.35	3766.15	0.617043	0.617043
4476.45	3768.79	0.617829	0.617829
4476.56	3771.89	0.618717	0.618717
4476.67	3774.4	0.619606	0.619606
4476.78	3777.32	0.620474	0.620474
4476.88	3779.92	0.62128	0.62128
4476.99	3782.42	0.622149	0.622149
4477.1	3785.63	0.623038	0.623038
4477.2	3788.25	0.623864	0.623864
4477.31	3791.31	0.624733	0.624733
4477.42	3794.41	0.625622	0.625622
4477.53	3796.45	0.62651	0.62651
4477.63	3798.9	0.627317	0.627317
4477.74	3801.88	0.628184	0.628184
4477.85	3804.74	0.629073	0.629073
4477.95	3807.12	0.62988	0.62988
4478.06	3809.63	0.630748	0.630748
4478.17	3811.38	0.631637	0.631637
4478.28	3814.92	0.632546	0.632546
4478.38	3816.9	0.633332	0.633332
4478.49	3820.07	0.634241	0.634241
4478.6	3822.6	0.635109	0.635109
4478.7	3824.9	0.635936	0.635936
4478.81	3828.33	0.636825	0.636825
4478.92	3830.43	0.637672	0.637672
4479.03	3833.4	0.638582	0.638582
4479.13	3835.85	0.639368	0.639368
4479.24	3838.77	0.640235	0.640235
4479.35	3841.84	0.641145	0.641145
4479.45	3845.18	0.641931	0.641931
4479.56	3847.66	0.64284	0.64284
4479.67	3850.35	0.643729	0.643729
4479.78	3853.05	0.644597	0.644597
4479.88	3855.51	0.645403	0.645403
4479.99	3858	0.646271	0.646271
4480.1	3861.03	0.647161	0.647161
4480.2	3863.39	0.647966	0.647966
4480.31	3866	0.648835	0.648835
4480.42	3868.44	0.649703	0.649703
4480.52	3871.19	0.650509	0.650509
4480.63	3874.56	0.651419	0.651419
4480.74	3876.79	0.652287	0.652287
4480.85	3879.53	0.653196	0.653196
4480.95	3881.88	0.653982	0.653982
4481.06	3884.84	0.65487	0.65487
4481.17	3887.07	0.655739	0.655739
4481.27	3888.95	0.656524	0.656524
4481.38	3891.9	0.657434	0.657434
4481.49	3894.8	0.658302	0.658302
4481.6	3897.02	0.65917	0.65917
4481.7	3899.44	0.659976	0.659976
4481.81	3902.63	0.660865	0.660865
4481.92	3905.84	0.661754	0.661754
4482.02	3908.95	0.66256	0.66256
4482.13	3912.18	0.663428	0.663428
4482.24	3914.75	0.664317	0.664317
4482.35	3917.44	0.665206	0.665206
4482.45	3919.57	0.666012	0.666012
4482.56	3921.96	0.66686	0.66686
4482.59	3922.64	0.667108	0.667108
4482.69	3917.17	0.667625	0.667625
4482.8	3899.26	0.667645	0.667645
4482.91	3876.51	0.667067	0.667067
4483.01	3850.04	0.666178	0.666178
4483.12	3822.29	0.665268	0.665268
4483.23	3795.45	0.66438	0.66438
4483.33	3770.54	0.663573	0.663573
4483.44	3741.82	0.662705	0.662705
4483.55	3712.04	0.661796	0.661796
4483.66	3681.53	0.660928	0.660928
4483.76	3653.12	0.660121	0.660121
4483.87	3621.57	0.659233	0.659233
4483.98	3589.96	0.658344	0.658344
4484.08	3560.74	0.657558	0.657558
4484.19	3528.54	0.65667	0.65667
4484.3	3495.93	0.65576	0.65576
4484.41	3463.06	0.654891	0.654891
4484.51	3433.56	0.654086	0.654086
4484.62	3400.4	0.653197	0.653197
4484.73	3368.59	0.652349	0.652349
4484.83	3338.74	0.651543	0.651543
4484.94	3305.62	0.650654	0.650654
4485.05	3272.9	0.649765	0.649765
4485.16	3240.28	0.648897	0.648897
4485.26	3211.07	0.64807	0.64807
4485.37	3177.93	0.647161	0.647161
4485.47	3148.71	0.646375	0.646375
4485.58	3116.34	0.645486	0.645486
4485.69	3084.98	0.644618	0.644618
4485.8	3054.15	0.64375	0.64375
4485.9	3025.46	0.642924	0.642924
4486.01	2994.6	0.642055	0.642055
4486.12	2963.84	0.641187	0.641187
4486.22	2936.37	0.640402	0.640402
4486.33	2905.62	0.639492	0.639492
4486.44	2875.88	0.638644	0.638644
4486.55	2844.95	0.637735	0.637735
4486.65	2816.93	0.636929	0.636929
4486.76	2787.21	0.63606	0.63606
4486.87	2756.87	0.635172	0.635172
4486.97	2728.82	0.634366	0.634366
4487.08	2698.53	0.633477	0.633477
4487.19	2668.6	0.632609	0.632609
4487.3	2637.51	0.631699	0.631699
4487.4	2610.78	0.630893	0.630893
4487.51	2580.76	0.630004	0.630004
4487.62	2550.67	0.629115	0.629115
4487.72	2523.1	0.628288	0.628288
4487.83	2493.62	0.627441	0.627441
4487.94	2464.46	0.626531	0.626531
4488.05	2435.46	0.625663	0.625663
4488.15	2409.24	0.624878	0.624878
4488.26	2380.82	0.623968	0.623968
4488.37	2352.56	0.6231	0.6231
4488.47	2327.87	0.622294	0.622294
4488.58	2300.53	0.621405	0.621405
4488.69	2273.56	0.620537	0.620537
4488.8	2246.51	0.619669	0.619669
4488.9	2222.34	0.618842	0.618842
4489.01	2195.1	0.617953	0.617953
4489.12	2168.76	0.617064	0.617064
4489.22	2144.74	0.616279	0.616279
4489.33	2117.9	0.61539	0.61539
4489.44	2091.68	0.614501	0.614501
4489.55	2065.34	0.613633	0.613633
4489.65	2040.99	0.612848	0.612848
4489.76	2014.31	0.611959	0.611959
4489.87	1988.32	0.61107	0.61107
4489.97	1965.04	0.610284	0.610284
4490.08	1939.74	0.609395	0.609395
4490.19	1914.62	0.608506	0.608506
4490.3	1890.81	0.607597	0.607597
4490.4	1869.06	0.606832	0.606832
4490.51	1846.71	0.605943	0.605943
4490.62	1824.8	0.605075	0.605075
4490.72	1804.92	0.604269	0.604269
4490.83	1783.17	0.60338	0.60338
4490.94	1761.87	0.602491	0.602491
4491.04	1742.73	0.601685	0.601685
4491.15	1721.23	0.600796	0.600796
4491.26	1700.43	0.599928	0.599928
4491.37	1679.58	0.599039	0.599039
4491.47	1660.66	0.598233	0.598233
4491.58	1640.24	0.597365	0.597365
4491.69	1619.96	0.596476	0.596476
4491.79	1601.43	0.59569	0.59569
4491.9	1581.77	0.594822	0.594822
4492.01	1561.15	0.593892	0.593892
4492.12	1541.37	0.593024	0.593024
4492.22	1523.77	0.592218	0.592218
4492.33	1505.01	0.59135	0.59135
4492.44	1486.07	0.590461	0.590461
4492.54	1469.14	0.589655	0.589655
4492.65	1451.74	0.588786	0.588786
4492.76	1433.72	0.587877	0.587877
4492.87	1415.81	0.58703	0.58703
4492.97	1398.37	0.586203	0.586203
4493.08	1380.19	0.585355	0.585355
4493.19	1362.33	0.584466	0.584466
4493.29	1346.2	0.583681	0.583681
4493.4	1329.55	0.582834	0.582834
4493.51	1312.93	0.581924	0.581924
4493.62	1297.35	0.581035	0.581035
4493.72	1283.23	0.58025	0.58025
4493.83	1268.26	0.579361	0.579361
4493.94	1253.79	0.578492	0.578492
4494.04	1240.72	0.577707	0.577707
4494.15	1225.87	0.576797	0.576797
4494.26	1210.54	0.575929	0.575929
4494.37	1192.48	0.575041	0.575041
4494.47	1174.82	0.574276	0.574276
4494.58	1153.79	0.573366	0.573366
4494.69	1132.22	0.572498	0.572498
4494.79	1112.26	0.571692	0.571692
4494.9	1090.6	0.570803	0.570803
4495.01	1068.48	0.569935	0.569935
4495.12	1046.72	0.569025	0.569025
4495.22	1027.36	0.568281	0.568281
4495.33	1006.07	0.567351	0.567351
4495.44	984.515	0.566483	0.566483
4495.54	965.595	0.565697	0.565697
4495.65	944.712	0.56485	0.56485
4495.76	923.548	0.563961	0.563961
4495.86	904.189	0.563155	0.563155
4495.97	883.533	0.562246	0.562246
4496.08	862.681	0.561398	0.561398
4496.19	842.775	0.560529	0.560529
4496.29	824.642	0.559724	0.559724
4496.4	804.501	0.558855	0.558855
4496.51	784.619	0.557966	0.557966
4496.61	767.017	0.557181	0.557181
4496.72	746.47	0.556292	0.556292
4496.83	727.236	0.555424	0.555424
4496.94	708.134	0.554556	0.554556
4497.04	690.408	0.55377	0.55377
4497.15	670.673	0.552882	0.552882
4497.26	651.306	0.551992	0.551992
4497.36	633.712	0.551166	0.551166
4497.47	615.22	0.550318	0.550318
4497.58	596.392	0.54945	0.54945
4497.69	577.205	0.548561	0.548561
4497.79	560.665	0.547755	0.547755
4497.9	542.275	0.546887	0.546887
4498.01	524.923	0.546019	0.546019
4498.11	509.361	0.545275	0.545275
4498.22	490.931	0.544365	0.544365
4498.33	473.54	0.543497	0.543497
4498.44	456.072	0.542608	0.542608
4498.54	440.103	0.541781	0.541781
4498.65	422.861	0.540913	0.540913
4498.76	406.064	0.540024	0.540024
4498.86	391.603	0.539259	0.539259
4498.97	375.04	0.538371	0.538371
4499.08	359.642	0.537502	0.537502
4499.19	343.642	0.536634	0.536634
4499.29	329.759	0.535828	0.535828
4499.4	314.197	0.53496	0.53496
4499.51	298.978	0.534071	0.534071
4499.61	285.275	0.533265	0.533265
4499.72	270.181	0.532417	0.532417
4499.83	254.994	0.531528	0.531528
4499.94	240.681	0.53066	0.53066
4500.04	227.876	0.529854	0.529854
4500.15	213.837	0.528965	0.528965
4500.26	200.142	0.528097	0.528097
4500.36	188.056	0.527312	0.527312
4500.47	174.603	0.526444	0.526444
4500.58	161.975	0.525555	0.525555
4500.68	150.311	0.524769	0.524769
4500.79	137.905	0.52388	0.52388
4500.9	126.201	0.522992	0.522992
4501	115.573	0.522185	0.522185
4501.11	103.526	0.521297	0.521297
4501.22	94.2952	0.520449	0.520449
4501.33	83.8655	0.519539	0.519539
4501.43	74.8968	0.518754	0.518754
4501.54	65.4632	0.517865	0.517865
4501.65	56.1507	0.516997	0.516997
4501.74	49.221	0.516273	0.516273
4501.75	48.5569	0.516191	0.516191
4501.78	46.9456	0.515964	0.515964
4501.96	47.1016	0.515756	0.515756
4501.97	47.1414	0.515756	0.515756
