# Supplementary material for: Data compilation on the effect of grain size, temperature, and texture on the strength of a single-phase FCC MnFeNi medium-entropy alloy
Source: Data Brief. 2019 Nov 15;28:104807. doi: 10.1016/j.dib.2019.104807 (PMC6909151; doi:10.1016/j.dib.2019.104807)
Supplement: Multimedia component 1 [file mmc1.zip › Compression_Tests/223K/MnFeNi_1473K_60min_223K_1.xlsx]

## Sheet: MnFeNi_1473K_60min_223K_1
Name	MnFeNi_1473K_60min_223K_1
Diameter	4.08	mm
Sample height	8.1	mm
Gage length	8.1	mm
Speed ​​during measurement	0.48	mm/min
Time	Force	Crosshead Displacement	Crosshead Displacement
s	N	mm	mm
3817.29	183.09	0	0
3817.37	183.184	0	0
3817.4	183.185	2.06707e-05	2.06707e-05
3817.4	183.185	2.06707e-05	2.06707e-05
3817.51	183.042	2.06708e-05	2.06708e-05
3817.61	183.09	4.13415e-05	4.13415e-05
3817.72	189.014	0.000516438	0.000516438
3817.83	202.022	0.00138476	0.00138476
3817.94	215.545	0.00225308	0.00225308
3818.04	228.686	0.00303843	0.00303843
3818.15	242.475	0.00394776	0.00394776
3818.26	255.897	0.00481608	0.00481608
3818.36	268.561	0.00562241	0.00562241
3818.47	282.334	0.00649025	0.00649025
3818.58	295.584	0.00735857	0.00735857
3818.69	309.162	0.0082474	0.0082474
3818.79	320.959	0.00905373	0.00905373
3818.9	333.537	0.00992157	0.00992157
3819.01	346.233	0.0107899	0.0107899
3819.11	357.207	0.011596	0.011596
3819.22	370.55	0.0124643	0.0124643
3819.33	384.082	0.0133117	0.0133117
3819.43	395.394	0.0141385	0.0141385
3819.54	407.878	0.0150068	0.0150068
3819.65	420.425	0.0158956	0.0158956
3819.76	432.855	0.016805	0.016805
3819.86	444.378	0.0176113	0.0176113
3819.97	456.394	0.0184381	0.0184381
3820.08	469.144	0.019327	0.019327
3820.18	480.394	0.0201123	0.0201123
3820.29	493.074	0.0210011	0.0210011
3820.4	505.355	0.0218489	0.0218489
3820.51	517.277	0.0227168	0.0227168
3820.61	528.777	0.0235026	0.0235026
3820.72	542.253	0.0244119	0.0244119
3820.83	555.027	0.0252803	0.0252803
3820.93	566.847	0.0260656	0.0260656
3821.04	579.824	0.0269132	0.0269132
3821.15	592.902	0.0278435	0.0278435
3821.26	606.355	0.0287114	0.0287114
3821.36	617.589	0.0294972	0.0294972
3821.47	631.214	0.030365	0.030365
3821.58	644.347	0.0312538	0.0312538
3821.68	656.097	0.0320397	0.0320397
3821.79	669.964	0.0329285	0.0329285
3821.9	683.191	0.0337963	0.0337963
3822.01	697.183	0.0347061	0.0347061
3822.11	710.41	0.0354915	0.0354915
3822.22	724.535	0.0363803	0.0363803
3822.33	738.441	0.0372486	0.0372486
3822.43	751.277	0.038034	0.038034
3822.54	765.48	0.0389023	0.0389023
3822.65	779.425	0.0397911	0.0397911
3822.76	794.253	0.0406797	0.0406797
3822.86	807.144	0.0414861	0.0414861
3822.97	820.769	0.0423334	0.0423334
3823.08	835.214	0.0432222	0.0432222
3823.18	848.105	0.0440081	0.0440081
3823.29	863.035	0.0449174	0.0449174
3823.4	878.542	0.0457857	0.0457857
3823.51	892.574	0.0466535	0.0466535
3823.61	905.222	0.0474599	0.0474599
3823.72	919.05	0.0483282	0.0483282
3823.83	933.41	0.049217	0.049217
3823.93	946.3	0.0500024	0.0500024
3824.04	960.207	0.0508707	0.0508707
3824.15	974.029	0.0517592	0.0517592
3824.25	986.701	0.0525655	0.0525655
3824.36	1000.96	0.0534544	0.0534544
3824.47	1015.06	0.0543432	0.0543432
3824.57	1028.26	0.0551285	0.0551285
3824.68	1042.38	0.0560174	0.0560174
3824.79	1056.34	0.0568652	0.0568652
3824.9	1070.45	0.057733	0.057733
3825	1083.47	0.0585394	0.0585394
3825.11	1097.01	0.0594284	0.0594284
3825.22	1110.99	0.0603173	0.0603173
3825.32	1122.64	0.0611233	0.0611233
3825.43	1135.19	0.0619707	0.0619707
3825.54	1147.37	0.0628805	0.0628805
3825.65	1159.34	0.0637483	0.0637483
3825.75	1169.61	0.0645752	0.0645752
3825.86	1180.26	0.065464	0.065464
3825.97	1191.72	0.0663323	0.0663323
3826.07	1201.32	0.0671386	0.0671386
3826.18	1212.43	0.0680065	0.0680065
3826.29	1222.59	0.0688748	0.0688748
3826.4	1234.07	0.0697636	0.0697636
3826.5	1244.68	0.07057	0.07057
3826.61	1255.92	0.0714588	0.0714588
3826.72	1267.69	0.0723266	0.0723266
3826.82	1278.62	0.073133	0.073133
3826.93	1290.66	0.0740218	0.0740218
3827.04	1302.22	0.0748901	0.0748901
3827.15	1314.15	0.0757789	0.0757789
3827.25	1325.08	0.0765643	0.0765643
3827.36	1336.63	0.0774326	0.0774326
3827.47	1348.67	0.0783214	0.0783214
3827.57	1360.17	0.0791273	0.0791273
3827.68	1372.51	0.0799956	0.0799956
3827.79	1384.87	0.0808844	0.0808844
3827.9	1398.51	0.0817942	0.0817942
3828	1410.84	0.0825796	0.0825796
3828.11	1424.52	0.0834684	0.0834684
3828.22	1438.22	0.0843367	0.0843367
3828.32	1450.68	0.0851426	0.0851426
3828.43	1464.08	0.0860316	0.0860316
3828.54	1477.44	0.0868995	0.0868995
3828.65	1490.98	0.0877678	0.0877678
3828.75	1503.24	0.0885741	0.0885741
3828.86	1517.5	0.0894835	0.0894835
3828.97	1531.52	0.0903518	0.0903518
3829.07	1544.22	0.0911786	0.0911786
3829.18	1557.89	0.0920468	0.0920468
3829.29	1571.59	0.0929356	0.0929356
3829.39	1582.95	0.093721	0.093721
3829.5	1596.53	0.0946098	0.0946098
3829.61	1609.06	0.0954781	0.0954781
3829.72	1622.27	0.0963465	0.0963465
3829.82	1634.86	0.0971733	0.0971733
3829.93	1648.02	0.0980411	0.0980411
3830.04	1661.28	0.0989509	0.0989509
3830.14	1673.27	0.0997363	0.0997363
3830.25	1686.49	0.100646	0.100646
3830.36	1699.83	0.101534	0.101534
3830.47	1712.51	0.102403	0.102403
3830.57	1724.54	0.103188	0.103188
3830.68	1737.25	0.104098	0.104098
3830.79	1749.22	0.104966	0.104966
3830.89	1760.88	0.105772	0.105772
3831	1772.98	0.106661	0.106661
3831.11	1783.95	0.107529	0.107529
3831.22	1796.5	0.108459	0.108459
3831.32	1806.98	0.109245	0.109245
3831.43	1818.37	0.110154	0.110154
3831.54	1828.92	0.111022	0.111022
3831.64	1839.42	0.111849	0.111849
3831.75	1849.89	0.112717	0.112717
3831.86	1859.96	0.113586	0.113586
3831.97	1870.27	0.114475	0.114475
3832.07	1879.49	0.11528	0.11528
3832.18	1890.14	0.116169	0.116169
3832.29	1900.02	0.117058	0.117058
3832.39	1908.84	0.117844	0.117844
3832.5	1918.85	0.118733	0.118733
3832.61	1928.31	0.11958	0.11958
3832.72	1937.46	0.12049	0.12049
3832.82	1945.95	0.121296	0.121296
3832.93	1954.64	0.122185	0.122185
3833.04	1963.45	0.123053	0.123053
3833.14	1971.51	0.123859	0.123859
3833.25	1979.3	0.124748	0.124748
3833.36	1987.58	0.125637	0.125637
3833.47	1995.86	0.126546	0.126546
3833.57	2003.28	0.127352	0.127352
3833.68	2010.66	0.128221	0.128221
3833.79	2017.81	0.129109	0.129109
3833.89	2024.76	0.129916	0.129916
3834	2031	0.130784	0.130784
3834.11	2037.45	0.131693	0.131693
3834.21	2042.96	0.132458	0.132458
3834.32	2049.71	0.133347	0.133347
3834.43	2055.9	0.134215	0.134215
3834.54	2061.92	0.135104	0.135104
3834.64	2067.16	0.13591	0.13591
3834.75	2072.72	0.136778	0.136778
3834.86	2078.49	0.137667	0.137667
3834.96	2084.2	0.138473	0.138473
3835.07	2089.78	0.139342	0.139342
3835.18	2095.37	0.140251	0.140251
3835.29	2100.7	0.14114	0.14114
3835.39	2105.47	0.141925	0.141925
3835.5	2110.58	0.142793	0.142793
3835.61	2115.33	0.143662	0.143662
3835.71	2120.08	0.144488	0.144488
3835.82	2125.16	0.145377	0.145377
3835.93	2129.61	0.146225	0.146225
3836.04	2134.57	0.147134	0.147134
3836.14	2138.85	0.14792	0.14792
3836.25	2143.53	0.148809	0.148809
3836.36	2147.23	0.149677	0.149677
3836.46	2151.09	0.150483	0.150483
3836.57	2155.29	0.151351	0.151351
3836.68	2161.09	0.15224	0.15224
3836.79	2165.78	0.153129	0.153129
3836.89	2169.34	0.153894	0.153894
3837	2173.39	0.154803	0.154803
3837.11	2177.74	0.155671	0.155671
3837.21	2181.29	0.156436	0.156436
3837.32	2185.88	0.157366	0.157366
3837.43	2189.53	0.158235	0.158235
3837.54	2193.25	0.159123	0.159123
3837.64	2197.22	0.159909	0.159909
3837.75	2201.16	0.160798	0.160798
3837.86	2205.23	0.161666	0.161666
3837.96	2208.96	0.162451	0.162451
3838.07	2212.64	0.16332	0.16332
3838.18	2216.83	0.164208	0.164208
3838.29	2220.87	0.165097	0.165097
3838.39	2224.84	0.165883	0.165883
3838.5	2228.13	0.166792	0.166792
3838.61	2231.59	0.16766	0.16766
3838.71	2234.92	0.168467	0.168467
3838.82	2239.09	0.169314	0.169314
3838.93	2242.59	0.170182	0.170182
3839.04	2246.83	0.171071	0.171071
3839.14	2250.17	0.171877	0.171877
3839.25	2253.12	0.172766	0.172766
3839.35	2256.02	0.173531	0.173531
3839.46	2259.72	0.174378	0.174378
3839.57	2263.22	0.175288	0.175288
3839.68	2267.16	0.176177	0.176177
3839.78	2270	0.176983	0.176983
3839.89	2273.37	0.177851	0.177851
3840	2276.57	0.17872	0.17872
3840.1	2279.73	0.179525	0.179525
3840.21	2282.97	0.180394	0.180394
3840.32	2287.01	0.181262	0.181262
3840.43	2290.82	0.18213	0.18213
3840.53	2293.91	0.182936	0.182936
3840.64	2297.59	0.183804	0.183804
3840.75	2301.17	0.184693	0.184693
3840.85	2304.73	0.185499	0.185499
3840.96	2308.08	0.186388	0.186388
3841.07	2311	0.187277	0.187277
3841.18	2313.88	0.188125	0.188125
3841.28	2317.85	0.188951	0.188951
3841.39	2321.19	0.189819	0.189819
3841.5	2324.37	0.190688	0.190688
3841.6	2327	0.191452	0.191452
3841.71	2329.78	0.192321	0.192321
3841.82	2333.09	0.193189	0.193189
3841.93	2336.93	0.194077	0.194077
3842.03	2340.33	0.194863	0.194863
3842.14	2343.33	0.195773	0.195773
3842.25	2345.95	0.19662	0.19662
3842.35	2349.09	0.197426	0.197426
3842.46	2352.06	0.198295	0.198295
3842.57	2354.67	0.199183	0.199183
3842.68	2358.2	0.200031	0.200031
3842.78	2360.82	0.200816	0.200816
3842.89	2364.61	0.201726	0.201726
3843	2368.23	0.202594	0.202594
3843.1	2371.54	0.203421	0.203421
3843.21	2374.47	0.204289	0.204289
3843.32	2378.19	0.205157	0.205157
3843.43	2380.98	0.206046	0.206046
3843.53	2384.23	0.206852	0.206852
3843.64	2387.39	0.20772	0.20772
3843.75	2390.26	0.208589	0.208589
3843.85	2392.42	0.209374	0.209374
3843.96	2396.02	0.210263	0.210263
3844.07	2399.01	0.211131	0.211131
3844.17	2401.95	0.211916	0.211916
3844.28	2405.37	0.212805	0.212805
3844.39	2408.77	0.213715	0.213715
3844.5	2411.53	0.214583	0.214583
3844.6	2413.76	0.215389	0.215389
3844.71	2416.8	0.216278	0.216278
3844.82	2419.82	0.217167	0.217167
3844.92	2422.26	0.217932	0.217932
3845.03	2425.03	0.2188	0.2188
3845.14	2428.38	0.219689	0.219689
3845.25	2430.84	0.220536	0.220536
3845.35	2433.67	0.221363	0.221363
3845.46	2436.86	0.222231	0.222231
3845.57	2440.33	0.223141	0.223141
3845.67	2443.05	0.223926	0.223926
3845.78	2445.86	0.224815	0.224815
3845.89	2449.08	0.225704	0.225704
3846	2452.42	0.226572	0.226572
3846.1	2454.23	0.227358	0.227358
3846.21	2458.12	0.228246	0.228246
3846.32	2461.13	0.229115	0.229115
3846.42	2463.61	0.229921	0.229921
3846.53	2466.68	0.230789	0.230789
3846.64	2469.57	0.231678	0.231678
3846.75	2472.3	0.232546	0.232546
3846.85	2474.59	0.233332	0.233332
3846.96	2476.88	0.234241	0.234241
3847.07	2480.41	0.23515	0.23515
3847.17	2482.82	0.235915	0.235915
3847.28	2486.28	0.236804	0.236804
3847.39	2488.97	0.237672	0.237672
3847.5	2491.59	0.238561	0.238561
3847.6	2494.04	0.239367	0.239367
3847.71	2496.82	0.240256	0.240256
3847.82	2500.25	0.241145	0.241145
3847.92	2502.44	0.24193	0.24193
3848.03	2505.2	0.242819	0.242819
3848.14	2508.06	0.243687	0.243687
3848.25	2511.28	0.244576	0.244576
3848.35	2513.7	0.245362	0.245362
3848.46	2516.69	0.246251	0.246251
3848.57	2519.97	0.247119	0.247119
3848.67	2522.32	0.247905	0.247905
3848.78	2525.13	0.248793	0.248793
3848.89	2528.77	0.249682	0.249682
3849	2531.83	0.25055	0.25055
3849.1	2534.21	0.251377	0.251377
3849.21	2536.87	0.252245	0.252245
3849.32	2540.28	0.253134	0.253134
3849.42	2542.82	0.25394	0.25394
3849.53	2545.36	0.254809	0.254809
3849.64	2548.17	0.255718	0.255718
3849.74	2550.43	0.256483	0.256483
3849.85	2553.04	0.257392	0.257392
3849.96	2555.55	0.25826	0.25826
3850.07	2558.26	0.259149	0.259149
3850.17	2561.2	0.259976	0.259976
3850.28	2563.98	0.260824	0.260824
3850.39	2566.72	0.261713	0.261713
3850.49	2569.31	0.262518	0.262518
3850.6	2571.92	0.263428	0.263428
3850.71	2574.28	0.264276	0.264276
3850.82	2577.27	0.265164	0.265164
3850.92	2580.32	0.265971	0.265971
3851.03	2583.71	0.266839	0.266839
3851.14	2586.75	0.267748	0.267748
3851.24	2589.46	0.268554	0.268554
3851.35	2592.21	0.269423	0.269423
3851.46	2594.97	0.270311	0.270311
3851.57	2597.32	0.27118	0.27118
3851.67	2600.21	0.272007	0.272007
3851.78	2603.02	0.272874	0.272874
3851.89	2605.21	0.273763	0.273763
3851.99	2608.27	0.27457	0.27457
3852.1	2610.98	0.275417	0.275417
3852.21	2613.74	0.276327	0.276327
3852.32	2616.16	0.277216	0.277216
3852.42	2619.74	0.278042	0.278042
3852.53	2622.02	0.278931	0.278931
3852.64	2624.89	0.27982	0.27982
3852.74	2626.9	0.280605	0.280605
3852.85	2629.63	0.281515	0.281515
3852.96	2632	0.282383	0.282383
3853.07	2634.57	0.283251	0.283251
3853.17	2636.75	0.284058	0.284058
3853.28	2639.04	0.284926	0.284926
3853.39	2642.8	0.285835	0.285835
3853.49	2645.83	0.286641	0.286641
3853.6	2649	0.28753	0.28753
3853.71	2651.91	0.288398	0.288398
3853.82	2654.3	0.289287	0.289287
3853.92	2656.29	0.290073	0.290073
3854.03	2659.84	0.290982	0.290982
3854.13	2662.38	0.291809	0.291809
3854.24	2665.33	0.292677	0.292677
3854.35	2667.52	0.293545	0.293545
3854.46	2669.7	0.294414	0.294414
3854.56	2672.41	0.295199	0.295199
3854.67	2674.91	0.296108	0.296108
3854.78	2677.67	0.296997	0.296997
3854.88	2680.39	0.297824	0.297824
3854.99	2682.82	0.298713	0.298713
3855.1	2685	0.299581	0.299581
3855.21	2687.63	0.30047	0.30047
3855.31	2689.84	0.301255	0.301255
3855.42	2692.45	0.302144	0.302144
3855.53	2694.89	0.303013	0.303013
3855.63	2697.24	0.303839	0.303839
3855.74	2699.83	0.304708	0.304708
3855.85	2702.47	0.305576	0.305576
3855.96	2705.38	0.306465	0.306465
3856.06	2708.37	0.307271	0.307271
3856.17	2711.28	0.30818	0.30818
3856.28	2713.94	0.309049	0.309049
3856.38	2716.03	0.309834	0.309834
3856.49	2718.39	0.310723	0.310723
3856.6	2720.82	0.311591	0.311591
3856.71	2723.86	0.312459	0.312459
3856.81	2726.66	0.313265	0.313265
3856.92	2729.52	0.314134	0.314134
3857.03	2732.04	0.315022	0.315022
3857.13	2734.3	0.315849	0.315849
3857.24	2736.65	0.316717	0.316717
3857.35	2739.45	0.317627	0.317627
3857.46	2741.69	0.318495	0.318495
3857.56	2743.26	0.31926	0.31926
3857.67	2746.34	0.320149	0.320149
3857.78	2749.41	0.321038	0.321038
3857.88	2751.81	0.321865	0.321865
3857.99	2754.17	0.322733	0.322733
3858.1	2756.01	0.32358	0.32358
3858.21	2758.57	0.324469	0.324469
3858.31	2760.68	0.325254	0.325254
3858.42	2763.64	0.326164	0.326164
3858.53	2765.8	0.327032	0.327032
3858.63	2768.44	0.327838	0.327838
3858.74	2771.41	0.328707	0.328707
3858.85	2774.82	0.329595	0.329595
3858.96	2776.97	0.330464	0.330464
3859.06	2779.18	0.33127	0.33127
3859.17	2781.98	0.332159	0.332159
3859.28	2784.37	0.333026	0.333026
3859.38	2787.39	0.333812	0.333812
3859.49	2789.96	0.334722	0.334722
3859.6	2792.33	0.33559	0.33559
3859.7	2794.71	0.336375	0.336375
3859.81	2797.17	0.337285	0.337285
3859.92	2799.01	0.338132	0.338132
3860.03	2802.47	0.339021	0.339021
3860.13	2804.39	0.339807	0.339807
3860.24	2806.74	0.340675	0.340675
3860.35	2809.27	0.341543	0.341543
3860.45	2811.7	0.342349	0.342349
3860.56	2814.31	0.343217	0.343217
3860.67	2816.66	0.344086	0.344086
3860.78	2819.17	0.344975	0.344975
3860.88	2821.73	0.34576	0.34576
3860.99	2824.2	0.346649	0.346649
3861.1	2826.45	0.347517	0.347517
3861.2	2828.75	0.348323	0.348323
3861.31	2831.81	0.349191	0.349191
3861.42	2834.74	0.35006	0.35006
3861.53	2837.77	0.350948	0.350948
3861.63	2839.91	0.351754	0.351754
3861.74	2842.28	0.352623	0.352623
3861.85	2845.32	0.353532	0.353532
3861.95	2847.74	0.354297	0.354297
3862.06	2850.13	0.355165	0.355165
3862.17	2852.85	0.356054	0.356054
3862.28	2855.39	0.356943	0.356943
3862.38	2857.74	0.357728	0.357728
3862.49	2860.38	0.358617	0.358617
3862.6	2862.86	0.359485	0.359485
3862.7	2865.13	0.360271	0.360271
3862.81	2866.73	0.361139	0.361139
3862.92	2869.28	0.362007	0.362007
3863.03	2872.42	0.362875	0.362875
3863.13	2875.28	0.363681	0.363681
3863.24	2877.43	0.36457	0.36457
3863.35	2879.62	0.365438	0.365438
3863.45	2881.36	0.366203	0.366203
3863.56	2884.17	0.367092	0.367092
3863.67	2887.16	0.36796	0.36796
3863.78	2889.03	0.36887	0.36887
3863.88	2891.25	0.369676	0.369676
3863.99	2894.07	0.370523	0.370523
3864.1	2897.03	0.371412	0.371412
3864.2	2899.34	0.372198	0.372198
3864.31	2902.23	0.373066	0.373066
3864.42	2904.85	0.373975	0.373975
3864.52	2907.42	0.374782	0.374782
3864.63	2909.85	0.37565	0.37565
3864.74	2912.35	0.376518	0.376518
3864.85	2914.77	0.377407	0.377407
3864.95	2917.21	0.378192	0.378192
3865.06	2919.61	0.37906	0.37906
3865.17	2922.08	0.37997	0.37997
3865.27	2923.7	0.380755	0.380755
3865.38	2926.54	0.381624	0.381624
3865.49	2929.16	0.382492	0.382492
3865.6	2932.09	0.383401	0.383401
3865.7	2933.99	0.384166	0.384166
3865.81	2937	0.385076	0.385076
3865.92	2939.27	0.385944	0.385944
3866.02	2940.83	0.386729	0.386729
3866.13	2943.22	0.387618	0.387618
3866.24	2945.76	0.388486	0.388486
3866.35	2948.15	0.389354	0.389354
3866.45	2950.45	0.390161	0.390161
3866.56	2952.96	0.391049	0.391049
3866.67	2956.21	0.391938	0.391938
3866.77	2958.69	0.392724	0.392724
3866.88	2961.34	0.393612	0.393612
3866.99	2963.56	0.394481	0.394481
3867.1	2966.09	0.39537	0.39537
3867.2	2968.53	0.396155	0.396155
3867.31	2971.48	0.397023	0.397023
3867.42	2974.25	0.397933	0.397933
3867.52	2976.46	0.398718	0.398718
3867.63	2979.01	0.399587	0.399587
3867.74	2981.8	0.400496	0.400496
3867.85	2984.41	0.401343	0.401343
3867.95	2986.56	0.40215	0.40215
3868.06	2989.23	0.403039	0.403039
3868.17	2991.21	0.403927	0.403927
3868.27	2994.04	0.404754	0.404754
3868.38	2996.23	0.405623	0.405623
3868.49	2998.12	0.406491	0.406491
3868.6	3000.6	0.407359	0.407359
3868.7	3002.93	0.408144	0.408144
3868.81	3005.38	0.409054	0.409054
3868.92	3008.07	0.409901	0.409901
3869.02	3010.44	0.410749	0.410749
3869.13	3012.93	0.411617	0.411617
3869.24	3015.63	0.412485	0.412485
3869.34	3018.06	0.413291	0.413291
3869.45	3020.92	0.41418	0.41418
3869.56	3023.67	0.415048	0.415048
3869.66	3026.22	0.415855	0.415855
3869.77	3028.86	0.416722	0.416722
3869.88	3031.25	0.417611	0.417611
3869.99	3034.15	0.41848	0.41848
3870.09	3036.39	0.419306	0.419306
3870.2	3038.94	0.420175	0.420175
3870.31	3041.29	0.421064	0.421064
3870.41	3043.94	0.421869	0.421869
3870.52	3046.33	0.422738	0.422738
3870.63	3048.88	0.423606	0.423606
3870.74	3052.26	0.424516	0.424516
3870.84	3054.26	0.425322	0.425322
3870.95	3056.62	0.426169	0.426169
3871.06	3059.29	0.427079	0.427079
3871.16	3061.73	0.427864	0.427864
3871.27	3063.77	0.428753	0.428753
3871.38	3066.24	0.429663	0.429663
3871.49	3068.75	0.43053	0.43053
3871.59	3071.21	0.431337	0.431337
3871.7	3073.84	0.432226	0.432226
3871.81	3076.16	0.433094	0.433094
3871.91	3078.53	0.4339	0.4339
3872.02	3081.01	0.434768	0.434768
3872.13	3084.27	0.435657	0.435657
3872.24	3086.8	0.436546	0.436546
3872.34	3089.35	0.437331	0.437331
3872.45	3092.47	0.438241	0.438241
3872.56	3094.91	0.439088	0.439088
3872.66	3097.44	0.439915	0.439915
3872.77	3099.96	0.440804	0.440804
3872.88	3102.35	0.441672	0.441672
3872.99	3104.89	0.442582	0.442582
3873.09	3107.74	0.443367	0.443367
3873.2	3109.9	0.444235	0.444235
3873.31	3112.04	0.445124	0.445124
3873.41	3114.03	0.44591	0.44591
3873.52	3116.91	0.446819	0.446819
3873.63	3120.05	0.447729	0.447729
3873.74	3122.35	0.448638	0.448638
3873.84	3124.3	0.449424	0.449424
3873.95	3127.2	0.450313	0.450313
3874.06	3129.2	0.451201	0.451201
3874.16	3131.36	0.451987	0.451987
3874.27	3134.42	0.452855	0.452855
3874.38	3136.86	0.453744	0.453744
3874.48	3139.7	0.454529	0.454529
3874.59	3142.39	0.455439	0.455439
3874.7	3145.14	0.456307	0.456307
3874.81	3147.8	0.457196	0.457196
3874.91	3150.71	0.458023	0.458023
3875.02	3153.03	0.458891	0.458891
3875.13	3155.82	0.45978	0.45978
3875.23	3158.59	0.460607	0.460607
3875.34	3161.35	0.461475	0.461475
3875.45	3163.49	0.462364	0.462364
3875.56	3166.11	0.463253	0.463253
3875.66	3167.6	0.464017	0.464017
3875.77	3170.68	0.464885	0.464885
3875.88	3174.18	0.465816	0.465816
3875.98	3176.19	0.466622	0.466622
3876.09	3179.11	0.467511	0.467511
3876.2	3181.2	0.4684	0.4684
3876.31	3183.38	0.469267	0.469267
3876.41	3185.59	0.470053	0.470053
3876.52	3187.91	0.470942	0.470942
3876.63	3190.38	0.471831	0.471831
3876.73	3192.84	0.472616	0.472616
3876.84	3195.27	0.473505	0.473505
3876.95	3197.91	0.474394	0.474394
3877.06	3200.62	0.475283	0.475283
3877.16	3202.82	0.476069	0.476069
3877.27	3205.27	0.476957	0.476957
3877.38	3208.4	0.477846	0.477846
3877.48	3210.83	0.478652	0.478652
3877.59	3213.48	0.47952	0.47952
3877.7	3216.32	0.480409	0.480409
3877.81	3218.96	0.481278	0.481278
3877.91	3221.24	0.482063	0.482063
3878.02	3223.64	0.482931	0.482931
3878.13	3226.82	0.48382	0.48382
3878.23	3229.17	0.484647	0.484647
3878.34	3231.57	0.485515	0.485515
3878.45	3234.42	0.486404	0.486404
3878.56	3236.97	0.487293	0.487293
3878.66	3238.75	0.488119	0.488119
3878.77	3240.76	0.488967	0.488967
3878.88	3243.29	0.489835	0.489835
3878.98	3245.95	0.490641	0.490641
3879.09	3248.26	0.491509	0.491509
3879.2	3250.78	0.492398	0.492398
3879.3	3253.05	0.493184	0.493184
3879.41	3255.52	0.494073	0.494073
3879.52	3258.66	0.494962	0.494962
3879.63	3261.12	0.495829	0.495829
3879.73	3263.32	0.496636	0.496636
3879.84	3265.93	0.497504	0.497504
3879.95	3269.05	0.498393	0.498393
3880.05	3271.74	0.499199	0.499199
3880.16	3274.34	0.500088	0.500088
3880.27	3276.22	0.500935	0.500935
3880.38	3279.22	0.501824	0.501824
3880.48	3281.65	0.50261	0.50261
3880.59	3284.33	0.503498	0.503498
3880.7	3286.9	0.504367	0.504367
3880.8	3289.24	0.505173	0.505173
3880.91	3292.42	0.506041	0.506041
3881.02	3295.36	0.506951	0.506951
3881.13	3297.47	0.507798	0.507798
3881.23	3299.89	0.508604	0.508604
3881.34	3302.75	0.509472	0.509472
3881.45	3305.16	0.510361	0.510361
3881.55	3307.09	0.511167	0.511167
3881.66	3309.43	0.512015	0.512015
3881.77	3312.26	0.512863	0.512863
3881.88	3315.38	0.513772	0.513772
3881.98	3317.51	0.514557	0.514557
3882.09	3320.29	0.515426	0.515426
3882.2	3322.92	0.516314	0.516314
3882.3	3324.61	0.5171	0.5171
3882.41	3327.27	0.517989	0.517989
3882.52	3330.26	0.518877	0.518877
3882.63	3333.21	0.519766	0.519766
3882.73	3335.44	0.520552	0.520552
3882.84	3338.54	0.52142	0.52142
3882.95	3341.25	0.522309	0.522309
3883.05	3343.78	0.523115	0.523115
3883.16	3346.65	0.523983	0.523983
3883.27	3349.71	0.524872	0.524872
3883.38	3352.28	0.52574	0.52574
3883.48	3353.89	0.526546	0.526546
3883.59	3356.53	0.527394	0.527394
3883.7	3359.79	0.528283	0.528283
3883.8	3361.93	0.529089	0.529089
3883.91	3364.34	0.529936	0.529936
3884.02	3365.5	0.530784	0.530784
3884.13	3368.91	0.531673	0.531673
3884.23	3371.55	0.532458	0.532458
3884.34	3374.65	0.533368	0.533368
3884.44	3376.87	0.534153	0.534153
3884.55	3379.37	0.535021	0.535021
3884.66	3382.12	0.53591	0.53591
3884.77	3384.96	0.536779	0.536779
3884.87	3387.22	0.537584	0.537584
3884.98	3389.67	0.538453	0.538453
3885.09	3392.61	0.539362	0.539362
3885.19	3394.5	0.540127	0.540127
3885.3	3397.77	0.541016	0.541016
3885.41	3400.87	0.541884	0.541884
3885.52	3404.04	0.542773	0.542773
3885.62	3405.99	0.543579	0.543579
3885.73	3408.85	0.544427	0.544427
3885.84	3411.19	0.545316	0.545316
3885.94	3413.9	0.546121	0.546121
3886.05	3416.48	0.54699	0.54699
3886.16	3419.2	0.547858	0.547858
3886.27	3422.02	0.548747	0.548747
3886.37	3424.92	0.549574	0.549574
3886.48	3426.88	0.550421	0.550421
3886.59	3429.49	0.55131	0.55131
3886.69	3431.97	0.552116	0.552116
3886.8	3434.6	0.553005	0.553005
3886.91	3437.06	0.553873	0.553873
3887.02	3439.88	0.554741	0.554741
3887.12	3442.17	0.555548	0.555548
3887.23	3444.01	0.556416	0.556416
3887.34	3447.06	0.557304	0.557304
3887.44	3449.22	0.55809	0.55809
3887.55	3452.66	0.558979	0.558979
3887.66	3456.12	0.559826	0.559826
3887.77	3459.55	0.560715	0.560715
3887.87	3462.4	0.561522	0.561522
3887.98	3465.24	0.562431	0.562431
3888.09	3467.85	0.563299	0.563299
3888.19	3470.81	0.564105	0.564105
3888.3	3472.93	0.564953	0.564953
3888.41	3476.08	0.565862	0.565862
3888.52	3478.71	0.56671	0.56671
3888.62	3481.45	0.567516	0.567516
3888.73	3483.76	0.568384	0.568384
3888.84	3486.17	0.569273	0.569273
3888.94	3489.19	0.570079	0.570079
3889.05	3491.75	0.570947	0.570947
3889.16	3494.22	0.571836	0.571836
3889.26	3496.47	0.572642	0.572642
3889.37	3499.28	0.573552	0.573552
3889.48	3501.87	0.57442	0.57442
3889.59	3504.27	0.575267	0.575267
3889.69	3506.82	0.576074	0.576074
3889.8	3509.29	0.576962	0.576962
3889.91	3511.88	0.577851	0.577851
3890.01	3514.59	0.578637	0.578637
3890.12	3517.26	0.579546	0.579546
3890.23	3520.26	0.580414	0.580414
3890.34	3522.86	0.581324	0.581324
3890.44	3524.84	0.582089	0.582089
3890.55	3527.55	0.582977	0.582977
3890.66	3530.72	0.583866	0.583866
3890.76	3533.37	0.584631	0.584631
3890.87	3536.84	0.58552	0.58552
3890.98	3539.77	0.586409	0.586409
3891.09	3542.79	0.587298	0.587298
3891.19	3545.05	0.588104	0.588104
3891.3	3547.31	0.588951	0.588951
3891.41	3550.67	0.589861	0.589861
3891.51	3553.04	0.590646	0.590646
3891.62	3555.96	0.591535	0.591535
3891.73	3558.78	0.592445	0.592445
3891.84	3561.71	0.593313	0.593313
3891.94	3564.19	0.594119	0.594119
3892.05	3565.97	0.594967	0.594967
3892.16	3568.16	0.595855	0.595855
3892.26	3571.6	0.596682	0.596682
3892.37	3573.96	0.597551	0.597551
3892.48	3576.47	0.598439	0.598439
3892.59	3579.2	0.599328	0.599328
3892.69	3582	0.600135	0.600135
3892.8	3584.77	0.601002	0.601002
3892.91	3586.97	0.601891	0.601891
3893.01	3589.51	0.602698	0.602698
3893.12	3592.87	0.603566	0.603566
3893.23	3596.25	0.604434	0.604434
3893.34	3599.27	0.605323	0.605323
3893.44	3601.95	0.606129	0.606129
3893.55	3604.66	0.607018	0.607018
3893.66	3607.33	0.607907	0.607907
3893.76	3609.71	0.608692	0.608692
3893.87	3612.62	0.609581	0.609581
3893.98	3615.93	0.61047	0.61047
3894.09	3618.5	0.611379	0.611379
3894.19	3620.88	0.612165	0.612165
3894.3	3624.56	0.613053	0.613053
3894.41	3626.31	0.613901	0.613901
3894.51	3628.88	0.614728	0.614728
3894.62	3631.1	0.615596	0.615596
3894.73	3635.26	0.616526	0.616526
3894.83	3637.94	0.617333	0.617333
3894.94	3640.05	0.618221	0.618221
3895.05	3642.97	0.61911	0.61911
3895.16	3645.41	0.619978	0.619978
3895.26	3647.26	0.620764	0.620764
3895.37	3650.02	0.621673	0.621673
3895.48	3652.55	0.622542	0.622542
3895.58	3655.14	0.623347	0.623347
3895.69	3658.22	0.624236	0.624236
3895.8	3661.71	0.625105	0.625105
3895.91	3665.16	0.626014	0.626014
3896.01	3667.6	0.62682	0.62682
3896.12	3670.15	0.627688	0.627688
3896.23	3672.89	0.628557	0.628557
3896.33	3676.29	0.629404	0.629404
3896.44	3678.87	0.630293	0.630293
3896.55	3681.68	0.631182	0.631182
3896.66	3684.33	0.63205	0.63205
3896.76	3686.43	0.632856	0.632856
3896.87	3688.16	0.633704	0.633704
3896.98	3691.72	0.634613	0.634613
3897.08	3695.15	0.635419	0.635419
3897.19	3697.86	0.636308	0.636308
3897.3	3700.55	0.637176	0.637176
3897.41	3703.15	0.638045	0.638045
3897.51	3705.46	0.638872	0.638872
3897.62	3707.67	0.63976	0.63976
3897.73	3710.09	0.640649	0.640649
3897.83	3712.8	0.641435	0.641435
3897.94	3715.61	0.642323	0.642323
3898.05	3718.33	0.643192	0.643192
3898.16	3721.43	0.644081	0.644081
3898.26	3724.04	0.644866	0.644866
3898.37	3727.04	0.645734	0.645734
3898.48	3729.58	0.646644	0.646644
3898.58	3732.29	0.647429	0.647429
3898.69	3735.13	0.648318	0.648318
3898.8	3737.88	0.649207	0.649207
3898.91	3740.52	0.650075	0.650075
3899.01	3743.44	0.650902	0.650902
3899.12	3745.74	0.651729	0.651729
3899.22	3748.9	0.652556	0.652556
3899.33	3751.72	0.653465	0.653465
3899.44	3754.4	0.654312	0.654312
3899.55	3757.78	0.655201	0.655201
3899.65	3759.82	0.656007	0.656007
3899.76	3762.87	0.656896	0.656896
3899.87	3764.64	0.657765	0.657765
3899.97	3767.17	0.65855	0.65855
3900.08	3769.71	0.659439	0.659439
3900.19	3772.53	0.660328	0.660328
3900.3	3775.77	0.661196	0.661196
3900.4	3778.14	0.661981	0.661981
3900.51	3781.32	0.662891	0.662891
3900.62	3784.07	0.663759	0.663759
3900.72	3786.56	0.664544	0.664544
3900.83	3789.58	0.665454	0.665454
3900.94	3791.99	0.666322	0.666322
3901.05	3795.53	0.66719	0.66719
3901.15	3798.42	0.667997	0.667997
3901.26	3801.27	0.668864	0.668864
3901.37	3804.77	0.669753	0.669753
3901.47	3806.93	0.670539	0.670539
3901.58	3809.2	0.671407	0.671407
3901.69	3812.49	0.672296	0.672296
3901.8	3815.41	0.673185	0.673185
3901.9	3818.05	0.673991	0.673991
3902.01	3820.48	0.674839	0.674839
3902.12	3823.86	0.675728	0.675728
3902.22	3826.65	0.676554	0.676554
3902.33	3828.82	0.677402	0.677402
3902.44	3831.15	0.67827	0.67827
3902.55	3834.32	0.679138	0.679138
3902.65	3837.27	0.679944	0.679944
3902.76	3839.98	0.680813	0.680813
3902.87	3842.95	0.68168	0.68168
3902.97	3845.39	0.682487	0.682487
3903.08	3848.03	0.683355	0.683355
3903.19	3850.43	0.684244	0.684244
3903.3	3853.43	0.685112	0.685112
3903.4	3856.14	0.685939	0.685939
3903.51	3858.99	0.686786	0.686786
3903.62	3862.47	0.687696	0.687696
3903.72	3865.05	0.688461	0.688461
3903.83	3868.32	0.689349	0.689349
3903.94	3871.11	0.690238	0.690238
3904.05	3874.02	0.691106	0.691106
3904.15	3876.57	0.691892	0.691892
3904.26	3879.94	0.692781	0.692781
3904.37	3883.35	0.69367	0.69367
3904.47	3885.86	0.694455	0.694455
3904.58	3888.38	0.695323	0.695323
3904.69	3890.87	0.696212	0.696212
3904.79	3893.34	0.697018	0.697018
3904.9	3896.53	0.697887	0.697887
3905.01	3899.15	0.698755	0.698755
3905.12	3900.96	0.699602	0.699602
3905.22	3902.8	0.700367	0.700367
3905.33	3907.22	0.701276	0.701276
3905.44	3910.02	0.702165	0.702165
3905.54	3912.44	0.702951	0.702951
3905.65	3915.43	0.70384	0.70384
3905.76	3918.45	0.704687	0.704687
3905.87	3921.09	0.705576	0.705576
3905.93	3922.7	0.706072	0.706072
3906.03	3916.6	0.706568	0.706568
3906.14	3898.4	0.706568	0.706568
3906.25	3877.29	0.70601	0.70601
3906.35	3850.81	0.705122	0.705122
3906.46	3822.87	0.704233	0.704233
3906.57	3795.92	0.703344	0.703344
3906.68	3767.51	0.702455	0.702455
3906.78	3740.14	0.70167	0.70167
3906.89	3708.54	0.700781	0.700781
3907	3676.86	0.699913	0.699913
3907.1	3647.64	0.699106	0.699106
3907.21	3614.86	0.698259	0.698259
3907.32	3581	0.69737	0.69737
3907.43	3547.07	0.696502	0.696502
3907.53	3515.86	0.695696	0.695696
3907.64	3481.92	0.694828	0.694828
3907.75	3447.22	0.69396	0.69396
3907.85	3415.89	0.693133	0.693133
3907.96	3381.93	0.692264	0.692264
3908.07	3348.75	0.691396	0.691396
3908.18	3315.93	0.690507	0.690507
3908.28	3285.92	0.689701	0.689701
3908.39	3253.29	0.688833	0.688833
3908.5	3220.76	0.687965	0.687965
3908.6	3191.29	0.687159	0.687159
3908.71	3159.39	0.68627	0.68627
3908.82	3127.56	0.685402	0.685402
3908.93	3095.64	0.684533	0.684533
3909.03	3066.87	0.683707	0.683707
3909.14	3035.57	0.682859	0.682859
3909.24	3007.5	0.682053	0.682053
3909.35	2975.61	0.681185	0.681185
3909.46	2944.02	0.680317	0.680317
3909.57	2912.5	0.679449	0.679449
3909.67	2883.3	0.678642	0.678642
3909.78	2850.99	0.677753	0.677753
3909.89	2819.72	0.676865	0.676865
3909.99	2790.82	0.676059	0.676059
3910.1	2759.5	0.67519	0.67519
3910.21	2728.68	0.674322	0.674322
3910.32	2697.85	0.673454	0.673454
3910.42	2669.91	0.672648	0.672648
3910.53	2638.88	0.671759	0.671759
3910.64	2608.75	0.67087	0.67087
3910.74	2582.43	0.670105	0.670105
3910.85	2552.39	0.669196	0.669196
3910.96	2522.6	0.668328	0.668328
3911.07	2492.8	0.667418	0.667418
3911.17	2466.07	0.666612	0.666612
3911.28	2437.22	0.665744	0.665744
3911.39	2408.8	0.664876	0.664876
3911.49	2382.82	0.664069	0.664069
3911.6	2354.52	0.663202	0.663202
3911.71	2326.3	0.662312	0.662312
3911.82	2298.47	0.661444	0.661444
3911.92	2273.07	0.660638	0.660638
3912.03	2244.47	0.65977	0.65977
3912.14	2216.1	0.658881	0.658881
3912.24	2190.19	0.658075	0.658075
3912.35	2162.19	0.657186	0.657186
3912.46	2133.57	0.656297	0.656297
3912.57	2105.97	0.655429	0.655429
3912.67	2081.86	0.654644	0.654644
3912.78	2055.46	0.653775	0.653775
3912.89	2029.61	0.652887	0.652887
3912.99	2006.38	0.65208	0.65208
3913.1	1982.39	0.651212	0.651212
3913.21	1959.21	0.650323	0.650323
3913.32	1936.25	0.649435	0.649435
3913.42	1915.61	0.648649	0.648649
3913.53	1893.46	0.64776	0.64776
3913.64	1870.45	0.646872	0.646872
3913.74	1850.94	0.646086	0.646086
3913.85	1828.08	0.645197	0.645197
3913.96	1806.29	0.644308	0.644308
3914.07	1784.96	0.643419	0.643419
3914.17	1765.81	0.642613	0.642613
3914.28	1744.73	0.641766	0.641766
3914.39	1723.92	0.640877	0.640877
3914.49	1704.51	0.640071	0.640071
3914.6	1683.42	0.639182	0.639182
3914.71	1661.71	0.638273	0.638273
3914.81	1643.03	0.637487	0.637487
3914.92	1623.27	0.636598	0.636598
3915.03	1603.92	0.635751	0.635751
3915.14	1584.28	0.634841	0.634841
3915.24	1567.24	0.634055	0.634055
3915.35	1548.02	0.633188	0.633188
3915.46	1529.33	0.632278	0.632278
3915.56	1512.13	0.631471	0.631471
3915.67	1493.7	0.630583	0.630583
3915.78	1475.72	0.629694	0.629694
3915.89	1458.57	0.628846	0.628846
3915.99	1443.38	0.62802	0.62802
3916.1	1426.75	0.627131	0.627131
3916.21	1411.01	0.626283	0.626283
3916.31	1396.24	0.625457	0.625457
3916.42	1381.28	0.624588	0.624588
3916.53	1366.26	0.623699	0.623699
3916.64	1350.85	0.622852	0.622852
3916.74	1334.96	0.622025	0.622025
3916.85	1315.49	0.621136	0.621136
3916.96	1294.58	0.620248	0.620248
3917.06	1274.36	0.619441	0.619441
3917.17	1251.61	0.618573	0.618573
3917.28	1228.83	0.617705	0.617705
3917.39	1205.96	0.616816	0.616816
3917.49	1184.11	0.61601	0.61601
3917.6	1160.94	0.61508	0.61508
3917.71	1138.1	0.614211	0.614211
3917.81	1117.6	0.613406	0.613406
3917.92	1094.38	0.612517	0.612517
3918.03	1071.88	0.611628	0.611628
3918.14	1050.23	0.61076	0.61076
3918.24	1029.8	0.609933	0.609933
3918.35	1008.21	0.609085	0.609085
3918.46	986.244	0.608176	0.608176
3918.56	966.791	0.60737	0.60737
3918.67	945.932	0.606481	0.606481
3918.78	924.846	0.605633	0.605633
3918.89	903.783	0.604744	0.604744
3918.99	885.299	0.603938	0.603938
3919.1	863.807	0.60305	0.60305
3919.21	842.768	0.602181	0.602181
3919.31	824.402	0.601355	0.601355
3919.42	804.238	0.600465	0.600465
3919.53	783.863	0.599597	0.599597
3919.63	765.754	0.598791	0.598791
3919.74	745.847	0.597923	0.597923
3919.85	726.621	0.597055	0.597055
3919.96	706.949	0.596166	0.596166
3920.06	689.168	0.59536	0.59536
3920.17	670.425	0.594492	0.594492
3920.28	651.394	0.593582	0.593582
3920.38	634.957	0.592776	0.592776
3920.49	616.254	0.591866	0.591866
3920.6	598.527	0.591019	0.591019
3920.71	581.386	0.590151	0.590151
3920.81	565.707	0.589345	0.589345
3920.92	548.722	0.588456	0.588456
3921.03	531.519	0.587567	0.587567
3921.13	517.285	0.586802	0.586802
3921.24	500.824	0.585892	0.585892
3921.35	485.394	0.585025	0.585025
3921.46	469.519	0.584115	0.584115
3921.56	455.621	0.583329	0.583329
3921.67	440.769	0.582441	0.582441
3921.78	426.168	0.581552	0.581552
3921.88	413.16	0.580745	0.580745
3921.99	399.129	0.579898	0.579898
3922.1	384.66	0.579009	0.579009
3922.21	370.097	0.57812	0.57812
3922.31	357.543	0.577314	0.577314
3922.42	344.152	0.576446	0.576446
3922.53	331.16	0.575557	0.575557
3922.63	319.347	0.574751	0.574751
3922.74	307.121	0.573862	0.573862
3922.85	294.675	0.572994	0.572994
3922.96	283.507	0.572105	0.572105
3923.06	272.929	0.57132	0.57132
3923.17	261.953	0.570451	0.570451
3923.28	251	0.569563	0.569563
3923.38	241.863	0.568756	0.568756
3923.49	231.914	0.567888	0.567888
3923.6	222.289	0.56702	0.56702
3923.71	213.461	0.566152	0.566152
3923.81	205.312	0.565325	0.565325
3923.92	196.89	0.564436	0.564436
3924.03	188.414	0.563568	0.563568
3924.13	180.929	0.562742	0.562742
3924.24	173.121	0.561873	0.561873
3924.35	165.884	0.561005	0.561005
3924.45	160.468	0.560219	0.560219
3924.56	154.218	0.55931	0.55931
3924.67	147.53	0.558483	0.558483
3924.77	142.849	0.557656	0.557656
3924.88	138.159	0.556768	0.556768
3924.99	133.612	0.55592	0.55592
3925.1	129.185	0.55501	0.55501
3925.2	125.931	0.554205	0.554205
3925.31	123.421	0.553336	0.553336
3925.42	121.905	0.552447	0.552447
3925.52	120.634	0.551662	0.551662
3925.63	119.537	0.550794	0.550794
3925.74	118.479	0.549905	0.549905
3925.85	117.042	0.549037	0.549037
3925.95	116.143	0.548231	0.548231
3926.06	115.179	0.547362	0.547362
3926.17	114.564	0.546494	0.546494
3926.27	113.861	0.545667	0.545667
3926.38	113.356	0.544799	0.544799
3926.49	113.285	0.54391	0.54391
3926.6	113.024	0.543063	0.543063
3926.7	112.827	0.542236	0.542236
3926.81	112.558	0.541368	0.541368
3926.92	112.787	0.5405	0.5405
3927.02	112.511	0.539714	0.539714
3927.13	112.693	0.538846	0.538846
3927.24	112.48	0.537957	0.537957
3927.35	112.33	0.537068	0.537068
3927.45	112.29	0.536283	0.536283
3927.56	112.345	0.535415	0.535415
3927.67	112.124	0.534526	0.534526
3927.77	112.164	0.53372	0.53372
3927.88	112.053	0.532851	0.532851
3927.99	111.982	0.531983	0.531983
3928.1	111.761	0.531074	0.531074
3928.2	111.651	0.530309	0.530309
3928.31	111.272	0.529461	0.529461
3928.42	110.964	0.528593	0.528593
3928.52	110.719	0.527766	0.527766
3928.63	110.001	0.526898	0.526898
3928.74	109.29	0.52603	0.52603
3928.85	108.769	0.52512	0.52512
3928.95	108.47	0.524335	0.524335
3929.06	108.185	0.523467	0.523467
3929.17	108.051	0.522578	0.522578
3929.27	107.325	0.521792	0.521792
3929.38	107.317	0.520924	0.520924
3929.49	107.017	0.520056	0.520056
3929.59	106.709	0.51925	0.51925
3929.7	106.409	0.518361	0.518361
3929.81	106.212	0.517473	0.517473
3929.92	105.92	0.516604	0.516604
3930.02	105.73	0.515819	0.515819
3930.13	105.454	0.51493	0.51493
3930.24	104.649	0.514041	0.514041
3930.34	104.333	0.513256	0.513256
3930.45	103.497	0.512367	0.512367
3930.56	102.889	0.511519	0.511519
3930.67	102.005	0.510651	0.510651
3930.77	101.303	0.509845	0.509845
3930.88	100.371	0.508956	0.508956
3930.99	99.368	0.508067	0.508067
3931.09	98.2315	0.507282	0.507282
3931.2	96.9217	0.506393	0.506393
3931.31	95.4368	0.505504	0.505504
3931.42	94.1746	0.504656	0.504656
3931.52	93.0135	0.503829	0.503829
3931.63	91.4979	0.502962	0.502962
3931.74	89.6356	0.502073	0.502073
3931.84	87.3221	0.501287	0.501287
3931.95	85.2068	0.500398	0.500398
3932.06	83.241	0.49953	0.49953
3932.17	81.1336	0.49862	0.49862
3932.27	79.452	0.497835	0.497835
3932.38	77.1473	0.496946	0.496946
3932.49	74.763	0.496078	0.496078
3932.59	71.9388	0.495293	0.495293
3932.7	69.2308	0.494404	0.494404
3932.81	65.7649	0.493494	0.493494
3932.92	62.7571	0.492626	0.492626
3933.02	60.8543	0.491841	0.491841
3933.13	59.4805	0.490972	0.490972
3933.24	58.7936	0.490084	0.490084
3933.34	58.5019	0.489277	0.489277
3933.45	58.5492	0.488409	0.488409
3933.56	58.5963	0.487521	0.487521
3933.67	58.6357	0.486631	0.486631
3933.77	58.7936	0.485805	0.485805
3933.88	58.5961	0.484978	0.484978
3933.99	58.7619	0.484089	0.484089
3934.09	58.6833	0.483304	0.483304
3934.2	58.4781	0.482394	0.482394
3934.31	58.2253	0.481505	0.481505
3934.41	57.9175	0.480741	0.480741
3934.52	58.0992	0.479831	0.479831
3934.63	58.0911	0.478942	0.478942
3934.74	57.9806	0.478074	0.478074
3934.84	57.8307	0.477288	0.477288
3934.95	57.6965	0.476399	0.476399
3935.06	57.8936	0.475511	0.475511
3935.16	57.8701	0.474705	0.474705
3935.27	58.0042	0.473836	0.473836
3935.38	57.9096	0.472948	0.472948
3935.49	58.02	0.472079	0.472079
3935.59	57.8542	0.471252	0.471252
3935.7	57.9885	0.470385	0.470385
3935.81	58.1144	0.469495	0.469495
3935.91	57.7833	0.468689	0.468689
3936.02	57.9017	0.467821	0.467821
3936.13	57.8621	0.466912	0.466912
3936.24	58.0436	0.466043	0.466043
3936.34	57.8069	0.465279	0.465279
3936.45	57.8149	0.464348	0.464348
3936.56	57.6568	0.46348	0.46348
3936.66	57.5701	0.462674	0.462674
3936.77	57.5546	0.461785	0.461785
3936.88	57.6332	0.460917	0.460917
3936.99	57.4361	0.460028	0.460028
3937.09	57.1991	0.459222	0.459222
3937.2	57.2938	0.458354	0.458354
3937.31	57.0808	0.457486	0.457486
3937.41	56.7808	0.456659	0.456659
3937.52	56.457	0.455791	0.455791
3937.63	56.6546	0.454923	0.454923
3937.74	56.2992	0.454034	0.454034
3937.84	56.1255	0.453228	0.453228
3937.95	56.094	0.45236	0.45236
3938.06	55.7703	0.45145	0.45145
3938.16	55.6518	0.450665	0.450665
3938.27	55.2415	0.449776	0.449776
3938.38	54.9336	0.448887	0.448887
3938.49	54.381	0.448019	0.448019
3938.59	54.1758	0.447212	0.447212
3938.7	53.7259	0.446323	0.446323
3938.81	53.2052	0.445414	0.445414
3938.91	52.8653	0.444587	0.444587
3939.02	52.0525	0.44374	0.44374
3939.13	51.263	0.44281	0.44281
3939.24	51.0499	0.441941	0.441941
3939.34	50.2999	0.441135	0.441135
3939.4	49.9448	0.44066	0.44066
3939.41	49.8662	0.440577	0.440577
3939.44	49.6293	0.44035	0.44035
3939.64	50.6472	0.440143	0.440143
3939.65	50.7024	0.440143	0.440143
