# Supplementary material for: Data compilation on the effect of grain size, temperature, and texture on the strength of a single-phase FCC MnFeNi medium-entropy alloy
Source: Data Brief. 2019 Nov 15;28:104807. doi: 10.1016/j.dib.2019.104807 (PMC6909151; doi:10.1016/j.dib.2019.104807)
Supplement: Multimedia component 1 [file mmc1.zip › Compression_Tests/223K/MnFeNi_1473K_60min_223K_2.xlsx]

## Sheet: MnFeNi_1473K_60min_223K_2
Name	MnFeNi_1473K_60min_223K_2
Diameter	4.13	mm
Sample height	7.86	mm
Gage length	7.86	mm
Speed ​​during measurement	0.48	mm/min
Time	Force	Crosshead Displacement	Crosshead Displacement
s	N	mm	mm
3563.29	278.463	0	0
3563.37	278.163	0	0
3563.4	278.163	0	0
3563.4	278.163	0	0
3563.51	278.132	0	0
3563.62	278.028	-2.06708e-05	-2.06708e-05
3563.72	283.406	0.000247908	0.000247908
3563.83	303.015	0.00115724	0.00115724
3563.94	326.937	0.00202556	0.00202556
3564.05	352.375	0.00293489	0.00293489
3564.15	374.859	0.00372071	0.00372071
3564.26	399.265	0.00463004	0.00463004
3564.37	422.242	0.00547738	0.00547738
3564.47	442.312	0.00628371	0.00628371
3564.58	462.039	0.00719304	0.00719304
3564.69	481.117	0.00806136	0.00806136
3564.8	498.633	0.00895019	0.00895019
3564.9	515.383	0.00979753	0.00979753
3565.01	533.193	0.010645	0.010645
3565.12	549.872	0.0115338	0.0115338
3565.22	564.732	0.0123607	0.0123607
3565.33	580.38	0.013229	0.013229
3565.44	595.888	0.0141178	0.0141178
3565.54	610.279	0.0149032	0.0149032
3565.65	625.115	0.015792	0.015792
3565.76	640.521	0.0167018	0.0167018
3565.87	655.45	0.0175701	0.0175701
3565.97	669.654	0.018397	0.018397
3566.08	684.341	0.019265	0.019265
3566.19	699.021	0.0201539	0.0201539
3566.29	713.169	0.02096	0.02096
3566.4	727.997	0.0218283	0.0218283
3566.51	743.318	0.0226964	0.0226964
3566.62	759.31	0.0236057	0.0236057
3566.72	772.56	0.0243913	0.0243913
3566.83	786.81	0.0252596	0.0252596
3566.94	801.208	0.0261484	0.0261484
3567.04	814.404	0.0269753	0.0269753
3567.15	828.591	0.0278226	0.0278226
3567.26	842.763	0.0287319	0.0287319
3567.37	856.607	0.0296003	0.0296003
3567.47	868.99	0.0304271	0.0304271
3567.58	882.615	0.0312954	0.0312954
3567.69	896.107	0.0321633	0.0321633
3567.79	908.357	0.0329901	0.0329901
3567.9	921.458	0.0338584	0.0338584
3568.01	934.802	0.0347267	0.0347267
3568.12	947.419	0.0356156	0.0356156
3568.22	959.318	0.0363804	0.0363804
3568.33	972.404	0.0372897	0.0372897
3568.44	984.255	0.0381581	0.0381581
3568.54	995.966	0.0389849	0.0389849
3568.65	1007.5	0.0398532	0.0398532
3568.76	1019.63	0.040742	0.040742
3568.87	1030.64	0.0416099	0.0416099
3568.97	1041	0.0424367	0.0424367
3569.08	1051.54	0.043305	0.043305
3569.19	1062.2	0.0441939	0.0441939
3569.29	1072.61	0.0449792	0.0449792
3569.4	1083.64	0.0458475	0.0458475
3569.51	1095.13	0.0467364	0.0467364
3569.62	1106.4	0.0476457	0.0476457
3569.72	1117.17	0.0484105	0.0484105
3569.83	1129.27	0.0493203	0.0493203
3569.93	1140.32	0.0501266	0.0501266
3570.04	1151.91	0.050974	0.050974
3570.15	1163.68	0.0518628	0.0518628
3570.26	1175.88	0.0527516	0.0527516
3570.36	1186.36	0.053537	0.053537
3570.47	1198.1	0.0544258	0.0544258
3570.58	1210.43	0.0553146	0.0553146
3570.68	1221.13	0.0561004	0.0561004
3570.79	1233.41	0.0569683	0.0569683
3570.9	1245.83	0.0578161	0.0578161
3571.01	1259.22	0.0587459	0.0587459
3571.11	1271.05	0.059552	0.059552
3571.22	1284.82	0.0604413	0.0604413
3571.33	1298.66	0.0613092	0.0613092
3571.43	1311.62	0.062095	0.062095
3571.54	1326.46	0.0629836	0.0629836
3571.65	1341.25	0.0638519	0.0638519
3571.76	1355.24	0.0647407	0.0647407
3571.86	1369.04	0.0655261	0.0655261
3571.97	1383.83	0.0664149	0.0664149
3572.08	1398.89	0.0672832	0.0672832
3572.18	1413.07	0.0680891	0.0680891
3572.29	1428.6	0.0689779	0.0689779
3572.4	1444.5	0.0698257	0.0698257
3572.51	1460.29	0.0707351	0.0707351
3572.61	1474.44	0.0714999	0.0714999
3572.72	1490.61	0.0724097	0.0724097
3572.83	1506.52	0.0732778	0.0732778
3572.93	1520.89	0.0740631	0.0740631
3573.04	1536.67	0.074952	0.074952
3573.15	1552.39	0.0758408	0.0758408
3573.26	1567.99	0.0766881	0.0766881
3573.36	1582.43	0.077515	0.077515
3573.47	1598.2	0.0783833	0.0783833
3573.58	1614.32	0.0792516	0.0792516
3573.68	1628.69	0.0800575	0.0800575
3573.79	1644.45	0.0809465	0.0809465
3573.9	1660.79	0.0818146	0.0818146
3574.01	1677.15	0.0826829	0.0826829
3574.11	1692.38	0.0834683	0.0834683
3574.22	1709.35	0.0843366	0.0843366
3574.33	1726.61	0.0852254	0.0852254
3574.43	1742.35	0.0860317	0.0860317
3574.54	1760	0.0868996	0.0868996
3574.65	1777.78	0.0877884	0.0877884
3574.76	1795.39	0.0886772	0.0886772
3574.86	1811.26	0.0894631	0.0894631
3574.97	1828.95	0.090331	0.090331
3575.08	1847.03	0.0912199	0.0912199
3575.18	1863.32	0.0920262	0.0920262
3575.29	1880.4	0.0928735	0.0928735
3575.4	1897.67	0.0937209	0.0937209
3575.5	1913.35	0.0945067	0.0945067
3575.61	1931.92	0.0954365	0.0954365
3575.72	1949.84	0.0962844	0.0962844
3575.83	1967.88	0.0971732	0.0971732
3575.93	1983.99	0.0979585	0.0979585
3576.04	2001.59	0.0988061	0.0988061
3576.15	2020.51	0.0997364	0.0997364
3576.25	2036.2	0.100522	0.100522
3576.36	2054.83	0.101411	0.101411
3576.47	2072.48	0.102279	0.102279
3576.58	2090.23	0.103147	0.103147
3576.68	2107.72	0.103953	0.103953
3576.79	2126.5	0.104821	0.104821
3576.9	2144.88	0.10571	0.10571
3577	2160.84	0.106496	0.106496
3577.11	2178.67	0.107364	0.107364
3577.22	2196.76	0.108273	0.108273
3577.33	2214.63	0.109142	0.109142
3577.43	2231.18	0.109927	0.109927
3577.54	2248.61	0.110795	0.110795
3577.65	2266.76	0.111684	0.111684
3577.75	2282.01	0.112469	0.112469
3577.86	2299.87	0.113379	0.113379
3577.97	2316.7	0.114247	0.114247
3578.08	2334.01	0.115136	0.115136
3578.18	2349.33	0.115921	0.115921
3578.29	2365.57	0.116811	0.116811
3578.4	2382.38	0.117678	0.117678
3578.5	2396.73	0.118485	0.118485
3578.61	2411.77	0.119332	0.119332
3578.72	2427.77	0.120242	0.120242
3578.83	2442.79	0.121089	0.121089
3578.93	2456.27	0.121896	0.121896
3579.04	2471.68	0.122784	0.122784
3579.15	2486.29	0.123673	0.123673
3579.25	2500.49	0.124479	0.124479
3579.36	2514.9	0.125347	0.125347
3579.47	2529.34	0.126215	0.126215
3579.58	2542.74	0.127084	0.127084
3579.68	2555.52	0.127911	0.127911
3579.79	2567.85	0.128779	0.128779
3579.9	2581.24	0.129647	0.129647
3580	2592.36	0.130432	0.130432
3580.11	2604.27	0.131321	0.131321
3580.22	2616.38	0.132189	0.132189
3580.32	2626.91	0.132996	0.132996
3580.43	2638.31	0.133885	0.133885
3580.54	2648.86	0.134773	0.134773
3580.65	2658.63	0.135683	0.135683
3580.75	2667.67	0.136468	0.136468
3580.86	2677.29	0.137357	0.137357
3580.97	2685.68	0.138225	0.138225
3581.07	2693.66	0.139032	0.139032
3581.18	2702.25	0.139899	0.139899
3581.29	2710.52	0.140768	0.140768
3581.4	2718.43	0.141657	0.141657
3581.5	2725.85	0.142463	0.142463
3581.61	2732.94	0.143372	0.143372
3581.72	2740.76	0.144241	0.144241
3581.82	2746.88	0.145046	0.145046
3581.93	2754.34	0.145915	0.145915
3582.04	2760.91	0.146762	0.146762
3582.15	2767.64	0.147651	0.147651
3582.25	2774.25	0.148457	0.148457
3582.36	2780.32	0.149326	0.149326
3582.47	2786.31	0.150214	0.150214
3582.57	2792.08	0.151021	0.151021
3582.68	2797.93	0.15191	0.15191
3582.79	2803.91	0.152798	0.152798
3582.9	2809.1	0.153687	0.153687
3583	2814.32	0.154493	0.154493
3583.11	2819.52	0.155361	0.155361
3583.22	2824.79	0.15625	0.15625
3583.32	2828.85	0.157035	0.157035
3583.43	2833.64	0.157924	0.157924
3583.54	2838.55	0.158793	0.158793
3583.65	2843.15	0.159702	0.159702
3583.75	2846.63	0.160508	0.160508
3583.86	2850.81	0.161377	0.161377
3583.97	2855.97	0.162265	0.162265
3584.07	2859.63	0.163071	0.163071
3584.18	2863.39	0.16396	0.16396
3584.29	2867.72	0.164829	0.164829
3584.4	2871.38	0.165718	0.165718
3584.5	2875.6	0.166503	0.166503
3584.61	2879.55	0.167392	0.167392
3584.72	2883.63	0.168281	0.168281
3584.82	2886.87	0.169066	0.169066
3584.93	2891.34	0.169976	0.169976
3585.04	2894.84	0.170865	0.170865
3585.14	2898.55	0.17165	0.17165
3585.25	2902.24	0.172539	0.172539
3585.36	2905.78	0.173428	0.173428
3585.46	2909.22	0.174234	0.174234
3585.57	2912.96	0.175123	0.175123
3585.68	2916.13	0.175991	0.175991
3585.79	2919.72	0.176859	0.176859
3585.89	2922.63	0.177665	0.177665
3586	2925.69	0.178554	0.178554
3586.11	2930.21	0.179463	0.179463
3586.21	2933.77	0.18029	0.18029
3586.32	2937.09	0.181179	0.181179
3586.43	2940.16	0.182027	0.182027
3586.54	2943.17	0.182936	0.182936
3586.64	2946.04	0.183721	0.183721
3586.75	2949.49	0.18461	0.18461
3586.86	2952.92	0.185458	0.185458
3586.96	2956.2	0.186285	0.186285
3587.07	2960.08	0.187174	0.187174
3587.18	2963.79	0.188063	0.188063
3587.29	2967	0.18893	0.18893
3587.39	2970.39	0.189737	0.189737
3587.5	2974.03	0.190626	0.190626
3587.61	2977.26	0.191494	0.191494
3587.71	2980.81	0.1923	0.1923
3587.82	2984.23	0.193189	0.193189
3587.93	2987.17	0.194077	0.194077
3588.04	2990.55	0.194967	0.194967
3588.14	2993.28	0.195752	0.195752
3588.25	2996.99	0.196641	0.196641
3588.36	3000.69	0.197529	0.197529
3588.46	3003.43	0.198315	0.198315
3588.57	3006.49	0.199225	0.199225
3588.68	3009.9	0.200093	0.200093
3588.79	3013.09	0.200961	0.200961
3588.89	3016.16	0.201788	0.201788
3589	3019.61	0.202656	0.202656
3589.11	3022.56	0.203524	0.203524
3589.21	3025.49	0.20433	0.20433
3589.32	3028.69	0.205219	0.205219
3589.43	3032.08	0.206108	0.206108
3589.54	3035.6	0.206997	0.206997
3589.64	3037.98	0.207762	0.207762
3589.75	3041.89	0.208671	0.208671
3589.86	3045.24	0.209539	0.209539
3589.96	3047.79	0.210325	0.210325
3590.07	3051.31	0.211234	0.211234
3590.18	3054.66	0.212123	0.212123
3590.28	3057.64	0.212909	0.212909
3590.39	3060.59	0.213777	0.213777
3590.5	3063.42	0.214624	0.214624
3590.61	3067.5	0.215534	0.215534
3590.71	3070.28	0.21634	0.21634
3590.82	3073.68	0.217229	0.217229
3590.93	3076.86	0.218097	0.218097
3591.03	3079.65	0.218903	0.218903
3591.14	3082.51	0.219792	0.219792
3591.25	3084.55	0.22066	0.22066
3591.36	3087.65	0.221529	0.221529
3591.46	3091.3	0.222334	0.222334
3591.57	3093.99	0.223203	0.223203
3591.68	3097.62	0.224112	0.224112
3591.78	3100.16	0.224898	0.224898
3591.89	3103.09	0.225766	0.225766
3592	3105.87	0.226634	0.226634
3592.11	3109.8	0.227544	0.227544
3592.21	3112.38	0.22835	0.22835
3592.32	3115.13	0.229197	0.229197
3592.43	3118.66	0.230086	0.230086
3592.53	3121.91	0.230892	0.230892
3592.64	3124.55	0.23176	0.23176
3592.75	3127.99	0.232649	0.232649
3592.86	3130.71	0.233517	0.233517
3592.96	3133.79	0.234324	0.234324
3593.07	3136.46	0.235192	0.235192
3593.18	3140.48	0.23608	0.23608
3593.28	3143.04	0.236866	0.236866
3593.39	3146.04	0.237755	0.237755
3593.5	3149.44	0.238644	0.238644
3593.61	3152.25	0.239512	0.239512
3593.71	3154.74	0.240318	0.240318
3593.82	3157.47	0.241186	0.241186
3593.93	3161.13	0.242054	0.242054
3594.03	3163.4	0.242861	0.242861
3594.14	3166.46	0.243749	0.243749
3594.25	3169.08	0.244618	0.244618
3594.36	3171.97	0.245507	0.245507
3594.46	3174.73	0.246292	0.246292
3594.57	3178.51	0.247181	0.247181
3594.68	3182.01	0.248049	0.248049
3594.78	3184.22	0.248855	0.248855
3594.89	3187.16	0.249723	0.249723
3595	3190.41	0.250633	0.250633
3595.1	3193.26	0.251398	0.251398
3595.21	3197.1	0.252266	0.252266
3595.32	3200.03	0.253155	0.253155
3595.43	3202.93	0.254043	0.254043
3595.53	3205.94	0.254829	0.254829
3595.64	3209.14	0.255718	0.255718
3595.75	3212.04	0.256586	0.256586
3595.85	3214.96	0.257392	0.257392
3595.96	3217.53	0.258261	0.258261
3596.07	3220.92	0.259149	0.259149
3596.18	3224.28	0.260017	0.260017
3596.28	3226.92	0.260824	0.260824
3596.39	3229.79	0.261671	0.261671
3596.5	3231.56	0.262539	0.262539
3596.6	3234.4	0.263325	0.263325
3596.71	3238.36	0.264213	0.264213
3596.82	3241.54	0.265082	0.265082
3596.93	3244.38	0.265992	0.265992
3597.03	3247.15	0.266777	0.266777
3597.14	3249.39	0.267645	0.267645
3597.25	3252.61	0.268513	0.268513
3597.35	3255.48	0.26934	0.26934
3597.46	3258.96	0.270208	0.270208
3597.57	3261.44	0.271077	0.271077
3597.68	3264.74	0.271965	0.271965
3597.78	3267.67	0.27273	0.27273
3597.89	3271.09	0.27364	0.27364
3598	3274.38	0.274528	0.274528
3598.1	3276.96	0.275335	0.275335
3598.21	3279.48	0.276202	0.276202
3598.32	3282.85	0.27705	0.27705
3598.43	3286.17	0.277939	0.277939
3598.53	3288.34	0.278724	0.278724
3598.64	3291.73	0.279634	0.279634
3598.75	3294.39	0.280482	0.280482
3598.85	3297.23	0.281308	0.281308
3598.96	3300.19	0.282156	0.282156
3599.07	3303.05	0.283045	0.283045
3599.18	3306.46	0.283913	0.283913
3599.28	3309.53	0.284719	0.284719
3599.39	3311.95	0.285629	0.285629
3599.5	3314.62	0.286476	0.286476
3599.6	3317.16	0.287282	0.287282
3599.71	3319.82	0.28815	0.28815
3599.82	3322.83	0.289018	0.289018
3599.93	3325.75	0.289907	0.289907
3600.03	3328.64	0.290713	0.290713
3600.14	3331.08	0.291582	0.291582
3600.24	3334.03	0.292367	0.292367
3600.35	3338.2	0.293276	0.293276
3600.46	3341.76	0.294145	0.294145
3600.57	3345.27	0.295013	0.295013
3600.67	3347.99	0.295819	0.295819
3600.78	3350.42	0.296708	0.296708
3600.89	3352.99	0.297556	0.297556
3600.99	3356.94	0.298403	0.298403
3601.1	3359.61	0.299251	0.299251
3601.21	3362.23	0.300119	0.300119
3601.32	3365.36	0.301007	0.301007
3601.42	3368.01	0.301814	0.301814
3601.53	3370.58	0.302703	0.302703
3601.64	3373.98	0.303571	0.303571
3601.74	3376.72	0.304377	0.304377
3601.85	3378.6	0.305266	0.305266
3601.96	3381.49	0.306134	0.306134
3602.07	3384.39	0.307023	0.307023
3602.17	3387.53	0.307829	0.307829
3602.28	3389.9	0.308697	0.308697
3602.39	3392.55	0.309565	0.309565
3602.49	3395.47	0.310392	0.310392
3602.6	3399.02	0.311281	0.311281
3602.71	3401.8	0.312149	0.312149
3602.82	3404.74	0.313038	0.313038
3602.92	3406.76	0.313844	0.313844
3603.03	3409.78	0.314712	0.314712
3603.14	3413.06	0.315581	0.315581
3603.24	3416.28	0.316386	0.316386
3603.35	3419.22	0.317276	0.317276
3603.46	3422.8	0.318144	0.318144
3603.57	3425.77	0.319032	0.319032
3603.67	3428.51	0.319818	0.319818
3603.78	3430.96	0.320707	0.320707
3603.89	3433.71	0.321596	0.321596
3603.99	3436.96	0.322402	0.322402
3604.1	3439.87	0.323291	0.323291
3604.21	3442.95	0.324159	0.324159
3604.32	3445.95	0.325048	0.325048
3604.42	3448.13	0.325854	0.325854
3604.53	3450.62	0.326743	0.326743
3604.64	3452.84	0.32759	0.32759
3604.74	3455.76	0.328417	0.328417
3604.85	3458.82	0.329285	0.329285
3604.96	3461.65	0.330174	0.330174
3605.06	3464.66	0.33098	0.33098
3605.17	3468	0.33189	0.33189
3605.28	3470.23	0.332758	0.332758
3605.39	3473.09	0.333647	0.333647
3605.49	3475.65	0.334432	0.334432
3605.6	3478.85	0.3353	0.3353
3605.71	3482.39	0.336189	0.336189
3605.81	3485.34	0.336995	0.336995
3605.92	3488.2	0.337864	0.337864
3606.03	3490.9	0.338752	0.338752
3606.14	3493.35	0.339641	0.339641
3606.24	3496.66	0.340448	0.340448
3606.35	3499.86	0.341315	0.341315
3606.46	3503.32	0.342225	0.342225
3606.56	3505.27	0.34301	0.34301
3606.67	3509.09	0.34392	0.34392
3606.78	3511.48	0.344788	0.344788
3606.89	3514.03	0.345656	0.345656
3606.99	3516.83	0.346483	0.346483
3607.1	3519.09	0.347331	0.347331
3607.21	3522.9	0.348261	0.348261
3607.31	3525.93	0.349067	0.349067
3607.42	3528.67	0.349956	0.349956
3607.53	3530.89	0.350845	0.350845
3607.64	3533.24	0.351713	0.351713
3607.74	3536.31	0.352519	0.352519
3607.85	3538.78	0.353388	0.353388
3607.96	3541.72	0.354276	0.354276
3608.06	3544.63	0.355082	0.355082
3608.17	3548.22	0.355971	0.355971
3608.28	3551.61	0.35686	0.35686
3608.39	3554.65	0.357728	0.357728
3608.49	3557.51	0.358535	0.358535
3608.6	3560.59	0.359423	0.359423
3608.71	3563.44	0.360291	0.360291
3608.81	3566.22	0.361098	0.361098
3608.92	3569.1	0.361986	0.361986
3609.03	3571.86	0.362855	0.362855
3609.14	3575.14	0.363764	0.363764
3609.24	3577.53	0.364549	0.364549
3609.35	3580.38	0.365418	0.365418
3609.46	3583.73	0.366306	0.366306
3609.56	3586.64	0.367133	0.367133
3609.67	3589.51	0.368022	0.368022
3609.78	3591.71	0.36889	0.36889
3609.89	3594.78	0.369779	0.369779
3609.99	3597.21	0.370586	0.370586
3610.1	3599.91	0.371474	0.371474
3610.21	3602.54	0.372322	0.372322
3610.31	3604.96	0.373128	0.373128
3610.42	3608.05	0.374017	0.374017
3610.53	3610.32	0.374885	0.374885
3610.63	3612.96	0.375712	0.375712
3610.74	3615.7	0.37658	0.37658
3610.85	3619.52	0.377448	0.377448
3610.96	3622.1	0.378316	0.378316
3611.06	3625.18	0.379143	0.379143
3611.17	3628.32	0.380032	0.380032
3611.28	3631.23	0.380921	0.380921
3611.38	3633.42	0.381706	0.381706
3611.49	3636.33	0.382595	0.382595
3611.6	3638.71	0.383443	0.383443
3611.71	3642.85	0.384352	0.384352
3611.81	3644.86	0.385137	0.385137
3611.92	3647.65	0.386026	0.386026
3612.03	3650.36	0.386916	0.386916
3612.13	3652.82	0.387701	0.387701
3612.24	3656.11	0.38859	0.38859
3612.35	3657.93	0.389458	0.389458
3612.46	3661.11	0.390367	0.390367
3612.56	3663.63	0.391132	0.391132
3612.67	3666.98	0.392021	0.392021
3612.78	3670.05	0.39291	0.39291
3612.88	3672.08	0.393675	0.393675
3612.99	3675.04	0.394584	0.394584
3613.1	3677.66	0.395452	0.395452
3613.21	3680.55	0.396341	0.396341
3613.31	3683.34	0.397127	0.397127
3613.42	3686.78	0.397995	0.397995
3613.53	3689.51	0.398884	0.398884
3613.63	3692.23	0.39969	0.39969
3613.74	3695.73	0.4006	0.4006
3613.85	3698.1	0.401447	0.401447
3613.96	3700.52	0.402294	0.402294
3614.06	3703.66	0.403121	0.403121
3614.17	3706.22	0.403989	0.403989
3614.28	3710.28	0.404878	0.404878
3614.38	3712.3	0.405685	0.405685
3614.49	3714.89	0.406552	0.406552
3614.6	3718.15	0.407441	0.407441
3614.71	3721.26	0.40831	0.40831
3614.81	3723.62	0.409116	0.409116
3614.92	3726.82	0.410025	0.410025
3615.02	3728.54	0.41077	0.41077
3615.13	3731.7	0.411658	0.411658
3615.24	3733.73	0.412526	0.412526
3615.35	3736.68	0.413415	0.413415
3615.45	3739.33	0.414201	0.414201
3615.56	3742.8	0.41511	0.41511
3615.67	3745.91	0.415979	0.415979
3615.77	3748.88	0.416784	0.416784
3615.88	3751.66	0.417673	0.417673
3615.99	3753.74	0.418521	0.418521
3616.1	3757.54	0.41941	0.41941
3616.2	3760.2	0.420195	0.420195
3616.31	3763.25	0.421064	0.421064
3616.42	3766.82	0.421931	0.421931
3616.52	3769.44	0.422738	0.422738
3616.63	3772.27	0.423627	0.423627
3616.74	3774.69	0.424515	0.424515
3616.85	3777.86	0.425384	0.425384
3616.95	3781.23	0.426211	0.426211
3617.06	3783.49	0.427078	0.427078
3617.17	3785.98	0.427947	0.427947
3617.27	3789.03	0.428732	0.428732
3617.38	3792.29	0.429642	0.429642
3617.49	3794.83	0.430489	0.430489
3617.6	3797.03	0.431358	0.431358
3617.7	3798.58	0.432143	0.432143
3617.81	3802.34	0.433011	0.433011
3617.92	3806.02	0.43388	0.43388
3618.02	3808.55	0.434685	0.434685
3618.13	3811.43	0.435574	0.435574
3618.24	3813.75	0.436443	0.436443
3618.35	3816.65	0.437352	0.437352
3618.45	3819.19	0.438138	0.438138
3618.56	3822.13	0.439006	0.439006
3618.67	3825.96	0.439894	0.439894
3618.77	3828.39	0.440659	0.440659
3618.88	3831.65	0.441528	0.441528
3618.99	3834.9	0.442437	0.442437
3619.1	3837.53	0.443285	0.443285
3619.2	3840.45	0.444091	0.444091
3619.31	3843.89	0.444979	0.444979
3619.42	3846.38	0.445868	0.445868
3619.52	3849.28	0.446654	0.446654
3619.63	3851.8	0.447543	0.447543
3619.74	3854.66	0.448411	0.448411
3619.85	3857.4	0.449299	0.449299
3619.95	3860.14	0.450085	0.450085
3620.06	3862.97	0.450953	0.450953
3620.17	3865.65	0.451842	0.451842
3620.27	3868.27	0.452628	0.452628
3620.38	3871.76	0.453517	0.453517
3620.49	3874.78	0.454405	0.454405
3620.59	3876.98	0.455211	0.455211
3620.7	3879.99	0.4561	0.4561
3620.81	3882.52	0.456968	0.456968
3620.92	3885.1	0.457837	0.457837
3621.02	3887.47	0.458643	0.458643
3621.13	3890.58	0.459511	0.459511
3621.24	3893.65	0.460379	0.460379
3621.34	3896.64	0.461185	0.461185
3621.45	3899.52	0.462074	0.462074
3621.56	3902.88	0.462942	0.462942
3621.67	3906.19	0.463811	0.463811
3621.77	3908.99	0.464617	0.464617
3621.88	3911.75	0.465506	0.465506
3621.99	3914.41	0.466353	0.466353
3622.09	3917.22	0.467159	0.467159
3622.2	3919.97	0.468048	0.468048
3622.31	3922.98	0.468937	0.468937
3622.42	3925.54	0.469805	0.469805
3622.52	3928.94	0.470611	0.470611
3622.63	3931.53	0.4715	0.4715
3622.74	3934.37	0.472368	0.472368
3622.84	3936.58	0.473174	0.473174
3622.95	3939.49	0.474084	0.474084
3623.06	3941.93	0.474952	0.474952
3623.17	3945.18	0.475841	0.475841
3623.27	3947.41	0.476627	0.476627
3623.38	3950.54	0.477515	0.477515
3623.49	3952.96	0.478383	0.478383
3623.59	3955.4	0.479169	0.479169
3623.7	3958.93	0.480099	0.480099
3623.81	3962.01	0.480947	0.480947
3623.92	3965.33	0.481836	0.481836
3624.02	3967.5	0.482621	0.482621
3624.13	3970.86	0.483531	0.483531
3624.24	3973.93	0.484378	0.484378
3624.34	3976.26	0.485184	0.485184
3624.45	3979.3	0.486052	0.486052
3624.56	3982.4	0.486921	0.486921
3624.67	3985.75	0.487809	0.487809
3624.77	3988.82	0.488657	0.488657
3624.88	3992.12	0.489525	0.489525
3624.99	3995	0.490393	0.490393
3625.09	3997.9	0.491179	0.491179
3625.2	4001.04	0.492067	0.492067
3625.31	4003.58	0.492977	0.492977
3625.41	4006.43	0.493763	0.493763
3625.52	4009.33	0.494651	0.494651
3625.63	4012.43	0.49554	0.49554
3625.74	4014.88	0.496409	0.496409
3625.84	4017.32	0.497194	0.497194
3625.9	4019.11	0.49769	0.49769
3626.01	4012.59	0.498248	0.498248
3626.12	3994.43	0.498269	0.498269
3626.22	3973.11	0.497773	0.497773
3626.33	3943.26	0.496822	0.496822
3626.44	3914.37	0.495913	0.495913
3626.54	3888.44	0.495086	0.495086
3626.65	3858.92	0.494197	0.494197
3626.76	3828.55	0.493308	0.493308
3626.87	3796.53	0.49242	0.49242
3626.97	3766.11	0.491613	0.491613
3627.08	3732.47	0.490745	0.490745
3627.19	3697.94	0.489856	0.489856
3627.29	3666.06	0.48905	0.48905
3627.4	3631.15	0.488182	0.488182
3627.51	3596.12	0.487272	0.487272
3627.62	3561.05	0.486404	0.486404
3627.72	3529.69	0.485598	0.485598
3627.83	3495.39	0.484709	0.484709
3627.94	3461.33	0.483841	0.483841
3628.04	3430.67	0.483014	0.483014
3628.15	3396.58	0.482146	0.482146
3628.26	3363.36	0.481278	0.481278
3628.37	3329.75	0.48041	0.48041
3628.47	3298.76	0.479583	0.479583
3628.58	3265.31	0.478715	0.478715
3628.69	3232.73	0.477846	0.477846
3628.79	3202.26	0.477019	0.477019
3628.9	3168.65	0.476152	0.476152
3629.01	3135.53	0.475263	0.475263
3629.12	3101.92	0.474374	0.474374
3629.22	3072.73	0.473588	0.473588
3629.33	3039.33	0.4727	0.4727
3629.44	3006.55	0.471831	0.471831
3629.54	2976.09	0.471025	0.471025
3629.65	2943.33	0.470136	0.470136
3629.76	2910.26	0.469247	0.469247
3629.87	2877.94	0.468379	0.468379
3629.97	2848.75	0.467594	0.467594
3630.08	2816.44	0.466705	0.466705
3630.19	2784.62	0.465837	0.465837
3630.29	2755.75	0.465031	0.465031
3630.4	2724.47	0.464162	0.464162
3630.51	2692.83	0.463253	0.463253
3630.61	2665.44	0.462468	0.462468
3630.72	2635.14	0.461599	0.461599
3630.83	2604.4	0.46071	0.46071
3630.94	2574.09	0.459822	0.459822
3631.04	2546.67	0.459036	0.459036
3631.15	2515.94	0.458147	0.458147
3631.26	2486.22	0.457258	0.457258
3631.36	2459.39	0.456452	0.456452
3631.47	2429.56	0.455584	0.455584
3631.58	2399.89	0.454737	0.454737
3631.69	2369.67	0.453827	0.453827
3631.79	2343.28	0.453042	0.453042
3631.9	2314.12	0.452173	0.452173
3632.01	2284.44	0.451284	0.451284
3632.11	2258.5	0.450499	0.450499
3632.22	2229.86	0.44961	0.44961
3632.33	2201.14	0.448742	0.448742
3632.44	2172.76	0.447853	0.447853
3632.54	2147.23	0.447047	0.447047
3632.65	2118.83	0.446179	0.446179
3632.76	2091.29	0.44529	0.44529
3632.86	2067	0.444504	0.444504
3632.97	2039.09	0.443616	0.443616
3633.08	2012.39	0.442768	0.442768
3633.19	1985.37	0.441859	0.441859
3633.29	1961.25	0.441053	0.441053
3633.4	1935.92	0.440205	0.440205
3633.51	1910.53	0.439316	0.439316
3633.61	1887.53	0.438531	0.438531
3633.72	1862.56	0.437662	0.437662
3633.83	1837.81	0.436774	0.436774
3633.94	1814.73	0.435885	0.435885
3634.04	1794.53	0.435099	0.435099
3634.15	1771.47	0.434211	0.434211
3634.26	1748.79	0.433342	0.433342
3634.36	1728.51	0.432536	0.432536
3634.47	1707.05	0.431689	0.431689
3634.58	1685.54	0.430779	0.430779
3634.69	1664.49	0.429932	0.429932
3634.79	1644.94	0.429146	0.429146
3634.9	1623.07	0.428257	0.428257
3635.01	1601.83	0.427368	0.427368
3635.11	1582.8	0.426583	0.426583
3635.22	1562.08	0.425694	0.425694
3635.33	1541.47	0.424826	0.424826
3635.43	1524.13	0.42404	0.42404
3635.54	1506.16	0.423152	0.423152
3635.65	1488.55	0.422304	0.422304
3635.76	1469.77	0.421415	0.421415
3635.86	1452.87	0.420588	0.420588
3635.97	1433.87	0.41972	0.41972
3636.08	1415.85	0.418852	0.418852
3636.18	1398.87	0.418046	0.418046
3636.29	1380.8	0.417178	0.417178
3636.4	1363.62	0.416289	0.416289
3636.51	1346.98	0.415421	0.415421
3636.61	1331.82	0.414635	0.414635
3636.72	1314.76	0.413746	0.413746
3636.83	1298.56	0.412857	0.412857
3636.93	1284.15	0.412072	0.412072
3637.04	1268.78	0.411204	0.411204
3637.15	1253.95	0.410336	0.410336
3637.26	1237.89	0.409447	0.409447
3637.36	1221.08	0.408641	0.408641
3637.47	1200.7	0.407752	0.407752
3637.58	1179.26	0.406884	0.406884
3637.68	1159.39	0.406098	0.406098
3637.79	1136.85	0.405189	0.405189
3637.9	1114.78	0.404341	0.404341
3638.01	1092.6	0.403452	0.403452
3638.11	1072.12	0.402646	0.402646
3638.22	1050.25	0.401778	0.401778
3638.33	1027.94	0.400889	0.400889
3638.43	1008.5	0.400062	0.400062
3638.54	986.279	0.399194	0.399194
3638.65	965.193	0.398326	0.398326
3638.76	943.662	0.397437	0.397437
3638.86	924.389	0.396631	0.396631
3638.97	902.904	0.395784	0.395784
3639.08	881.607	0.394895	0.394895
3639.18	862.467	0.394109	0.394109
3639.29	841.272	0.393221	0.393221
3639.4	819.147	0.392331	0.392331
3639.51	797.795	0.391442	0.391442
3639.61	778.326	0.390637	0.390637
3639.72	756.928	0.389768	0.389768
3639.83	735.178	0.3889	0.3889
3639.93	715.92	0.388073	0.388073
3640.04	695.467	0.387205	0.387205
3640.15	675.004	0.386316	0.386316
3640.25	656.512	0.385531	0.385531
3640.36	636.645	0.384642	0.384642
3640.47	616.684	0.383774	0.383774
3640.57	598.184	0.382947	0.382947
3640.68	578.613	0.382058	0.382058
3640.79	559.231	0.38119	0.38119
3640.9	540.231	0.380301	0.380301
3641	523.653	0.379516	0.379516
3641.11	504.543	0.378648	0.378648
3641.22	486.223	0.377759	0.377759
3641.32	469.598	0.376973	0.376973
3641.43	451.512	0.376064	0.376064
3641.54	433.504	0.375195	0.375195
3641.65	415.238	0.374327	0.374327
3641.75	398.731	0.373521	0.373521
3641.86	380.77	0.372653	0.372653
3641.97	363.215	0.371744	0.371744
3642.07	346.762	0.370937	0.370937
3642.18	329.488	0.370048	0.370048
3642.29	313.223	0.36918	0.36918
3642.4	296.09	0.368291	0.368291
3642.5	281.449	0.367485	0.367485
3642.61	265.621	0.366638	0.366638
3642.72	249.082	0.365749	0.365749
3642.82	234.606	0.364922	0.364922
3642.93	219.199	0.364075	0.364075
3643.04	204.317	0.363165	0.363165
3643.15	190.012	0.362276	0.362276
3643.25	176.317	0.36147	0.36147
3643.36	162.801	0.360602	0.360602
3643.47	149.426	0.359713	0.359713
3643.57	137.262	0.358907	0.358907
3643.68	124.879	0.358018	0.358018
3643.79	112.442	0.35717	0.35717
3643.9	100.113	0.356302	0.356302
3644	89.9923	0.355475	0.355475
3644.11	78.4103	0.354586	0.354586
3644.22	67.6252	0.353739	0.353739
3644.32	57.6095	0.352892	0.352892
3644.41	49.2189	0.352189	0.352189
3644.42	48.3283	0.352106	0.352106
3644.45	46.4572	0.351879	0.351879
3644.62	45.9649	0.351672	0.351672
3644.63	46.0674	0.351672	0.351672
