# Supplementary material for: Data compilation on the effect of grain size, temperature, and texture on the strength of a single-phase FCC MnFeNi medium-entropy alloy
Source: Data Brief. 2019 Nov 15;28:104807. doi: 10.1016/j.dib.2019.104807 (PMC6909151; doi:10.1016/j.dib.2019.104807)
Supplement: Multimedia component 1 [file mmc1.zip › Compression_Tests/293K/MnFeNi_1073K_120min_RT.xlsx]

## Sheet: MnFeNi_1073K_120min_RT
Name	MnFeNi_1073K_120min_RT
Diameter	4.11	mm
Sample height	8.11	mm
Gage length	8.11	mm
Speed ​​during measurement	0.48	mm/min
Time	Force	Crosshead Displacement	Crosshead Displacement
s	N	mm	mm
24.6725	190.598	0	0
24.7525	190.44	0	0
24.7825	190.503	2.06232e-05	2.06232e-05
24.7825	190.503	2.06232e-05	2.06232e-05
24.8825	190.811	2.06708e-05	2.06708e-05
24.9925	190.756	2.06708e-05	2.06708e-05
25.1025	192.696	0.00014441	0.00014441
25.2025	201.048	0.00101273	0.00101273
25.3125	208.31	0.00190155	0.00190155
25.4225	215.325	0.00279038	0.00279038
25.5325	222.978	0.0036587	0.0036587
25.6325	228.731	0.00446479	0.00446479
25.7425	235.622	0.00535362	0.00535362
25.8525	242.189	0.00622146	0.00622146
25.9525	248.536	0.00702779	0.00702779
26.0625	255.735	0.00789611	0.00789611
26.1725	263.614	0.00882633	0.00882633
26.2725	270.27	0.00963218	0.00963218
26.3825	277.977	0.0105005	0.0105005
26.4925	285.684	0.0113893	0.0113893
26.5925	293.157	0.0121957	0.0121957
26.7025	301.227	0.0130635	0.0130635
26.8125	309.016	0.0139523	0.0139523
26.9225	316.594	0.0148001	0.0148001
27.0225	324.254	0.015627	0.015627
27.1325	333.258	0.0165158	0.0165158
27.2425	342.43	0.0173836	0.0173836
27.3425	350.637	0.0182105	0.0182105
27.4525	359.797	0.0190998	0.0190998
27.5625	369.348	0.0199886	0.0199886
27.6725	379.458	0.0208154	0.0208154
27.7725	388.567	0.0216628	0.0216628
27.8825	398.321	0.0225516	0.0225516
27.9925	408.184	0.0234199	0.0234199
28.0925	417.419	0.0242258	0.0242258
28.2025	427.965	0.0250941	0.0250941
28.3125	438.329	0.0259829	0.0259829
28.4225	449.395	0.0268512	0.0268512
28.5225	459.887	0.0276986	0.0276986
28.6325	470.489	0.0285459	0.0285459
28.7425	481.669	0.0294557	0.0294557
28.8425	491.797	0.0302411	0.0302411
28.9525	502.86	0.0311094	0.0311094
29.0625	513.864	0.0319773	0.0319773
29.1725	525.45	0.0328871	0.0328871
29.2725	535.981	0.0336724	0.0336724
29.3825	548.34	0.0345612	0.0345612
29.4925	559.145	0.0354296	0.0354296
29.5925	569.911	0.0362564	0.0362564
29.7025	581.598	0.0371037	0.0371037
29.8125	593.692	0.0379926	0.0379926
29.9225	605.997	0.0389024	0.0389024
30.0225	617.192	0.0396877	0.0396877
30.1325	629.59	0.040556	0.040556
30.2425	642.52	0.0414654	0.0414654
30.3425	654.153	0.0422507	0.0422507
30.4525	667.473	0.043119	0.043119
30.5625	680.715	0.0439873	0.0439873
30.6725	694.231	0.0448762	0.0448762
30.7725	706.989	0.045703	0.045703
30.8825	720.989	0.0465709	0.0465709
30.9925	734.661	0.0474392	0.0474392
31.0925	747.536	0.048266	0.048266
31.2025	761.5	0.0491343	0.0491343
31.3125	775.437	0.0500231	0.0500231
31.4125	788.601	0.0508085	0.0508085
31.5225	803.117	0.0516973	0.0516973
31.6325	817.187	0.0525656	0.0525656
31.7425	832.031	0.0534339	0.0534339
31.8425	845.148	0.0542608	0.0542608
31.9525	860.703	0.0551081	0.0551081
32.0625	876.406	0.0559969	0.0559969
32.1625	889.844	0.0567823	0.0567823
32.2725	905.289	0.0576921	0.0576921
32.3825	919.812	0.0585602	0.0585602
32.4925	934.898	0.059449	0.059449
32.5925	948.984	0.0602343	0.0602343
32.7025	964.234	0.0611232	0.0611232
32.8125	979.437	0.0619705	0.0619705
32.9125	993.492	0.0627768	0.0627768
33.0225	1009.03	0.0636452	0.0636452
33.1325	1025.6	0.064534	0.064534
33.2425	1041.73	0.0654228	0.0654228
33.3425	1056.73	0.0662496	0.0662496
33.4525	1072.41	0.067118	0.067118
33.5625	1087.99	0.0679858	0.0679858
33.6625	1102.5	0.0687716	0.0687716
33.7725	1118.05	0.0696605	0.0696605
33.8825	1133.27	0.0705283	0.0705283
33.9925	1148.49	0.0714171	0.0714171
34.0925	1161.52	0.072203	0.072203
34.2025	1175.91	0.0730708	0.0730708
34.3125	1190.47	0.0739806	0.0739806
34.4125	1202.97	0.074766	0.074766
34.5225	1217.09	0.0756343	0.0756343
34.6325	1231.16	0.0765231	0.0765231
34.7425	1245.02	0.0774119	0.0774119
34.8425	1257.75	0.0781973	0.0781973
34.9525	1272.07	0.0790861	0.0790861
35.0625	1285.91	0.0799749	0.0799749
35.1625	1298.99	0.0807603	0.0807603
35.2725	1313.53	0.0816286	0.0816286
35.3825	1327.7	0.0825379	0.0825379
35.4925	1342.37	0.0833855	0.0833855
35.5925	1356.81	0.0841713	0.0841713
35.7025	1372.13	0.0850602	0.0850602
35.8125	1388.54	0.085949	0.085949
35.9125	1402.71	0.0867548	0.0867548
36.0225	1418.33	0.0876027	0.0876027
36.1325	1434.79	0.0884914	0.0884914
36.2325	1449.97	0.0892767	0.0892767
36.3425	1466.87	0.0901655	0.0901655
36.4525	1483.42	0.0910336	0.0910336
36.5625	1499.71	0.0918812	0.0918812
36.6625	1515.77	0.0926875	0.0926875
36.7725	1533.48	0.0935559	0.0935559
36.8825	1551.31	0.0944444	0.0944444
36.9825	1567.5	0.0952508	0.0952508
37.0925	1585.51	0.0961601	0.0961601
37.2025	1603.2	0.0970079	0.0970079
37.3125	1621.19	0.0978967	0.0978967
37.4125	1637.34	0.0987026	0.0987026
37.5225	1655	0.0995709	0.0995709
37.6325	1673.29	0.100439	0.100439
37.7325	1689.47	0.101225	0.101225
37.8425	1707.95	0.102113	0.102113
37.9525	1726.1	0.103002	0.103002
38.0625	1744.62	0.103871	0.103871
38.1625	1761.45	0.104656	0.104656
38.2725	1779.81	0.105545	0.105545
38.3825	1798.91	0.106413	0.106413
38.4825	1816.31	0.10724	0.10724
38.5925	1835.77	0.108087	0.108087
38.7025	1854.93	0.108976	0.108976
38.8125	1874.36	0.109865	0.109865
38.9125	1891.8	0.11065	0.11065
39.0225	1909.4	0.111539	0.111539
39.1325	1927.95	0.112387	0.112387
39.2325	1945.49	0.113214	0.113214
39.3425	1964.89	0.114082	0.114082
39.4525	1983.95	0.11495	0.11495
39.5625	2003.63	0.11586	0.11586
39.6625	2021.31	0.116666	0.116666
39.7725	2040.58	0.117534	0.117534
39.8825	2059.52	0.118402	0.118402
39.9825	2077.23	0.119188	0.119188
40.0925	2096.71	0.120076	0.120076
40.2025	2116.44	0.120945	0.120945
40.3125	2136.64	0.121833	0.121833
40.4125	2156.62	0.12266	0.12266
40.5225	2177.59	0.123508	0.123508
40.6325	2198.52	0.124417	0.124417
40.7325	2217.13	0.125223	0.125223
40.8425	2238.41	0.126071	0.126071
40.9525	2259.64	0.126939	0.126939
41.0625	2281.18	0.127848	0.127848
41.1625	2300.02	0.128634	0.128634
41.2725	2321.21	0.129481	0.129481
41.3725	2340.94	0.130329	0.130329
41.4825	2362.02	0.131177	0.131177
41.5925	2383.61	0.132065	0.132065
41.7025	2405.45	0.132975	0.132975
41.8025	2424.42	0.13374	0.13374
41.9125	2445.59	0.134649	0.134649
42.0225	2466.03	0.135538	0.135538
42.1225	2485.65	0.136324	0.136324
42.2325	2506.62	0.137192	0.137192
42.3425	2527.34	0.13806	0.13806
42.4525	2548.11	0.138928	0.138928
42.5525	2567.75	0.139755	0.139755
42.6625	2589.19	0.140664	0.140664
42.7725	2610.46	0.141553	0.141553
42.8725	2628.83	0.142318	0.142318
42.9825	2649.75	0.143207	0.143207
43.0925	2670.5	0.144075	0.144075
43.2025	2691.32	0.144943	0.144943
43.3025	2709.96	0.14577	0.14577
43.4125	2730.66	0.146659	0.146659
43.5225	2751.06	0.147506	0.147506
43.6225	2770.46	0.148313	0.148313
43.7325	2790.66	0.149181	0.149181
43.8425	2810.75	0.15009	0.15009
43.9525	2830.57	0.150979	0.150979
44.0525	2848.49	0.151765	0.151765
44.1625	2867.24	0.152633	0.152633
44.2725	2886.57	0.153542	0.153542
44.3725	2903.23	0.154328	0.154328
44.4825	2921.58	0.155217	0.155217
44.5925	2939.47	0.156085	0.156085
44.7025	2957.21	0.156953	0.156953
44.8025	2974.1	0.157801	0.157801
44.9125	2991.75	0.158648	0.158648
45.0225	3009.14	0.159537	0.159537
45.1225	3024.08	0.160364	0.160364
45.2325	3040.67	0.161232	0.161232
45.3425	3056.99	0.1621	0.1621
45.4525	3072.82	0.162989	0.162989
45.5525	3086.23	0.163795	0.163795
45.6625	3100.78	0.164663	0.164663
45.7725	3115	0.165552	0.165552
45.8725	3127.43	0.166358	0.166358
45.9825	3139.98	0.167226	0.167226
46.0925	3151.55	0.168115	0.168115
46.1925	3160.84	0.168921	0.168921
46.3025	3169.86	0.16981	0.16981
46.4125	3177.27	0.170699	0.170699
46.5225	3182.25	0.171567	0.171567
46.6225	3185.1	0.172374	0.172374
46.7325	3187.27	0.173283	0.173283
46.8425	3189.35	0.174151	0.174151
46.9425	3190.28	0.174937	0.174937
47.0525	3189.59	0.175825	0.175825
47.1625	3187.2	0.176735	0.176735
47.2725	3185.26	0.177624	0.177624
47.3725	3182.67	0.178409	0.178409
47.4825	3179.46	0.179319	0.179319
47.5925	3175.73	0.180187	0.180187
47.6925	3172.35	0.180993	0.180993
47.8025	3169.87	0.181882	0.181882
47.9125	3166.61	0.18275	0.18275
48.0225	3164.13	0.183639	0.183639
48.1225	3162.13	0.184445	0.184445
48.2325	3159.89	0.185293	0.185293
48.3425	3158.53	0.186223	0.186223
48.4425	3157.21	0.187008	0.187008
48.5525	3155.21	0.187876	0.187876
48.6625	3153.09	0.188765	0.188765
48.7725	3151.3	0.189654	0.189654
48.8725	3148.23	0.19046	0.19046
48.9825	3141.94	0.191329	0.191329
49.0925	3132.03	0.192238	0.192238
49.1925	3120.84	0.193003	0.193003
49.3025	3111.96	0.193871	0.193871
49.4125	3106.36	0.19476	0.19476
49.5225	3104.05	0.195669	0.195669
49.6225	3103.63	0.196476	0.196476
49.7325	3104.2	0.197344	0.197344
49.8425	3105.52	0.198253	0.198253
49.9425	3107.72	0.199039	0.199039
50.0525	3110.37	0.199907	0.199907
50.1625	3113.45	0.200796	0.200796
50.2725	3117.2	0.201684	0.201684
50.3725	3121.24	0.20247	0.20247
50.4825	3125.23	0.203338	0.203338
50.5925	3130.24	0.204227	0.204227
50.6925	3134.42	0.205033	0.205033
50.8025	3139.19	0.205922	0.205922
50.9125	3144.04	0.206811	0.206811
51.0225	3149.11	0.207658	0.207658
51.1225	3154.3	0.208506	0.208506
51.2325	3159.12	0.209374	0.209374
51.3425	3163.94	0.210242	0.210242
51.4425	3168.58	0.211048	0.211048
51.5525	3174.03	0.211916	0.211916
51.6625	3179.5	0.212805	0.212805
51.7625	3184.04	0.21357	0.21357
51.8725	3189.25	0.2145	0.2145
51.9825	3194.59	0.215369	0.215369
52.0925	3199.78	0.216257	0.216257
52.1925	3204.47	0.217064	0.217064
52.3025	3209.4	0.217932	0.217932
52.4125	3214.25	0.21882	0.21882
52.5125	3218.98	0.219627	0.219627
52.6225	3223.79	0.220495	0.220495
52.7325	3228.69	0.221363	0.221363
52.8425	3234.14	0.222252	0.222252
52.9425	3238.33	0.223058	0.223058
53.0525	3242.84	0.223926	0.223926
53.1625	3247.16	0.224774	0.224774
53.2625	3251.6	0.22558	0.22558
53.3725	3257.24	0.226489	0.226489
53.4825	3261.84	0.227358	0.227358
53.5925	3266.59	0.228226	0.228226
53.6925	3271.49	0.229052	0.229052
53.8025	3276.82	0.229941	0.229941
53.9125	3281.54	0.230789	0.230789
54.0125	3285.99	0.231595	0.231595
54.1225	3291.24	0.232463	0.232463
54.2325	3296.61	0.233352	0.233352
54.3425	3301.62	0.23422	0.23422
54.4425	3306.08	0.235006	0.235006
54.5525	3311.16	0.235915	0.235915
54.6625	3315.8	0.236804	0.236804
54.7625	3319.92	0.237569	0.237569
54.8725	3324.56	0.238458	0.238458
54.9825	3329.36	0.239347	0.239347
55.0925	3334.5	0.240236	0.240236
55.1925	3338.53	0.241001	0.241001
55.3025	3343.32	0.241889	0.241889
55.4125	3347.96	0.242737	0.242737
55.5125	3352.26	0.243543	0.243543
55.6225	3356.94	0.244432	0.244432
55.7325	3361.74	0.245321	0.245321
55.8425	3366.9	0.24623	0.24623
55.9425	3371.06	0.246995	0.246995
56.0525	3375.85	0.247884	0.247884
56.1525	3380.3	0.24869	0.24869
56.2625	3385.39	0.249558	0.249558
56.3725	3390.01	0.250426	0.250426
56.4825	3395.14	0.251295	0.251295
56.5825	3399.72	0.252121	0.252121
56.6925	3404.48	0.252969	0.252969
56.8025	3409.58	0.253858	0.253858
56.9025	3414.27	0.254664	0.254664
57.0125	3418.99	0.255532	0.255532
57.1225	3423.78	0.256421	0.256421
57.2325	3428.35	0.257309	0.257309
57.3325	3432.83	0.258095	0.258095
57.4425	3437.83	0.258984	0.258984
57.5525	3442.46	0.259831	0.259831
57.6525	3446.66	0.260617	0.260617
57.7625	3451.37	0.261485	0.261485
57.8725	3457.33	0.262374	0.262374
57.9825	3462.78	0.263242	0.263242
58.0825	3466.91	0.264048	0.264048
58.1925	3471.46	0.264937	0.264937
58.3025	3476.21	0.265826	0.265826
58.4025	3480.61	0.266591	0.266591
58.5125	3485.38	0.26748	0.26748
58.6225	3490.32	0.268368	0.268368
58.7325	3494.81	0.269237	0.269237
58.8325	3499.26	0.270022	0.270022
58.9425	3504.33	0.270911	0.270911
59.0525	3508.72	0.271779	0.271779
59.1525	3513.34	0.272585	0.272585
59.2625	3518.84	0.273495	0.273495
59.3725	3523.41	0.274342	0.274342
59.4825	3527.98	0.275231	0.275231
59.5825	3532.5	0.276037	0.276037
59.6925	3537.42	0.276905	0.276905
59.8025	3542.28	0.277774	0.277774
59.9025	3546.41	0.27858	0.27858
60.0125	3551.06	0.279469	0.279469
60.1225	3555.72	0.280316	0.280316
60.2325	3560.21	0.281205	0.281205
60.3325	3564.57	0.282011	0.282011
60.4425	3569.28	0.2829	0.2829
60.5525	3574.43	0.283768	0.283768
60.6525	3578.35	0.284595	0.284595
60.7625	3582.94	0.285463	0.285463
60.8725	3587.29	0.286331	0.286331
60.9825	3591.23	0.28722	0.28722
61.0825	3595.41	0.288006	0.288006
61.1925	3599.96	0.288874	0.288874
61.3025	3604.86	0.289763	0.289763
61.4025	3608.66	0.290548	0.290548
61.5125	3613.19	0.291437	0.291437
61.6225	3618.65	0.292326	0.292326
61.7225	3623.3	0.293132	0.293132
61.8325	3627.39	0.293979	0.293979
61.9425	3631.91	0.294868	0.294868
62.0525	3636.51	0.295757	0.295757
62.1525	3641.09	0.296522	0.296522
62.2625	3646.14	0.297452	0.297452
62.3725	3650.32	0.298279	0.298279
62.4725	3654.78	0.299085	0.299085
62.5825	3659.31	0.299995	0.299995
62.6925	3664.03	0.300863	0.300863
62.8025	3668.44	0.301752	0.301752
62.9025	3672.33	0.302558	0.302558
63.0125	3676.52	0.303447	0.303447
63.1225	3680.82	0.304336	0.304336
63.2225	3684.88	0.305142	0.305142
63.3325	3689.16	0.30601	0.30601
63.4425	3693.77	0.306857	0.306857
63.5525	3698.18	0.307746	0.307746
63.6525	3702.32	0.308552	0.308552
63.7625	3706.96	0.309441	0.309441
63.8725	3710.99	0.31033	0.31033
63.9725	3715.31	0.311136	0.311136
64.0825	3719.36	0.312025	0.312025
64.1925	3723.62	0.312873	0.312873
64.3025	3728.68	0.313762	0.313762
64.4025	3733.28	0.314588	0.314588
64.5125	3737.54	0.315415	0.315415
64.6225	3742.55	0.316304	0.316304
64.7225	3746.76	0.31711	0.31711
64.8325	3750.76	0.317999	0.317999
64.9425	3755.39	0.318867	0.318867
65.0525	3759.65	0.319756	0.319756
65.1525	3764.42	0.320583	0.320583
65.2625	3768.38	0.321451	0.321451
65.3725	3773.21	0.32234	0.32234
65.4725	3777.53	0.323125	0.323125
65.5825	3782.31	0.324035	0.324035
65.6925	3786.1	0.324882	0.324882
65.8025	3789.95	0.325771	0.325771
65.9025	3794.08	0.326577	0.326577
66.0125	3798.69	0.327446	0.327446
66.1225	3803.55	0.328355	0.328355
66.2225	3807.29	0.329141	0.329141
66.3325	3811.53	0.33005	0.33005
66.4425	3815.84	0.330918	0.330918
66.5425	3819.77	0.331704	0.331704
66.6525	3824.11	0.332613	0.332613
66.7625	3828.3	0.333481	0.333481
66.8725	3832.08	0.334349	0.334349
66.9725	3836.86	0.335176	0.335176
67.0825	3841.55	0.336044	0.336044
67.1925	3846.15	0.336913	0.336913
67.2925	3850.14	0.33774	0.33774
67.4025	3854.75	0.338607	0.338607
67.5125	3859.26	0.339476	0.339476
67.6225	3863.81	0.340386	0.340386
67.7225	3867.58	0.341171	0.341171
67.8325	3871.77	0.34208	0.34208
67.9425	3876.04	0.342949	0.342949
68.0425	3879.82	0.343734	0.343734
68.1525	3884.59	0.344623	0.344623
68.2625	3888.36	0.345512	0.345512
68.3725	3892.13	0.3464	0.3464
68.4725	3897.06	0.347227	0.347227
68.5825	3901.55	0.348116	0.348116
68.6925	3905.71	0.348984	0.348984
68.7925	3908.6	0.34977	0.34977
68.9025	3912.99	0.35068	0.35068
69.0125	3916.62	0.351547	0.351547
69.1225	3921.04	0.352416	0.352416
69.2225	3925.3	0.353222	0.353222
69.3325	3929.4	0.354111	0.354111
69.4425	3934.39	0.354999	0.354999
69.5425	3938.62	0.355806	0.355806
69.6525	3942.89	0.356695	0.356695
69.7625	3947.56	0.357542	0.357542
69.8725	3951.64	0.358452	0.358452
69.9725	3955.81	0.359279	0.359279
70.0825	3960.24	0.360146	0.360146
70.1925	3964.47	0.361015	0.361015
70.2925	3967.97	0.361821	0.361821
70.4025	3971.94	0.362689	0.362689
70.5125	3976.38	0.363557	0.363557
70.6025	3980.23	0.364281	0.364281
70.7125	3975.93	0.36488	0.36488
70.8225	3959.6	0.364881	0.364881
70.9225	3941.16	0.364281	0.364281
71.0325	3913.91	0.36331	0.36331
71.1425	3887.55	0.3624	0.3624
71.2425	3862.81	0.361573	0.361573
71.3525	3835.66	0.360705	0.360705
71.4625	3807.46	0.359816	0.359816
71.5725	3777.16	0.358927	0.358927
71.6725	3749.43	0.358142	0.358142
71.7825	3718.88	0.357233	0.357233
71.8925	3688.01	0.356364	0.356364
71.9925	3659.99	0.355579	0.355579
72.1025	3628.63	0.35471	0.35471
72.2125	3596.99	0.353801	0.353801
72.3225	3566.63	0.352933	0.352933
72.4225	3537.99	0.352127	0.352127
72.5325	3506.9	0.351238	0.351238
72.6425	3475.43	0.350349	0.350349
72.7425	3446.43	0.349543	0.349543
72.8525	3415.1	0.348675	0.348675
72.9625	3384.56	0.347765	0.347765
73.0725	3353.59	0.346918	0.346918
73.1725	3325.59	0.346112	0.346112
73.2825	3295.07	0.345181	0.345181
73.3925	3263.88	0.344293	0.344293
73.4925	3235.49	0.343528	0.343528
73.6025	3203.9	0.342598	0.342598
73.7125	3173.49	0.34173	0.34173
73.8225	3142.59	0.340841	0.340841
73.9225	3114.63	0.340055	0.340055
74.0325	3085.54	0.339187	0.339187
74.1425	3055.31	0.338298	0.338298
74.2425	3028.52	0.337492	0.337492
74.3525	2999.57	0.336603	0.336603
74.4625	2969.76	0.335735	0.335735
74.5725	2940.7	0.334846	0.334846
74.6725	2913.96	0.33404	0.33404
74.7825	2885.32	0.333172	0.333172
74.8925	2856.24	0.332303	0.332303
74.9925	2829.77	0.331477	0.331477
75.1025	2800.59	0.330567	0.330567
75.2125	2772.99	0.329699	0.329699
75.3225	2744.46	0.328831	0.328831
75.4225	2719.15	0.328025	0.328025
75.5325	2691.38	0.327177	0.327177
75.6425	2662.6	0.326268	0.326268
75.7425	2636.49	0.325462	0.325462
75.8525	2608.18	0.324573	0.324573
75.9625	2579.79	0.323704	0.323704
76.0725	2550.99	0.322837	0.322837
76.1725	2525.95	0.32201	0.32201
76.2825	2498.19	0.321141	0.321141
76.3925	2470.62	0.320252	0.320252
76.4925	2445.89	0.319467	0.319467
76.6025	2418.76	0.318578	0.318578
76.7125	2391.33	0.317689	0.317689
76.8125	2367.42	0.316904	0.316904
76.9225	2341.12	0.316015	0.316015
77.0325	2314.76	0.315126	0.315126
77.1425	2288.62	0.314258	0.314258
77.2425	2265.08	0.313452	0.313452
77.3525	2239.05	0.312542	0.312542
77.4625	2213.75	0.311674	0.311674
77.5625	2191.11	0.310868	0.310868
77.6725	2165.64	0.31	0.31
77.7825	2139.11	0.309111	0.309111
77.8925	2113.97	0.308222	0.308222
77.9925	2092.11	0.307416	0.307416
78.1025	2067.37	0.306548	0.306548
78.2125	2043.61	0.30568	0.30568
78.3125	2021.33	0.304873	0.304873
78.4225	1997.52	0.304005	0.304005
78.5325	1975.06	0.303096	0.303096
78.6425	1953.49	0.302227	0.302227
78.7425	1934.22	0.301422	0.301422
78.8525	1912.42	0.300553	0.300553
78.9625	1891.2	0.299685	0.299685
79.0625	1872.26	0.298879	0.298879
79.1725	1851.26	0.297969	0.297969
79.2825	1831.12	0.297122	0.297122
79.3925	1810.34	0.296254	0.296254
79.4925	1791.64	0.295468	0.295468
79.6025	1771.37	0.294559	0.294559
79.7125	1750.91	0.29367	0.29367
79.8125	1732.75	0.292884	0.292884
79.9225	1713.09	0.291996	0.291996
80.0325	1693.09	0.291107	0.291107
80.1425	1674.48	0.290238	0.290238
80.2425	1657.05	0.289433	0.289433
80.3525	1639.31	0.288564	0.288564
80.4625	1622.02	0.287696	0.287696
80.5625	1606.88	0.28689	0.28689
80.6725	1590.67	0.286001	0.286001
80.7825	1573.52	0.285112	0.285112
80.8925	1556.68	0.284244	0.284244
80.9925	1540.52	0.283459	0.283459
81.1025	1522.59	0.28257	0.28257
81.2025	1505.59	0.281763	0.281763
81.3125	1487.32	0.280895	0.280895
81.4225	1470.28	0.280007	0.280007
81.5325	1452.89	0.279138	0.279138
81.6325	1437.59	0.278353	0.278353
81.7425	1420.58	0.277464	0.277464
81.8525	1404.21	0.276575	0.276575
81.9525	1390.25	0.275789	0.275789
82.0625	1374.73	0.27488	0.27488
82.1725	1360.31	0.274012	0.274012
82.2825	1346.2	0.273165	0.273165
82.3825	1333.59	0.272358	0.272358
82.4925	1318.82	0.27149	0.27149
82.6025	1302.73	0.270622	0.270622
82.7025	1286.04	0.269795	0.269795
82.8125	1267.55	0.268948	0.268948
82.9225	1247.49	0.268059	0.268059
83.0325	1227.67	0.26717	0.26717
83.1325	1208.98	0.266364	0.266364
83.2425	1188.84	0.265496	0.265496
83.3525	1168.26	0.264628	0.264628
83.4525	1150.3	0.263821	0.263821
83.5625	1129.73	0.262933	0.262933
83.6725	1109.76	0.262064	0.262064
83.7825	1089.49	0.261175	0.261175
83.8825	1072.79	0.26039	0.26039
83.9925	1053.49	0.259563	0.259563
84.1025	1033.83	0.258674	0.258674
84.2025	1015.88	0.257868	0.257868
84.3125	996.743	0.256979	0.256979
84.4225	978.258	0.256111	0.256111
84.5325	958.883	0.255222	0.255222
84.6325	941.954	0.254416	0.254416
84.7425	923.461	0.253548	0.253548
84.8525	905.711	0.25268	0.25268
84.9525	889.516	0.251894	0.251894
85.0625	871.657	0.251026	0.251026
85.1725	851.946	0.250137	0.250137
85.2825	833.922	0.249248	0.249248
85.3825	818.407	0.248442	0.248442
85.4925	800.946	0.247554	0.247554
85.6025	784.68	0.246727	0.246727
85.7025	768.563	0.2459	0.2459
85.8125	751.321	0.24499	0.24499
85.9225	734.626	0.244143	0.244143
86.0325	718.032	0.243274	0.243274
86.1325	702.743	0.242469	0.242469
86.2425	686.026	0.2416	0.2416
86.3525	669.737	0.240732	0.240732
86.4525	655.284	0.239926	0.239926
86.5625	639.424	0.239037	0.239037
86.6725	624.128	0.238148	0.238148
86.7725	609.909	0.237342	0.237342
86.8825	594.659	0.236474	0.236474
86.9925	579.901	0.235606	0.235606
87.1025	565.503	0.234738	0.234738
87.2025	552.104	0.233952	0.233952
87.3125	537.604	0.233043	0.233043
87.4225	523.354	0.232154	0.232154
87.5225	510.706	0.231347	0.231347
87.6325	496.909	0.23048	0.23048
87.7425	483.753	0.229611	0.229611
87.8525	470.628	0.228702	0.228702
87.9525	458.893	0.227937	0.227937
88.0625	446.034	0.227007	0.227007
88.1725	433.932	0.22618	0.22618
88.2725	422.815	0.225374	0.225374
88.3825	410.393	0.224485	0.224485
88.4925	398.104	0.223617	0.223617
88.6025	386.128	0.222728	0.222728
88.7025	375.112	0.221922	0.221922
88.8125	363.065	0.221033	0.221033
88.9225	351.526	0.220165	0.220165
89.0225	341.588	0.219379	0.219379
89.1325	330.569	0.21849	0.21849
89.2425	319.647	0.217602	0.217602
89.3525	309.143	0.216713	0.216713
89.4525	299.846	0.215927	0.215927
89.5625	289.327	0.215038	0.215038
89.6725	279.249	0.21417	0.21417
89.7725	270.424	0.213364	0.213364
89.8825	260.948	0.212475	0.212475
89.9925	251.76	0.211586	0.211586
90.1025	243.131	0.210718	0.210718
90.2025	235.151	0.209891	0.209891
90.3125	227.006	0.209023	0.209023
90.4225	218.749	0.208155	0.208155
90.5225	210.553	0.207369	0.207369
90.6325	204.303	0.20646	0.20646
90.7425	197.018	0.205592	0.205592
90.8525	189.256	0.204703	0.204703
90.9525	183.354	0.203938	0.203938
91.0625	176.565	0.203049	0.203049
91.1725	170.108	0.20216	0.20216
91.2725	164.031	0.201334	0.201334
91.3825	157.738	0.200424	0.200424
91.4925	151.966	0.199577	0.199577
91.5925	147.048	0.198791	0.198791
91.7025	142.099	0.197902	0.197902
91.8125	137.687	0.197034	0.197034
91.9225	133.267	0.196124	0.196124
92.0225	129.517	0.195339	0.195339
92.1325	125.933	0.19445	0.19445
92.2425	122.601	0.193561	0.193561
92.3425	120.217	0.192755	0.192755
92.4525	117.827	0.191887	0.191887
92.5625	115.994	0.190998	0.190998
92.6725	114.392	0.19013	0.19013
92.7725	112.908	0.189303	0.189303
92.8825	111.811	0.188435	0.188435
92.9925	111.029	0.187546	0.187546
93.0925	110.35	0.186761	0.186761
93.2025	109.995	0.185872	0.185872
93.3125	109.632	0.185004	0.185004
93.4225	109.269	0.184115	0.184115
93.5225	109.079	0.183309	0.183309
93.6325	109.095	0.182441	0.182441
93.7425	108.724	0.181572	0.181572
93.8425	108.463	0.180766	0.180766
93.9525	108.345	0.179857	0.179857
94.0625	108.369	0.178968	0.178968
94.1725	108.179	0.1781	0.1781
94.2725	108.298	0.177314	0.177314
94.3825	108.297	0.176405	0.176405
94.4925	108.274	0.175516	0.175516
94.5925	108.188	0.17471	0.17471
94.7025	108.251	0.173821	0.173821
94.8125	108.132	0.172932	0.172932
94.9225	108.037	0.172043	0.172043
95.0225	107.942	0.171237	0.171237
95.1325	107.927	0.170369	0.170369
95.2425	107.927	0.169501	0.169501
95.3425	107.769	0.168715	0.168715
95.4525	107.067	0.167826	0.167826
95.5625	106.364	0.166917	0.166917
95.6725	105.274	0.166048	0.166048
95.7725	104.635	0.165242	0.165242
95.8825	103.996	0.164374	0.164374
95.9925	103.814	0.163465	0.163465
96.0925	103.435	0.162679	0.162679
96.2025	103.072	0.16177	0.16177
96.3125	102.756	0.160902	0.160902
96.4125	102.433	0.160116	0.160116
96.5225	102.227	0.159248	0.159248
96.6325	101.73	0.158359	0.158359
96.7325	101.611	0.157553	0.157553
96.8425	101.509	0.156685	0.156685
96.9525	101.091	0.155796	0.155796
97.0625	100.925	0.154886	0.154886
97.1625	100.562	0.154101	0.154101
97.2725	100.009	0.153212	0.153212
97.3825	99.4258	0.152323	0.152323
97.4825	99.2197	0.151517	0.151517
97.5925	98.1702	0.150649	0.150649
97.7025	96.9387	0.14976	0.14976
97.8125	95.5579	0.148892	0.148892
97.9125	93.8206	0.148106	0.148106
98.0225	92.2024	0.147217	0.147217
98.1325	90.1272	0.146349	0.146349
98.2325	87.76	0.145522	0.145522
98.3425	87.3545	0.144654	0.144654
98.4525	87.2061	0.143766	0.143766
98.5625	83.417	0.142877	0.142877
98.6625	80.7334	0.142091	0.142091
98.7725	77.6621	0.141202	0.141202
98.8825	74.1895	0.140314	0.140314
98.9825	71.2695	0.139507	0.139507
99.0925	67.9375	0.13866	0.13866
99.2025	65.1436	0.137771	0.137771
99.3125	62.46	0.136861	0.136861
99.4125	60.2178	0.136076	0.136076
99.5225	58.71	0.135208	0.135208
99.6325	57.1704	0.134298	0.134298
99.7325	56.2703	0.133492	0.133492
99.8425	55.694	0.132624	0.132624
99.9525	55.5045	0.131756	0.131756
100.062	55.2285	0.130867	0.130867
100.163	55.1411	0.130061	0.130061
100.273	54.9993	0.129193	0.129193
100.382	54.7309	0.128324	0.128324
100.483	54.5177	0.127518	0.127518
100.593	54.6046	0.12663	0.12663
100.702	54.5493	0.125761	0.125761
100.812	54.7073	0.124872	0.124872
100.913	54.4546	0.124066	0.124066
101.023	54.565	0.123198	0.123198
101.132	54.4862	0.12233	0.12233
101.233	54.6913	0.121524	0.121524
101.343	54.3597	0.120656	0.120656
101.452	54.4227	0.119787	0.119787
101.553	54.2574	0.118981	0.118981
101.663	54.2257	0.118113	0.118113
101.772	54.2096	0.117203	0.117203
101.882	54.0994	0.116335	0.116335
101.983	53.8389	0.115509	0.115509
102.093	53.8783	0.11464	0.11464
102.202	53.7206	0.113772	0.113772
102.303	53.8151	0.112966	0.112966
102.413	53.6415	0.112098	0.112098
102.522	53.7204	0.111209	0.111209
102.632	53.6731	0.110341	0.110341
102.733	53.5468	0.109556	0.109556
102.843	53.4599	0.108667	0.108667
102.952	53.3414	0.107798	0.107798
103.053	53.3575	0.106992	0.106992
103.163	53.2388	0.106124	0.106124
103.272	53.0023	0.105214	0.105214
103.382	52.9547	0.104346	0.104346
103.483	53.2232	0.10354	0.10354
103.593	53.0729	0.102672	0.102672
103.702	53.0415	0.101804	0.101804
103.803	52.9392	0.100998	0.100998
103.913	52.8601	0.100129	0.100129
104.022	52.8047	0.0992611	0.0992611
104.132	52.8288	0.0983933	0.0983933
104.233	52.923	0.0975664	0.0975664
104.343	52.7418	0.0966981	0.0966981
104.452	52.8443	0.0958298	0.0958298
104.553	52.9232	0.0950444	0.0950444
104.663	52.7499	0.0941351	0.0941351
104.772	53.0257	0.0932873	0.0932873
104.882	52.7732	0.092378	0.092378
104.983	52.7653	0.0916131	0.0916131
105.093	52.8758	0.0907243	0.0907243
105.202	52.813	0.089877	0.089877
105.303	52.7179	0.0890706	0.0890706
105.413	52.7811	0.0881818	0.0881818
105.522	52.6706	0.0873135	0.0873135
105.632	52.5917	0.0864247	0.0864247
105.733	52.6703	0.0856188	0.0856188
105.843	52.4575	0.0847505	0.0847505
105.952	52.3549	0.0838617	0.0838617
106.053	52.339	0.0830763	0.0830763
106.163	51.9132	0.0822285	0.0822285
106.272	51.8022	0.0813192	0.0813192
106.373	51.5576	0.0805334	0.0805334
106.483	51.6206	0.0796446	0.0796446
106.592	51.4233	0.0787767	0.0787767
106.702	51.005	0.0778879	0.0778879
106.803	50.8155	0.0770818	0.0770818
106.912	50.5156	0.0762135	0.0762135
107.022	50.2	0.0753452	0.0753452
107.053	50.1055	0.0750972	0.0750972
107.063	50.0657	0.0750352	0.0750352
107.092	49.9156	0.0747873	0.0747873
107.293	50.034	0.0745802	0.0745802
107.303	50.0419	0.0745802	0.0745802
