# Supplementary material for: Data compilation on the effect of grain size, temperature, and texture on the strength of a single-phase FCC MnFeNi medium-entropy alloy
Source: Data Brief. 2019 Nov 15;28:104807. doi: 10.1016/j.dib.2019.104807 (PMC6909151; doi:10.1016/j.dib.2019.104807)
Supplement: Multimedia component 1 [file mmc1.zip › Compression_Tests/293K/MnFeNi_1073K_45min_RT.xlsx]

## Sheet: MnFeNi_1073K_45min_RT
Name	MnFeNi_1073K_45min_RT
Diameter	4.07	mm
Sample height	8.1	mm
Gage length	8.1	mm
Speed ​​during measurement	0.48	mm/min
Time	Force	Crosshead Displacement	Crosshead Displacement
s	N	mm	mm
10.4584	165.014	0	0
10.5384	164.634	0.000268715	0.000268715
10.5684	164.824	0.000413435	0.000413435
10.5684	164.824	0.000413435	0.000413435
10.6684	164.903	0.000806111	0.000806111
10.7784	164.595	0.00117816	0.00117816
10.8884	165.566	0.00179829	0.00179829
10.9884	168.044	0.00256314	0.00256314
11.0984	169.237	0.00345196	0.00345196
11.2084	170.451	0.00434079	0.00434079
11.3084	171.202	0.00514664	0.00514664
11.4184	171.613	0.00603548	0.00603548
11.5284	172.307	0.00692478	0.00692478
11.6284	172.757	0.00773064	0.00773064
11.7384	173.602	0.00857846	0.00857846
11.8484	174.423	0.00948778	0.00948778
11.9584	175.33	0.0103766	0.0103766
12.0584	176.017	0.0111829	0.0111829
12.1684	176.949	0.0120718	0.0120718
12.2784	178.054	0.0129191	0.0129191
12.3784	179.301	0.0137045	0.0137045
12.4884	180.446	0.0146143	0.0146143
12.5984	181.898	0.0155236	0.0155236
12.7084	182.782	0.0164124	0.0164124
12.8084	183.809	0.0171978	0.0171978
12.9184	184.811	0.0180866	0.0180866
13.0284	185.971	0.0189549	0.0189549
13.1284	187.013	0.0197403	0.0197403
13.2384	188.221	0.0206291	0.0206291
13.3484	189.507	0.0215179	0.0215179
13.4584	190.683	0.0223862	0.0223862
13.5584	191.947	0.0232131	0.0232131
13.6684	193.359	0.0240814	0.0240814
13.7784	194.622	0.0249497	0.0249497
13.8784	195.972	0.0257765	0.0257765
13.9884	197.196	0.0266446	0.0266446
14.0984	198.522	0.027554	0.027554
14.2084	200.195	0.0284223	0.0284223
14.3084	201.317	0.0292491	0.0292491
14.4184	202.683	0.0300964	0.0300964
14.5284	203.961	0.0309855	0.0309855
14.6284	205.05	0.0317914	0.0317914
14.7384	206.25	0.0326802	0.0326802
14.8484	207.695	0.033569	0.033569
14.9584	208.579	0.0344373	0.0344373
15.0584	209.4	0.0352642	0.0352642
15.1684	210.237	0.0361325	0.0361325
15.2784	210.892	0.0370213	0.0370213
15.3784	211.918	0.0377862	0.0377862
15.4884	213.252	0.038675	0.038675
15.5984	215.573	0.0395428	0.0395428
15.7084	217.767	0.0404319	0.0404319
15.8084	219.567	0.0412382	0.0412382
15.9184	221.422	0.0421061	0.0421061
16.0284	222.621	0.0429949	0.0429949
16.1284	224.177	0.0438012	0.0438012
16.2384	225.669	0.0446695	0.0446695
16.3484	227.113	0.0455581	0.0455581
16.4484	228.479	0.0463644	0.0463644
16.5584	229.837	0.0472533	0.0472533
16.6684	231.115	0.0481216	0.0481216
16.7784	232.765	0.0490311	0.0490311
16.8784	234.131	0.0497955	0.0497955
16.9884	235.843	0.0506848	0.0506848
17.0984	237.454	0.0515736	0.0515736
17.1984	238.544	0.0523795	0.0523795
17.3084	240.201	0.0532478	0.0532478
17.4184	241.804	0.0541366	0.0541366
17.5284	243.54	0.055046	0.055046
17.6284	245.127	0.0558318	0.0558318
17.7384	246.793	0.0567206	0.0567206
17.8484	248.442	0.057568	0.057568
17.9484	249.974	0.0583743	0.0583743
18.0584	251.711	0.0592421	0.0592421
18.1684	253.787	0.060131	0.060131
18.2784	255.728	0.0609993	0.0609993
18.3784	257.654	0.0618261	0.0618261
18.4884	259.312	0.0626734	0.0626734
18.5984	261.38	0.0635623	0.0635623
18.6984	263.283	0.0643481	0.0643481
18.8084	265	0.0652574	0.0652574
18.9184	267.062	0.0661258	0.0661258
19.0284	269.306	0.0670146	0.0670146
19.1284	270.984	0.0677999	0.0677999
19.2384	273.094	0.0686888	0.0686888
19.3484	275.576	0.0695571	0.0695571
19.4484	278.035	0.0703424	0.0703424
19.5584	280.557	0.0712107	0.0712107
19.6684	282.747	0.0721201	0.0721201
19.7784	284.85	0.0729884	0.0729884
19.8784	287.261	0.0737737	0.0737737
19.9884	289.544	0.0746835	0.0746835
20.0984	292.478	0.0755514	0.0755514
20.1984	295	0.0763372	0.0763372
20.3084	297.987	0.077226	0.077226
20.4184	300.763	0.0780939	0.0780939
20.5284	303.68	0.0789827	0.0789827
20.6284	306.131	0.0797685	0.0797685
20.7384	308.747	0.0806574	0.0806574
20.8484	311.776	0.0815252	0.0815252
20.9484	314.36	0.0823315	0.0823315
21.0584	316.833	0.0832204	0.0832204
21.1684	319.689	0.0841092	0.0841092
21.2784	321.633	0.0849775	0.0849775
21.3784	323.901	0.0857627	0.0857627
21.4884	326.439	0.0866313	0.0866313
21.5885	328.179	0.0874581	0.0874581
21.6984	330.431	0.0883259	0.0883259
21.8084	330.788	0.0891943	0.0891943
21.9184	332.898	0.0900831	0.0900831
22.0184	336.037	0.0908894	0.0908894
22.1284	339.451	0.0917573	0.0917573
22.2384	342.85	0.0926256	0.0926256
22.3385	345.974	0.0934524	0.0934524
22.4484	348.512	0.0943207	0.0943207
22.5584	351.727	0.0951681	0.0951681
22.6684	355.61	0.0960774	0.0960774
22.7684	358.923	0.0968837	0.0968837
22.8784	362.63	0.0977521	0.0977521
22.9884	366.054	0.0986199	0.0986199
23.0885	369.04	0.0993847	0.0993847
23.1984	373.239	0.100274	0.100274
23.3084	377.05	0.101162	0.101162
23.4184	380.528	0.102031	0.102031
23.5184	383.673	0.102858	0.102858
23.6284	387.343	0.103726	0.103726
23.7384	391.509	0.104615	0.104615
23.8385	395.263	0.1054	0.1054
23.9484	399.089	0.106268	0.106268
24.0584	402.876	0.107137	0.107137
24.1684	406.813	0.108005	0.108005
24.2684	410.733	0.108811	0.108811
24.3784	415.073	0.1097	0.1097
24.4884	419.311	0.110589	0.110589
24.5885	423.28	0.111395	0.111395
24.6984	427.169	0.112263	0.112263
24.8084	431.335	0.113152	0.113152
24.9184	435.304	0.113999	0.113999
25.0184	439.114	0.114826	0.114826
25.1284	443.169	0.115694	0.115694
25.2384	447.565	0.116563	0.116563
25.3385	451.517	0.117348	0.117348
25.4484	455.825	0.118237	0.118237
25.5584	460.095	0.119105	0.119105
25.6684	464.261	0.120014	0.120014
25.7684	468.72	0.120821	0.120821
25.8784	473.249	0.121668	0.121668
25.9884	478.087	0.122557	0.122557
26.0885	482.206	0.123363	0.123363
26.1984	486.831	0.124231	0.124231
26.3084	491.638	0.12512	0.12512
26.4084	496.262	0.125906	0.125906
26.5184	501.477	0.126774	0.126774
26.6284	506.539	0.127642	0.127642
26.7384	512.063	0.128531	0.128531
26.8384	516.555	0.129337	0.129337
26.9484	521.52	0.130205	0.130205
27.0584	526.539	0.131115	0.131115
27.1584	531.014	0.1319	0.1319
27.2684	535.803	0.132789	0.132789
27.3784	540.784	0.133657	0.133657
27.4884	545.739	0.134546	0.134546
27.5884	550.5	0.135352	0.135352
27.6984	554.895	0.1362	0.1362
27.8084	558.817	0.137089	0.137089
27.9084	562.825	0.137894	0.137894
28.0184	568.407	0.138763	0.138763
28.1284	574.198	0.139672	0.139672
28.2384	578.666	0.140561	0.140561
28.3384	580.905	0.141347	0.141347
28.4484	584.905	0.142236	0.142236
28.5584	589.149	0.143103	0.143103
28.6584	592.959	0.14393	0.14393
28.7684	597.071	0.144778	0.144778
28.8784	602.012	0.145646	0.145646
28.9884	606.944	0.146514	0.146514
29.0884	612.106	0.147362	0.147362
29.1984	617.657	0.14823	0.14823
29.3084	623.411	0.149119	0.149119
29.4084	628.043	0.149904	0.149904
29.5184	633.205	0.150793	0.150793
29.6284	638.424	0.151661	0.151661
29.7384	644.272	0.15255	0.15255
29.8384	649.678	0.153315	0.153315
29.9484	655.901	0.154225	0.154225
30.0584	662.62	0.155114	0.155114
30.1584	668.772	0.155899	0.155899
30.2684	675.35	0.156788	0.156788
30.3784	681.987	0.157656	0.157656
30.4884	688.967	0.158545	0.158545
30.5884	694.905	0.159351	0.159351
30.6984	702.077	0.160219	0.160219
30.8084	709.237	0.161087	0.161087
30.9084	715.768	0.161935	0.161935
31.0184	722.307	0.162782	0.162782
31.1284	729.459	0.163651	0.163651
31.2384	736.479	0.16456	0.16456
31.3384	742.924	0.165366	0.165366
31.4484	750.266	0.166255	0.166255
31.5584	757.223	0.167123	0.167123
31.6584	763.352	0.167929	0.167929
31.7684	770.031	0.168818	0.168818
31.8784	776.649	0.169686	0.169686
31.9784	783.399	0.170492	0.170492
32.0884	790.543	0.171381	0.171381
32.1984	797.863	0.17227	0.17227
32.3084	804.895	0.173138	0.173138
32.4084	811.746	0.173924	0.173924
32.5184	819.738	0.174813	0.174813
32.6284	827.496	0.175701	0.175701
32.7284	834.207	0.176466	0.176466
32.8384	842.5	0.177397	0.177397
32.9484	850.152	0.178264	0.178264
33.0584	858.856	0.179153	0.179153
33.1584	867.551	0.17998	0.17998
33.2684	875.652	0.180848	0.180848
33.3784	883.906	0.181737	0.181737
33.4784	891.899	0.182502	0.182502
33.5884	900.067	0.183411	0.183411
33.6984	908.383	0.1843	0.1843
33.8084	916.863	0.185189	0.185189
33.9084	923.891	0.185995	0.185995
34.0184	932.137	0.186884	0.186884
34.1284	939.981	0.187773	0.187773
34.2284	947.617	0.188579	0.188579
34.3384	955.813	0.189468	0.189468
34.4484	964.004	0.190337	0.190337
34.5584	972.414	0.191204	0.191204
34.6584	980.461	0.19199	0.19199
34.7684	989.348	0.192879	0.192879
34.8784	997.91	0.193788	0.193788
34.9784	1005.55	0.194574	0.194574
35.0884	1015.11	0.195442	0.195442
35.1984	1024.66	0.196351	0.196351
35.3084	1034.75	0.19724	0.19724
35.4084	1042.52	0.198026	0.198026
35.5184	1052.05	0.198935	0.198935
35.6284	1061.25	0.199803	0.199803
35.7284	1069.63	0.200589	0.200589
35.8384	1078.78	0.201457	0.201457
35.9484	1087.9	0.202346	0.202346
36.0584	1097.79	0.203235	0.203235
36.1584	1106.35	0.204041	0.204041
36.2684	1116.16	0.20493	0.20493
36.3685	1124.29	0.205757	0.205757
36.4784	1133.86	0.206604	0.206604
36.5884	1143.42	0.207514	0.207514
36.6984	1152.25	0.208361	0.208361
36.7984	1160.06	0.209167	0.209167
36.9084	1168.9	0.210056	0.210056
37.0184	1177.92	0.210904	0.210904
37.1185	1186.36	0.211731	0.211731
37.2284	1195.9	0.21262	0.21262
37.3384	1203.87	0.213467	0.213467
37.4484	1213.24	0.214376	0.214376
37.5484	1221.36	0.215162	0.215162
37.6584	1230.82	0.216071	0.216071
37.7684	1239.1	0.21694	0.21694
37.8685	1246.67	0.217746	0.217746
37.9784	1256.02	0.218614	0.218614
38.0884	1265.32	0.219482	0.219482
38.1984	1275.06	0.220371	0.220371
38.2984	1283.27	0.221156	0.221156
38.4084	1293.24	0.222045	0.222045
38.5184	1303.04	0.222955	0.222955
38.6185	1312.47	0.22374	0.22374
38.7284	1322.06	0.224629	0.224629
38.8384	1331.21	0.225498	0.225498
38.9484	1340.94	0.226366	0.226366
39.0484	1350.22	0.227171	0.227171
39.1584	1360.47	0.22806	0.22806
39.2684	1369.89	0.228949	0.228949
39.3685	1378.99	0.229714	0.229714
39.4784	1389.38	0.230624	0.230624
39.5884	1398.96	0.231471	0.231471
39.6984	1408.65	0.23236	0.23236
39.7984	1418.27	0.233187	0.233187
39.9084	1428.19	0.234055	0.234055
40.0184	1438.29	0.234923	0.234923
40.1185	1447.04	0.235729	0.235729
40.2284	1457.91	0.236618	0.236618
40.3384	1468.54	0.237486	0.237486
40.4484	1479.08	0.238355	0.238355
40.5484	1488.36	0.239161	0.239161
40.6584	1499.7	0.240029	0.240029
40.7684	1511.44	0.240897	0.240897
40.8685	1522.11	0.241703	0.241703
40.9784	1533.43	0.242592	0.242592
41.0884	1544.65	0.243481	0.243481
41.1984	1556.67	0.24437	0.24437
41.2984	1566.48	0.245134	0.245134
41.4084	1577.93	0.246023	0.246023
41.5184	1589.43	0.246912	0.246912
41.6184	1600.09	0.247698	0.247698
41.7284	1611.71	0.248566	0.248566
41.8384	1623.48	0.249476	0.249476
41.9384	1633.89	0.250261	0.250261
42.0484	1645.39	0.25117	0.25117
42.1584	1656.89	0.252018	0.252018
42.2684	1669.21	0.252907	0.252907
42.3684	1679.96	0.253692	0.253692
42.4784	1691.32	0.25456	0.25456
42.5884	1703.15	0.255449	0.255449
42.6884	1713.91	0.256255	0.256255
42.7984	1724.73	0.257124	0.257124
42.9084	1735.82	0.258013	0.258013
43.0184	1746.9	0.25886	0.25886
43.1184	1757.54	0.259666	0.259666
43.2284	1769.26	0.260555	0.260555
43.3384	1781.64	0.261464	0.261464
43.4384	1792.91	0.262229	0.262229
43.5484	1805.26	0.263118	0.263118
43.6584	1816.8	0.263986	0.263986
43.7684	1828.7	0.264854	0.264854
43.8684	1840.52	0.265681	0.265681
43.9784	1852.51	0.266549	0.266549
44.0884	1864.05	0.267418	0.267418
44.1884	1874.48	0.268183	0.268183
44.2984	1886.37	0.269071	0.269071
44.4084	1898.59	0.26996	0.26996
44.5184	1910.94	0.270829	0.270829
44.6184	1922.78	0.271634	0.271634
44.7284	1934.92	0.272503	0.272503
44.8384	1947.46	0.273371	0.273371
44.9384	1959.42	0.274198	0.274198
45.0484	1971.64	0.275066	0.275066
45.1584	1984.12	0.275934	0.275934
45.2684	1996.85	0.276823	0.276823
45.3684	2006	0.277608	0.277608
45.4784	2016.51	0.278477	0.278477
45.5884	2027.85	0.279386	0.279386
45.6884	2038.82	0.280172	0.280172
45.7984	2051.38	0.281081	0.281081
45.9084	2063.75	0.281949	0.281949
46.0184	2077.19	0.282797	0.282797
46.1184	2089.78	0.283603	0.283603
46.2284	2103.6	0.284471	0.284471
46.3384	2117.63	0.28536	0.28536
46.4384	2130.07	0.286166	0.286166
46.5484	2144.2	0.287055	0.287055
46.6584	2158.75	0.287902	0.287902
46.7584	2172.59	0.28875	0.28875
46.8684	2186.38	0.289618	0.289618
46.9784	2201.14	0.290486	0.290486
47.0884	2214.75	0.291375	0.291375
47.1884	2227.76	0.292181	0.292181
47.2984	2241.98	0.293029	0.293029
47.4084	2255.88	0.293918	0.293918
47.5084	2268.79	0.294703	0.294703
47.6184	2283.04	0.295571	0.295571
47.7284	2296.72	0.29646	0.29646
47.8384	2311.15	0.297349	0.297349
47.9384	2324.61	0.298114	0.298114
48.0484	2338.68	0.299003	0.299003
48.1584	2354.17	0.299933	0.299933
48.2584	2367.35	0.300718	0.300718
48.3684	2381.39	0.301566	0.301566
48.4784	2396.72	0.302475	0.302475
48.5884	2412.06	0.303343	0.303343
48.6884	2425.91	0.304129	0.304129
48.7984	2441.33	0.304997	0.304997
48.9084	2456.25	0.305886	0.305886
49.0084	2470.04	0.306692	0.306692
49.1184	2486.09	0.307581	0.307581
49.2284	2501.52	0.308449	0.308449
49.3384	2517.75	0.309359	0.309359
49.4384	2531.47	0.310144	0.310144
49.5484	2546.05	0.311033	0.311033
49.6584	2562.07	0.311922	0.311922
49.7584	2575.5	0.312728	0.312728
49.8684	2590.83	0.313575	0.313575
49.9784	2606.53	0.314464	0.314464
50.0884	2621.05	0.315333	0.315333
50.1884	2635.38	0.316159	0.316159
50.2984	2651.53	0.317028	0.317028
50.4084	2666.65	0.317937	0.317937
50.5084	2680.82	0.318702	0.318702
50.6184	2696.24	0.319591	0.319591
50.7284	2711.58	0.320459	0.320459
50.8384	2727.56	0.321368	0.321368
50.9384	2741.48	0.322133	0.322133
51.0484	2758.21	0.323022	0.323022
51.1584	2774.07	0.32389	0.32389
51.2584	2788.76	0.324717	0.324717
51.3684	2804.98	0.325585	0.325585
51.4784	2821.51	0.326453	0.326453
51.5784	2836.92	0.32728	0.32728
51.6884	2853.79	0.328148	0.328148
51.7984	2870.01	0.329017	0.329017
51.8985	2885.76	0.329844	0.329844
52.0084	2901.71	0.330732	0.330732
52.1184	2917.51	0.33158	0.33158
52.2284	2933.66	0.332469	0.332469
52.3284	2947.96	0.333275	0.333275
52.4384	2965.05	0.334184	0.334184
52.5484	2981.6	0.335052	0.335052
52.6485	2996.78	0.335838	0.335838
52.7584	3013.68	0.336748	0.336748
52.8684	3029.77	0.337615	0.337615
52.9784	3046.42	0.338504	0.338504
53.0784	3061.19	0.33929	0.33929
53.1884	3077.76	0.340179	0.340179
53.2984	3094.58	0.341068	0.341068
53.3985	3109.52	0.341874	0.341874
53.5084	3126.01	0.342742	0.342742
53.6184	3142.97	0.34361	0.34361
53.7284	3159.62	0.34452	0.34452
53.8284	3175.12	0.345326	0.345326
53.9384	3191.8	0.346194	0.346194
54.0484	3208.47	0.347062	0.347062
54.1485	3223.35	0.347889	0.347889
54.2584	3239.96	0.348778	0.348778
54.3684	3255.96	0.349667	0.349667
54.4784	3271.69	0.350514	0.350514
54.5784	3286	0.35132	0.35132
54.6884	3302	0.352209	0.352209
54.7984	3316.95	0.353077	0.353077
54.8985	3331.08	0.353904	0.353904
55.0084	3346.48	0.354814	0.354814
55.1184	3361.65	0.355682	0.355682
55.2284	3376.11	0.356571	0.356571
55.3284	3388.4	0.357377	0.357377
55.4384	3402.14	0.358245	0.358245
55.5484	3415.21	0.359134	0.359134
55.6485	3426.49	0.35992	0.35992
55.7584	3437.94	0.360808	0.360808
55.8684	3449.94	0.361697	0.361697
55.9784	3461.3	0.362586	0.362586
56.0784	3469.74	0.363413	0.363413
56.1884	3478.08	0.36426	0.36426
56.2984	3485.34	0.365149	0.365149
56.3985	3490.26	0.365955	0.365955
56.5084	3493.4	0.366844	0.366844
56.6184	3494.21	0.367712	0.367712
56.7184	3491.7	0.368498	0.368498
56.8284	3486.52	0.369386	0.369386
56.9384	3480.59	0.370276	0.370276
57.0484	3473.05	0.371143	0.371143
57.1484	3466.5	0.37195	0.37195
57.2584	3459.07	0.372839	0.372839
57.3684	3451.28	0.373727	0.373727
57.4684	3443.76	0.374534	0.374534
57.5784	3437.51	0.375423	0.375423
57.6884	3431.02	0.376311	0.376311
57.7984	3425.66	0.37718	0.37718
57.8984	3420.97	0.377965	0.377965
58.0084	3416.69	0.378854	0.378854
58.1184	3412.32	0.379722	0.379722
58.2184	3408.19	0.380528	0.380528
58.3284	3404.16	0.381417	0.381417
58.4384	3399.71	0.382285	0.382285
58.5484	3396.38	0.383195	0.383195
58.6484	3392.8	0.384001	0.384001
58.7584	3388.89	0.384869	0.384869
58.8684	3385.03	0.385758	0.385758
58.9684	3381.44	0.386543	0.386543
59.0784	3377.05	0.387412	0.387412
59.1884	3372.42	0.3883	0.3883
59.2984	3367.7	0.389168	0.389168
59.3984	3363.8	0.389975	0.389975
59.5084	3359.79	0.390863	0.390863
59.6184	3356.74	0.391732	0.391732
59.7184	3355.66	0.392538	0.392538
59.8284	3355.54	0.393426	0.393426
59.9384	3356.49	0.394315	0.394315
60.0484	3357.83	0.395184	0.395184
60.1484	3360.56	0.39599	0.39599
60.2584	3364.33	0.396858	0.396858
60.3684	3368.69	0.397747	0.397747
60.4684	3373.08	0.398532	0.398532
60.5784	3378.1	0.399421	0.399421
60.6884	3383.54	0.40031	0.40031
60.7984	3387.75	0.401157	0.401157
60.8984	3393.3	0.401964	0.401964
61.0084	3398.97	0.402853	0.402853
61.1184	3404.4	0.403721	0.403721
61.2184	3409.35	0.404527	0.404527
61.3284	3415.66	0.405395	0.405395
61.4384	3421.58	0.406284	0.406284
61.5384	3426.94	0.407069	0.407069
61.6484	3432.61	0.407958	0.407958
61.7584	3438.41	0.408847	0.408847
61.8684	3444.6	0.409715	0.409715
61.9684	3450.28	0.410501	0.410501
62.0784	3457.05	0.41141	0.41141
62.1884	3463.09	0.412278	0.412278
62.2884	3468	0.413085	0.413085
62.3984	3473.49	0.413953	0.413953
62.5084	3478.95	0.414821	0.414821
62.6184	3484.79	0.41571	0.41571
62.7184	3489.65	0.416495	0.416495
62.8284	3495.8	0.417363	0.417363
62.9384	3501.14	0.418294	0.418294
63.0384	3505.35	0.419058	0.419058
63.1484	3510.54	0.419927	0.419927
63.2584	3515.97	0.420816	0.420816
63.3684	3521.25	0.421704	0.421704
63.4684	3525.71	0.422511	0.422511
63.5784	3531.15	0.4234	0.4234
63.6884	3535.67	0.424247	0.424247
63.7884	3540.2	0.425032	0.425032
63.8984	3545.88	0.425921	0.425921
64.0084	3550.7	0.42681	0.42681
64.1184	3556.13	0.427678	0.427678
64.2184	3561.22	0.428484	0.428484
64.3284	3566.75	0.429373	0.429373
64.4384	3572.36	0.430262	0.430262
64.5384	3576.75	0.431027	0.431027
64.6484	3582.44	0.431916	0.431916
64.7584	3587.03	0.432825	0.432825
64.8684	3591.67	0.433693	0.433693
64.9684	3596.09	0.434458	0.434458
65.0784	3601.49	0.435347	0.435347
65.1884	3606.29	0.436215	0.436215
65.2884	3610.76	0.437021	0.437021
65.3984	3614.78	0.43789	0.43789
65.5084	3620.66	0.438737	0.438737
65.6184	3626.02	0.439646	0.439646
65.7184	3630.27	0.440453	0.440453
65.8284	3634.97	0.4413	0.4413
65.9384	3640.16	0.442189	0.442189
66.0384	3645.01	0.442995	0.442995
66.1484	3650.03	0.443884	0.443884
66.2584	3655.08	0.444731	0.444731
66.3684	3660.57	0.445641	0.445641
66.4684	3664.79	0.446427	0.446427
66.5784	3669.21	0.447295	0.447295
66.6784	3674.14	0.448101	0.448101
66.7884	3679.14	0.448969	0.448969
66.8984	3684.91	0.449858	0.449858
67.0084	3689.51	0.450747	0.450747
67.1084	3694.11	0.451532	0.451532
67.2184	3698.87	0.4524	0.4524
67.3284	3704.56	0.453289	0.453289
67.4284	3708.37	0.454075	0.454075
67.5384	3713.24	0.454943	0.454943
67.6484	3718.54	0.455853	0.455853
67.7584	3722.92	0.45672	0.45672
67.8584	3727.39	0.457506	0.457506
67.9684	3732.61	0.458395	0.458395
68.0784	3737.54	0.459284	0.459284
68.1784	3741.74	0.460069	0.460069
68.2884	3746.9	0.460979	0.460979
68.3984	3751.18	0.461847	0.461847
68.5084	3755.68	0.462736	0.462736
68.6084	3759.32	0.463501	0.463501
68.7184	3764.64	0.464389	0.464389
68.8284	3769.04	0.465258	0.465258
68.9284	3773.75	0.466064	0.466064
69.0384	3778.57	0.466932	0.466932
69.1484	3783.3	0.467821	0.467821
69.2584	3788.99	0.46873	0.46873
69.3584	3792.81	0.469516	0.469516
69.4684	3797.52	0.470384	0.470384
69.5784	3802.31	0.471273	0.471273
69.6784	3807.2	0.472058	0.472058
69.7884	3811.81	0.472926	0.472926
69.8984	3817.45	0.473836	0.473836
70.0084	3821.41	0.474683	0.474683
70.1084	3825.92	0.47549	0.47549
70.2184	3830.61	0.476399	0.476399
70.3284	3834.58	0.477267	0.477267
70.4284	3839.17	0.478053	0.478053
70.5384	3844.54	0.478963	0.478963
70.6484	3848.47	0.47983	0.47983
70.7584	3853.18	0.480719	0.480719
70.8584	3857.33	0.481505	0.481505
70.9684	3862.13	0.482394	0.482394
71.0784	3866.62	0.483241	0.483241
71.1784	3870.77	0.484048	0.484048
71.2884	3874.89	0.484957	0.484957
71.3984	3880.12	0.485825	0.485825
71.4984	3884.34	0.486652	0.486652
71.6084	3889.22	0.487541	0.487541
71.7184	3892.8	0.488368	0.488368
71.8284	3898.32	0.489256	0.489256
71.9284	3902.73	0.490083	0.490083
71.9484	3903.65	0.490249	0.490249
72.0484	3899.86	0.490724	0.490724
72.1584	3884.65	0.490766	0.490766
72.2684	3866.07	0.490208	0.490208
72.3684	3842.61	0.489319	0.489319
72.4784	3817.64	0.48841	0.48841
72.5884	3792.42	0.487521	0.487521
72.6884	3768.61	0.486714	0.486714
72.7984	3741.9	0.485846	0.485846
72.9084	3712.75	0.484937	0.484937
73.0184	3683.86	0.484068	0.484068
73.1184	3656.72	0.483242	0.483242
73.2284	3626.37	0.482373	0.482373
73.3384	3595.36	0.481484	0.481484
73.4384	3566.87	0.480658	0.480658
73.5484	3536.72	0.47979	0.47979
73.6584	3506.61	0.478942	0.478942
73.7684	3475.06	0.478033	0.478033
73.8684	3446.15	0.477227	0.477227
73.9784	3414.76	0.476379	0.476379
74.0884	3383.64	0.47549	0.47549
74.1884	3355.92	0.474684	0.474684
74.2984	3325.95	0.473816	0.473816
74.4084	3295.73	0.472927	0.472927
74.5184	3265.18	0.472059	0.472059
74.6184	3238.12	0.471253	0.471253
74.7284	3208.28	0.470343	0.470343
74.8384	3178.51	0.469496	0.469496
74.9384	3151.87	0.468689	0.468689
75.0484	3122.57	0.467821	0.467821
75.1584	3093.62	0.466953	0.466953
75.2684	3064.25	0.466064	0.466064
75.3684	3038	0.465258	0.465258
75.4784	3008.95	0.46439	0.46439
75.5884	2979.84	0.463501	0.463501
75.6884	2953.62	0.462716	0.462716
75.7984	2924.79	0.461827	0.461827
75.9084	2895.64	0.460938	0.460938
76.0184	2866.67	0.460049	0.460049
76.1184	2840.62	0.459263	0.459263
76.2284	2811.43	0.458375	0.458375
76.3384	2782.47	0.457527	0.457527
76.4384	2756	0.4567	0.4567
76.5484	2727.82	0.455832	0.455832
76.6584	2699	0.454964	0.454964
76.7584	2673.44	0.454179	0.454179
76.8684	2644.58	0.453269	0.453269
76.9784	2615.99	0.452401	0.452401
77.0884	2587.71	0.451532	0.451532
77.1884	2563.14	0.450727	0.450727
77.2984	2535.66	0.449838	0.449838
77.4084	2508.57	0.448969	0.448969
77.5084	2484.14	0.448184	0.448184
77.6184	2457.16	0.447316	0.447316
77.7284	2430.6	0.446406	0.446406
77.8384	2404.46	0.445538	0.445538
77.9384	2380.64	0.444753	0.444753
78.0484	2354.46	0.443864	0.443864
78.1584	2328.1	0.442996	0.442996
78.2584	2303.8	0.442169	0.442169
78.3684	2278.91	0.441321	0.441321
78.4784	2252.63	0.440453	0.440453
78.5884	2226.21	0.439544	0.439544
78.6884	2202.91	0.438758	0.438758
78.7984	2176.94	0.43789	0.43789
78.9084	2150.75	0.437022	0.437022
79.0084	2127.55	0.436237	0.436237
79.1184	2102.33	0.435368	0.435368
79.2284	2077.24	0.434479	0.434479
79.3384	2052.64	0.43357	0.43357
79.4384	2031.39	0.432784	0.432784
79.5484	2007.85	0.431875	0.431875
79.6584	1985.7	0.431048	0.431048
79.7584	1966	0.430242	0.430242
79.8684	1944.46	0.429353	0.429353
79.9784	1923.11	0.428464	0.428464
80.0884	1902.07	0.427596	0.427596
80.1884	1883.21	0.426811	0.426811
80.2984	1862.21	0.425942	0.425942
80.4084	1841.9	0.425033	0.425033
80.5084	1822.73	0.424247	0.424247
80.6184	1802.99	0.423379	0.423379
80.7284	1783.13	0.42249	0.42249
80.8384	1763.39	0.421622	0.421622
80.9384	1744.89	0.420837	0.420837
81.0484	1725.23	0.419968	0.419968
81.1584	1704.88	0.419059	0.419059
81.2584	1686.82	0.418253	0.418253
81.3684	1667.41	0.417405	0.417405
81.4784	1648.34	0.416517	0.416517
81.5784	1631.32	0.41571	0.41571
81.6884	1613.14	0.414842	0.414842
81.7984	1596.37	0.413953	0.413953
81.9084	1579.72	0.413106	0.413106
82.0084	1564.73	0.412258	0.412258
82.1184	1548.37	0.411411	0.411411
82.2284	1531.11	0.410563	0.410563
82.3284	1515.1	0.409736	0.409736
82.4384	1496.79	0.408847	0.408847
82.5484	1479.39	0.407959	0.407959
82.6584	1461.59	0.40707	0.40707
82.7584	1445.87	0.406284	0.406284
82.8684	1429.29	0.405396	0.405396
82.9784	1412.96	0.404527	0.404527
83.0784	1399.22	0.403721	0.403721
83.1884	1383.67	0.402833	0.402833
83.2984	1368.47	0.401944	0.401944
83.4084	1354.97	0.401075	0.401075
83.5084	1342.09	0.40029	0.40029
83.6184	1328.43	0.399401	0.399401
83.7284	1314.58	0.398533	0.398533
83.8284	1299.05	0.397727	0.397727
83.9384	1280.79	0.396859	0.396859
84.0484	1261.64	0.395949	0.395949
84.1584	1242.2	0.39506	0.39506
84.2584	1224.9	0.394275	0.394275
84.3684	1204.86	0.393406	0.393406
84.4784	1185.28	0.392518	0.392518
84.5784	1167.32	0.391711	0.391711
84.6884	1148.71	0.390843	0.390843
84.7984	1129.36	0.389975	0.389975
84.9084	1109.96	0.389086	0.389086
85.0084	1092.32	0.388259	0.388259
85.1184	1073.59	0.387371	0.387371
85.2284	1054.9	0.386523	0.386523
85.3284	1038.04	0.385717	0.385717
85.4384	1019.2	0.384808	0.384808
85.5484	1000.75	0.38396	0.38396
85.6584	983.067	0.383071	0.383071
85.7584	966.348	0.382286	0.382286
85.8684	948.512	0.381397	0.381397
85.9784	930.598	0.380508	0.380508
86.0784	914.278	0.379723	0.379723
86.1884	896.192	0.378854	0.378854
86.2984	877.731	0.377945	0.377945
86.4084	858.848	0.377056	0.377056
86.5084	841.861	0.37627	0.37627
86.6184	824.001	0.375381	0.375381
86.7185	807.775	0.374555	0.374555
86.8284	790.806	0.373687	0.373687
86.9384	773.486	0.372818	0.372818
87.0484	756.681	0.37195	0.37195
87.1484	741.228	0.371144	0.371144
87.2584	724.876	0.370255	0.370255
87.3684	708.642	0.369366	0.369366
87.4685	693.532	0.36856	0.36856
87.5784	677.4	0.367671	0.367671
87.6884	661.837	0.366783	0.366783
87.7984	646.079	0.365914	0.365914
87.8984	632.4	0.365129	0.365129
88.0084	617.611	0.364261	0.364261
88.1184	602.665	0.363372	0.363372
88.2185	589.72	0.362566	0.362566
88.3284	575.165	0.361698	0.361698
88.4384	560.915	0.360809	0.360809
88.5484	546.861	0.35992	0.35992
88.6484	533.775	0.359113	0.359113
88.7584	519.353	0.358225	0.358225
88.8684	505.798	0.357357	0.357357
88.9685	492.986	0.35653	0.35653
89.0784	479.251	0.355662	0.355662
89.1884	465.821	0.354773	0.354773
89.2984	452.259	0.353905	0.353905
89.3984	440.15	0.353098	0.353098
89.5084	427.579	0.35223	0.35223
89.6184	414.517	0.3513	0.3513
89.7185	403.025	0.350535	0.350535
89.8284	390.267	0.349626	0.349626
89.9384	378.196	0.348737	0.348737
90.0484	365.759	0.347848	0.347848
90.1484	355.239	0.347063	0.347063
90.2584	343.888	0.346174	0.346174
90.3684	332.349	0.345306	0.345306
90.4685	322.443	0.344499	0.344499
90.5784	311.81	0.343631	0.343631
90.6884	300.993	0.342722	0.342722
90.7984	290.392	0.341853	0.341853
90.8984	280.939	0.341068	0.341068
91.0084	270.923	0.340179	0.340179
91.1184	261.091	0.33929	0.33929
91.2185	251.65	0.338484	0.338484
91.3284	241.837	0.337595	0.337595
91.4384	232.579	0.336727	0.336727
91.5384	224.257	0.335921	0.335921
91.6484	214.44	0.335053	0.335053
91.7584	206.71	0.334164	0.334164
91.8684	198.303	0.333296	0.333296
91.9684	190.624	0.33249	0.33249
92.0784	183.233	0.331601	0.331601
92.1884	175.632	0.330712	0.330712
92.2884	168.655	0.329885	0.329885
92.3984	161.717	0.328996	0.328996
92.5084	155.21	0.328149	0.328149
92.6184	148.819	0.327301	0.327301
92.7184	143.876	0.326474	0.326474
92.8284	138.901	0.325586	0.325586
92.9384	134.419	0.324697	0.324697
93.0384	130.456	0.32389	0.32389
93.1484	127.014	0.323043	0.323043
93.2584	123.864	0.322134	0.322134
93.3684	121.598	0.321265	0.321265
93.4684	119.396	0.320459	0.320459
93.5784	117.698	0.31955	0.31955
93.6884	116.175	0.318702	0.318702
93.7884	115.425	0.317876	0.317876
93.8984	114.778	0.317028	0.317028
94.0084	114.462	0.316139	0.316139
94.1184	113.846	0.31523	0.31523
94.2184	113.499	0.314444	0.314444
94.3284	112.481	0.313556	0.313556
94.4384	112.173	0.312687	0.312687
94.5384	111.533	0.31186	0.31186
94.6484	111.281	0.310992	0.310992
94.7584	110.76	0.310103	0.310103
94.8684	110.42	0.309235	0.309235
94.9684	110.199	0.30847	0.30847
95.0784	109.82	0.307561	0.307561
95.1884	109.552	0.306692	0.306692
95.2884	109.434	0.305887	0.305887
95.3984	108.992	0.305018	0.305018
95.5084	108.857	0.30415	0.30415
95.6184	108.676	0.303261	0.303261
95.7184	108.526	0.302455	0.302455
95.8284	108.526	0.301587	0.301587
95.9384	108.455	0.300678	0.300678
96.0384	108.36	0.299892	0.299892
96.1484	108.423	0.299024	0.299024
96.2584	108.344	0.298135	0.298135
96.3684	108.084	0.297267	0.297267
96.4684	107.113	0.29646	0.29646
96.5784	106.537	0.295572	0.295572
96.6884	106.197	0.294704	0.294704
96.7884	105.653	0.293918	0.293918
96.8984	104.911	0.293029	0.293029
97.0084	104.279	0.29212	0.29212
97.1084	103.703	0.291334	0.291334
97.2184	102.874	0.290466	0.290466
97.3284	102.385	0.289598	0.289598
97.4384	101.824	0.288688	0.288688
97.5384	101.564	0.287903	0.287903
97.6484	101.248	0.287035	0.287035
97.7584	100.908	0.286166	0.286166
97.8584	100.498	0.28536	0.28536
97.9684	99.7796	0.284471	0.284471
98.0784	99.2271	0.283603	0.283603
98.1884	98.359	0.282715	0.282715
98.2884	97.4355	0.281908	0.281908
98.3984	96.3781	0.28104	0.28104
98.5084	95.0832	0.280172	0.280172
98.6084	94.0886	0.279386	0.279386
98.7184	92.9043	0.278497	0.278497
98.8284	91.5703	0.27763	0.27763
98.9384	90.2282	0.276741	0.276741
99.0384	89.1157	0.275955	0.275955
99.1484	87.6865	0.275066	0.275066
99.2584	87.9797	0.274198	0.274198
99.3584	86.147	0.273392	0.273392
99.4684	84.845	0.272503	0.272503
99.5784	83.6605	0.271635	0.271635
99.6884	82.5318	0.270767	0.270767
99.7884	81.7503	0.269961	0.269961
99.8984	80.4715	0.269092	0.269092
100.008	79.2879	0.268224	0.268224
100.108	78.1507	0.267439	0.267439
100.218	76.5169	0.266571	0.266571
100.328	75.1512	0.265661	0.265661
100.438	73.4617	0.264793	0.264793
100.538	72.1126	0.263987	0.263987
100.648	70.3914	0.263098	0.263098
100.758	68.7176	0.262209	0.262209
100.858	67.408	0.261444	0.261444
100.968	66.2235	0.260556	0.260556
101.078	65.158	0.259667	0.259667
101.188	64.3999	0.258798	0.258798
101.288	63.5629	0.258013	0.258013
101.398	62.7585	0.257145	0.257145
101.498	62.1657	0.256318	0.256318
101.608	61.4082	0.25547	0.25547
101.718	60.658	0.254582	0.254582
101.828	59.8927	0.253693	0.253693
101.928	59.119	0.252907	0.252907
102.038	58.3458	0.251998	0.251998
102.148	57.2874	0.25115	0.25115
102.248	56.5616	0.250324	0.250324
102.358	56.0165	0.249476	0.249476
102.468	55.5431	0.248587	0.248587
102.578	55.1087	0.247719	0.247719
102.678	54.7535	0.246913	0.246913
102.788	54.6036	0.246024	0.246024
102.898	54.1851	0.245176	0.245176
102.998	54.343	0.244349	0.244349
103.108	54.3114	0.24346	0.24346
103.218	54.4456	0.242572	0.242572
103.328	54.1614	0.241724	0.241724
103.428	54.3587	0.240897	0.240897
103.538	54.1381	0.24005	0.24005
103.648	54.1772	0.239161	0.239161
103.748	54.051	0.238334	0.238334
103.858	53.972	0.237466	0.237466
103.968	54.0036	0.236577	0.236577
104.078	54.0666	0.235709	0.235709
104.178	53.8536	0.234924	0.234924
104.288	53.8775	0.234035	0.234035
104.398	53.7274	0.233167	0.233167
104.498	53.7272	0.232381	0.232381
104.608	53.9165	0.231472	0.231472
104.718	53.7667	0.230604	0.230604
104.828	53.4668	0.229715	0.229715
104.928	53.4985	0.22895	0.22895
105.038	53.301	0.228041	0.228041
105.148	53.4115	0.227172	0.227172
105.248	53.2458	0.226366	0.226366
105.358	53.1041	0.225477	0.225477
105.468	52.8988	0.224609	0.224609
105.578	52.8119	0.223699	0.223699
105.678	52.7248	0.222914	0.222914
105.788	52.409	0.222046	0.222046
105.898	52.4406	0.221178	0.221178
105.998	52.267	0.220371	0.220371
106.108	51.8565	0.219482	0.219482
106.218	51.5962	0.218573	0.218573
106.328	51.3754	0.217705	0.217705
106.428	51.2644	0.216919	0.216919
106.538	50.9172	0.216031	0.216031
106.648	50.8225	0.215142	0.215142
106.748	50.6093	0.214356	0.214356
106.858	50.1754	0.213488	0.213488
106.968	50.0016	0.212578	0.212578
106.968	50.0016	0.212578	0.212578
106.978	49.9699	0.212516	0.212516
107.008	49.8829	0.212289	0.212289
107.198	50.0883	0.212041	0.212041
107.208	50.1197	0.212041	0.212041
