# Supplementary material for: Data compilation on the effect of grain size, temperature, and texture on the strength of a single-phase FCC MnFeNi medium-entropy alloy
Source: Data Brief. 2019 Nov 15;28:104807. doi: 10.1016/j.dib.2019.104807 (PMC6909151; doi:10.1016/j.dib.2019.104807)
Supplement: Multimedia component 1 [file mmc1.zip › Compression_Tests/293K/MnFeNi_1073K_60min_RT.xlsx]

## Sheet: MnFeNi_1073K_60min_RT
Name	MnFeNi_1073K_60min_RT
Diameter	4.04	mm
Sample height	8.01	mm
Gage length	8	mm
Speed ​​during measurement	0.48	mm/min
Time	Force	Crosshead Displacement	Crosshead Displacement
s	N	mm	mm
17.296	74.9522	0	0
17.376	74.9364	-0.000130951	-0.000130951
17.406	74.9914	-0.000146993	-0.000146993
17.406	74.9914	-0.000146993	-0.000146993
17.516	74.9599	-7.59885e-05	-7.59885e-05
17.626	74.8815	-0.000110731	-0.000110731
17.726	75.6746	-4.90099e-05	-4.90099e-05
17.836	81.1512	0.000326529	0.000326529
17.946	85.9578	0.000770982	0.000770982
18.046	89.4715	0.00156873	0.00156873
18.156	92.5535	0.00232665	0.00232665
18.266	95.492	0.00308291	0.00308291
18.376	98.5428	0.00394897	0.00394897
18.476	101.466	0.004692	0.004692
18.586	105.484	0.00543598	0.00543598
18.686	109.075	0.00620274	0.00620274
18.796	112.362	0.00699989	0.00699989
18.906	115.727	0.00783501	0.00783501
19.016	119.326	0.00870387	0.00870387
19.116	122.934	0.00929872	0.00929872
19.226	126.881	0.0101269	0.0101269
19.336	131.274	0.0109319	0.0109319
19.436	134.818	0.0116188	0.0116188
19.546	138.984	0.012395	0.012395
19.656	143.223	0.0132797	0.0132797
19.766	148.158	0.0140368	0.0140368
19.866	152.608	0.014727	0.014727
19.976	157.457	0.0154726	0.0154726
20.086	162.567	0.0163728	0.0163728
20.186	167.291	0.016967	0.016967
20.296	172.307	0.0177598	0.0177598
20.406	177.416	0.0186349	0.0186349
20.516	182.793	0.019392	0.019392
20.616	188.193	0.0200105	0.0200105
20.726	193.641	0.0208646	0.0208646
20.836	199.065	0.0216196	0.0216196
20.936	204.068	0.0224157	0.0224157
21.046	210.186	0.0231918	0.0231918
21.156	215.594	0.0238239	0.0238239
21.266	221.402	0.024721	0.024721
21.366	227.18	0.0254156	0.0254156
21.476	233.389	0.0261197	0.0261197
21.586	239.197	0.0269678	0.0269678
21.686	245.033	0.0276149	0.0276149
21.796	251.494	0.0284239	0.0284239
21.906	257.5	0.0292529	0.0292529
22.016	263.707	0.0300009	0.0300009
22.116	270.152	0.030707	0.030707
22.226	275.918	0.0315048	0.0315048
22.336	282.402	0.032269	0.032269
22.436	288.352	0.0328729	0.0328729
22.546	294.363	0.0337828	0.0337828
22.656	300.559	0.0345507	0.0345507
22.766	306.824	0.0352966	0.0352966
22.866	312.988	0.0360688	0.0360688
22.976	318.961	0.0368197	0.0368197
23.086	325.313	0.0376086	0.0376086
23.186	331.434	0.038283	0.038283
23.296	337.34	0.0390806	0.0390806
23.406	343.736	0.0397998	0.0397998
23.506	349.813	0.040561	0.040561
23.616	356.03	0.0413267	0.0413267
23.726	362.053	0.0421157	0.0421157
23.836	368.481	0.0428172	0.0428172
23.936	374.41	0.043548	0.043548
24.046	380.887	0.044303	0.044303
24.156	387.598	0.045179	0.045179
24.256	392.59	0.045796	0.045796
24.366	399.547	0.0465159	0.0465159
24.476	406.77	0.047335	0.047335
24.586	413.856	0.048133	0.048133
24.686	419.852	0.0488079	0.0488079
24.796	427.274	0.049601	0.049601
24.906	434.59	0.0503557	0.0503557
25.006	440.863	0.0510428	0.0510428
25.116	448.309	0.0517949	0.0517949
25.226	455.313	0.0524956	0.0524956
25.336	462.598	0.0533518	0.0533518
25.436	469.43	0.0539611	0.0539611
25.546	477.18	0.0546758	0.0546758
25.656	484.356	0.0555465	0.0555465
25.756	491.492	0.056109	0.056109
25.866	498.813	0.0569048	0.0569048
25.976	506.438	0.0576557	0.0576557
26.086	514.754	0.0583349	0.0583349
26.186	521.395	0.0590906	0.0590906
26.296	529.192	0.0597679	0.0597679
26.406	537.055	0.0604119	0.0604119
26.506	543.946	0.0611837	0.0611837
26.616	552.399	0.0618197	0.0618197
26.726	560.547	0.0624848	0.0624848
26.836	568.832	0.063244	0.063244
26.936	576.617	0.0638666	0.0638666
27.046	584.86	0.0646	0.0646
27.156	593.453	0.06528	0.06528
27.256	601.117	0.0659447	0.0659447
27.366	609.543	0.066621	0.066621
27.476	618.047	0.0673998	0.0673998
27.586	626.285	0.068075	0.068075
27.686	634.571	0.068577	0.068577
27.796	642.879	0.0694088	0.0694088
27.906	651.723	0.0700516	0.0700516
28.006	659.395	0.070629	0.070629
28.116	668.457	0.0713635	0.0713635
28.226	677.656	0.0719989	0.0719989
28.336	686.082	0.0726428	0.0726428
28.436	694.633	0.0734036	0.0734036
28.546	703.439	0.0739769	0.0739769
28.656	712.353	0.0746349	0.0746349
28.756	720.646	0.075272	0.075272
28.866	729.896	0.0759049	0.0759049
28.976	738.748	0.0766248	0.0766248
29.076	746.545	0.0772718	0.0772718
29.186	756.095	0.07786	0.07786
29.296	765.119	0.078528	0.078528
29.406	775.142	0.079224	0.079224
29.506	784.302	0.0797769	0.0797769
29.616	794.213	0.0804089	0.0804089
29.726	804.447	0.081044	0.081044
29.826	814.517	0.0817169	0.0817169
29.936	825.045	0.0822969	0.0822969
30.046	836.381	0.0829038	0.0829038
30.156	848.142	0.0835766	0.0835766
30.256	858.615	0.084088	0.084088
30.366	870.302	0.084676	0.084676
30.476	882.599	0.0853167	0.0853167
30.576	893.49	0.0858079	0.0858079
30.686	905.568	0.0864309	0.0864309
30.796	918.295	0.0870589	0.0870589
30.906	930.998	0.0875438	0.0875438
31.006	942.427	0.0881649	0.0881649
31.116	955.412	0.0887527	0.0887527
31.226	968.763	0.0892309	0.0892309
31.326	980.771	0.0898358	0.0898358
31.436	994.529	0.0904625	0.0904625
31.546	1008.54	0.090932	0.090932
31.656	1022.22	0.0915369	0.0915369
31.756	1035.08	0.0920727	0.0920727
31.866	1049.76	0.0925049	0.0925049
31.976	1063.97	0.093139	0.093139
32.076	1077.65	0.09362	0.09362
32.186	1092.3	0.094092	0.094092
32.296	1107.12	0.0947211	0.0947211
32.406	1123.01	0.0951758	0.0951758
32.506	1137.29	0.0956798	0.0956798
32.616	1152.52	0.096195	0.096195
32.726	1168.94	0.096765	0.096765
32.826	1183.4	0.097259	0.097259
32.936	1199.9	0.097665	0.097665
33.046	1216.04	0.098292	0.098292
33.156	1232.41	0.0987749	0.0987749
33.256	1247.17	0.099176	0.099176
33.366	1263.76	0.0997559	0.0997559
33.466	1279.13	0.1002	0.1002
33.576	1296.19	0.100669	0.100669
33.686	1313.07	0.101279	0.101279
33.796	1330.08	0.101775	0.101775
33.896	1345.32	0.102236	0.102236
34.006	1363.47	0.102773	0.102773
34.116	1381.19	0.103236	0.103236
34.216	1396.79	0.103737	0.103737
34.326	1414.34	0.104213	0.104213
34.436	1431.2	0.104711	0.104711
34.546	1448.46	0.105235	0.105235
34.646	1463.85	0.105745	0.105745
34.756	1480.86	0.106149	0.106149
34.866	1499.1	0.106673	0.106673
34.966	1515.24	0.107191	0.107191
35.076	1533.44	0.107627	0.107627
35.186	1550.97	0.108136	0.108136
35.296	1568.78	0.108595	0.108595
35.396	1584.81	0.109081	0.109081
35.506	1602.89	0.109664	0.109664
35.616	1620.11	0.110184	0.110184
35.716	1636.24	0.110548	0.110548
35.826	1653.77	0.111119	0.111119
35.936	1670.89	0.111691	0.111691
36.046	1689.53	0.112077	0.112077
36.146	1706.1	0.112599	0.112599
36.256	1724.35	0.113117	0.113117
36.366	1742.06	0.113531	0.113531
36.466	1759.32	0.113991	0.113991
36.576	1777.84	0.114547	0.114547
36.686	1796.12	0.115116	0.115116
36.796	1814.28	0.115517	0.115517
36.896	1830.72	0.116091	0.116091
37.006	1849.26	0.116536	0.116536
37.116	1867.83	0.11694	0.11694
37.216	1885.13	0.117553	0.117553
37.326	1903.37	0.117933	0.117933
37.436	1922.12	0.118429	0.118429
37.546	1940.91	0.119017	0.119017
37.646	1958.17	0.119356	0.119356
37.756	1977.3	0.119904	0.119904
37.866	1996.3	0.120368	0.120368
37.966	2013.99	0.120897	0.120897
38.076	2033.29	0.121381	0.121381
38.186	2052.94	0.121885	0.121885
38.296	2071.92	0.122387	0.122387
38.396	2089.76	0.122813	0.122813
38.506	2109.68	0.123284	0.123284
38.616	2129.19	0.123791	0.123791
38.716	2147.55	0.124239	0.124239
38.826	2167.92	0.124669	0.124669
38.936	2187.47	0.125284	0.125284
39.036	2204.86	0.125696	0.125696
39.146	2225.51	0.126076	0.126076
39.256	2246.06	0.126695	0.126695
39.366	2267.02	0.127157	0.127157
39.466	2286.05	0.127507	0.127507
39.576	2306.23	0.128091	0.128091
39.686	2327.73	0.128495	0.128495
39.786	2346.37	0.128933	0.128933
39.896	2367.16	0.129472	0.129472
40.006	2387.77	0.129948	0.129948
40.116	2408.03	0.13038	0.13038
40.216	2426.78	0.130945	0.130945
40.326	2447.72	0.131359	0.131359
40.436	2468.25	0.131887	0.131887
40.536	2487.18	0.132369	0.132369
40.646	2508.06	0.132724	0.132724
40.756	2528.54	0.133429	0.133429
40.866	2549.97	0.133795	0.133795
40.966	2568.54	0.13418	0.13418
41.076	2589.24	0.134785	0.134785
41.186	2609.72	0.135236	0.135236
41.286	2628.04	0.135681	0.135681
41.396	2646.26	0.136159	0.136159
41.506	2666.76	0.136671	0.136671
41.616	2686.48	0.137195	0.137195
41.716	2704.78	0.137711	0.137711
41.826	2724.29	0.138209	0.138209
41.936	2745.17	0.138701	0.138701
42.036	2763.02	0.139191	0.139191
42.146	2782.19	0.139689	0.139689
42.256	2801.19	0.1402	0.1402
42.366	2820.6	0.140753	0.140753
42.466	2836.93	0.141277	0.141277
42.576	2855.03	0.1418	0.1418
42.686	2872.11	0.142333	0.142333
42.786	2887.63	0.142823	0.142823
42.896	2905.41	0.143367	0.143367
43.006	2921.69	0.143891	0.143891
43.116	2937.51	0.1445	0.1445
43.216	2952.14	0.145009	0.145009
43.326	2967.89	0.145596	0.145596
43.436	2983.3	0.146288	0.146288
43.536	2996.32	0.146721	0.146721
43.646	3010.73	0.147316	0.147316
43.756	3024.11	0.147967	0.147967
43.856	3036.18	0.148524	0.148524
43.966	3049.36	0.149033	0.149033
44.076	3062.46	0.149715	0.149715
44.186	3074.32	0.150392	0.150392
44.286	3085.72	0.150931	0.150931
44.396	3097.43	0.151572	0.151572
44.506	3109.75	0.152176	0.152176
44.606	3120.17	0.152825	0.152825
44.716	3131.34	0.153529	0.153529
44.826	3142.45	0.154111	0.154111
44.936	3153.27	0.154729	0.154729
45.036	3162.93	0.155444	0.155444
45.146	3173	0.156077	0.156077
45.256	3181.89	0.156735	0.156735
45.356	3189.6	0.157375	0.157375
45.466	3198.02	0.158079	0.158079
45.576	3205.9	0.158743	0.158743
45.686	3212.64	0.1595	0.1595
45.786	3218.53	0.160001	0.160001
45.896	3225.15	0.160859	0.160859
46.006	3230.51	0.161596	0.161596
46.106	3235	0.162175	0.162175
46.216	3239.46	0.162947	0.162947
46.326	3243.47	0.163765	0.163765
46.436	3247.97	0.164567	0.164567
46.536	3251.02	0.165096	0.165096
46.646	3253.39	0.166048	0.166048
46.756	3255.55	0.166848	0.166848
46.856	3257.3	0.167413	0.167413
46.966	3259.62	0.168207	0.168207
47.076	3261.3	0.169004	0.169004
47.186	3263.61	0.169785	0.169785
47.286	3265.7	0.170641	0.170641
47.396	3268.19	0.171343	0.171343
47.506	3269.71	0.172153	0.172153
47.606	3272.01	0.173013	0.173013
47.716	3273.61	0.173739	0.173739
47.826	3274.86	0.174501	0.174501
47.936	3277.03	0.175333	0.175333
48.036	3278.16	0.17612	0.17612
48.146	3279.7	0.176947	0.176947
48.256	3281.47	0.177709	0.177709
48.356	3282.37	0.178544	0.178544
48.466	3284.52	0.179293	0.179293
48.576	3285.79	0.180113	0.180113
48.676	3285.96	0.180937	0.180937
48.786	3286.96	0.181649	0.181649
48.896	3286.26	0.182645	0.182645
48.996	3286.2	0.183376	0.183376
49.106	3287.72	0.184168	0.184168
49.216	3287.62	0.185076	0.185076
49.326	3289.74	0.185955	0.185955
49.426	3291.32	0.186619	0.186619
49.536	3294.62	0.187467	0.187467
49.646	3298.23	0.188333	0.188333
49.746	3300.98	0.188983	0.188983
49.856	3305.5	0.189813	0.189813
49.966	3310.24	0.190664	0.190664
50.076	3313.79	0.191408	0.191408
50.176	3319.26	0.192089	0.192089
50.286	3324.33	0.192973	0.192973
50.396	3330.46	0.193733	0.193733
50.496	3334.15	0.194467	0.194467
50.606	3338.77	0.195361	0.195361
50.716	3344.96	0.196085	0.196085
50.826	3350.26	0.196832	0.196832
50.926	3354.43	0.197573	0.197573
51.036	3359.28	0.198315	0.198315
51.146	3364.47	0.199107	0.199107
51.246	3370.38	0.199856	0.199856
51.356	3376.04	0.200599	0.200599
51.466	3381.61	0.201379	0.201379
51.576	3388.24	0.202219	0.202219
51.676	3392.96	0.202903	0.202903
51.786	3398.27	0.203724	0.203724
51.896	3404.59	0.204465	0.204465
51.996	3410.2	0.205223	0.205223
52.106	3414.34	0.206036	0.206036
52.216	3419.38	0.206772	0.206772
52.326	3425.12	0.207603	0.207603
52.426	3430.86	0.208337	0.208337
52.536	3435.33	0.209159	0.209159
52.646	3441.31	0.209828	0.209828
52.746	3446.61	0.210572	0.210572
52.856	3452.51	0.211488	0.211488
52.966	3457.79	0.212139	0.212139
53.076	3463.96	0.212871	0.212871
53.176	3469.11	0.213697	0.213697
53.286	3474.19	0.214475	0.214475
53.396	3479.27	0.21518	0.21518
53.496	3484.23	0.215985	0.215985
53.606	3490.05	0.216695	0.216695
53.716	3495.29	0.217496	0.217496
53.816	3500.19	0.21822	0.21822
53.926	3505.85	0.21896	0.21896
54.036	3511.87	0.219789	0.219789
54.146	3517.06	0.220548	0.220548
54.246	3521.62	0.221245	0.221245
54.356	3527.67	0.222017	0.222017
54.466	3533.41	0.222849	0.222849
54.566	3538.29	0.223587	0.223587
54.676	3543.95	0.224367	0.224367
54.786	3548.98	0.225141	0.225141
54.896	3553.94	0.225961	0.225961
54.996	3558.46	0.226645	0.226645
55.106	3564.19	0.227427	0.227427
55.216	3569.33	0.228283	0.228283
55.316	3574.39	0.228924	0.228924
55.426	3579.45	0.229731	0.229731
55.536	3585.27	0.230573	0.230573
55.646	3591.5	0.231299	0.231299
55.746	3595.83	0.2321	0.2321
55.856	3600.94	0.232861	0.232861
55.966	3605.6	0.233588	0.233588
56.066	3610.83	0.234409	0.234409
56.176	3616.59	0.235152	0.235152
56.286	3622.15	0.235927	0.235927
56.396	3627.33	0.236745	0.236745
56.496	3632.08	0.237503	0.237503
56.606	3636.81	0.238197	0.238197
56.716	3642.85	0.239077	0.239077
56.816	3647.49	0.239795	0.239795
56.926	3653.3	0.240529	0.240529
57.036	3658.11	0.241395	0.241395
57.146	3663.25	0.242213	0.242213
57.246	3669.13	0.242915	0.242915
57.356	3673.76	0.243751	0.243751
57.466	3679.13	0.244527	0.244527
57.566	3683.06	0.245261	0.245261
57.676	3688.31	0.246093	0.246093
57.786	3693.17	0.246887	0.246887
57.896	3698.3	0.24768	0.24768
57.996	3703.04	0.248391	0.248391
58.106	3708.38	0.249177	0.249177
58.216	3714.02	0.249971	0.249971
58.316	3718.95	0.250699	0.250699
58.426	3723.69	0.251616	0.251616
58.536	3729.29	0.252396	0.252396
58.636	3733.83	0.253079	0.253079
58.746	3738.28	0.253979	0.253979
58.856	3743.37	0.254753	0.254753
58.966	3748.51	0.255585	0.255585
59.066	3752.81	0.256376	0.256376
59.176	3757.32	0.257123	0.257123
59.286	3762.46	0.257916	0.257916
59.386	3766.8	0.258716	0.258716
59.496	3772.64	0.259496	0.259496
59.606	3777.92	0.260319	0.260319
59.716	3783.24	0.261231	0.261231
59.816	3789.01	0.261881	0.261881
59.926	3793.84	0.262675	0.262675
60.036	3798.35	0.2636	0.2636
60.136	3800.95	0.264292	0.264292
60.246	3806.29	0.265045	0.265045
60.356	3811.88	0.265933	0.265933
60.466	3816.58	0.266671	0.266671
60.566	3821.29	0.267333	0.267333
60.676	3825.58	0.268213	0.268213
60.786	3831.79	0.269033	0.269033
60.886	3836.43	0.269656	0.269656
60.996	3841.53	0.270579	0.270579
61.106	3846.46	0.271447	0.271447
61.216	3851.47	0.272136	0.272136
61.316	3856.11	0.272879	0.272879
61.426	3861.31	0.273761	0.273761
61.536	3865.79	0.274549	0.274549
61.636	3870.76	0.275243	0.275243
61.746	3875.92	0.276151	0.276151
61.856	3879.7	0.276903	0.276903
61.966	3884.47	0.277692	0.277692
62.066	3889.57	0.278485	0.278485
62.176	3894.79	0.279196	0.279196
62.286	3899.66	0.280045	0.280045
62.386	3904.82	0.280835	0.280835
62.496	3909.36	0.281541	0.281541
62.606	3914.55	0.282511	0.282511
62.716	3918.91	0.283207	0.283207
62.816	3922.98	0.283951	0.283951
62.926	3927.92	0.284901	0.284901
63.036	3933.25	0.285512	0.285512
63.136	3938.21	0.286304	0.286304
63.246	3942.15	0.287327	0.287327
63.356	3947.09	0.287852	0.287852
63.466	3952.31	0.288839	0.288839
63.566	3956.71	0.289531	0.289531
63.676	3961.64	0.290268	0.290268
63.776	3966.89	0.2911	0.2911
63.886	3971.75	0.291916	0.291916
63.996	3976.63	0.29272	0.29272
64.106	3981.73	0.293573	0.293573
64.206	3985.9	0.294268	0.294268
64.316	3990.76	0.295187	0.295187
64.426	3995.47	0.295951	0.295951
64.526	3998.67	0.296677	0.296677
64.636	4004.17	0.297533	0.297533
64.746	4009.02	0.298317	0.298317
64.856	4014.08	0.299057	0.299057
64.956	4018.01	0.29984	0.29984
65.066	4023	0.300617	0.300617
65.176	4027.7	0.301427	0.301427
65.276	4032.4	0.30228	0.30228
65.386	4037.12	0.302988	0.302988
65.496	4041.58	0.303793	0.303793
65.606	4046.04	0.304603	0.304603
65.706	4050.86	0.305353	0.305353
65.816	4055.12	0.306219	0.306219
65.926	4059.83	0.30694	0.30694
66.026	4064.66	0.30774	0.30774
66.136	4069.05	0.308549	0.308549
66.246	4073.82	0.309309	0.309309
66.356	4078.32	0.310151	0.310151
66.456	4082.62	0.310948	0.310948
66.566	4087.78	0.311697	0.311697
66.676	4092.63	0.312554	0.312554
66.776	4097.01	0.313333	0.313333
66.886	4101.89	0.314103	0.314103
66.996	4106.38	0.314943	0.314943
67.106	4111.03	0.315703	0.315703
67.206	4115.31	0.316416	0.316416
67.316	4119.35	0.317275	0.317275
67.426	4123.54	0.318077	0.318077
67.526	4128.16	0.318796	0.318796
67.636	4133.78	0.319548	0.319548
67.746	4138.38	0.320372	0.320372
67.856	4142.9	0.321211	0.321211
67.956	4147.16	0.321896	0.321896
68.066	4152.24	0.322783	0.322783
68.176	4156.34	0.323567	0.323567
68.276	4160.47	0.324316	0.324316
68.386	4165.25	0.325112	0.325112
68.496	4169.27	0.325972	0.325972
68.596	4173.24	0.326656	0.326656
68.706	4177.27	0.327495	0.327495
68.816	4182.61	0.328261	0.328261
68.926	4186.9	0.329076	0.329076
69.026	4192.28	0.32984	0.32984
69.136	4196.61	0.330625	0.330625
69.246	4200.6	0.331451	0.331451
69.346	4205.39	0.332232	0.332232
69.456	4209.97	0.333124	0.333124
69.566	4214.6	0.333824	0.333824
69.676	4219.52	0.334707	0.334707
69.776	4222.57	0.335548	0.335548
69.886	4227.18	0.336211	0.336211
69.996	4231.31	0.337033	0.337033
70.096	4235.72	0.337828	0.337828
70.206	4240.32	0.338561	0.338561
70.316	4244.6	0.339436	0.339436
70.426	4249.43	0.340184	0.340184
70.526	4253.99	0.341015	0.341015
70.636	4258.91	0.341785	0.341785
70.746	4264.09	0.342591	0.342591
70.846	4267.89	0.343416	0.343416
70.956	4271.93	0.344177	0.344177
71.066	4276.85	0.345019	0.345019
71.176	4280.34	0.345833	0.345833
71.276	4284.41	0.346577	0.346577
71.386	4289.4	0.347395	0.347395
71.496	4293.7	0.348263	0.348263
71.596	4298.35	0.348985	0.348985
71.706	4302.76	0.349803	0.349803
71.816	4307.28	0.350707	0.350707
71.926	4312.35	0.351443	0.351443
72.026	4316.7	0.352269	0.352269
72.136	4320.62	0.353047	0.353047
72.246	4324.56	0.353849	0.353849
72.346	4328.25	0.35468	0.35468
72.456	4333.97	0.355487	0.355487
72.566	4338.25	0.356239	0.356239
72.676	4342.81	0.357107	0.357107
72.776	4347.26	0.357899	0.357899
72.886	4351.53	0.358688	0.358688
72.996	4355.99	0.359453	0.359453
73.096	4360.23	0.360252	0.360252
73.206	4364.32	0.361063	0.361063
73.316	4368.72	0.361863	0.361863
73.426	4373.04	0.362779	0.362779
73.526	4377.12	0.36342	0.36342
73.636	4382.05	0.364209	0.364209
73.746	4386.27	0.365177	0.365177
73.846	4389.66	0.365852	0.365852
73.956	4394.57	0.366625	0.366625
74.066	4399.07	0.367408	0.367408
74.166	4402.98	0.368207	0.368207
74.276	4406.36	0.369005	0.369005
74.386	4411.04	0.369864	0.369864
74.496	4415.77	0.370659	0.370659
74.596	4419.82	0.371345	0.371345
74.706	4424.76	0.372303	0.372303
74.816	4429.52	0.373035	0.373035
74.916	4433.34	0.373809	0.373809
75.026	4437.76	0.374708	0.374708
75.136	4441.9	0.375424	0.375424
75.246	4446.91	0.376237	0.376237
75.346	4450.98	0.377069	0.377069
75.456	4455.22	0.37784	0.37784
75.566	4459.26	0.378657	0.378657
75.666	4462.91	0.379444	0.379444
75.776	4467.53	0.380256	0.380256
75.886	4471.66	0.381061	0.381061
75.996	4475.79	0.381859	0.381859
76.096	4479.74	0.382604	0.382604
76.206	4484.43	0.383552	0.383552
76.316	4488.78	0.384325	0.384325
76.416	4492.6	0.384984	0.384984
76.526	4497.34	0.385884	0.385884
76.636	4501.43	0.386721	0.386721
76.746	4504.99	0.387565	0.387565
76.846	4508.7	0.388289	0.388289
76.956	4513.22	0.389029	0.389029
77.066	4518.02	0.38995	0.38995
77.166	4521.8	0.39064	0.39064
77.276	4526.45	0.391385	0.391385
77.386	4530.67	0.392342	0.392342
77.496	4535.54	0.393115	0.393115
77.596	4539.23	0.393805	0.393805
77.706	4543.72	0.394665	0.394665
77.816	4547.55	0.395452	0.395452
77.916	4552.08	0.396287	0.396287
78.026	4556.07	0.39708	0.39708
78.136	4559.65	0.397777	0.397777
78.246	4564.14	0.398688	0.398688
78.346	4568	0.399417	0.399417
78.436	4571.29	0.40004	0.40004
78.536	4565.12	0.400644	0.400644
78.646	4546.57	0.401081	0.401081
78.756	4523.32	0.401069	0.401069
78.856	4492.58	0.400921	0.400921
78.966	4458.64	0.400775	0.400775
79.076	4424.25	0.400561	0.400561
79.176	4394.33	0.400365	0.400365
79.286	4360.13	0.400144	0.400144
79.396	4325.63	0.399876	0.399876
79.506	4289.83	0.39958	0.39958
79.606	4257.08	0.399359	0.399359
79.716	4221	0.399009	0.399009
79.826	4184.27	0.398743	0.398743
79.926	4149.89	0.398459	0.398459
80.036	4112.49	0.398113	0.398113
80.146	4073.71	0.397805	0.397805
80.256	4035.28	0.397436	0.397436
80.356	3999.46	0.397187	0.397187
80.466	3961.38	0.396876	0.396876
80.576	3921.72	0.396473	0.396473
80.676	3886.08	0.396177	0.396177
80.786	3846.64	0.395897	0.395897
80.896	3808.07	0.395441	0.395441
81.006	3768.33	0.395127	0.395127
81.106	3732.75	0.394859	0.394859
81.216	3693.89	0.394451	0.394451
81.326	3655.33	0.394185	0.394185
81.426	3619.75	0.393813	0.393813
81.536	3581.21	0.393373	0.393373
81.646	3542.24	0.393152	0.393152
81.756	3503.44	0.392795	0.392795
81.856	3468.8	0.392445	0.392445
81.966	3430.46	0.392193	0.392193
82.076	3391.49	0.391811	0.391811
82.176	3356.68	0.391477	0.391477
82.286	3319.49	0.391176	0.391176
82.396	3281.75	0.390831	0.390831
82.506	3244.32	0.390547	0.390547
82.606	3210.05	0.390225	0.390225
82.716	3173.36	0.389855	0.389855
82.826	3135.68	0.389412	0.389412
82.926	3102.47	0.389243	0.389243
83.036	3065.96	0.388877	0.388877
83.146	3030.28	0.388527	0.388527
83.256	2994.05	0.388287	0.388287
83.356	2961.18	0.387977	0.387977
83.466	2925.93	0.387603	0.387603
83.566	2893.28	0.387368	0.387368
83.676	2858.31	0.387031	0.387031
83.786	2822.48	0.38672	0.38672
83.896	2787.64	0.386405	0.386405
83.996	2755.59	0.386012	0.386012
84.106	2720.78	0.385791	0.385791
84.216	2685.61	0.385435	0.385435
84.316	2654.64	0.385072	0.385072
84.426	2622.17	0.384852	0.384852
84.536	2587.59	0.384523	0.384523
84.646	2554.25	0.384217	0.384217
84.746	2523.87	0.383967	0.383967
84.856	2489.5	0.383571	0.383571
84.966	2456.29	0.383337	0.383337
85.066	2425.73	0.383001	0.383001
85.176	2391.87	0.382713	0.382713
85.286	2358.44	0.382385	0.382385
85.396	2324.94	0.381972	0.381972
85.496	2294.87	0.38176	0.38176
85.606	2263.04	0.381483	0.381483
85.716	2230.34	0.381077	0.381077
85.816	2201.65	0.380845	0.380845
85.926	2170.11	0.380508	0.380508
86.036	2138	0.380147	0.380147
86.146	2106.39	0.379877	0.379877
86.246	2077.9	0.379529	0.379529
86.356	2046.84	0.379247	0.379247
86.466	2015.59	0.378992	0.378992
86.566	1986.04	0.378656	0.378656
86.676	1956.04	0.378293	0.378293
86.786	1925.12	0.378005	0.378005
86.896	1894.98	0.377692	0.377692
86.996	1867.89	0.377452	0.377452
87.106	1837.84	0.377099	0.377099
87.216	1808.64	0.376807	0.376807
87.316	1781.78	0.376505	0.376505
87.426	1751.97	0.376128	0.376128
87.536	1722.95	0.375905	0.375905
87.646	1693.08	0.375524	0.375524
87.746	1666.06	0.375275	0.375275
87.856	1637.23	0.374964	0.374964
87.966	1608.89	0.374651	0.374651
88.066	1582.59	0.374327	0.374327
88.176	1554.61	0.374081	0.374081
88.286	1526.61	0.373679	0.373679
88.396	1499.15	0.373411	0.373411
88.496	1474.03	0.373129	0.373129
88.606	1446.97	0.372803	0.372803
88.716	1419.91	0.372484	0.372484
88.816	1395.13	0.372183	0.372183
88.926	1368.1	0.371912	0.371912
89.036	1340.79	0.371567	0.371567
89.136	1317.08	0.371225	0.371225
89.246	1291.22	0.370968	0.370968
89.356	1264.97	0.370689	0.370689
89.466	1239.24	0.370285	0.370285
89.566	1216.02	0.370023	0.370023
89.676	1190.04	0.369695	0.369695
89.786	1164.86	0.369385	0.369385
89.886	1142.08	0.369071	0.369071
89.996	1118.02	0.368664	0.368664
90.106	1093.41	0.368448	0.368448
90.216	1069.35	0.368151	0.368151
90.316	1047.65	0.367757	0.367757
90.426	1022.86	0.367499	0.367499
90.536	999.255	0.367187	0.367187
90.636	978.098	0.3669	0.3669
90.746	953.708	0.366536	0.366536
90.856	930.145	0.366175	0.366175
90.966	907.176	0.365883	0.365883
91.066	886.856	0.365604	0.365604
91.176	864.09	0.365211	0.365211
91.286	841.926	0.364875	0.364875
91.386	822.255	0.364615	0.364615
91.496	800.403	0.364252	0.364252
91.606	779.411	0.363941	0.363941
91.716	757.965	0.363512	0.363512
91.816	738.708	0.363237	0.363237
91.926	717.559	0.362976	0.362976
92.036	696.403	0.362561	0.362561
92.136	677.317	0.362263	0.362263
92.246	656.739	0.362029	0.362029
92.356	636.505	0.361537	0.361537
92.466	616.481	0.361349	0.361349
92.566	598.833	0.360975	0.360975
92.676	579.528	0.360561	0.360561
92.786	560.567	0.360231	0.360231
92.886	543.395	0.359941	0.359941
92.996	525.169	0.359539	0.359539
93.106	507.044	0.359213	0.359213
93.216	488.528	0.358831	0.358831
93.316	472.458	0.358559	0.358559
93.426	454.848	0.358173	0.358173
93.536	437.715	0.357788	0.357788
93.636	422.095	0.357423	0.357423
93.746	405.416	0.357197	0.357197
93.856	388.486	0.356729	0.356729
93.956	373.697	0.356417	0.356417
94.066	358.189	0.356045	0.356045
94.176	341.759	0.355753	0.355753
94.286	325.962	0.355335	0.355335
94.386	311.345	0.354996	0.354996
94.496	296.033	0.354577	0.354577
94.606	280.455	0.354184	0.354184
94.706	266.869	0.353805	0.353805
94.816	252.666	0.353395	0.353395
94.926	238.298	0.352969	0.352969
95.036	223.423	0.352551	0.352551
95.136	211.939	0.352152	0.352152
95.246	198.478	0.351647	0.351647
95.356	185.697	0.351329	0.351329
95.456	174.65	0.350924	0.350924
95.566	162.478	0.350381	0.350381
95.676	150.65	0.349997	0.349997
95.786	138.935	0.349504	0.349504
95.886	128.998	0.349071	0.349071
95.996	118.498	0.348553	0.348553
96.106	108.896	0.347993	0.347993
96.206	100.087	0.347548	0.347548
96.316	91.6109	0.34702	0.34702
96.426	83.5484	0.346344	0.346344
96.536	76.4781	0.345771	0.345771
96.636	70.3492	0.345223	0.345223
96.746	63.357	0.344627	0.344627
96.856	57.9332	0.343912	0.343912
96.956	53.1226	0.343412	0.343412
97.036	49.6636	0.342847	0.342847
97.046	49.2847	0.34276	0.34276
97.076	48.2867	0.342681	0.342681
97.246	48.0579	0.342265	0.342265
97.256	48.0659	0.342232	0.342232
