# Supplementary material for: Data compilation on the effect of grain size, temperature, and texture on the strength of a single-phase FCC MnFeNi medium-entropy alloy
Source: Data Brief. 2019 Nov 15;28:104807. doi: 10.1016/j.dib.2019.104807 (PMC6909151; doi:10.1016/j.dib.2019.104807)
Supplement: Multimedia component 1 [file mmc1.zip › Compression_Tests/293K/MnFeNi_1173K_60min_RT.xlsx]

## Sheet: MnFeNi_1173K_60min_RT
Name	MnFeNi_1173K_60min_RT
Diameter	4.01	mm
Sample height	8.03	mm
Gage length	8	mm
Speed ​​during measurement	0.48	mm/min
Time	Force	Crosshead Displacement	Crosshead Displacement
s	N	mm	mm
14.6675	100.619	0	0
14.7475	100.501	-1.49682e-05	-1.49682e-05
14.7775	100.493	3.19406e-05	3.19406e-05
14.7775	100.493	3.19406e-05	3.19406e-05
14.8775	100.469	4.71547e-05	4.71547e-05
14.9875	100.343	-8.00937e-06	-8.00937e-06
15.0975	103.094	7.59438e-05	7.59438e-05
15.2075	110.938	0.000557046	0.000557046
15.3075	115.387	0.00104689	0.00104689
15.4175	119.79	0.00189864	0.00189864
15.5275	124.317	0.00249993	0.00249993
15.6275	128.452	0.0032646	0.0032646
15.7375	132.909	0.00406262	0.00406262
15.8475	137.137	0.00480398	0.00480398
15.9575	141.61	0.00558355	0.00558355
16.0575	145.848	0.00628897	0.00628897
16.1675	150.673	0.00695197	0.00695197
16.2775	155.484	0.00781898	0.00781898
16.3775	159.611	0.00844485	0.00844485
16.4875	164.894	0.00912494	0.00912494
16.5975	170.066	0.00993187	0.00993187
16.6975	174.388	0.010553	0.010553
16.8075	179.685	0.0112629	0.0112629
16.9175	185.658	0.011989	0.011989
17.0275	191.273	0.0127669	0.0127669
17.1275	196.211	0.0133158	0.0133158
17.2375	202.22	0.0141105	0.0141105
17.3475	208.509	0.0147729	0.0147729
17.4475	214.24	0.015396	0.015396
17.5575	220.34	0.0161129	0.0161129
17.6675	227.59	0.0168349	0.0168349
17.7775	234.41	0.0174067	0.0174067
17.8775	240.886	0.018113	0.018113
17.9875	248.105	0.0187638	0.0187638
18.0975	255.101	0.0193529	0.0193529
18.1975	261.703	0.0200117	0.0200117
18.3075	269.886	0.0206328	0.0206328
18.4175	276.773	0.0211878	0.0211878
18.5275	285.015	0.021872	0.021872
18.6275	292.203	0.0224866	0.0224866
18.7375	299.898	0.023084	0.023084
18.8475	308.418	0.023729	0.023729
18.9475	315.8	0.0243356	0.0243356
19.0575	324.257	0.0249467	0.0249467
19.1675	332.824	0.025585	0.025585
19.2775	340.961	0.0263007	0.0263007
19.3775	349.043	0.0268229	0.0268229
19.4875	356.98	0.0274849	0.0274849
19.5975	365.257	0.0281517	0.0281517
19.6975	373.062	0.0287559	0.0287559
19.8075	381.254	0.0293809	0.0293809
19.9175	390.687	0.030085	0.030085
20.0275	399.465	0.0307348	0.0307348
20.1275	407.312	0.031273	0.031273
20.2375	416.832	0.0319708	0.0319708
20.3475	425.64	0.0326436	0.0326436
20.4475	434.242	0.033139	0.033139
20.5575	443.054	0.0338587	0.0338587
20.6675	452.343	0.0344556	0.0344556
20.7775	461.621	0.0350228	0.0350228
20.8775	470.933	0.0356719	0.0356719
20.9875	480.441	0.0362765	0.0362765
21.0875	489.856	0.036784	0.036784
21.1975	499.774	0.0374078	0.0374078
21.3075	510.759	0.0379888	0.0379888
21.4175	520.872	0.038541	0.038541
21.5175	530.524	0.0391425	0.0391425
21.6275	541.497	0.039713	0.039713
21.7375	552.728	0.040255	0.040255
21.8375	562.903	0.0408126	0.0408126
21.9475	574.856	0.0413069	0.0413069
22.0575	586.646	0.04186	0.04186
22.1675	598.896	0.042465	0.042465
22.2675	609.919	0.0428929	0.0428929
22.3775	622.56	0.04344	0.04344
22.4875	635.56	0.0440198	0.0440198
22.5875	647.81	0.0444828	0.0444828
22.6975	660.817	0.044992	0.044992
22.8075	674.317	0.0454879	0.0454879
22.9175	688.286	0.0460679	0.0460679
23.0175	700.614	0.046521	0.046521
23.1275	715.325	0.0470439	0.0470439
23.2375	729.88	0.0476027	0.0476027
23.3375	742.997	0.048007	0.048007
23.4475	758.396	0.048543	0.048543
23.5575	773.521	0.0490328	0.0490328
23.6675	787.747	0.0494319	0.0494319
23.7675	802.044	0.0499289	0.0499289
23.8775	817.739	0.050432	0.050432
23.9875	833.872	0.0508748	0.0508748
24.0875	848.591	0.051373	0.051373
24.1975	864.669	0.0518118	0.0518118
24.3075	881.716	0.0522878	0.0522878
24.4175	898.989	0.0527809	0.0527809
24.5175	914.958	0.0531639	0.0531639
24.6275	932.474	0.053608	0.053608
24.7375	949.802	0.054107	0.054107
24.8375	966.286	0.0545077	0.0545077
24.9475	983.896	0.054904	0.054904
25.0575	1001.87	0.0553879	0.0553879
25.1675	1020.14	0.0558987	0.0558987
25.2675	1037.31	0.0562188	0.0562188
25.3775	1057.62	0.056625	0.056625
25.4875	1076.46	0.05712	0.05712
25.5875	1094.55	0.057509	0.057509
25.6975	1113.99	0.057932	0.057932
25.8075	1134.33	0.0584389	0.0584389
25.9175	1154.51	0.0587449	0.0587449
26.0175	1172.64	0.059143	0.059143
26.1275	1192.9	0.0595369	0.0595369
26.2375	1213.31	0.0599888	0.0599888
26.3375	1231.76	0.060376	0.060376
26.4475	1251.99	0.0607968	0.0607968
26.5575	1272.01	0.0611718	0.0611718
26.6575	1291.92	0.061541	0.061541
26.7675	1313.35	0.0619759	0.0619759
26.8775	1335.13	0.062407	0.062407
26.9875	1356.88	0.062788	0.062788
27.0875	1377.13	0.0632079	0.0632079
27.1975	1398.49	0.0636239	0.0636239
27.3075	1420.35	0.063977	0.063977
27.4075	1440.04	0.0643749	0.0643749
27.5175	1462.08	0.0647789	0.0647789
27.6275	1483.35	0.0651719	0.0651719
27.7375	1505.24	0.0656029	0.0656029
27.8375	1525.63	0.0659889	0.0659889
27.9475	1548.2	0.066355	0.066355
28.0575	1570.53	0.0667959	0.0667959
28.1575	1591.23	0.067177	0.067177
28.2675	1614.37	0.067605	0.067605
28.3775	1636.99	0.0680399	0.0680399
28.4875	1659.21	0.0684879	0.0684879
28.5875	1680.2	0.0688048	0.0688048
28.6975	1703.19	0.0692799	0.0692799
28.8075	1725.83	0.069727	0.069727
28.9075	1746.1	0.070037	0.070037
29.0175	1769.61	0.070512	0.070512
29.1275	1792.08	0.0708878	0.0708878
29.2375	1815.16	0.0713039	0.0713039
29.3375	1835.94	0.0717809	0.0717809
29.4475	1859	0.0721519	0.0721519
29.5575	1882.81	0.072531	0.072531
29.6575	1903.3	0.0730318	0.0730318
29.7675	1926.22	0.0733969	0.0733969
29.8775	1948.88	0.073795	0.073795
29.9875	1972.34	0.074292	0.074292
30.0875	1993.46	0.074671	0.074671
30.1975	2016.58	0.075105	0.075105
30.3075	2039.15	0.075593	0.075593
30.4075	2059.95	0.0759878	0.0759878
30.5175	2082.16	0.076452	0.076452
30.6275	2105.78	0.076947	0.076947
30.7375	2127.47	0.0773789	0.0773789
30.8375	2147.45	0.077803	0.077803
30.9475	2170.46	0.078284	0.078284
31.0575	2192.76	0.0787329	0.0787329
31.1575	2213.33	0.079227	0.079227
31.2675	2235.34	0.0797589	0.0797589
31.3775	2256.51	0.0802318	0.0802318
31.4775	2276.74	0.080665	0.080665
31.5875	2297.4	0.0811929	0.0811929
31.6975	2318.04	0.0817188	0.0817188
31.8075	2337.97	0.0822638	0.0822638
31.9075	2354.76	0.082763	0.082763
32.0175	2373.73	0.0833119	0.0833119
32.1275	2391.69	0.0839317	0.0839317
32.2275	2407.26	0.0844229	0.0844229
32.3375	2423.8	0.0850529	0.0850529
32.4475	2438.29	0.0856679	0.0856679
32.5575	2452.32	0.0862919	0.0862919
32.6575	2464.46	0.0869519	0.0869519
32.7675	2476.27	0.0876276	0.0876276
32.8775	2487.78	0.088291	0.088291
32.9775	2496.52	0.089068	0.089068
33.0875	2504.88	0.0896966	0.0896966
33.1975	2512.52	0.090421	0.090421
33.3075	2520.63	0.0912199	0.0912199
33.4075	2527.22	0.0918876	0.0918876
33.5175	2533.56	0.092665	0.092665
33.6275	2540.07	0.0934248	0.0934248
33.7275	2545.66	0.0941446	0.0941446
33.8375	2549.38	0.094899	0.094899
33.9475	2554.3	0.0957568	0.0957568
34.0575	2557.46	0.0965786	0.0965786
34.1575	2560.81	0.097305	0.097305
34.2675	2563.39	0.098184	0.098184
34.3775	2566.03	0.0989708	0.0989708
34.4775	2567.91	0.0996469	0.0996469
34.5875	2569.85	0.100556	0.100556
34.6975	2571.99	0.101333	0.101333
34.8075	2573.97	0.102161	0.102161
34.9075	2575.02	0.102916	0.102916
35.0175	2576.57	0.103807	0.103807
35.1275	2578.48	0.104581	0.104581
35.2275	2579.37	0.105433	0.105433
35.3375	2581.16	0.106265	0.106265
35.4475	2581.1	0.107109	0.107109
35.5575	2582.53	0.108036	0.108036
35.6575	2582.27	0.108731	0.108731
35.7675	2581.93	0.109611	0.109611
35.8775	2581.8	0.110544	0.110544
35.9775	2581.02	0.111357	0.111357
36.0875	2581.5	0.112247	0.112247
36.1975	2581.14	0.113101	0.113101
36.2975	2581.74	0.113916	0.113916
36.4075	2583.19	0.114835	0.114835
36.5175	2583.89	0.115696	0.115696
36.6175	2585.5	0.116488	0.116488
36.7275	2587.49	0.117309	0.117309
36.8375	2590.31	0.118175	0.118175
36.9475	2594.24	0.119093	0.119093
37.0475	2597.36	0.119737	0.119737
37.1575	2602.15	0.120532	0.120532
37.2675	2606.96	0.12144	0.12144
37.3675	2610.86	0.122039	0.122039
37.4775	2615.36	0.122887	0.122887
37.5875	2621.35	0.123671	0.123671
37.6975	2626.65	0.124489	0.124489
37.7975	2631.1	0.125148	0.125148
37.9075	2636.55	0.126019	0.126019
38.0175	2640.3	0.126815	0.126815
38.1175	2644.92	0.127545	0.127545
38.2275	2650.52	0.128348	0.128348
38.3375	2655.79	0.129153	0.129153
38.4475	2661.79	0.129945	0.129945
38.5475	2665.97	0.130692	0.130692
38.6575	2670.33	0.131476	0.131476
38.7675	2676.26	0.132257	0.132257
38.8675	2681.08	0.133015	0.133015
38.9775	2686.7	0.133827	0.133827
39.0875	2691.7	0.134609	0.134609
39.1975	2696.88	0.13548	0.13548
39.2975	2702.1	0.136176	0.136176
39.4075	2707.61	0.136997	0.136997
39.5175	2712.06	0.137868	0.137868
39.6175	2716.28	0.138521	0.138521
39.7275	2722.84	0.139327	0.139327
39.8375	2727.73	0.140244	0.140244
39.9475	2732.37	0.140988	0.140988
40.0475	2737.14	0.141719	0.141719
40.1575	2741.76	0.142551	0.142551
40.2675	2746.79	0.143281	0.143281
40.3675	2751.29	0.14396	0.14396
40.4775	2756.28	0.1449	0.1449
40.5875	2762.01	0.14558	0.14558
40.6975	2767.59	0.146379	0.146379
40.7975	2771.74	0.14718	0.14718
40.9075	2777.32	0.147949	0.147949
41.0175	2782.54	0.148784	0.148784
41.1175	2787.14	0.149529	0.149529
41.2275	2791.25	0.150327	0.150327
41.3375	2796.21	0.1511	0.1511
41.4375	2801.71	0.151929	0.151929
41.5475	2806.49	0.152673	0.152673
41.6575	2811.25	0.153488	0.153488
41.7675	2816.3	0.154244	0.154244
41.8675	2820.76	0.155024	0.155024
41.9775	2826.46	0.155809	0.155809
42.0875	2831.4	0.156588	0.156588
42.1875	2835.98	0.157369	0.157369
42.2975	2840.77	0.158204	0.158204
42.4075	2845.95	0.158983	0.158983
42.5175	2850.53	0.159873	0.159873
42.6175	2854.14	0.160521	0.160521
42.7275	2858.86	0.161316	0.161316
42.8375	2863.63	0.162147	0.162147
42.9375	2867.77	0.162775	0.162775
43.0475	2872.71	0.163639	0.163639
43.1575	2877.69	0.164549	0.164549
43.2675	2882.47	0.165244	0.165244
43.3675	2888.05	0.166005	0.166005
43.4775	2892.81	0.166908	0.166908
43.5875	2897.61	0.167655	0.167655
43.6875	2902.43	0.16842	0.16842
43.7975	2906.95	0.169275	0.169275
43.9075	2911.22	0.170089	0.170089
44.0175	2915.64	0.170803	0.170803
44.1175	2919.87	0.171579	0.171579
44.2275	2924.4	0.172363	0.172363
44.3375	2929.07	0.173149	0.173149
44.4375	2934.01	0.174008	0.174008
44.5475	2939.11	0.174753	0.174753
44.6575	2943.56	0.175531	0.175531
44.7675	2948.61	0.176351	0.176351
44.8675	2952.31	0.177091	0.177091
44.9775	2956.58	0.177921	0.177921
45.0875	2961.43	0.178717	0.178717
45.1875	2965.62	0.17942	0.17942
45.2975	2970.14	0.180177	0.180177
45.4075	2974.91	0.181025	0.181025
45.5175	2979.77	0.181837	0.181837
45.6175	2984.07	0.182516	0.182516
45.7275	2988.58	0.183352	0.183352
45.8375	2992.88	0.184176	0.184176
45.9375	2996.99	0.184819	0.184819
46.0475	3002.19	0.185727	0.185727
46.1575	3007.31	0.186508	0.186508
46.2575	3010.99	0.187189	0.187189
46.3675	3015.29	0.188067	0.188067
46.4775	3020.09	0.188851	0.188851
46.5875	3024.18	0.189553	0.189553
46.6875	3027.93	0.190413	0.190413
46.7975	3032.5	0.191151	0.191151
46.9075	3037.15	0.191933	0.191933
47.0075	3040.91	0.192704	0.192704
47.1175	3045.97	0.193439	0.193439
47.2275	3050.38	0.19422	0.19422
47.3375	3054.75	0.195039	0.195039
47.4375	3059.16	0.195781	0.195781
47.5475	3063.98	0.196557	0.196557
47.6575	3068.84	0.19742	0.19742
47.7575	3071.8	0.198153	0.198153
47.8675	3076.36	0.198897	0.198897
47.9775	3081.13	0.199705	0.199705
48.0875	3085.36	0.200567	0.200567
48.1875	3089.21	0.201243	0.201243
48.2975	3093.53	0.202061	0.202061
48.4075	3097.78	0.202856	0.202856
48.5075	3102.08	0.203588	0.203588
48.6175	3106.34	0.204435	0.204435
48.7275	3111.12	0.20522	0.20522
48.8375	3115.27	0.206094	0.206094
48.9375	3119.42	0.206765	0.206765
49.0475	3124.49	0.207631	0.207631
49.1575	3129.41	0.208471	0.208471
49.2575	3133.05	0.209131	0.209131
49.3675	3136.89	0.210041	0.210041
49.4775	3141.64	0.210855	0.210855
49.5875	3145.33	0.211559	0.211559
49.6875	3149.07	0.212407	0.212407
49.7975	3153.25	0.213195	0.213195
49.9075	3157.66	0.213937	0.213937
50.0075	3161.52	0.21476	0.21476
50.1175	3167.15	0.215537	0.215537
50.2275	3171.29	0.216353	0.216353
50.3375	3175.09	0.217205	0.217205
50.4375	3179.6	0.217903	0.217903
50.5475	3183.68	0.218749	0.218749
50.6575	3187.84	0.21962	0.21962
50.7575	3191.36	0.220285	0.220285
50.8675	3194.46	0.221155	0.221155
50.9775	3198.92	0.221911	0.221911
51.0875	3203.73	0.222799	0.222799
51.1875	3207.4	0.223473	0.223473
51.2975	3212.19	0.224263	0.224263
51.3975	3215.32	0.225045	0.225045
51.5075	3220.1	0.225859	0.225859
51.6175	3224.85	0.226653	0.226653
51.7275	3229.45	0.227585	0.227585
51.8275	3232.8	0.228257	0.228257
51.9375	3235.19	0.229104	0.229104
52.0475	3240.03	0.229963	0.229963
52.1475	3243.68	0.230543	0.230543
52.2575	3248.32	0.231447	0.231447
52.3675	3252.3	0.232244	0.232244
52.4775	3256.07	0.233024	0.233024
52.5775	3259.77	0.233764	0.233764
52.6875	3264.76	0.234605	0.234605
52.7975	3269.15	0.235363	0.235363
52.8975	3273.1	0.236225	0.236225
53.0075	3276.36	0.236964	0.236964
53.1175	3280.68	0.237745	0.237745
53.2275	3285.6	0.238576	0.238576
53.3275	3289.43	0.23936	0.23936
53.4375	3292.68	0.240164	0.240164
53.5475	3297.74	0.240935	0.240935
53.6475	3299.77	0.2417	0.2417
53.7575	3305.28	0.24248	0.24248
53.8675	3309.87	0.243305	0.243305
53.9775	3313.52	0.244235	0.244235
54.0775	3317.28	0.244909	0.244909
54.1875	3321.92	0.245732	0.245732
54.2975	3326.43	0.246577	0.246577
54.3975	3330.09	0.247287	0.247287
54.5075	3333.48	0.248104	0.248104
54.6175	3337.06	0.248977	0.248977
54.7275	3341.55	0.249844	0.249844
54.8275	3345.48	0.250465	0.250465
54.9375	3349.81	0.2514	0.2514
55.0475	3352.46	0.252188	0.252188
55.1475	3356.57	0.252859	0.252859
55.2575	3360.4	0.253752	0.253752
55.3675	3364.95	0.254583	0.254583
55.4775	3369.16	0.255369	0.255369
55.5775	3373.12	0.256167	0.256167
55.6875	3377.23	0.256944	0.256944
55.7975	3381.22	0.257797	0.257797
55.8975	3385.2	0.258629	0.258629
56.0075	3389.49	0.259466	0.259466
56.1175	3392.8	0.260223	0.260223
56.2175	3396.08	0.261039	0.261039
56.3275	3400.23	0.261839	0.261839
56.4375	3404.39	0.262597	0.262597
56.5475	3408.89	0.263527	0.263527
56.6475	3411.97	0.2642	0.2642
56.7575	3415.48	0.265017	0.265017
56.8675	3419.48	0.265863	0.265863
56.9675	3423.83	0.266564	0.266564
57.0775	3428.33	0.26742	0.26742
57.1875	3431.75	0.268319	0.268319
57.2975	3435.29	0.269105	0.269105
57.3975	3438.72	0.269819	0.269819
57.5075	3442.8	0.270672	0.270672
57.6175	3446.7	0.271485	0.271485
57.7175	3450.66	0.272189	0.272189
57.8275	3454.92	0.273047	0.273047
57.9375	3458.54	0.273892	0.273892
58.0475	3462.36	0.274636	0.274636
58.1475	3466.43	0.275449	0.275449
58.2575	3470.88	0.276217	0.276217
58.3675	3474.56	0.277031	0.277031
58.4675	3478.37	0.277901	0.277901
58.5775	3481.99	0.278668	0.278668
58.6875	3486.74	0.279451	0.279451
58.7975	3491.1	0.28026	0.28026
58.8975	3493.72	0.281079	0.281079
59.0075	3496.89	0.281899	0.281899
59.1175	3500.23	0.282689	0.282689
59.2175	3504.54	0.283464	0.283464
59.3275	3508.76	0.284285	0.284285
59.4375	3512.3	0.285073	0.285073
59.5475	3516.55	0.285919	0.285919
59.6475	3519.56	0.286659	0.286659
59.7575	3523.91	0.287507	0.287507
59.8675	3528.51	0.288416	0.288416
59.9675	3531.03	0.289132	0.289132
60.0775	3534.78	0.289879	0.289879
60.1875	3539.27	0.290781	0.290781
60.2975	3542.74	0.291649	0.291649
60.3975	3546.38	0.292313	0.292313
60.5075	3550.38	0.293211	0.293211
60.6175	3553.4	0.294027	0.294027
60.7175	3556.54	0.294719	0.294719
60.8275	3561.37	0.295617	0.295617
60.9375	3565.25	0.296411	0.296411
61.0475	3569.82	0.297176	0.297176
61.1475	3573.14	0.298069	0.298069
61.2575	3577.1	0.298836	0.298836
61.3675	3580.12	0.299669	0.299669
61.4675	3584.46	0.300475	0.300475
61.5775	3587.64	0.301305	0.301305
61.6875	3591.47	0.302084	0.302084
61.7875	3594	0.302865	0.302865
61.8975	3598.26	0.303668	0.303668
62.0075	3602.52	0.304483	0.304483
62.1175	3605.96	0.305301	0.305301
62.2175	3610.35	0.306065	0.306065
62.3275	3613.6	0.306904	0.306904
62.4375	3617.88	0.307801	0.307801
62.5375	3622.2	0.308512	0.308512
62.6475	3625.67	0.309351	0.309351
62.7575	3629.73	0.310251	0.310251
62.8675	3633.09	0.311039	0.311039
62.9675	3635.83	0.311812	0.311812
63.0775	3639.44	0.312693	0.312693
63.1875	3643.81	0.313517	0.313517
63.2875	3647.35	0.31418	0.31418
63.3975	3651.94	0.315092	0.315092
63.5075	3655.24	0.315931	0.315931
63.6175	3659.17	0.316737	0.316737
63.7175	3662.71	0.31758	0.31758
63.8275	3666.33	0.318425	0.318425
63.9375	3671.08	0.319195	0.319195
64.0375	3673.76	0.320047	0.320047
64.1475	3676.51	0.320843	0.320843
64.2575	3680.79	0.321635	0.321635
64.3675	3685.05	0.322464	0.322464
64.4675	3689.11	0.323303	0.323303
64.5775	3692.38	0.324088	0.324088
64.6875	3696.43	0.324901	0.324901
64.7875	3699.38	0.325701	0.325701
64.8975	3703.77	0.326548	0.326548
65.0075	3707.45	0.327384	0.327384
65.1175	3711.62	0.328268	0.328268
65.2175	3714.1	0.328997	0.328997
65.3275	3717.91	0.329819	0.329819
65.4375	3721.7	0.330676	0.330676
65.5375	3725.55	0.331456	0.331456
65.6475	3729.1	0.332296	0.332296
65.7575	3733.33	0.33316	0.33316
65.8675	3736.26	0.334029	0.334029
65.9675	3739.81	0.334713	0.334713
66.0775	3743.25	0.335615	0.335615
66.1775	3746.73	0.336369	0.336369
66.2875	3750.9	0.337217	0.337217
66.3975	3754.22	0.338036	0.338036
66.5075	3758.1	0.338903	0.338903
66.6075	3761.11	0.339592	0.339592
66.7175	3765.28	0.340504	0.340504
66.8275	3768.99	0.341391	0.341391
66.9275	3772.85	0.342047	0.342047
67.0375	3777.08	0.342997	0.342997
67.1475	3780.26	0.343819	0.343819
67.2575	3783.64	0.344576	0.344576
67.3575	3787.67	0.345424	0.345424
67.4675	3791.44	0.346279	0.346279
67.5775	3794.59	0.347057	0.347057
67.6775	3797.68	0.347952	0.347952
67.7875	3801.29	0.348645	0.348645
67.8975	3804.77	0.349503	0.349503
68.0075	3809.56	0.350373	0.350373
68.1075	3812.89	0.351125	0.351125
68.2175	3816.2	0.351929	0.351929
68.3275	3819.58	0.352868	0.352868
68.4275	3822.77	0.353519	0.353519
68.5375	3826.91	0.354383	0.354383
68.6475	3829.88	0.355247	0.355247
68.7575	3833.76	0.356051	0.356051
68.8575	3837.07	0.356749	0.356749
68.9675	3840.79	0.357671	0.357671
69.0775	3844.55	0.358479	0.358479
69.1775	3848.23	0.359183	0.359183
69.2875	3852.13	0.36008	0.36008
69.3975	3855.25	0.360871	0.360871
69.5075	3859.63	0.361733	0.361733
69.6075	3862.9	0.362485	0.362485
69.7175	3866.21	0.36328	0.36328
69.8275	3870.36	0.364171	0.364171
69.9275	3873.18	0.36492	0.36492
70.0375	3876.7	0.365695	0.365695
70.1475	3880.28	0.366544	0.366544
70.2575	3884.2	0.367355	0.367355
70.3575	3887.44	0.368177	0.368177
70.4675	3892.2	0.368988	0.368988
70.5775	3895.31	0.369757	0.369757
70.6775	3897.5	0.370576	0.370576
70.7875	3900.96	0.371449	0.371449
70.8975	3904.54	0.372188	0.372188
71.0075	3908.89	0.373097	0.373097
71.1075	3912.23	0.373801	0.373801
71.2175	3916.12	0.374599	0.374599
71.3275	3918.89	0.375525	0.375525
71.4275	3922.17	0.37622	0.37622
71.5375	3926.04	0.377007	0.377007
71.6475	3929.86	0.377937	0.377937
71.7475	3934.16	0.378631	0.378631
71.8575	3937.38	0.379471	0.379471
71.9675	3941	0.380321	0.380321
72.0775	3944.82	0.38116	0.38116
72.1775	3948.58	0.381892	0.381892
72.2875	3952.25	0.382719	0.382719
72.3975	3955.71	0.383589	0.383589
72.4975	3958.68	0.384295	0.384295
72.6075	3962.21	0.385211	0.385211
72.7175	3966.44	0.385953	0.385953
72.8275	3970.48	0.386801	0.386801
72.9275	3973.99	0.387643	0.387643
73.0375	3977.35	0.388456	0.388456
73.1475	3978.74	0.389213	0.389213
73.2475	3983.41	0.390025	0.390025
73.3575	3987.33	0.390817	0.390817
73.4675	3990.82	0.391639	0.391639
73.5775	3994.55	0.392473	0.392473
73.6775	3997.46	0.393228	0.393228
73.7875	4000.88	0.394031	0.394031
73.8975	4005.31	0.394864	0.394864
73.9975	4008.96	0.39568	0.39568
74.1075	4012.62	0.396457	0.396457
74.2175	4015.45	0.397296	0.397296
74.3275	4019.53	0.39814	0.39814
74.4275	4022.66	0.398919	0.398919
74.5375	4026.19	0.399779	0.399779
74.5674	4027.47	0.400005	0.400005
74.6675	4021.24	0.400629	0.400629
74.7775	4001.31	0.400999	0.400999
74.8875	3973.94	0.400989	0.400989
74.9875	3942.91	0.400873	0.400873
75.0975	3908.61	0.400687	0.400687
75.2075	3876.52	0.400499	0.400499
75.3075	3847.03	0.400332	0.400332
75.4175	3813.89	0.400055	0.400055
75.5275	3780.73	0.399829	0.399829
75.6375	3746.83	0.399545	0.399545
75.7375	3715.48	0.399284	0.399284
75.8475	3681.12	0.399051	0.399051
75.9575	3645.83	0.398668	0.398668
76.0575	3612.73	0.398433	0.398433
76.1675	3576.23	0.398168	0.398168
76.2775	3539.5	0.3978	0.3978
76.3775	3507.29	0.397584	0.397584
76.4875	3470.76	0.397331	0.397331
76.5975	3433.32	0.396873	0.396873
76.6975	3399.57	0.396617	0.396617
76.8075	3361.81	0.396341	0.396341
76.9175	3324.62	0.395945	0.395945
77.0275	3287.48	0.395671	0.395671
77.1275	3252.23	0.395333	0.395333
77.2375	3214.95	0.395001	0.395001
77.3475	3177.84	0.394651	0.394651
77.4475	3143.14	0.39442	0.39442
77.5575	3106.51	0.394079	0.394079
77.6675	3069.93	0.393712	0.393712
77.7775	3032.84	0.393427	0.393427
77.8775	2999.93	0.393131	0.393131
77.9875	2962.97	0.392793	0.392793
78.0975	2927.25	0.392484	0.392484
78.1975	2894.81	0.392241	0.392241
78.3075	2858.93	0.39184	0.39184
78.4175	2822.9	0.391599	0.391599
78.5275	2787.25	0.39124	0.39124
78.6275	2754.76	0.390928	0.390928
78.7375	2719.45	0.390604	0.390604
78.8475	2685.07	0.390271	0.390271
78.9475	2653.18	0.390004	0.390004
79.0575	2620.2	0.389691	0.389691
79.1675	2586.48	0.389393	0.389393
79.2775	2552.28	0.3891	0.3891
79.3775	2521.43	0.388765	0.388765
79.4875	2487.07	0.388468	0.388468
79.5975	2453.43	0.388144	0.388144
79.6975	2422.48	0.387873	0.387873
79.8075	2388.7	0.387572	0.387572
79.9175	2355.17	0.387183	0.387183
80.0275	2321.34	0.386868	0.386868
80.1275	2291.73	0.386644	0.386644
80.2375	2258.84	0.386293	0.386293
80.3475	2225.37	0.386008	0.386008
80.4475	2196.57	0.385712	0.385712
80.5575	2163.81	0.385401	0.385401
80.6675	2131.51	0.385073	0.385073
80.7775	2099.4	0.384768	0.384768
80.8775	2070.64	0.384477	0.384477
80.9875	2039.53	0.384196	0.384196
81.0975	2007.78	0.383867	0.383867
81.1975	1978.4	0.383536	0.383536
81.3075	1948.36	0.3833	0.3833
81.4175	1917.03	0.382947	0.382947
81.5175	1889.31	0.382616	0.382616
81.6275	1859.06	0.382352	0.382352
81.7375	1829.03	0.382059	0.382059
81.8475	1798.95	0.381691	0.381691
81.9475	1771.62	0.381443	0.381443
82.0575	1741.73	0.381145	0.381145
82.1675	1712.26	0.380839	0.380839
82.2675	1684.95	0.380548	0.380548
82.3775	1655.83	0.380235	0.380235
82.4875	1626.65	0.3799	0.3799
82.5975	1597.08	0.379619	0.379619
82.6975	1571.37	0.379313	0.379313
82.8075	1543.2	0.378997	0.378997
82.9175	1514.81	0.378696	0.378696
83.0175	1489.22	0.378436	0.378436
83.1275	1460.53	0.378032	0.378032
83.2375	1432.78	0.377773	0.377773
83.3475	1405.22	0.377465	0.377465
83.4475	1380.03	0.377204	0.377204
83.5575	1352.47	0.376855	0.376855
83.6675	1325.61	0.376565	0.376565
83.7675	1301.54	0.376237	0.376237
83.8775	1274.61	0.375948	0.375948
83.9875	1248.47	0.375677	0.375677
84.0975	1222.08	0.375269	0.375269
84.1975	1198.17	0.375055	0.375055
84.3075	1172.34	0.374761	0.374761
84.4175	1146.59	0.374327	0.374327
84.5175	1123.25	0.374132	0.374132
84.6275	1097.12	0.373835	0.373835
84.7375	1072.34	0.373481	0.373481
84.8475	1047.31	0.373167	0.373167
84.9475	1024.56	0.3729	0.3729
85.0575	999.857	0.372485	0.372485
85.1675	975.482	0.372283	0.372283
85.2675	953.013	0.371925	0.371925
85.3775	929.153	0.371551	0.371551
85.4875	904.903	0.371288	0.371288
85.5975	880.591	0.370952	0.370952
85.6975	859.075	0.370644	0.370644
85.8075	835.278	0.370303	0.370303
85.9175	811.903	0.369951	0.369951
86.0175	791.474	0.369687	0.369687
86.1275	768.911	0.369328	0.369328
86.2375	746.857	0.368972	0.368972
86.3375	726.881	0.368753	0.368753
86.4475	704.498	0.368361	0.368361
86.5575	683.138	0.368024	0.368024
86.6675	661.662	0.367747	0.367747
86.7675	642.318	0.367389	0.367389
86.8775	621.24	0.367035	0.367035
86.9875	600.006	0.366705	0.366705
87.0875	581.24	0.366379	0.366379
87.1975	560.795	0.366035	0.366035
87.3075	540.748	0.365765	0.365765
87.4175	521.334	0.365372	0.365372
87.5175	503.334	0.365071	0.365071
87.6275	484.435	0.364777	0.364777
87.7375	465.474	0.364349	0.364349
87.8375	448.756	0.364084	0.364084
87.9475	430.24	0.363753	0.363753
88.0575	412.013	0.363392	0.363392
88.1675	393.615	0.362967	0.362967
88.2675	377.584	0.362733	0.362733
88.3775	360.092	0.362383	0.362383
88.4875	343.506	0.362017	0.362017
88.5875	329.013	0.361701	0.361701
88.6975	312.74	0.361316	0.361316
88.8075	297.193	0.360989	0.360989
88.9175	282.545	0.360632	0.360632
89.0175	269.365	0.360216	0.360216
89.1275	254.568	0.359905	0.359905
89.2375	240.256	0.359639	0.359639
89.3375	226.81	0.359133	0.359133
89.4475	212.451	0.358789	0.358789
89.5575	198.943	0.358449	0.358449
89.6675	185.537	0.357955	0.357955
89.7675	173.607	0.357627	0.357627
89.8775	160.896	0.357193	0.357193
89.9875	148.935	0.356735	0.356735
90.0875	137.42	0.356391	0.356391
90.1975	126.338	0.3559	0.3559
90.3075	115.06	0.355432	0.355432
90.4175	104.56	0.354873	0.354873
90.5175	95.5408	0.354484	0.354484
90.6275	86.5017	0.353957	0.353957
90.7375	77.4471	0.353389	0.353389
90.8375	69.8846	0.352887	0.352887
90.9475	61.615	0.352239	0.352239
91.0575	55.0486	0.351631	0.351631
91.1675	48.9861	0.350952	0.350952
91.1675	48.9861	0.350952	0.350952
91.1775	48.4705	0.350877	0.350877
91.2075	46.99	0.350648	0.350648
91.3475	46.4224	0.350349	0.350349
91.3574	46.5015	0.350343	0.350343
