# Supplementary material for: Data compilation on the effect of grain size, temperature, and texture on the strength of a single-phase FCC MnFeNi medium-entropy alloy
Source: Data Brief. 2019 Nov 15;28:104807. doi: 10.1016/j.dib.2019.104807 (PMC6909151; doi:10.1016/j.dib.2019.104807)
Supplement: Multimedia component 1 [file mmc1.zip › Compression_Tests/293K/MnFeNi_1273K_60min_RT.xlsx]

## Sheet: MnFeNi_1273K_60min_RT
Name	MnFeNi_1273K_60min_RT
Diameter	3.99	mm
Sample height	8.02	mm
Gage length	8	mm
Speed ​​during measurement	0.48	mm/min
Time	Force	Crosshead Displacement	Crosshead Displacement
s	N	mm	mm
14.6759	94.6849	0	0
14.756	94.5426	9.87202e-07	9.87202e-07
14.786	94.6526	4.08664e-06	4.08664e-06
14.786	94.6526	4.08664e-06	4.08664e-06
14.896	94.3933	3.98234e-06	3.98234e-06
15.006	94.5346	1.19103e-05	1.19103e-05
15.106	97.8666	0.00012802	0.00012802
15.216	106.55	0.000635893	0.000635893
15.326	111.779	0.00139657	0.00139657
15.436	116.402	0.00204888	0.00204888
15.536	120.591	0.00287196	0.00287196
15.646	125.638	0.00371358	0.00371358
15.756	130.701	0.00442496	0.00442496
15.856	135.124	0.00518575	0.00518575
15.966	139.589	0.00595391	0.00595391
16.076	145.101	0.00673759	0.00673759
16.186	150.21	0.00759563	0.00759563
16.286	154.517	0.00821969	0.00821969
16.396	159.486	0.008957	0.008957
16.506	164.82	0.00977299	0.00977299
16.606	169.349	0.0104439	0.0104439
16.716	174.175	0.0112368	0.0112368
16.826	179.035	0.0120581	0.0120581
16.936	184.966	0.0128568	0.0128568
17.036	190.039	0.0134198	0.0134198
17.146	195.392	0.0143436	0.0143436
17.256	200.664	0.0151136	0.0151136
17.356	206.363	0.0157219	0.0157219
17.466	211.951	0.0164919	0.0164919
17.576	217.716	0.0173019	0.0173019
17.686	224.035	0.01795	0.01795
17.786	230.07	0.0186539	0.0186539
17.896	236.039	0.0194737	0.0194737
18.006	242.009	0.0200797	0.0200797
18.106	248.048	0.0208776	0.0208776
18.216	253.662	0.021626	0.021626
18.326	259.604	0.0222408	0.0222408
18.426	265.631	0.0230297	0.0230297
18.536	271.928	0.0237498	0.0237498
18.646	277.715	0.0243618	0.0243618
18.746	283.096	0.0251086	0.0251086
18.856	289.268	0.0258298	0.0258298
18.966	295.055	0.0264919	0.0264919
19.076	301.098	0.027226	0.027226
19.176	306.75	0.0278886	0.0278886
19.286	313.289	0.0285616	0.0285616
19.396	319.305	0.029314	0.029314
19.496	324.696	0.0298968	0.0298968
19.606	330.969	0.0306159	0.0306159
19.716	336.981	0.0314101	0.0314101
19.826	343.594	0.032105	0.032105
19.926	349.473	0.0327378	0.0327378
20.036	355.635	0.0334561	0.0334561
20.146	361.922	0.0341959	0.0341959
20.246	368.164	0.0348117	0.0348117
20.356	374.965	0.0354281	0.0354281
20.466	381.949	0.03616	0.03616
20.576	389.481	0.0369616	0.0369616
20.676	396.531	0.0374098	0.0374098
20.786	404.442	0.038152	0.038152
20.896	413.164	0.0388607	0.0388607
20.996	420.414	0.0394049	0.0394049
21.106	429.438	0.04011	0.04011
21.216	438.289	0.0407126	0.0407126
21.326	447.949	0.0413328	0.0413328
21.426	456.414	0.0420159	0.0420159
21.536	466.059	0.0425807	0.0425807
21.646	476.051	0.0431447	0.0431447
21.746	485.395	0.043724	0.043724
21.856	495.535	0.0443218	0.0443218
21.966	506.227	0.0448888	0.0448888
22.076	516.524	0.045482	0.045482
22.176	526.262	0.0460698	0.0460698
22.286	536.875	0.0466728	0.0466728
22.396	547.688	0.047274	0.047274
22.496	557.578	0.0478329	0.0478329
22.606	568.774	0.048461	0.048461
22.716	579.445	0.049098	0.049098
22.826	590.254	0.0496446	0.0496446
22.926	600.371	0.05016	0.05016
23.036	611.43	0.050817	0.050817
23.146	622.742	0.0514199	0.0514199
23.246	633.168	0.051942	0.051942
23.356	644.767	0.052561	0.052561
23.466	656.017	0.0531887	0.0531887
23.566	666.591	0.0536941	0.0536941
23.676	678.919	0.0542939	0.0542939
23.786	690.685	0.0549639	0.0549639
23.896	701.958	0.055537	0.055537
23.996	712.903	0.056044	0.056044
24.106	724.77	0.0566689	0.0566689
24.216	736.661	0.0572526	0.0572526
24.316	747.661	0.057814	0.057814
24.426	759.29	0.058462	0.058462
24.536	771.462	0.0590238	0.0590238
24.646	782.466	0.0596	0.0596
24.746	793.974	0.060165	0.060165
24.856	806.638	0.0607726	0.0607726
24.966	818.352	0.061369	0.061369
25.066	829.626	0.061925	0.061925
25.176	841.509	0.0624818	0.0624818
25.286	854.11	0.063044	0.063044
25.396	866.501	0.0636009	0.0636009
25.496	878.134	0.0641887	0.0641887
25.606	891.056	0.064764	0.064764
25.716	903.306	0.065281	0.065281
25.816	915.196	0.0658569	0.0658569
25.926	927.993	0.066429	0.066429
26.036	941.431	0.06701	0.06701
26.146	954.556	0.0675817	0.0675817
26.246	967.149	0.068018	0.068018
26.356	981.024	0.06866	0.06866
26.466	995.048	0.0691579	0.0691579
26.566	1007.74	0.0695609	0.0695609
26.676	1021.96	0.0702368	0.0702368
26.786	1037.2	0.0707236	0.0707236
26.896	1052.22	0.07122	0.07122
26.996	1065.15	0.0717409	0.0717409
27.106	1080.07	0.0721489	0.0721489
27.216	1094.97	0.0727217	0.0727217
27.316	1108.62	0.0731879	0.0731879
27.426	1123.96	0.073674	0.073674
27.536	1139.6	0.0741698	0.0741698
27.646	1154.94	0.0746301	0.0746301
27.746	1168.89	0.0751199	0.0751199
27.856	1184.27	0.0755579	0.0755579
27.966	1200.64	0.0761279	0.0761279
28.066	1215.03	0.0765727	0.0765727
28.176	1229.93	0.0770101	0.0770101
28.286	1245.3	0.077529	0.077529
28.386	1259.63	0.0779718	0.0779718
28.496	1275.32	0.078452	0.078452
28.606	1291.27	0.079017	0.079017
28.716	1306.87	0.0794599	0.0794599
28.816	1321.46	0.0798461	0.0798461
28.926	1337.29	0.080441	0.080441
29.036	1354.2	0.080937	0.080937
29.136	1369.06	0.081297	0.081297
29.246	1385.85	0.081829	0.081829
29.356	1403.02	0.082324	0.082324
29.466	1419.36	0.0829006	0.0829006
29.566	1434.5	0.083258	0.083258
29.676	1451.03	0.08373	0.08373
29.786	1468.03	0.0842559	0.0842559
29.886	1483.55	0.0846721	0.0846721
29.996	1500.35	0.085109	0.085109
30.106	1518.04	0.0856656	0.0856656
30.216	1536.13	0.0860839	0.0860839
30.316	1552.33	0.0865739	0.0865739
30.426	1569.67	0.0870476	0.0870476
30.536	1587.22	0.0874648	0.0874648
30.636	1603.37	0.087958	0.087958
30.746	1621.07	0.0884568	0.0884568
30.856	1638.66	0.0889479	0.0889479
30.966	1656.03	0.089388	0.089388
31.066	1671.65	0.0898777	0.0898777
31.176	1689.64	0.0902849	0.0902849
31.286	1707.38	0.0908409	0.0908409
31.386	1723.98	0.091286	0.091286
31.496	1741.42	0.0917491	0.0917491
31.606	1759.78	0.0923049	0.0923049
31.716	1777.72	0.0928167	0.0928167
31.816	1793.93	0.0931569	0.0931569
31.926	1811.32	0.0937569	0.0937569
32.036	1828.82	0.0942619	0.0942619
32.136	1844.43	0.094636	0.094636
32.246	1860.77	0.0952288	0.0952288
32.356	1877.74	0.0957639	0.0957639
32.466	1894.32	0.0962579	0.0962579
32.566	1908.86	0.0967679	0.0967679
32.676	1925.25	0.0973218	0.0973218
32.786	1941.1	0.0977568	0.0977568
32.886	1954.42	0.0983528	0.0983528
32.996	1969.27	0.0989646	0.0989646
33.106	1983.4	0.0994578	0.0994578
33.216	1997.53	0.100065	0.100065
33.316	2010	0.100645	0.100645
33.426	2023.73	0.101193	0.101193
33.526	2035.81	0.1018	0.1018
33.636	2047.56	0.102413	0.102413
33.746	2059.13	0.103026	0.103026
33.856	2070.22	0.103648	0.103648
33.956	2079.98	0.10424	0.10424
34.066	2090.1	0.104894	0.104894
34.176	2099.54	0.105568	0.105568
34.276	2105.4	0.106164	0.106164
34.386	2114.53	0.106838	0.106838
34.496	2122.76	0.107568	0.107568
34.606	2129.63	0.108364	0.108364
34.706	2136.02	0.108984	0.108984
34.816	2141.82	0.109694	0.109694
34.926	2147.64	0.110522	0.110522
35.026	2153.3	0.11114	0.11114
35.136	2158.94	0.1119	0.1119
35.246	2164.14	0.112621	0.112621
35.356	2168.44	0.1134	0.1134
35.456	2173.74	0.114048	0.114048
35.566	2180.03	0.114858	0.114858
35.676	2184.22	0.115606	0.115606
35.776	2188.52	0.116328	0.116328
35.886	2193.25	0.11711	0.11711
35.996	2199.33	0.117898	0.117898
36.106	2203.97	0.118657	0.118657
36.206	2208.22	0.119385	0.119385
36.316	2212.85	0.120181	0.120181
36.426	2218.33	0.120906	0.120906
36.526	2222.1	0.121602	0.121602
36.636	2226.43	0.122468	0.122468
36.746	2231.46	0.123206	0.123206
36.856	2236.11	0.123992	0.123992
36.956	2241.31	0.124768	0.124768
37.066	2246.02	0.125474	0.125474
37.176	2251.87	0.12634	0.12634
37.276	2256.57	0.127081	0.127081
37.386	2261.79	0.127856	0.127856
37.496	2266.08	0.128697	0.128697
37.606	2270.81	0.129542	0.129542
37.706	2275.18	0.13017	0.13017
37.816	2280.46	0.13106	0.13106
37.926	2284.76	0.1319	0.1319
38.026	2288.72	0.13248	0.13248
38.136	2293.69	0.133412	0.133412
38.246	2299.18	0.134162	0.134162
38.346	2303.29	0.134813	0.134813
38.456	2307.48	0.135704	0.135704
38.566	2312.24	0.136454	0.136454
38.676	2317.52	0.137181	0.137181
38.776	2322.41	0.137976	0.137976
38.886	2326.89	0.138774	0.138774
38.996	2331.59	0.139513	0.139513
39.096	2335.67	0.140266	0.140266
39.206	2340.91	0.141052	0.141052
39.316	2344.98	0.141812	0.141812
39.426	2349.15	0.142568	0.142568
39.526	2353.67	0.143309	0.143309
39.636	2359.09	0.144146	0.144146
39.746	2363.7	0.144925	0.144925
39.846	2367.93	0.145678	0.145678
39.956	2372.27	0.146522	0.146522
40.066	2377.22	0.147242	0.147242
40.176	2382.37	0.148125	0.148125
40.276	2386.41	0.148852	0.148852
40.386	2390.4	0.149604	0.149604
40.496	2394.72	0.150449	0.150449
40.596	2398.58	0.151142	0.151142
40.706	2403.68	0.151896	0.151896
40.816	2407.98	0.152766	0.152766
40.926	2412.52	0.153577	0.153577
41.026	2416.06	0.154154	0.154154
41.136	2421.3	0.155033	0.155033
41.246	2425.34	0.155814	0.155814
41.346	2429.15	0.156504	0.156504
41.456	2433.95	0.157349	0.157349
41.566	2438.37	0.158136	0.158136
41.676	2443.39	0.158884	0.158884
41.776	2446.61	0.159644	0.159644
41.886	2451.07	0.160425	0.160425
41.996	2455.05	0.16122	0.16122
42.096	2459.28	0.161973	0.161973
42.206	2463.89	0.162808	0.162808
42.316	2467.23	0.163537	0.163537
42.426	2471.99	0.164326	0.164326
42.526	2475.86	0.165152	0.165152
42.636	2480.55	0.165873	0.165873
42.746	2485.21	0.166716	0.166716
42.846	2489.12	0.16748	0.16748
42.956	2493.56	0.16823	0.16823
43.066	2497.55	0.169061	0.169061
43.176	2502.1	0.169905	0.169905
43.276	2505.54	0.170642	0.170642
43.386	2509.15	0.171408	0.171408
43.496	2513.62	0.172205	0.172205
43.596	2517.1	0.172925	0.172925
43.706	2521.84	0.173762	0.173762
43.816	2525.44	0.174557	0.174557
43.916	2529.15	0.175208	0.175208
44.026	2533.22	0.176013	0.176013
44.136	2537.74	0.176878	0.176878
44.246	2542.24	0.177641	0.177641
44.346	2546.02	0.178382	0.178382
44.456	2549.83	0.179254	0.179254
44.566	2553.61	0.180022	0.180022
44.666	2556.82	0.180817	0.180817
44.776	2561.86	0.181589	0.181589
44.886	2566.14	0.182406	0.182406
44.996	2569.24	0.183172	0.183172
45.096	2573.14	0.183878	0.183878
45.206	2577.1	0.184756	0.184756
45.316	2581.82	0.185442	0.185442
45.416	2585.42	0.186202	0.186202
45.526	2589.08	0.187068	0.187068
45.636	2593.59	0.187821	0.187821
45.746	2597.56	0.188638	0.188638
45.846	2601.08	0.189393	0.189393
45.956	2605.6	0.190148	0.190148
46.066	2608.43	0.190997	0.190997
46.166	2612.05	0.191733	0.191733
46.276	2615.57	0.192478	0.192478
46.386	2619.12	0.1933	0.1933
46.496	2623.85	0.194138	0.194138
46.596	2627.06	0.194778	0.194778
46.706	2631.03	0.195646	0.195646
46.816	2634.93	0.196468	0.196468
46.916	2638.18	0.197117	0.197117
47.026	2641.14	0.198017	0.198017
47.136	2645.65	0.198833	0.198833
47.246	2649.03	0.199644	0.199644
47.346	2652.22	0.20039	0.20039
47.456	2655.55	0.201182	0.201182
47.566	2659.33	0.201952	0.201952
47.666	2663.01	0.202718	0.202718
47.776	2666.37	0.203533	0.203533
47.886	2670.27	0.204293	0.204293
47.996	2673.99	0.205085	0.205085
48.096	2678.07	0.205901	0.205901
48.206	2681.84	0.206645	0.206645
48.306	2685.54	0.207446	0.207446
48.416	2688.86	0.208296	0.208296
48.526	2692.2	0.208986	0.208986
48.636	2695.53	0.209826	0.209826
48.736	2699.21	0.210618	0.210618
48.846	2703.07	0.211325	0.211325
48.956	2706.45	0.21215	0.21215
49.056	2709.84	0.212997	0.212997
49.166	2713.42	0.213717	0.213717
49.276	2716.84	0.214557	0.214557
49.386	2721.33	0.215392	0.215392
49.486	2724.95	0.21608	0.21608
49.596	2728.47	0.21696	0.21696
49.706	2731.75	0.217698	0.217698
49.806	2735.62	0.218505	0.218505
49.916	2739.37	0.2193	0.2193
50.026	2742.96	0.220137	0.220137
50.136	2746.21	0.221046	0.221046
50.236	2748.97	0.221702	0.221702
50.346	2752.84	0.222497	0.222497
50.456	2756.4	0.223352	0.223352
50.556	2760.17	0.224069	0.224069
50.666	2763.56	0.224918	0.224918
50.776	2767.53	0.225713	0.225713
50.886	2771.01	0.226509	0.226509
50.986	2774.2	0.227252	0.227252
51.096	2777.8	0.228132	0.228132
51.206	2780.93	0.228904	0.228904
51.306	2784.26	0.229636	0.229636
51.416	2788.06	0.230485	0.230485
51.526	2790.88	0.23129	0.23129
51.636	2794.28	0.232026	0.232026
51.736	2797.53	0.23281	0.23281
51.846	2801.31	0.233624	0.233624
51.956	2805.2	0.23441	0.23441
52.056	2808.53	0.235181	0.235181
52.166	2812.19	0.235989	0.235989
52.276	2815.27	0.236753	0.236753
52.386	2818.85	0.237673	0.237673
52.486	2823.27	0.238389	0.238389
52.596	2826.77	0.23921	0.23921
52.706	2829.98	0.240126	0.240126
52.806	2832.24	0.240798	0.240798
52.916	2836.08	0.241624	0.241624
53.026	2839.21	0.242473	0.242473
53.136	2842.41	0.243276	0.243276
53.236	2845.61	0.243968	0.243968
53.346	2849.66	0.244848	0.244848
53.456	2852.49	0.245662	0.245662
53.556	2856.54	0.246374	0.246374
53.666	2859.44	0.247284	0.247284
53.776	2863.55	0.24807	0.24807
53.876	2866.8	0.248817	0.248817
53.986	2869.76	0.249662	0.249662
54.096	2873.08	0.25051	0.25051
54.206	2876.59	0.25124	0.25124
54.306	2878.68	0.252116	0.252116
54.416	2882.44	0.252869	0.252869
54.526	2885.54	0.253657	0.253657
54.626	2888.99	0.254481	0.254481
54.736	2892.76	0.255237	0.255237
54.846	2895.44	0.256014	0.256014
54.956	2900.11	0.256956	0.256956
55.056	2903.71	0.257608	0.257608
55.166	2906.71	0.258461	0.258461
55.276	2910.03	0.259374	0.259374
55.376	2911.99	0.260089	0.260089
55.486	2914.5	0.260925	0.260925
55.596	2918.26	0.261706	0.261706
55.706	2922.19	0.2626	0.2626
55.806	2925.45	0.263254	0.263254
55.916	2928.47	0.264096	0.264096
56.026	2931.44	0.264906	0.264906
56.126	2935.14	0.265573	0.265573
56.236	2938.83	0.266472	0.266472
56.346	2942.07	0.267261	0.267261
56.456	2946.05	0.268125	0.268125
56.556	2948.29	0.268833	0.268833
56.666	2952.19	0.269676	0.269676
56.776	2954.89	0.270512	0.270512
56.876	2957.82	0.271262	0.271262
56.986	2961.73	0.272062	0.272062
57.096	2964.15	0.27287	0.27287
57.206	2968.36	0.273653	0.273653
57.306	2971.16	0.27445	0.27445
57.416	2974.57	0.275202	0.275202
57.526	2978.2	0.276022	0.276022
57.626	2981.91	0.276924	0.276924
57.736	2984.79	0.277622	0.277622
57.846	2988.39	0.278482	0.278482
57.956	2991.43	0.279332	0.279332
58.056	2994.03	0.28007	0.28007
58.166	2997.48	0.28089	0.28089
58.276	3000.88	0.28179	0.28179
58.376	3003.92	0.282478	0.282478
58.486	3007.13	0.283324	0.283324
58.596	3010.07	0.284117	0.284117
58.696	3012.77	0.284845	0.284845
58.806	3016.37	0.285708	0.285708
58.916	3019.85	0.286546	0.286546
59.026	3023.72	0.287393	0.287393
59.126	3026.84	0.288134	0.288134
59.236	3029.58	0.288953	0.288953
59.346	3032.99	0.289833	0.289833
59.446	3035.81	0.290569	0.290569
59.556	3039.63	0.291477	0.291477
59.666	3042.04	0.292249	0.292249
59.776	3045.53	0.293062	0.293062
59.876	3048.6	0.29391	0.29391
59.986	3051.66	0.294622	0.294622
60.096	3054.52	0.295489	0.295489
60.196	3057.73	0.296365	0.296365
60.306	3060.71	0.297076	0.297076
60.416	3064.54	0.297893	0.297893
60.526	3067.72	0.298802	0.298802
60.626	3070.95	0.299513	0.299513
60.736	3073.4	0.300344	0.300344
60.846	3076.68	0.301174	0.301174
60.946	3080.19	0.301929	0.301929
61.056	3083.37	0.302752	0.302752
61.166	3086.34	0.303558	0.303558
61.276	3089.53	0.304485	0.304485
61.376	3092.26	0.305198	0.305198
61.486	3095.28	0.306026	0.306026
61.596	3098.67	0.306898	0.306898
61.696	3101.81	0.307552	0.307552
61.806	3105.94	0.308422	0.308422
61.916	3108.79	0.309353	0.309353
62.026	3111.46	0.310193	0.310193
62.126	3114.89	0.310889	0.310889
62.236	3117.72	0.311813	0.311813
62.346	3120.99	0.312645	0.312645
62.446	3124.09	0.313382	0.313382
62.556	3127.04	0.314237	0.314237
62.666	3130.1	0.315042	0.315042
62.776	3133.52	0.315846	0.315846
62.876	3136.44	0.316678	0.316678
62.986	3139.55	0.317471	0.317471
63.096	3143.41	0.318312	0.318312
63.196	3146.26	0.31914	0.31914
63.306	3149.7	0.319947	0.319947
63.416	3151.89	0.320776	0.320776
63.516	3154.81	0.321608	0.321608
63.626	3158.41	0.322369	0.322369
63.736	3161.28	0.323208	0.323208
63.836	3164.31	0.324056	0.324056
63.946	3166.76	0.324783	0.324783
64.056	3170.27	0.325633	0.325633
64.166	3173.22	0.326509	0.326509
64.266	3176.43	0.327194	0.327194
64.376	3180.06	0.328072	0.328072
64.486	3183.02	0.328958	0.328958
64.586	3186.38	0.329674	0.329674
64.696	3189.32	0.330554	0.330554
64.806	3192.42	0.331401	0.331401
64.916	3195.62	0.332288	0.332288
65.016	3197.99	0.33305	0.33305
65.126	3200.61	0.333902	0.333902
65.236	3204.21	0.334664	0.334664
65.336	3207.2	0.335456	0.335456
65.446	3210.59	0.336324	0.336324
65.556	3213.53	0.337101	0.337101
65.666	3217.11	0.337953	0.337953
65.766	3219.81	0.338776	0.338776
65.876	3222.53	0.339554	0.339554
65.986	3226.74	0.340394	0.340394
66.086	3229.48	0.341237	0.341237
66.196	3231.78	0.342025	0.342025
66.306	3235.2	0.34284	0.34284
66.416	3237.92	0.343705	0.343705
66.516	3240.96	0.344462	0.344462
66.626	3244.45	0.345328	0.345328
66.736	3247.28	0.346146	0.346146
66.836	3250.54	0.346916	0.346916
66.946	3253.66	0.347756	0.347756
67.056	3257.21	0.348609	0.348609
67.166	3260.15	0.3495	0.3495
67.266	3262.91	0.350242	0.350242
67.376	3265.97	0.351041	0.351041
67.486	3269.17	0.351976	0.351976
67.586	3271.58	0.35266	0.35266
67.696	3275.51	0.353564	0.353564
67.806	3278.12	0.35437	0.35437
67.916	3281.18	0.355274	0.355274
68.016	3284.88	0.356022	0.356022
68.126	3287.86	0.35684	0.35684
68.236	3290.93	0.357678	0.357678
68.336	3293.53	0.35843	0.35843
68.446	3296.84	0.359312	0.359312
68.556	3299.95	0.360154	0.360154
68.656	3302.73	0.36087	0.36087
68.766	3306.52	0.361798	0.361798
68.876	3309.54	0.362558	0.362558
68.986	3311.99	0.363404	0.363404
69.086	3314.55	0.364198	0.364198
69.196	3317.95	0.365026	0.365026
69.306	3321.1	0.365836	0.365836
69.406	3325.05	0.366673	0.366673
69.516	3328.06	0.367495	0.367495
69.626	3330.43	0.368289	0.368289
69.736	3333	0.369248	0.369248
69.836	3335.69	0.369846	0.369846
69.946	3339.62	0.370732	0.370732
70.056	3342.86	0.371613	0.371613
70.156	3345.92	0.372382	0.372382
70.266	3348.96	0.37316	0.37316
70.376	3351.74	0.374012	0.374012
70.486	3355.16	0.374862	0.374862
70.586	3357.24	0.375614	0.375614
70.696	3359.97	0.376465	0.376465
70.806	3363.58	0.377254	0.377254
70.906	3366.71	0.378058	0.378058
71.016	3369.61	0.378944	0.378944
71.126	3372.66	0.379729	0.379729
71.236	3375.72	0.380508	0.380508
71.336	3378.12	0.381297	0.381297
71.446	3381.53	0.382145	0.382145
71.556	3385.18	0.382917	0.382917
71.656	3388.12	0.383712	0.383712
71.766	3390.87	0.384528	0.384528
71.876	3393.37	0.38535	0.38535
71.986	3396.46	0.386149	0.386149
72.086	3398.37	0.386953	0.386953
72.196	3402.1	0.387748	0.387748
72.306	3406.38	0.38857	0.38857
72.406	3409.13	0.38941	0.38941
72.516	3411.65	0.390186	0.390186
72.626	3414.45	0.390936	0.390936
72.736	3417.4	0.391952	0.391952
72.836	3420.06	0.392641	0.392641
72.946	3424.04	0.393453	0.393453
73.056	3427.66	0.394382	0.394382
73.156	3429.93	0.395049	0.395049
73.266	3432.2	0.395864	0.395864
73.376	3435.08	0.396796	0.396796
73.476	3437.59	0.397494	0.397494
73.586	3441.03	0.39834	0.39834
73.696	3444.54	0.399213	0.399213
73.806	3447.64	0.400004	0.400004
73.806	3447.64	0.400004	0.400004
73.906	3441.46	0.400717	0.400717
74.016	3424.11	0.40105	0.40105
74.126	3405.24	0.401204	0.401204
74.226	3377.95	0.401128	0.401128
74.336	3345.66	0.400986	0.400986
74.446	3314.3	0.400812	0.400812
74.556	3283.3	0.400565	0.400565
74.656	3255.16	0.400454	0.400454
74.766	3223	0.400149	0.400149
74.876	3190.58	0.399876	0.399876
74.976	3161.09	0.399734	0.399734
75.086	3127.44	0.399394	0.399394
75.196	3093.95	0.399121	0.399121
75.306	3059.64	0.398886	0.398886
75.406	3028.02	0.398601	0.398601
75.516	2993.42	0.398296	0.398296
75.626	2958.3	0.398057	0.398057
75.726	2926.08	0.39768	0.39768
75.836	2890.27	0.397488	0.397488
75.946	2855.59	0.397176	0.397176
76.056	2820.33	0.3968	0.3968
76.156	2787.77	0.396608	0.396608
76.266	2752.52	0.396289	0.396289
76.376	2717.2	0.395941	0.395941
76.476	2685.53	0.395689	0.395689
76.586	2650.38	0.395378	0.395378
76.696	2616.63	0.395096	0.395096
76.806	2582.39	0.394734	0.394734
76.906	2550.42	0.394506	0.394506
77.016	2516.42	0.394176	0.394176
77.126	2481.63	0.393872	0.393872
77.226	2450.75	0.393576	0.393576
77.336	2415.95	0.393246	0.393246
77.446	2382.2	0.393029	0.393029
77.556	2347.75	0.392629	0.392629
77.656	2315.72	0.39245	0.39245
77.766	2282.3	0.392082	0.392082
77.876	2248.99	0.391744	0.391744
77.976	2218.95	0.391566	0.391566
78.086	2185.53	0.391198	0.391198
78.196	2151.89	0.390864	0.390864
78.306	2119.09	0.390644	0.390644
78.406	2089.39	0.390261	0.390261
78.516	2056.57	0.389958	0.389958
78.616	2027.67	0.389734	0.389734
78.726	1995.2	0.389376	0.389376
78.836	1963.42	0.389137	0.389137
78.946	1931.93	0.388877	0.388877
79.046	1903.14	0.388573	0.388573
79.156	1871.98	0.388292	0.388292
79.266	1840.12	0.387966	0.387966
79.366	1812.17	0.387657	0.387657
79.476	1781.46	0.387434	0.387434
79.586	1751.21	0.387117	0.387117
79.696	1720	0.386761	0.386761
79.796	1692.32	0.386557	0.386557
79.906	1661.82	0.38626	0.38626
80.016	1632.53	0.385865	0.385865
80.116	1605.48	0.385677	0.385677
80.226	1576.73	0.385412	0.385412
80.336	1547.68	0.385026	0.385026
80.446	1518.29	0.384772	0.384772
80.546	1492.32	0.384488	0.384488
80.656	1463.35	0.384126	0.384126
80.766	1435.01	0.383912	0.383912
80.866	1409.71	0.3836	0.3836
80.976	1380.67	0.383266	0.383266
81.086	1353.18	0.382978	0.382978
81.196	1326.64	0.382662	0.382662
81.296	1302.5	0.382412	0.382412
81.406	1275.7	0.38209	0.38209
81.516	1249.07	0.381812	0.381812
81.616	1225.65	0.381521	0.381521
81.726	1199.46	0.381237	0.381237
81.836	1173.39	0.380962	0.380962
81.946	1148.31	0.380648	0.380648
82.046	1124.53	0.380373	0.380373
82.156	1098.82	0.380074	0.380074
82.266	1073.65	0.379744	0.379744
82.366	1051.2	0.379472	0.379472
82.476	1025.9	0.37916	0.37916
82.586	1001.7	0.378814	0.378814
82.696	977.964	0.378516	0.378516
82.796	956.104	0.378265	0.378265
82.906	932.042	0.377964	0.377964
83.016	908.636	0.377617	0.377617
83.116	886.854	0.377349	0.377349
83.226	862.886	0.377077	0.377077
83.336	839.683	0.376652	0.376652
83.436	818.352	0.376426	0.376426
83.546	796.001	0.376153	0.376153
83.656	774.087	0.375733	0.375733
83.766	751.399	0.375466	0.375466
83.866	731.29	0.37522	0.37522
83.976	709.11	0.374792	0.374792
84.086	687.696	0.374558	0.374558
84.186	668.797	0.374273	0.374273
84.296	647.907	0.373861	0.373861
84.406	626.868	0.373649	0.373649
84.516	606.047	0.3733	0.3733
84.616	587.594	0.37294	0.37294
84.726	567.587	0.372708	0.372708
84.836	547.751	0.372349	0.372349
84.936	529.68	0.372028	0.372028
85.046	510.188	0.371712	0.371712
85.156	490.774	0.371316	0.371316
85.266	472.118	0.371012	0.371012
85.366	454.93	0.370733	0.370733
85.476	436.712	0.370369	0.370369
85.586	418.587	0.370062	0.370062
85.686	402.579	0.36971	0.36971
85.796	384.805	0.369354	0.369354
85.906	367.563	0.369016	0.369016
86.016	350.797	0.368638	0.368638
86.116	335.18	0.368332	0.368332
86.226	318.805	0.368016	0.368016
86.336	302.212	0.367557	0.367557
86.436	288.469	0.367301	0.367301
86.546	273.571	0.366965	0.366965
86.656	258.93	0.36649	0.36649
86.766	245.024	0.366208	0.366208
86.866	232.571	0.365853	0.365853
86.976	218.712	0.365461	0.365461
87.086	205.579	0.365144	0.365144
87.186	193.766	0.36478	0.36478
87.296	180.516	0.364361	0.364361
87.406	167.751	0.364053	0.364053
87.516	155.173	0.363552	0.363552
87.616	143.727	0.363152	0.363152
87.726	131.837	0.362772	0.362772
87.836	120.583	0.362366	0.362366
87.936	110.516	0.361968	0.361968
88.046	99.7389	0.361466	0.361466
88.156	90.3014	0.360974	0.360974
88.266	80.5514	0.360473	0.360473
88.366	72.485	0.360001	0.360001
88.476	63.1763	0.359409	0.359409
88.586	55.3169	0.358785	0.358785
88.686	49.1919	0.358296	0.358296
88.686	49.1919	0.358296	0.358296
88.696	48.5864	0.35818	0.35818
88.726	47.0083	0.358002	0.358002
88.866	46.0147	0.357702	0.357702
88.876	46.0772	0.357706	0.357706
