# Supplementary material for: Data compilation on the effect of grain size, temperature, and texture on the strength of a single-phase FCC MnFeNi medium-entropy alloy
Source: Data Brief. 2019 Nov 15;28:104807. doi: 10.1016/j.dib.2019.104807 (PMC6909151; doi:10.1016/j.dib.2019.104807)
Supplement: Multimedia component 1 [file mmc1.zip › Compression_Tests/293K/MnFeNi_1373K_30min_RT.xlsx]

## Sheet: MnFeNi_1373K_30min_RT
Name	MnFeNi_1373K_30min_RT
Diameter	4.08	mm
Sample height	8.04	mm
Gage length	8.04	mm
Speed ​​during measurement	0.48	mm/min
Time	Force	Crosshead Displacement	Crosshead Displacement
s	N	mm	mm
13.1667	174.968	0	0
13.2467	175.481	6.20122e-05	6.20122e-05
13.2766	175.489	6.20124e-05	6.20124e-05
13.2766	175.489	6.20124e-05	6.20124e-05
13.3767	175.039	2.06708e-05	2.06708e-05
13.4866	175.165	2.06708e-05	2.06708e-05
13.5966	178.827	0.000392485	0.000392485
13.6967	185.616	0.00123982	0.00123982
13.8067	192.128	0.00210814	0.00210814
13.9166	198.316	0.00299697	0.00299697
14.0266	203.976	0.00386529	0.00386529
14.1267	208.476	0.00467114	0.00467114
14.2366	213.659	0.00553946	0.00553946
14.3466	221.042	0.00644927	0.00644927
14.4467	226.316	0.00723462	0.00723462
14.5567	232.788	0.00814395	0.00814395
14.6666	238.843	0.00901227	0.00901227
14.7766	245.441	0.00990109	0.00990109
14.8767	250.999	0.0106864	0.0106864
14.9866	257.976	0.0115753	0.0115753
15.0966	264.96	0.0124436	0.0124436
15.1967	271.648	0.0132704	0.0132704
15.3067	278.976	0.0141387	0.0141387
15.4166	286.659	0.0150276	0.0150276
15.5266	294.32	0.0159164	0.0159164
15.6267	301.55	0.0167223	0.0167223
15.7366	309.331	0.0175906	0.0175906
15.8466	317.48	0.0184589	0.0184589
15.9467	325.269	0.0192647	0.0192647
16.0567	333.995	0.0201536	0.0201536
16.1666	342.73	0.0210424	0.0210424
16.2766	351.499	0.0219312	0.0219312
16.3767	359.53	0.0227376	0.0227376
16.4866	368.226	0.0236059	0.0236059
16.5966	377.687	0.0244945	0.0244945
16.6967	385.769	0.0252803	0.0252803
16.8067	395.3	0.0261896	0.0261896
16.9166	404.921	0.0270784	0.0270784
17.0266	414.487	0.0279468	0.0279468
17.1267	423.3	0.0287736	0.0287736
17.2366	432.804	0.0296417	0.0296417
17.3466	442.241	0.03051	0.03051
17.4467	451.374	0.0313368	0.0313368
17.5567	461.632	0.0322047	0.0322047
17.6666	471.335	0.033073	0.033073
17.7766	481.691	0.0339618	0.0339618
17.8767	490.933	0.0347682	0.0347682
17.9866	501.343	0.035657	0.035657
18.0966	511.921	0.0365458	0.0365458
18.1967	521.226	0.0373726	0.0373726
18.3067	532.062	0.03822	0.03822
18.4166	544.054	0.0391089	0.0391089
18.5167	553.89	0.0399148	0.0399148
18.6267	565.66	0.0407831	0.0407831
18.7366	576.816	0.0416929	0.0416929
18.8367	587.176	0.0424578	0.0424578
18.9467	599.019	0.0433256	0.0433256
19.0566	611.144	0.0442354	0.0442354
19.1666	623.511	0.0451242	0.0451242
19.2667	634.453	0.0459301	0.0459301
19.3767	646.238	0.0467984	0.0467984
19.4866	658.418	0.0476872	0.0476872
19.5867	669.511	0.0484936	0.0484936
19.6967	681.808	0.0493824	0.0493824
19.8066	693.98	0.0502502	0.0502502
19.9166	707.027	0.0511391	0.0511391
20.0167	718.269	0.0519247	0.0519247
20.1267	730.965	0.0528345	0.0528345
20.2366	743.777	0.0537023	0.0537023
20.3367	755.394	0.0544881	0.0544881
20.4467	768.254	0.055356	0.055356
20.5566	781.465	0.0562658	0.0562658
20.6666	794.754	0.0571336	0.0571336
20.7667	806.668	0.05794	0.05794
20.8767	819.98	0.0588083	0.0588083
20.9866	834.121	0.0596971	0.0596971
21.0867	846.59	0.060503	0.060503
21.1967	861.465	0.0613713	0.0613713
21.3066	876.426	0.0622601	0.0622601
21.4166	890.621	0.0631074	0.0631074
21.5167	904.324	0.0639343	0.0639343
21.6267	918.386	0.0648441	0.0648441
21.7366	932.777	0.0657122	0.0657122
21.8367	945.902	0.0665185	0.0665185
21.9467	959.832	0.0673863	0.0673863
22.0566	974.168	0.0682547	0.0682547
22.1666	989.394	0.069164	0.069164
22.2667	1001.68	0.0699288	0.0699288
22.3767	1016.25	0.0708177	0.0708177
22.4866	1031.52	0.0717275	0.0717275
22.5867	1043.77	0.0724713	0.0724713
22.6967	1058.48	0.0733396	0.0733396
22.8066	1072.94	0.074249	0.074249
22.9166	1086.9	0.0751378	0.0751378
23.0167	1099.53	0.0759441	0.0759441
23.1267	1113.61	0.0768125	0.0768125
23.2366	1127.07	0.0776803	0.0776803
23.3367	1139.74	0.0784866	0.0784866
23.4467	1152.95	0.079355	0.079355
23.5566	1165.38	0.0802438	0.0802438
23.6567	1177.13	0.0810291	0.0810291
23.7667	1190.75	0.0818975	0.0818975
23.8766	1203.92	0.0827863	0.0827863
23.9866	1217.43	0.0836959	0.0836959
24.0867	1229.77	0.0844607	0.0844607
24.1967	1242.88	0.08537	0.08537
24.3066	1256.54	0.0862383	0.0862383
24.4067	1268.49	0.0870237	0.0870237
24.5167	1281.95	0.0879125	0.0879125
24.6266	1295.78	0.0887808	0.0887808
24.7366	1309.66	0.0896694	0.0896694
24.8367	1321.88	0.0904553	0.0904553
24.9467	1336.2	0.0913441	0.0913441
25.0566	1350.32	0.0922119	0.0922119
25.1567	1363.14	0.0930183	0.0930183
25.2667	1377.66	0.0938866	0.0938866
25.3766	1392.51	0.0947754	0.0947754
25.4866	1406.5	0.0956432	0.0956432
25.5867	1419.48	0.0964701	0.0964701
25.6967	1433.98	0.0973384	0.0973384
25.8066	1448.48	0.0982272	0.0982272
25.9067	1462.31	0.0990126	0.0990126
26.0167	1477.12	0.0998809	0.0998809
26.1266	1492.07	0.10077	0.10077
26.2366	1508.04	0.101659	0.101659
26.3367	1523.07	0.102444	0.102444
26.4467	1539.16	0.103312	0.103312
26.5566	1555.29	0.104222	0.104222
26.6567	1569	0.104966	0.104966
26.7667	1585.05	0.105876	0.105876
26.8766	1601.23	0.106764	0.106764
26.9866	1616.95	0.107633	0.107633
27.0867	1631.52	0.108418	0.108418
27.1967	1646.49	0.109286	0.109286
27.3066	1661.22	0.110154	0.110154
27.4067	1675.27	0.11096	0.11096
27.5167	1690.11	0.111829	0.111829
27.6266	1705.29	0.112718	0.112718
27.7366	1719.64	0.113606	0.113606
27.8367	1732.41	0.114392	0.114392
27.9467	1746.75	0.11526	0.11526
28.0566	1760.59	0.116128	0.116128
28.1567	1772.23	0.116955	0.116955
28.2667	1785.39	0.117823	0.117823
28.3766	1797.5	0.118691	0.118691
28.4767	1808.66	0.119477	0.119477
28.5867	1820.2	0.120386	0.120386
28.6966	1831.84	0.121255	0.121255
28.8066	1842.91	0.122123	0.122123
28.9067	1852.54	0.122929	0.122929
29.0166	1862.26	0.123797	0.123797
29.1266	1871.69	0.124665	0.124665
29.2267	1879.84	0.125492	0.125492
29.3367	1887.31	0.12634	0.12634
29.4466	1894.62	0.127228	0.127228
29.5566	1901.69	0.128138	0.128138
29.6567	1906.74	0.128903	0.128903
29.7666	1913.14	0.129791	0.129791
29.8766	1918.6	0.13068	0.13068
29.9767	1923.25	0.131507	0.131507
30.0867	1927.76	0.132355	0.132355
30.1966	1932.24	0.133244	0.133244
30.3066	1936.17	0.134112	0.134112
30.4067	1939.91	0.134918	0.134918
30.5166	1944.21	0.135807	0.135807
30.6266	1948.4	0.136654	0.136654
30.7267	1951.96	0.13746	0.13746
30.8367	1956.48	0.138329	0.138329
30.9466	1960.66	0.139218	0.139218
31.0566	1965.2	0.140106	0.140106
31.1567	1968.94	0.140892	0.140892
31.2666	1972.92	0.141801	0.141801
31.3766	1976.91	0.14267	0.14267
31.4767	1981.18	0.143455	0.143455
31.5867	1985.55	0.144323	0.144323
31.6966	1990.23	0.145212	0.145212
31.8066	1994.84	0.146101	0.146101
31.9067	1998.72	0.146866	0.146866
32.0166	2003.42	0.147755	0.147755
32.1266	2007.8	0.148664	0.148664
32.2267	2011.75	0.149449	0.149449
32.3367	2016.69	0.150359	0.150359
32.4466	2020.55	0.151227	0.151227
32.5566	2024.78	0.152116	0.152116
32.6567	2028.44	0.152902	0.152902
32.7666	2032.75	0.153769	0.153769
32.8766	2037.1	0.154658	0.154658
32.9767	2040.76	0.155444	0.155444
33.0867	2044.88	0.156353	0.156353
33.1966	2049.12	0.157222	0.157222
33.3066	2053.41	0.158111	0.158111
33.4067	2056.98	0.158937	0.158937
33.5166	2060.78	0.159785	0.159785
33.6167	2064.34	0.160591	0.160591
33.7267	2068.88	0.16148	0.16148
33.8366	2072.65	0.162348	0.162348
33.9466	2077.61	0.163237	0.163237
34.0467	2081.79	0.164023	0.164023
34.1567	2085.75	0.16489	0.16489
34.2666	2090.51	0.1658	0.1658
34.3667	2093.91	0.166586	0.166586
34.4767	2098.21	0.167454	0.167454
34.5866	2102.24	0.168342	0.168342
34.6966	2106.65	0.169211	0.169211
34.7967	2110.74	0.170038	0.170038
34.9067	2114.95	0.170906	0.170906
35.0166	2118.95	0.171795	0.171795
35.1167	2122.84	0.172622	0.172622
35.2267	2126.41	0.173489	0.173489
35.3366	2129.98	0.174337	0.174337
35.4466	2134.4	0.175247	0.175247
35.5467	2137.97	0.176073	0.176073
35.6567	2141.76	0.176921	0.176921
35.7666	2145.41	0.177789	0.177789
35.8667	2149.18	0.178616	0.178616
35.9767	2154.01	0.179505	0.179505
36.0866	2158.27	0.180394	0.180394
36.1966	2162.12	0.181262	0.181262
36.2967	2165.34	0.182047	0.182047
36.4067	2168.46	0.182936	0.182936
36.5166	2172.24	0.183804	0.183804
36.6167	2176.14	0.184631	0.184631
36.7267	2180.73	0.18552	0.18552
36.8366	2184.58	0.186388	0.186388
36.9466	2188.51	0.187256	0.187256
37.0467	2192.51	0.188083	0.188083
37.1567	2196.23	0.188951	0.188951
37.2666	2200.15	0.18984	0.18984
37.3667	2203.86	0.190646	0.190646
37.4767	2207.54	0.191535	0.191535
37.5866	2210.75	0.192403	0.192403
37.6966	2214.36	0.193313	0.193313
37.7967	2216.78	0.194099	0.194099
37.9067	2220.94	0.194987	0.194987
38.0166	2225.23	0.195876	0.195876
38.1167	2228.56	0.196682	0.196682
38.2267	2232.21	0.197571	0.197571
38.3366	2235.54	0.19846	0.19846
38.4367	2238.44	0.199246	0.199246
38.5467	2242.14	0.200134	0.200134
38.6566	2245.93	0.201002	0.201002
38.7666	2249.33	0.201891	0.201891
38.8667	2252.06	0.202677	0.202677
38.9767	2255.86	0.203586	0.203586
39.0866	2259.47	0.204475	0.204475
39.1867	2262.97	0.20526	0.20526
39.2967	2266.64	0.206129	0.206129
39.4066	2270.35	0.207038	0.207038
39.5166	2274.33	0.207948	0.207948
39.6167	2277.9	0.208712	0.208712
39.7267	2280.99	0.209601	0.209601
39.8366	2284.45	0.21047	0.21047
39.9367	2287.19	0.211296	0.211296
40.0467	2290.95	0.212165	0.212165
40.1566	2293.85	0.213012	0.213012
40.2666	2297.62	0.213942	0.213942
40.3667	2300.61	0.214728	0.214728
40.4767	2303.98	0.215596	0.215596
40.5866	2307.55	0.216505	0.216505
40.6867	2310.38	0.217291	0.217291
40.7967	2313.28	0.21818	0.21818
40.9066	2316.46	0.219068	0.219068
41.0166	2320.1	0.219937	0.219937
41.1167	2322.95	0.220722	0.220722
41.2267	2326.74	0.221611	0.221611
41.3366	2329.96	0.2225	0.2225
41.4367	2332.54	0.223306	0.223306
41.5467	2335.59	0.224195	0.224195
41.6566	2338.75	0.225063	0.225063
41.7666	2342.53	0.225952	0.225952
41.8667	2345.39	0.226737	0.226737
41.9767	2348.79	0.227626	0.227626
42.0866	2351.78	0.228515	0.228515
42.1867	2354.3	0.229301	0.229301
42.2967	2358.13	0.230169	0.230169
42.4066	2361.79	0.231058	0.231058
42.5166	2365.05	0.231926	0.231926
42.6167	2368.19	0.232753	0.232753
42.7267	2370.87	0.233621	0.233621
42.8366	2374.02	0.23451	0.23451
42.9367	2377.06	0.235337	0.235337
43.0467	2379.49	0.236225	0.236225
43.1566	2382	0.237073	0.237073
43.2666	2385.6	0.237962	0.237962
43.3667	2388.62	0.238747	0.238747
43.4766	2391.78	0.239636	0.239636
43.5866	2394.49	0.240504	0.240504
43.6867	2397.45	0.241269	0.241269
43.7966	2400.79	0.242179	0.242179
43.9066	2403.8	0.243047	0.243047
44.0067	2406.61	0.243853	0.243853
44.1167	2409.7	0.244742	0.244742
44.2266	2412.54	0.24561	0.24561
44.3366	2415.45	0.246499	0.246499
44.4367	2418.46	0.247305	0.247305
44.5466	2421.72	0.248173	0.248173
44.6566	2424.95	0.249062	0.249062
44.7567	2427.96	0.249827	0.249827
44.8667	2431.06	0.250716	0.250716
44.9766	2433.92	0.251584	0.251584
45.0866	2437.48	0.252472	0.252472
45.1867	2440.57	0.253299	0.253299
45.2966	2443.6	0.254147	0.254147
45.4066	2446.73	0.255036	0.255036
45.5067	2449.49	0.255842	0.255842
45.6167	2452.5	0.25671	0.25671
45.7266	2454.91	0.257599	0.257599
45.8366	2457.34	0.258467	0.258467
45.9367	2460.31	0.259253	0.259253
46.0466	2463.36	0.260121	0.260121
46.1566	2466.46	0.26103	0.26103
46.2567	2469.57	0.261816	0.261816
46.3667	2472.34	0.262725	0.262725
46.4766	2474.86	0.263573	0.263573
46.5866	2478.36	0.264462	0.264462
46.6867	2480.7	0.265268	0.265268
46.7966	2484.02	0.266136	0.266136
46.9066	2487.33	0.267025	0.267025
47.0067	2489.84	0.26781	0.26781
47.1167	2493.13	0.268679	0.268679
47.2266	2495.89	0.269546	0.269546
47.3366	2498.41	0.270435	0.270435
47.4367	2501.83	0.271242	0.271242
47.5466	2505.37	0.27211	0.27211
47.6566	2508.75	0.272999	0.272999
47.7567	2511.64	0.273805	0.273805
47.8667	2513.75	0.274673	0.274673
47.9766	2516.94	0.275541	0.275541
48.0866	2520.94	0.276451	0.276451
48.1867	2523.17	0.277215	0.277215
48.2966	2525.34	0.278084	0.278084
48.3967	2527.19	0.27889	0.27889
48.5067	2530.62	0.279758	0.279758
48.6166	2533.42	0.280626	0.280626
48.7266	2536.4	0.281515	0.281515
48.8267	2538.89	0.282321	0.282321
48.9367	2541.53	0.283189	0.283189
49.0466	2544.05	0.284057	0.284057
49.1467	2547.16	0.284864	0.284864
49.2567	2550.36	0.285752	0.285752
49.3666	2552.62	0.2866	0.2866
49.4766	2555.26	0.287489	0.287489
49.5767	2558.26	0.288274	0.288274
49.6867	2562.07	0.289184	0.289184
49.7966	2564.96	0.290052	0.290052
49.8967	2568.03	0.290858	0.290858
50.0067	2570.77	0.291747	0.291747
50.1166	2573.43	0.292595	0.292595
50.2266	2575.83	0.293504	0.293504
50.3267	2578.91	0.29429	0.29429
50.4367	2581.73	0.295179	0.295179
50.5466	2584.86	0.296046	0.296046
50.6467	2587.46	0.296853	0.296853
50.7567	2590.05	0.2977	0.2977
50.8666	2592.67	0.298589	0.298589
50.9766	2595.72	0.299457	0.299457
51.0767	2598.83	0.300284	0.300284
51.1867	2601.38	0.301152	0.301152
51.2966	2604.25	0.302041	0.302041
51.3967	2606.76	0.302827	0.302827
51.5067	2609.83	0.303716	0.303716
51.6166	2611.73	0.304583	0.304583
51.7266	2614.14	0.305452	0.305452
51.8267	2616.48	0.306237	0.306237
51.9367	2618.87	0.307126	0.307126
52.0466	2621.81	0.308015	0.308015
52.1467	2624.21	0.308821	0.308821
52.2567	2627.12	0.309689	0.309689
52.3666	2630.22	0.310578	0.310578
52.4766	2633.42	0.311467	0.311467
52.5767	2635.24	0.312253	0.312253
52.6867	2638.55	0.313142	0.313142
52.7966	2641.53	0.314009	0.314009
52.8967	2644.63	0.314816	0.314816
53.0067	2647.22	0.315684	0.315684
53.1166	2650.17	0.316552	0.316552
53.2266	2653.11	0.317441	0.317441
53.3267	2655.31	0.318247	0.318247
53.4366	2658.03	0.319136	0.319136
53.5466	2660.54	0.320004	0.320004
53.6467	2662.93	0.32081	0.32081
53.7567	2665.84	0.32172	0.32172
53.8666	2668.55	0.322588	0.322588
53.9667	2671.35	0.323415	0.323415
54.0767	2673.38	0.324242	0.324242
54.1866	2676.1	0.325151	0.325151
54.2966	2678.98	0.326019	0.326019
54.3967	2681.95	0.326825	0.326825
54.5067	2684.75	0.327693	0.327693
54.6166	2687.2	0.328582	0.328582
54.7167	2689.76	0.329389	0.329389
54.8267	2691.83	0.330277	0.330277
54.9366	2694.62	0.331146	0.331146
55.0466	2697.23	0.332014	0.332014
55.1467	2699.84	0.332799	0.332799
55.2567	2702.76	0.333709	0.333709
55.3666	2706.11	0.334577	0.334577
55.4667	2708.28	0.335383	0.335383
55.5767	2711.59	0.336272	0.336272
55.6866	2714.14	0.33714	0.33714
55.7966	2717.17	0.338029	0.338029
55.8967	2719.49	0.338835	0.338835
56.0067	2722.71	0.339724	0.339724
56.1166	2725.47	0.340592	0.340592
56.2167	2727.7	0.341398	0.341398
56.3267	2729.99	0.342266	0.342266
56.4366	2732.95	0.343155	0.343155
56.5466	2735.36	0.344044	0.344044
56.6467	2737.8	0.34485	0.34485
56.7567	2740.6	0.345739	0.345739
56.8666	2742.89	0.346607	0.346607
56.9667	2745.55	0.347434	0.347434
57.0767	2748.31	0.348302	0.348302
57.1866	2751.11	0.34917	0.34917
57.2966	2753.72	0.350059	0.350059
57.3967	2755.62	0.350824	0.350824
57.5067	2758.56	0.351733	0.351733
57.6166	2761.89	0.352602	0.352602
57.7167	2765.19	0.353429	0.353429
57.8267	2767.35	0.354297	0.354297
57.9366	2770.74	0.355165	0.355165
58.0466	2773.54	0.356054	0.356054
58.1467	2776.05	0.356881	0.356881
58.2567	2778.46	0.357749	0.357749
58.3666	2781.04	0.358638	0.358638
58.4667	2783.62	0.359464	0.359464
58.5766	2786.35	0.360333	0.360333
58.6866	2788.49	0.361201	0.361201
58.7867	2791.41	0.361986	0.361986
58.8967	2794	0.362875	0.362875
59.0066	2796.3	0.363785	0.363785
59.1166	2798.96	0.364694	0.364694
59.2167	2801.15	0.36548	0.36548
59.3266	2804.18	0.366368	0.366368
59.4366	2806.97	0.367257	0.367257
59.5367	2809.11	0.368064	0.368064
59.6467	2812.12	0.368952	0.368952
59.7566	2814.55	0.3698	0.3698
59.8666	2816.97	0.370689	0.370689
59.9667	2819.09	0.371474	0.371474
60.0766	2822.16	0.372384	0.372384
60.1866	2825.42	0.373273	0.373273
60.2867	2828.06	0.374058	0.374058
60.3967	2830.59	0.374926	0.374926
60.5066	2833.47	0.375815	0.375815
60.6166	2836.12	0.376704	0.376704
60.7167	2838.72	0.37751	0.37751
60.8266	2841.96	0.37842	0.37842
60.9366	2844.15	0.379288	0.379288
61.0367	2846.89	0.380073	0.380073
61.1467	2849.33	0.380921	0.380921
61.2566	2851.73	0.38183	0.38183
61.3666	2854.88	0.38274	0.38274
61.4667	2857.23	0.383505	0.383505
61.5766	2859.44	0.384414	0.384414
61.6866	2862.38	0.385303	0.385303
61.7867	2864.8	0.38613	0.38613
61.8967	2866.92	0.386977	0.386977
62.0066	2869.39	0.387866	0.387866
62.1166	2871.7	0.388734	0.388734
62.2167	2874.38	0.38952	0.38952
62.3266	2876.97	0.390409	0.390409
62.4366	2879.47	0.391297	0.391297
62.5367	2881.63	0.392083	0.392083
62.6467	2884.35	0.392951	0.392951
62.7566	2887.63	0.39386	0.39386
62.8666	2890.61	0.39475	0.39475
62.9667	2893.17	0.395535	0.395535
63.0766	2895.98	0.396424	0.396424
63.1866	2898.02	0.397292	0.397292
63.2867	2900.6	0.398098	0.398098
63.3967	2903.17	0.398966	0.398966
63.5066	2905.72	0.399855	0.399855
63.6067	2908.6	0.400682	0.400682
63.7167	2911.12	0.40155	0.40155
63.8266	2913.31	0.402419	0.402419
63.9267	2916.24	0.403245	0.403245
64.0367	2918.48	0.404113	0.404113
64.1466	2920.91	0.404982	0.404982
64.2566	2922.66	0.405891	0.405891
64.3567	2925.39	0.406697	0.406697
64.4667	2928.02	0.407545	0.407545
64.5766	2930.5	0.408413	0.408413
64.6767	2932.71	0.409219	0.409219
64.7867	2935.86	0.410108	0.410108
64.8966	2937.98	0.410997	0.410997
65.0066	2940.3	0.411844	0.411844
65.1067	2942.68	0.41265	0.41265
65.2167	2945.14	0.413539	0.413539
65.3266	2947.84	0.414407	0.414407
65.4267	2950.47	0.415214	0.415214
65.5367	2953.42	0.416103	0.416103
65.6466	2955.78	0.41697	0.41697
65.7566	2958.65	0.417859	0.417859
65.8567	2960.4	0.418624	0.418624
65.9667	2963.74	0.419534	0.419534
66.0766	2966.71	0.420402	0.420402
66.1767	2969.26	0.421208	0.421208
66.2867	2971.86	0.422076	0.422076
66.3966	2974.34	0.422965	0.422965
66.5066	2977.11	0.423854	0.423854
66.6067	2979.19	0.424639	0.424639
66.7167	2981.78	0.425508	0.425508
66.8266	2984.44	0.426397	0.426397
66.9267	2986.59	0.427203	0.427203
67.0367	2989.01	0.42805	0.42805
67.1466	2991.54	0.428939	0.428939
67.2566	2994.06	0.429807	0.429807
67.3567	2996.77	0.430634	0.430634
67.4667	2999.07	0.431502	0.431502
67.5766	3001.36	0.432391	0.432391
67.6767	3003.72	0.433177	0.433177
67.7867	3006.78	0.434065	0.434065
67.8966	3008.93	0.434933	0.434933
68.0066	3011.6	0.435802	0.435802
68.1067	3014.25	0.436608	0.436608
68.2167	3017.07	0.437476	0.437476
68.3266	3019.77	0.438365	0.438365
68.4267	3021.69	0.439171	0.439171
68.5367	3024.52	0.440039	0.440039
68.6466	3027.7	0.440928	0.440928
68.7467	3030.01	0.441713	0.441713
68.8567	3032.63	0.442603	0.442603
68.9666	3035.16	0.44347	0.44347
69.0766	3037.68	0.444339	0.444339
69.1767	3040.03	0.445145	0.445145
69.2867	3042.62	0.446034	0.446034
69.3966	3045.34	0.446902	0.446902
69.4967	3046.95	0.447667	0.447667
69.6067	3049.28	0.448535	0.448535
69.7166	3052.29	0.449445	0.449445
69.8266	3055.46	0.450312	0.450312
69.9267	3057.93	0.451119	0.451119
70.0367	3060.01	0.451987	0.451987
70.1466	3062.55	0.452876	0.452876
70.2467	3064.98	0.453661	0.453661
70.3567	3067.57	0.45455	0.45455
70.4666	3070.09	0.455439	0.455439
70.5766	3072.25	0.456287	0.456287
70.6767	3074.85	0.457092	0.457092
70.7867	3077.73	0.457981	0.457981
70.8966	3080.97	0.45887	0.45887
70.9967	3083.69	0.459656	0.459656
71.1067	3086.79	0.460545	0.460545
71.2166	3089.05	0.461413	0.461413
71.3266	3091.52	0.462281	0.462281
71.4267	3094.12	0.463087	0.463087
71.5367	3096.63	0.463955	0.463955
71.6466	3099.19	0.464844	0.464844
71.7467	3101.5	0.46563	0.46563
71.8567	3104.02	0.466519	0.466519
71.9666	3106.46	0.467407	0.467407
72.0766	3109.16	0.468276	0.468276
72.1767	3111.3	0.469061	0.469061
72.2867	3114.03	0.46995	0.46995
72.3966	3116.82	0.470839	0.470839
72.4967	3119.09	0.471666	0.471666
72.6067	3121.63	0.472533	0.472533
72.7166	3123.84	0.473422	0.473422
72.8266	3126.06	0.47427	0.47427
72.9267	3129.05	0.475076	0.475076
73.0367	3131.75	0.475965	0.475965
73.1466	3134.12	0.476833	0.476833
73.2467	3136.48	0.477618	0.477618
73.3567	3139.66	0.478487	0.478487
73.4666	3142.64	0.479396	0.479396
73.5667	3144.94	0.480203	0.480203
73.6767	3147.62	0.481071	0.481071
73.7866	3149.64	0.481939	0.481939
73.8966	3152.47	0.482807	0.482807
73.9967	3154.85	0.483613	0.483613
74.1066	3157.92	0.484523	0.484523
74.2166	3160.03	0.48535	0.48535
74.3167	3162.39	0.486156	0.486156
74.4267	3165.14	0.487044	0.487044
74.5366	3168.11	0.487933	0.487933
74.6466	3171.06	0.488822	0.488822
74.7467	3173.05	0.489608	0.489608
74.8566	3175.08	0.490517	0.490517
74.9666	3177.65	0.491365	0.491365
75.0667	3179.95	0.492191	0.492191
75.1767	3182.13	0.49306	0.49306
75.2866	3184.75	0.493949	0.493949
75.3966	3187.23	0.494817	0.494817
75.4967	3189.48	0.495623	0.495623
75.6066	3192.38	0.496512	0.496512
75.7166	3194.85	0.4974	0.4974
75.8167	3197.37	0.498207	0.498207
75.9267	3199.76	0.499075	0.499075
76.0366	3202.54	0.499964	0.499964
76.1466	3205.32	0.500832	0.500832
76.2467	3207.72	0.501638	0.501638
76.3566	3210.66	0.502486	0.502486
76.4666	3213.62	0.503395	0.503395
76.5667	3215.91	0.504181	0.504181
76.6767	3218.76	0.50507	0.50507
76.7866	3221.13	0.505937	0.505937
76.8966	3223.51	0.506826	0.506826
76.9967	3226.61	0.507653	0.507653
77.1066	3228.92	0.508521	0.508521
77.2166	3231.7	0.50939	0.50939
77.3167	3234.08	0.510217	0.510217
77.4267	3236.52	0.511084	0.511084
77.5366	3238.46	0.511953	0.511953
77.6466	3241.43	0.512821	0.512821
77.7467	3243.45	0.513627	0.513627
77.8566	3246.34	0.514537	0.514537
77.9666	3248.96	0.515426	0.515426
78.0667	3251.25	0.516211	0.516211
78.1767	3253.89	0.5171	0.5171
78.2866	3256.83	0.517989	0.517989
78.3966	3258.74	0.518877	0.518877
78.4967	3261.45	0.519663	0.519663
78.6066	3263.73	0.520552	0.520552
78.7067	3266.82	0.521337	0.521337
78.8167	3269.99	0.522226	0.522226
78.9266	3272.57	0.523094	0.523094
79.0366	3275.13	0.523983	0.523983
79.1367	3277.73	0.524789	0.524789
79.2467	3280.46	0.525699	0.525699
79.3566	3282.73	0.526547	0.526547
79.4567	3285.67	0.527373	0.527373
79.5667	3288.54	0.528241	0.528241
79.6766	3291.22	0.52913	0.52913
79.7866	3293.82	0.530019	0.530019
79.8867	3296.23	0.530825	0.530825
79.9967	3298.64	0.531693	0.531693
80.1066	3300.75	0.532562	0.532562
80.2067	3303.08	0.533388	0.533388
80.3167	3306.21	0.534277	0.534277
80.4266	3308.91	0.535166	0.535166
80.5366	3311.42	0.536055	0.536055
80.6367	3313.52	0.536861	0.536861
80.7467	3315.65	0.537729	0.537729
80.8566	3318.37	0.538597	0.538597
80.9567	3320.86	0.539424	0.539424
81.0667	3323.42	0.540272	0.540272
81.1766	3326.49	0.541181	0.541181
81.2866	3329.39	0.54207	0.54207
81.3867	3332.13	0.542856	0.542856
81.4967	3334.86	0.543745	0.543745
81.6066	3337.52	0.544613	0.544613
81.7067	3340.15	0.545439	0.545439
81.8167	3342.39	0.546308	0.546308
81.9266	3345.34	0.547217	0.547217
82.0366	3348.05	0.548106	0.548106
82.1367	3349.73	0.548892	0.548892
82.2467	3352.71	0.54976	0.54976
82.3566	3355.18	0.550648	0.550648
82.4567	3357.6	0.551434	0.551434
82.5667	3360.47	0.552323	0.552323
82.6766	3362.82	0.553191	0.553191
82.7866	3365.01	0.554101	0.554101
82.8867	3367.72	0.554906	0.554906
82.9967	3370.18	0.555795	0.555795
83.1066	3372.75	0.556664	0.556664
83.2067	3375	0.557449	0.557449
83.3167	3377.32	0.558338	0.558338
83.4266	3380.09	0.559227	0.559227
83.5267	3382.24	0.560013	0.560013
83.6367	3384.6	0.560901	0.560901
83.7466	3387.07	0.56179	0.56179
83.8566	3390.13	0.562638	0.562638
83.9567	3393.06	0.563464	0.563464
84.0667	3395.98	0.564353	0.564353
84.1766	3398.92	0.565222	0.565222
84.2767	3400.83	0.566048	0.566048
84.3867	3402.99	0.566875	0.566875
84.4966	3406.2	0.567785	0.567785
84.6066	3408.45	0.568673	0.568673
84.7067	3410.83	0.569459	0.569459
84.8167	3413.94	0.570348	0.570348
84.9266	3416.33	0.571236	0.571236
85.0267	3418.63	0.572043	0.572043
85.1367	3421.71	0.572911	0.572911
85.2466	3424.07	0.57382	0.57382
85.3566	3426.33	0.574668	0.574668
85.4567	3427.57	0.575474	0.575474
85.5667	3430.75	0.576342	0.576342
85.6766	3433.79	0.577231	0.577231
85.7767	3435.94	0.578038	0.578038
85.8867	3438.15	0.578906	0.578906
85.9966	3441.19	0.579794	0.579794
86.1066	3442.87	0.580642	0.580642
86.2067	3445.63	0.581448	0.581448
86.3167	3449.02	0.582316	0.582316
86.4266	3452.38	0.583205	0.583205
86.5267	3455.27	0.584011	0.584011
86.6367	3458.64	0.58492	0.58492
86.7466	3461.59	0.585789	0.585789
86.8566	3463.86	0.586657	0.586657
86.9567	3465.83	0.587442	0.587442
87.0667	3468.63	0.588331	0.588331
87.1766	3471.12	0.58922	0.58922
87.2767	3473.7	0.590006	0.590006
87.3867	3476.58	0.590853	0.590853
87.4966	3479.62	0.591763	0.591763
87.6066	3482.12	0.592631	0.592631
87.7067	3484.51	0.593458	0.593458
87.8167	3486.77	0.594326	0.594326
87.9266	3489.78	0.595215	0.595215
88.0267	3492.52	0.596	0.596
88.1367	3494.63	0.596889	0.596889
88.2466	3497.06	0.597757	0.597757
88.3566	3499.91	0.598584	0.598584
88.4567	3502.48	0.599432	0.599432
88.5666	3504.86	0.6003	0.6003
88.6766	3507.13	0.601189	0.601189
88.7767	3509.33	0.601974	0.601974
88.8866	3512.52	0.602863	0.602863
88.9966	3514.85	0.603731	0.603731
89.0967	3517.36	0.604537	0.604537
89.2067	3520.57	0.605405	0.605405
89.3166	3523.34	0.606294	0.606294
89.4266	3525.84	0.607183	0.607183
89.5267	3527.87	0.607948	0.607948
89.6366	3531.03	0.608858	0.608858
89.7466	3533.67	0.609705	0.609705
89.8467	3536.73	0.610532	0.610532
89.9567	3539.87	0.6114	0.6114
90.0666	3542.22	0.612289	0.612289
90.1766	3544.68	0.613157	0.613157
90.2767	3546.93	0.613963	0.613963
90.3866	3549.46	0.614831	0.614831
90.4966	3552.37	0.61572	0.61572
90.5967	3554.26	0.616485	0.616485
90.7067	3556.46	0.617374	0.617374
90.8166	3559.32	0.618263	0.618263
90.9266	3562.3	0.61911	0.61911
91.0267	3564.72	0.619916	0.619916
91.1366	3567.19	0.620784	0.620784
91.2466	3570.18	0.621673	0.621673
91.3467	3572.45	0.622479	0.622479
91.4567	3575.24	0.623368	0.623368
91.5666	3577.5	0.624237	0.624237
91.6766	3579.97	0.625084	0.625084
91.7767	3582.81	0.625911	0.625911
91.8866	3585.26	0.626779	0.626779
91.9966	3587.89	0.627647	0.627647
92.0967	3590.83	0.628453	0.628453
92.2067	3593.88	0.629342	0.629342
92.3166	3596.42	0.63021	0.63021
92.4266	3599.09	0.631099	0.631099
92.5267	3601.01	0.631885	0.631885
92.6366	3604.43	0.632774	0.632774
92.7466	3606.38	0.633641	0.633641
92.8467	3609.1	0.634448	0.634448
92.9567	3612.04	0.635337	0.635337
93.0666	3614.57	0.636184	0.636184
93.1766	3617.59	0.637073	0.637073
93.2767	3619.91	0.6379	0.6379
93.3866	3622.64	0.638768	0.638768
93.4867	3625.1	0.639574	0.639574
93.5967	3627.39	0.640442	0.640442
93.7066	3629.85	0.641331	0.641331
93.8166	3632.57	0.642199	0.642199
93.9167	3634.52	0.642985	0.642985
94.0267	3637.44	0.643874	0.643874
94.1366	3639.71	0.644742	0.644742
94.2367	3642.5	0.645548	0.645548
94.3467	3645	0.646437	0.646437
94.4566	3648.3	0.647305	0.647305
94.5666	3651.31	0.648173	0.648173
94.6667	3654.37	0.64898	0.64898
94.7767	3656.9	0.649847	0.649847
94.8866	3659.4	0.650757	0.650757
94.9867	3661.57	0.651543	0.651543
95.0967	3664.47	0.652411	0.652411
95.2066	3666.95	0.6533	0.6533
95.3166	3669.47	0.654168	0.654168
95.4167	3671.42	0.654953	0.654953
95.5267	3674.58	0.655842	0.655842
95.6366	3677.19	0.656731	0.656731
95.7367	3679.81	0.657537	0.657537
95.8467	3683.15	0.658426	0.658426
95.9566	3685.39	0.659315	0.659315
96.0666	3687.25	0.660204	0.660204
96.1667	3689.6	0.660989	0.660989
96.2767	3692.51	0.661878	0.661878
96.3866	3695.44	0.662767	0.662767
96.4867	3697.51	0.663552	0.663552
96.5967	3700.08	0.66442	0.66442
96.7066	3703.04	0.665309	0.665309
96.8166	3705.78	0.666198	0.666198
96.9167	3708.07	0.667004	0.667004
97.0267	3710.42	0.667893	0.667893
97.1366	3712.92	0.668741	0.668741
97.2367	3716.29	0.669567	0.669567
97.3467	3718.83	0.670436	0.670436
97.4566	3722.39	0.671304	0.671304
97.5666	3725.09	0.672172	0.672172
97.6667	3727.46	0.672978	0.672978
97.7767	3730.12	0.673867	0.673867
97.8866	3733.24	0.674756	0.674756
97.9867	3735.85	0.675562	0.675562
98.0967	3738.63	0.67643	0.67643
98.2066	3741.21	0.677319	0.677319
98.3166	3744.21	0.678208	0.678208
98.4167	3746.6	0.678993	0.678993
98.5266	3748.99	0.679903	0.679903
98.6366	3751.45	0.680771	0.680771
98.7367	3753.63	0.681577	0.681577
98.8467	3755.88	0.682445	0.682445
98.9566	3758.82	0.683334	0.683334
99.0567	3761.35	0.684141	0.684141
99.1667	3764.55	0.685029	0.685029
99.2766	3766.75	0.685897	0.685897
99.3866	3769.18	0.686786	0.686786
99.4867	3771.6	0.687592	0.687592
99.5967	3775.22	0.688481	0.688481
99.7066	3777.56	0.689349	0.689349
99.8067	3780.16	0.690135	0.690135
99.9167	3783.63	0.691024	0.691024
100.027	3786.73	0.691892	0.691892
100.137	3788.7	0.692781	0.692781
100.237	3791.65	0.693607	0.693607
100.347	3794.54	0.694496	0.694496
100.457	3796.85	0.695365	0.695365
100.557	3799.76	0.69615	0.69615
100.667	3803.11	0.697039	0.697039
100.777	3805.75	0.697969	0.697969
100.887	3807.67	0.698817	0.698817
100.987	3810.21	0.699602	0.699602
101.097	3813.77	0.700512	0.700512
101.207	3815.98	0.70138	0.70138
101.307	3817.62	0.702165	0.702165
101.417	3821.18	0.703054	0.703054
101.527	3824.36	0.703964	0.703964
101.637	3826.94	0.704853	0.704853
101.737	3828.77	0.705658	0.705658
101.847	3831.11	0.706547	0.706547
101.957	3833.83	0.707416	0.707416
102.057	3835.69	0.708222	0.708222
102.167	3838.53	0.70909	0.70909
102.277	3841.72	0.709979	0.709979
102.387	3844.54	0.710847	0.710847
102.487	3847.72	0.711653	0.711653
102.597	3850.71	0.712542	0.712542
102.707	3853.55	0.713431	0.713431
102.807	3855.73	0.714217	0.714217
102.917	3858.93	0.715105	0.715105
103.027	3862.05	0.715994	0.715994
103.137	3865.54	0.716904	0.716904
103.237	3867.64	0.71771	0.71771
103.347	3869.91	0.718578	0.718578
103.457	3872.03	0.719425	0.719425
103.557	3875.45	0.720252	0.720252
103.667	3878.05	0.72112	0.72112
103.777	3880.55	0.722009	0.722009
103.877	3883.2	0.722815	0.722815
103.987	3886.04	0.723684	0.723684
104.097	3888.6	0.724573	0.724573
104.207	3891.35	0.725461	0.725461
104.307	3893.59	0.726268	0.726268
104.417	3896.14	0.727135	0.727135
104.527	3898.78	0.728004	0.728004
104.627	3901.25	0.72881	0.72881
104.737	3904.21	0.729699	0.729699
104.847	3906.92	0.730588	0.730588
104.957	3909.48	0.731456	0.731456
105.057	3912.04	0.732262	0.732262
105.167	3914.79	0.733151	0.733151
105.277	3917.77	0.734039	0.734039
105.377	3920.11	0.734825	0.734825
105.477	3922.66	0.735631	0.735631
105.587	3915.74	0.736148	0.736148
105.687	3900.4	0.736148	0.736148
105.797	3883	0.735756	0.735756
105.907	3857.1	0.734784	0.734784
106.007	3833.3	0.733958	0.733958
106.117	3807.49	0.733069	0.733069
106.227	3781.58	0.732159	0.732159
106.337	3753.72	0.73127	0.73127
106.437	3727.64	0.730464	0.730464
106.547	3697.75	0.729596	0.729596
106.657	3668.17	0.728707	0.728707
106.757	3640	0.727921	0.727921
106.867	3608.36	0.727012	0.727012
106.977	3577.67	0.726144	0.726144
107.087	3546.33	0.725234	0.725234
107.187	3517.39	0.724449	0.724449
107.297	3486.1	0.723581	0.723581
107.407	3453.67	0.722692	0.722692
107.507	3424.05	0.721906	0.721906
107.617	3392.83	0.721017	0.721017
107.727	3360.66	0.720129	0.720129
107.837	3329.86	0.71924	0.71924
107.937	3301.02	0.718433	0.718433
108.047	3269.05	0.717545	0.717545
108.157	3237.56	0.716656	0.716656
108.257	3209.55	0.71587	0.71587
108.367	3179.39	0.714982	0.714982
108.477	3149.58	0.714113	0.714113
108.577	3122.18	0.713328	0.713328
108.687	3092.2	0.71246	0.71246
108.797	3062.34	0.71155	0.71155
108.907	3032.59	0.710682	0.710682
109.007	3006.12	0.709876	0.709876
109.117	2976.79	0.708987	0.708987
109.227	2947.15	0.708119	0.708119
109.327	2920.58	0.707292	0.707292
109.437	2891.43	0.706424	0.706424
109.547	2861.92	0.705535	0.705535
109.657	2833.31	0.704667	0.704667
109.757	2806.98	0.703861	0.703861
109.867	2777.62	0.702993	0.702993
109.977	2748.2	0.702083	0.702083
110.077	2722.2	0.701277	0.701277
110.187	2693.15	0.700388	0.700388
110.297	2663.87	0.699479	0.699479
110.407	2634.84	0.69861	0.69861
110.507	2609.59	0.697804	0.697804
110.617	2580.65	0.696936	0.696936
110.727	2552.7	0.696047	0.696047
110.827	2527.87	0.695262	0.695262
110.937	2500.34	0.694373	0.694373
111.047	2473.11	0.693484	0.693484
111.157	2445.92	0.692595	0.692595
111.257	2421.39	0.691789	0.691789
111.367	2394.89	0.690921	0.690921
111.477	2368.39	0.690032	0.690032
111.577	2344.45	0.689226	0.689226
111.687	2317.84	0.688358	0.688358
111.797	2291.28	0.687448	0.687448
111.907	2265.51	0.68658	0.68658
112.007	2242.14	0.685815	0.685815
112.117	2216.04	0.684906	0.684906
112.227	2190.58	0.684037	0.684037
112.327	2167.15	0.683272	0.683272
112.437	2139.18	0.682343	0.682343
112.547	2113.36	0.681474	0.681474
112.657	2087.5	0.680586	0.680586
112.757	2064.42	0.6798	0.6798
112.867	2038.93	0.67889	0.67889
112.977	2014.45	0.678002	0.678002
113.077	1992.78	0.677216	0.677216
113.187	1969.5	0.676327	0.676327
113.297	1947.33	0.675438	0.675438
113.407	1925.53	0.67457	0.67457
113.507	1906.22	0.673764	0.673764
113.617	1885.48	0.672896	0.672896
113.727	1864.75	0.672007	0.672007
113.827	1845.88	0.671201	0.671201
113.937	1825.11	0.670312	0.670312
114.047	1804.63	0.669444	0.669444
114.147	1785.86	0.668617	0.668617
114.257	1765.91	0.66777	0.66777
114.367	1745.52	0.66686	0.66686
114.477	1725.98	0.665992	0.665992
114.577	1707.92	0.665186	0.665186
114.687	1688.11	0.664297	0.664297
114.797	1668.23	0.663429	0.663429
114.897	1650.7	0.662622	0.662622
115.007	1632.27	0.661734	0.661734
115.117	1614.65	0.660845	0.660845
115.227	1597.83	0.659977	0.659977
115.327	1582.84	0.659171	0.659171
115.437	1566.37	0.658302	0.658302
115.547	1549.21	0.657434	0.657434
115.647	1533.41	0.656628	0.656628
115.757	1516.45	0.655739	0.655739
115.867	1498.89	0.654871	0.654871
115.977	1481.94	0.653982	0.653982
116.077	1467.06	0.653217	0.653217
116.187	1450.09	0.652308	0.652308
116.297	1433.74	0.65144	0.65144
116.397	1418.91	0.650634	0.650634
116.507	1403.13	0.649765	0.649765
116.617	1388.02	0.648856	0.648856
116.727	1372.85	0.648008	0.648008
116.827	1360.09	0.647181	0.647181
116.937	1346	0.646313	0.646313
117.047	1332.48	0.645445	0.645445
117.147	1319.77	0.64466	0.64466
117.257	1303.44	0.64375	0.64375
117.367	1284.69	0.642882	0.642882
117.477	1265.54	0.642014	0.642014
117.577	1247.08	0.641208	0.641208
117.687	1227.18	0.640319	0.640319
117.797	1206.46	0.63943	0.63943
117.897	1188.81	0.638645	0.638645
118.007	1168.01	0.637756	0.637756
118.117	1148.77	0.636887	0.636887
118.227	1128.8	0.636019	0.636019
118.327	1110.92	0.635213	0.635213
118.437	1091.09	0.634365	0.634365
118.537	1074.1	0.633559	0.633559
118.647	1054.97	0.632691	0.632691
118.757	1035.42	0.631761	0.631761
118.867	1015.71	0.630872	0.630872
118.967	999.317	0.630107	0.630107
119.077	980.77	0.629239	0.629239
119.187	962.481	0.62835	0.62835
119.287	945.942	0.627544	0.627544
119.397	927.762	0.626697	0.626697
119.507	910.004	0.625808	0.625808
119.617	891.864	0.62494	0.62494
119.717	875.794	0.624134	0.624134
119.827	856.559	0.623245	0.623245
119.937	838.153	0.622376	0.622376
120.037	821.7	0.621571	0.621571
120.147	804.653	0.620702	0.620702
120.257	787.036	0.619834	0.619834
120.367	769.504	0.618966	0.618966
120.467	754.083	0.61816	0.61816
120.577	737.387	0.61725	0.61725
120.687	721.622	0.616403	0.616403
120.787	706.536	0.615617	0.615617
120.897	689.817	0.614749	0.614749
121.007	673.778	0.613881	0.613881
121.117	657.77	0.612971	0.612971
121.217	643.598	0.612165	0.612165
121.327	628.122	0.611318	0.611318
121.437	612.934	0.610429	0.610429
121.537	599.669	0.609622	0.609622
121.647	585.02	0.608734	0.608734
121.757	570.872	0.607886	0.607886
121.867	556.754	0.606997	0.606997
121.967	544.106	0.606191	0.606191
122.077	529.794	0.605323	0.605323
122.187	515.895	0.604434	0.604434
122.287	503.747	0.603628	0.603628
122.397	490.184	0.60276	0.60276
122.507	476.7	0.601892	0.601892
122.617	463.45	0.601003	0.601003
122.717	451.239	0.600197	0.600197
122.827	438.114	0.599349	0.599349
122.937	425.411	0.59846	0.59846
123.037	414.028	0.597654	0.597654
123.147	401.794	0.596786	0.596786
123.257	389.161	0.595918	0.595918
123.367	377.075	0.595029	0.595029
123.467	365.825	0.594223	0.594223
123.577	354.343	0.593355	0.593355
123.687	342.593	0.592445	0.592445
123.787	332.656	0.59166	0.59166
123.897	321.707	0.590792	0.590792
124.007	310.703	0.589903	0.589903
124.107	301.316	0.589138	0.589138
124.217	290.652	0.588249	0.588249
124.327	280.449	0.58736	0.58736
124.437	270.55	0.586471	0.586471
124.537	261.746	0.585665	0.585665
124.647	252.117	0.584797	0.584797
124.757	243.171	0.583908	0.583908
124.857	234.914	0.583102	0.583102
124.967	226.289	0.582234	0.582234
125.077	216.511	0.581345	0.581345
125.187	207.933	0.580456	0.580456
125.287	201.203	0.579671	0.579671
125.397	192.851	0.578782	0.578782
125.507	185.257	0.577934	0.577934
125.607	178.933	0.577107	0.577107
125.717	171.586	0.57624	0.57624
125.827	164.273	0.57533	0.57533
125.937	158.211	0.574462	0.574462
126.037	152.277	0.573656	0.573656
126.147	146.433	0.572787	0.572787
126.257	141.58	0.571898	0.571898
126.357	136.828	0.571113	0.571113
126.467	132.035	0.570245	0.570245
126.577	127.654	0.569356	0.569356
126.687	123.652	0.568467	0.568467
126.787	120.762	0.56764	0.56764
126.897	118.245	0.566772	0.566772
127.007	116.136	0.565904	0.565904
127.107	114.826	0.565098	0.565098
127.217	114.131	0.564229	0.564229
127.327	113.098	0.563341	0.563341
127.437	112.711	0.562473	0.562473
127.537	112.458	0.561687	0.561687
127.647	111.834	0.560819	0.560819
127.757	111.511	0.559909	0.559909
127.857	111.219	0.559124	0.559124
127.967	110.713	0.558235	0.558235
128.077	110.303	0.557346	0.557346
128.187	109.743	0.556457	0.556457
128.287	109.403	0.555651	0.555651
128.397	109.072	0.554762	0.554762
128.507	108.827	0.553873	0.553873
128.607	108.472	0.553088	0.553088
128.717	108.306	0.552199	0.552199
128.827	107.974	0.551331	0.551331
128.927	107.895	0.550525	0.550525
129.037	107.666	0.549636	0.549636
129.147	107.58	0.548727	0.548727
129.257	107.366	0.547879	0.547879
129.357	107.185	0.547073	0.547073
129.467	107.137	0.546164	0.546164
129.577	107.161	0.545295	0.545295
129.677	107.161	0.54453	0.54453
129.787	107.059	0.543621	0.543621
129.897	106.988	0.542753	0.542753
130.007	106.695	0.541885	0.541885
130.107	106.285	0.541058	0.541058
130.217	105.764	0.54019	0.54019
130.327	105.149	0.539301	0.539301
130.427	104.533	0.538494	0.538494
130.537	103.625	0.537627	0.537627
130.647	103.041	0.536738	0.536738
130.757	102.26	0.535849	0.535849
130.857	101.786	0.535063	0.535063
130.967	101.43	0.534174	0.534174
131.077	101.225	0.533285	0.533285
131.177	100.854	0.532479	0.532479
131.287	100.633	0.53159	0.53159
131.397	100.349	0.530681	0.530681
131.507	99.9463	0.529813	0.529813
131.607	99.686	0.529007	0.529007
131.717	98.7942	0.528118	0.528118
131.827	97.8308	0.52725	0.52725
131.927	97.0178	0.526423	0.526423
132.037	95.9131	0.525554	0.525554
132.147	94.5628	0.524687	0.524687
132.257	93.1346	0.523818	0.523818
132.357	91.9505	0.522991	0.522991
132.467	90.514	0.522103	0.522103
132.577	88.722	0.521255	0.521255
132.677	87.096	0.520428	0.520428
132.787	85.0672	0.51956	0.51956
132.897	86.6536	0.518651	0.518651
133.007	83.4017	0.517783	0.517783
133.107	81.7757	0.516976	0.516976
133.217	79.7308	0.516087	0.516087
133.327	77.7259	0.51524	0.51524
133.427	75.1995	0.514434	0.514434
133.537	72.9036	0.513565	0.513565
133.647	70.5112	0.512677	0.512677
133.747	68.6084	0.51187	0.51187
133.857	66.6983	0.510961	0.510961
133.967	65.104	0.510093	0.510093
134.067	63.3677	0.509266	0.509266
134.177	61.9697	0.508398	0.508398
134.287	60.7149	0.50753	0.50753
134.397	59.7279	0.50662	0.50662
134.497	58.6073	0.505855	0.505855
134.607	57.6758	0.504967	0.504967
134.717	57.0441	0.504098	0.504098
134.817	56.2704	0.503292	0.503292
134.927	55.5363	0.502383	0.502383
135.037	54.7706	0.501515	0.501515
135.147	54.6046	0.500646	0.500646
135.247	54.3603	0.49984	0.49984
135.357	54.3048	0.498931	0.498931
135.467	54.2338	0.498062	0.498062
135.567	54.0367	0.497298	0.497298
135.677	54.1627	0.496388	0.496388
135.787	54.1785	0.49552	0.49552
135.897	54.1785	0.494631	0.494631
135.997	53.9813	0.493804	0.493804
136.107	53.7286	0.492936	0.492936
136.217	53.8075	0.492068	0.492068
136.317	53.8705	0.491241	0.491241
136.427	53.8944	0.490373	0.490373
136.537	53.6813	0.489505	0.489505
136.647	53.5786	0.488637	0.488637
136.747	53.705	0.48781	0.48781
136.857	53.5392	0.486962	0.486962
136.967	53.5154	0.486073	0.486073
137.067	53.4681	0.485267	0.485267
137.177	53.5233	0.48442	0.48442
137.287	53.5154	0.48351	0.48351
137.397	53.5549	0.482642	0.482642
137.497	53.3335	0.481815	0.481815
137.607	53.4602	0.480947	0.480947
137.717	53.3578	0.480079	0.480079
137.817	53.255	0.479273	0.479273
137.927	53.0341	0.478405	0.478405
138.037	52.8053	0.477536	0.477536
138.147	52.8921	0.476648	0.476648
138.247	52.537	0.475862	0.475862
138.357	52.3551	0.474973	0.474973
138.467	52.4344	0.474085	0.474085
138.567	52.4024	0.473299	0.473299
138.677	52.3476	0.47239	0.47239
138.787	52.2604	0.471521	0.471521
138.887	52.0393	0.470736	0.470736
138.997	51.8262	0.469847	0.469847
139.107	51.6604	0.468958	0.468958
139.217	51.8814	0.46809	0.46809
139.317	51.6842	0.467284	0.467284
139.427	51.6999	0.466415	0.466415
139.537	51.3922	0.465527	0.465527
139.637	51.3841	0.464762	0.464762
139.747	51.2816	0.463873	0.463873
139.857	51.2342	0.463005	0.463005
139.967	51.092	0.462095	0.462095
140.067	50.9421	0.46131	0.46131
140.177	50.6343	0.460401	0.460401
140.287	50.7528	0.459532	0.459532
140.387	50.4449	0.458767	0.458767
140.497	50.1133	0.457879	0.457879
140.507	50.074	0.457796	0.457796
140.517	50.0502	0.457713	0.457713
140.547	50.0107	0.457486	0.457486
140.747	50.2632	0.457238	0.457238
140.757	50.2161	0.457238	0.457238
