# Supplementary material for: Data compilation on the effect of grain size, temperature, and texture on the strength of a single-phase FCC MnFeNi medium-entropy alloy
Source: Data Brief. 2019 Nov 15;28:104807. doi: 10.1016/j.dib.2019.104807 (PMC6909151; doi:10.1016/j.dib.2019.104807)
Supplement: Multimedia component 1 [file mmc1.zip › Compression_Tests/293K/MnFeNi_1473K_60min_RT.xlsx]

## Sheet: MnFeNi_1473K_60min_RT
Name	MnFeNi_1473K_60min_RT
Diameter	4.03	mm
Sample height	8	mm
Gage length	8	mm
Speed ​​during measurement	0.48	mm/min
Time	Force	Crosshead Displacement	Crosshead Displacement
s	N	mm	mm
15.0433	90.1089	0	0
15.1233	90.0541	-4.59254e-05	-4.59254e-05
15.1533	89.9519	-8.9407e-06	-8.9407e-06
15.1533	89.9519	-8.9407e-06	-8.9407e-06
15.2533	90.1326	2.3033e-05	2.3033e-05
15.3633	90.1957	-3.99691e-05	-3.99691e-05
15.4634	91.3428	5.50258e-05	5.50258e-05
15.5733	99.0596	0.000384014	0.000384014
15.6833	106.333	0.00102673	0.00102673
15.7933	111.897	0.00161802	0.00161802
15.8933	116.544	0.00231099	0.00231099
16.0033	122.446	0.00308767	0.00308767
16.1133	127.901	0.00376606	0.00376606
16.2134	133.065	0.00446951	0.00446951
16.3233	138.31	0.00508678	0.00508678
16.4333	144.612	0.00580006	0.00580006
16.5433	150.64	0.00643891	0.00643891
16.6433	155.782	0.00704181	0.00704181
16.7533	162.402	0.00758002	0.00758002
16.8633	168.832	0.00830702	0.00830702
16.9633	174.695	0.00890584	0.00890584
17.0733	180.945	0.00951903	0.00951903
17.1833	188.395	0.0101069	0.0101069
17.2833	194.227	0.0106759	0.0106759
17.3933	200.941	0.011252	0.011252
17.5033	208.063	0.0120149	0.0120149
17.6133	215.309	0.0126138	0.0126138
17.7133	221.883	0.013119	0.013119
17.8233	229.774	0.0137709	0.0137709
17.9333	237.227	0.0143917	0.0143917
18.0333	244.535	0.0148519	0.0148519
18.1433	252.504	0.0155068	0.0155068
18.2533	260.957	0.0161199	0.0161199
18.3633	269.793	0.0166778	0.0166778
18.4633	277.367	0.017294	0.017294
18.5733	286.164	0.0178336	0.0178336
18.6833	294.727	0.018399	0.018399
18.7833	302.922	0.0189259	0.0189259
18.8933	312.574	0.0195509	0.0195509
19.0033	321.488	0.020058	0.020058
19.1133	331	0.020704	0.020704
19.2133	339.309	0.0212019	0.0212019
19.3233	349.324	0.0217121	0.0217121
19.4333	358.688	0.02234	0.02234
19.5333	367.465	0.0228479	0.0228479
19.6433	377.465	0.023371	0.023371
19.7533	387.629	0.0240029	0.0240029
19.8633	398.199	0.0245706	0.0245706
19.9633	407.844	0.0251101	0.0251101
20.0733	418.129	0.025607	0.025607
20.1833	429.125	0.0261837	0.0261837
20.2833	438.746	0.0266682	0.0266682
20.3933	449.594	0.027204	0.027204
20.5033	460.254	0.0277907	0.0277907
20.6133	471.406	0.0283179	0.0283179
20.7133	481.5	0.0287819	0.0287819
20.8233	492.621	0.0293198	0.0293198
20.9333	503.758	0.0298668	0.0298668
21.0333	514.641	0.0303	0.0303
21.1433	525.883	0.030879	0.030879
21.2533	537.383	0.0313519	0.0313519
21.3633	549.258	0.0319109	0.0319109
21.4633	560.121	0.032411	0.032411
21.5733	572.246	0.0328589	0.0328589
21.6833	584.488	0.0334149	0.0334149
21.7833	595.084	0.0339069	0.0339069
21.8933	607.436	0.034388	0.034388
22.0033	619.491	0.034952	0.034952
22.1033	631.053	0.0353748	0.0353748
22.2133	643.78	0.0358629	0.0358629
22.3233	656.459	0.036398	0.036398
22.4333	669.498	0.0368829	0.0368829
22.5333	681.413	0.0373359	0.0373359
22.6433	694.522	0.0378	0.0378
22.7533	708.53	0.038372	0.038372
22.8533	720.803	0.0388019	0.0388019
22.9633	734.444	0.039246	0.039246
23.0733	748.045	0.039776	0.039776
23.1833	761.155	0.040288	0.040288
23.2833	774.678	0.040708	0.040708
23.3933	787.967	0.0412598	0.0412598
23.5033	802.303	0.0416639	0.0416639
23.6033	815.155	0.04212	0.04212
23.7133	829.577	0.0426668	0.0426668
23.8233	843.975	0.0430879	0.0430879
23.9333	858.678	0.043526	0.043526
24.0333	872.077	0.0440556	0.0440556
24.1433	886.913	0.044492	0.044492
24.2533	901.186	0.044956	0.044956
24.3533	915.123	0.0454318	0.0454318
24.4633	929.639	0.0458787	0.0458787
24.5733	944.545	0.046303	0.046303
24.6833	959.608	0.046802	0.046802
24.7833	973.608	0.0472919	0.0472919
24.8933	988.827	0.0477511	0.0477511
25.0033	1003.76	0.0482979	0.0482979
25.1033	1018.23	0.0486668	0.0486668
25.2133	1033.26	0.049192	0.049192
25.3233	1048.99	0.0497238	0.0497238
25.4333	1064.24	0.0501178	0.0501178
25.5333	1078.51	0.050582	0.050582
25.6433	1094.12	0.0511659	0.0511659
25.7533	1109.21	0.051495	0.051495
25.8533	1123.72	0.0519419	0.0519419
25.9633	1139.15	0.0525518	0.0525518
26.0733	1154.4	0.0529029	0.0529029
26.1833	1169.63	0.053418	0.053418
26.2833	1183.04	0.053935	0.053935
26.3933	1199.06	0.0543178	0.0543178
26.5033	1214.47	0.0548279	0.0548279
26.6033	1228.54	0.0553269	0.0553269
26.7133	1243.9	0.0557617	0.0557617
26.8233	1259.4	0.0562679	0.0562679
26.9233	1273.58	0.0567199	0.0567199
27.0333	1289.72	0.0572549	0.0572549
27.1433	1305.15	0.0577189	0.0577189
27.2434	1318.99	0.0581659	0.0581659
27.3533	1334.66	0.0586998	0.0586998
27.4633	1349.52	0.0591908	0.0591908
27.5733	1365.3	0.0596119	0.0596119
27.6733	1379.31	0.0601837	0.0601837
27.7833	1395.31	0.060638	0.060638
27.8933	1411.12	0.0611589	0.0611589
27.9934	1424.65	0.0616838	0.0616838
28.1033	1440.61	0.0621019	0.0621019
28.2133	1456.52	0.0627396	0.0627396
28.3233	1472.3	0.063246	0.063246
28.4233	1486.19	0.063635	0.063635
28.5333	1500.68	0.0642549	0.0642549
28.6433	1515.92	0.0648016	0.0648016
28.7434	1529.43	0.065206	0.065206
28.8533	1543.92	0.065796	0.065796
28.9633	1558.33	0.0663299	0.0663299
29.0733	1572.41	0.066798	0.066798
29.1733	1585.59	0.067392	0.067392
29.2833	1599.99	0.0678799	0.0678799
29.3933	1613.63	0.0684469	0.0684469
29.4934	1625.71	0.0690828	0.0690828
29.6033	1638.72	0.069538	0.069538
29.7133	1652	0.070119	0.070119
29.8233	1664.23	0.070739	0.070739
29.9233	1675.21	0.0712778	0.0712778
30.0333	1687.16	0.0718797	0.0718797
30.1433	1699.01	0.07252	0.07252
30.2434	1709.28	0.0730756	0.0730756
30.3533	1720.72	0.0736676	0.0736676
30.4633	1731.58	0.074318	0.074318
30.5733	1742.48	0.0749698	0.0749698
30.6733	1752.17	0.075615	0.075615
30.7833	1762.69	0.076212	0.076212
30.8933	1772.02	0.0769338	0.0769338
30.9934	1780.96	0.0775256	0.0775256
31.1033	1789.85	0.078192	0.078192
31.2133	1799.1	0.0788739	0.0788739
31.3233	1807.58	0.0795898	0.0795898
31.4233	1815.29	0.0801439	0.0801439
31.5333	1822.99	0.0809587	0.0809587
31.6433	1830.71	0.0816238	0.0816238
31.7434	1837.95	0.08223	0.08223
31.8533	1844.65	0.0830108	0.0830108
31.9633	1851.28	0.0837239	0.0837239
32.0633	1856.71	0.0844098	0.0844098
32.1733	1861.98	0.0852308	0.0852308
32.2833	1868.28	0.0859136	0.0859136
32.3933	1874.18	0.0866589	0.0866589
32.4933	1879.5	0.0874458	0.0874458
32.6033	1884.97	0.0880877	0.0880877
32.7133	1890.12	0.088876	0.088876
32.8133	1895.08	0.0896176	0.0896176
32.9233	1900.16	0.0903506	0.0903506
33.0333	1905.32	0.0910959	0.0910959
33.1433	1910.27	0.0918739	0.0918739
33.2433	1913.52	0.0925779	0.0925779
33.3533	1918.99	0.093375	0.093375
33.4633	1923.85	0.0941398	0.0941398
33.5633	1928.28	0.094854	0.094854
33.6733	1933.08	0.095607	0.095607
33.7833	1937.69	0.0964069	0.0964069
33.8933	1942.03	0.0971759	0.0971759
33.9933	1946.15	0.0978989	0.0978989
34.1033	1950.32	0.098747	0.098747
34.2133	1954.83	0.099504	0.099504
34.3133	1958.92	0.10019	0.10019
34.4233	1962.31	0.10101	0.10101
34.5333	1967.16	0.101802	0.101802
34.6433	1970.65	0.10255	0.10255
34.7433	1974.51	0.103267	0.103267
34.8533	1978.91	0.104062	0.104062
34.9633	1983.04	0.104859	0.104859
35.0633	1986.38	0.105582	0.105582
35.1733	1990.79	0.106438	0.106438
35.2833	1995.11	0.107196	0.107196
35.3933	1999.43	0.10798	0.10798
35.4933	2002.74	0.108794	0.108794
35.6033	2005.66	0.109547	0.109547
35.7133	2010.21	0.110312	0.110312
35.8133	2013.12	0.111091	0.111091
35.9233	2017.64	0.111934	0.111934
36.0333	2021.89	0.1127	0.1127
36.1433	2025.29	0.113528	0.113528
36.2433	2028.99	0.114316	0.114316
36.3533	2032.92	0.11507	0.11507
36.4633	2037.22	0.116016	0.116016
36.5633	2041.05	0.11671	0.11671
36.6733	2043.66	0.117516	0.117516
36.7833	2046.64	0.118406	0.118406
36.8833	2050.21	0.119116	0.119116
36.9933	2053.58	0.119924	0.119924
37.1033	2057.6	0.120808	0.120808
37.2133	2061.26	0.121596	0.121596
37.3133	2064.13	0.122294	0.122294
37.4233	2066.79	0.123172	0.123172
37.5333	2070.84	0.12397	0.12397
37.6333	2073.86	0.124679	0.124679
37.7433	2077.8	0.125622	0.125622
37.8533	2081.05	0.126392	0.126392
37.9633	2084.56	0.127202	0.127202
38.0633	2087.59	0.127995	0.127995
38.1733	2090.61	0.128822	0.128822
38.2833	2094.05	0.129567	0.129567
38.3833	2097.65	0.130402	0.130402
38.4933	2100.98	0.131155	0.131155
38.6033	2103.73	0.131958	0.131958
38.7133	2107.09	0.132866	0.132866
38.8133	2110.27	0.133583	0.133583
38.9233	2113.73	0.134391	0.134391
39.0333	2118.14	0.135258	0.135258
39.1333	2121.01	0.135967	0.135967
39.2433	2123.85	0.136812	0.136812
39.3533	2126.78	0.137624	0.137624
39.4633	2129.98	0.138528	0.138528
39.5633	2132.33	0.139255	0.139255
39.6733	2135.69	0.140124	0.140124
39.7833	2139.77	0.140912	0.140912
39.8833	2142.12	0.141647	0.141647
39.9933	2145.09	0.142438	0.142438
40.1033	2148	0.143307	0.143307
40.2133	2151.1	0.144136	0.144136
40.3133	2153.95	0.144834	0.144834
40.4233	2157.51	0.145688	0.145688
40.5333	2160.81	0.146492	0.146492
40.6333	2163.6	0.147279	0.147279
40.7433	2166.85	0.14808	0.14808
40.8533	2170.3	0.148887	0.148887
40.9633	2172.91	0.149711	0.149711
41.0633	2175.55	0.150562	0.150562
41.1733	2179.2	0.151331	0.151331
41.2833	2182.02	0.152112	0.152112
41.3833	2184.3	0.15296	0.15296
41.4933	2186.97	0.153702	0.153702
41.6033	2190.95	0.154538	0.154538
41.7133	2193.89	0.155479	0.155479
41.8133	2196.83	0.156135	0.156135
41.9233	2200.45	0.156979	0.156979
42.0234	2203.25	0.157779	0.157779
42.1333	2205.41	0.158547	0.158547
42.2433	2208.07	0.15947	0.15947
42.3533	2210.85	0.160272	0.160272
42.4533	2214.09	0.160978	0.160978
42.5633	2216.7	0.161816	0.161816
42.6733	2219.83	0.162672	0.162672
42.7734	2222.54	0.163388	0.163388
42.8833	2224.82	0.16423	0.16423
42.9933	2227.72	0.165051	0.165051
43.1033	2230.84	0.16593	0.16593
43.2033	2233.1	0.16663	0.16663
43.3133	2236.99	0.167555	0.167555
43.4233	2240.11	0.168383	0.168383
43.5234	2242.59	0.169124	0.169124
43.6333	2245.52	0.169948	0.169948
43.7433	2248.6	0.170752	0.170752
43.8533	2251.84	0.171614	0.171614
43.9533	2254.34	0.172384	0.172384
44.0633	2256.6	0.173191	0.173191
44.1733	2260.12	0.174	0.174
44.2734	2262.47	0.17475	0.17475
44.3833	2265.43	0.175572	0.175572
44.4933	2268.84	0.176451	0.176451
44.6033	2271.51	0.177327	0.177327
44.7033	2274.5	0.178019	0.178019
44.8133	2277.23	0.17884	0.17884
44.9233	2280.7	0.179758	0.179758
45.0234	2283.07	0.180426	0.180426
45.1333	2285.12	0.18125	0.18125
45.2433	2287.43	0.182131	0.182131
45.3533	2289.88	0.182912	0.182912
45.4533	2292.51	0.183642	0.183642
45.5633	2296.15	0.184487	0.184487
45.6733	2299.11	0.185266	0.185266
45.7734	2302.19	0.186042	0.186042
45.8833	2304.67	0.186919	0.186919
45.9933	2307.02	0.187643	0.187643
46.1033	2310.38	0.188495	0.188495
46.2033	2312.93	0.189312	0.189312
46.3133	2315.27	0.190088	0.190088
46.4233	2317.68	0.190888	0.190888
46.5234	2320.65	0.191707	0.191707
46.6333	2323.68	0.192502	0.192502
46.7433	2325.97	0.193339	0.193339
46.8433	2328.76	0.194027	0.194027
46.9533	2331.74	0.194959	0.194959
47.0633	2335.26	0.195688	0.195688
47.1733	2338.07	0.196584	0.196584
47.2733	2340.68	0.197322	0.197322
47.3833	2343.5	0.198075	0.198075
47.4933	2345.41	0.199019	0.199019
47.5933	2347.67	0.199752	0.199752
47.7033	2349.86	0.200475	0.200475
47.8133	2352.7	0.201382	0.201382
47.9233	2355.42	0.202216	0.202216
48.0233	2358.87	0.202896	0.202896
48.1333	2361.83	0.20378	0.20378
48.2433	2364.24	0.204623	0.204623
48.3433	2366.4	0.2053	0.2053
48.4533	2368.81	0.206223	0.206223
48.5633	2372.38	0.207018	0.207018
48.6733	2374.83	0.207842	0.207842
48.7733	2377.54	0.208671	0.208671
48.8833	2380.1	0.209455	0.209455
48.9933	2382.91	0.21023	0.21023
49.0933	2384.91	0.211108	0.211108
49.2033	2387.19	0.211879	0.211879
49.3133	2389.57	0.212671	0.212671
49.4233	2392.42	0.213515	0.213515
49.5233	2395.04	0.21428	0.21428
49.6333	2397.5	0.215099	0.215099
49.7433	2400.39	0.215906	0.215906
49.8433	2403.5	0.216712	0.216712
49.9533	2406.14	0.217522	0.217522
50.0633	2408.77	0.218344	0.218344
50.1733	2411.64	0.219244	0.219244
50.2733	2413.75	0.220024	0.220024
50.3833	2416.69	0.22082	0.22082
50.4933	2419.98	0.221712	0.221712
50.5933	2422.1	0.222402	0.222402
50.7033	2424.45	0.22321	0.22321
50.8133	2426.84	0.224166	0.224166
50.9233	2429.29	0.224938	0.224938
51.0233	2431.75	0.225628	0.225628
51.1333	2434.43	0.226566	0.226566
51.2433	2437.7	0.22732	0.22732
51.3433	2440.54	0.228071	0.228071
51.4533	2443.59	0.229031	0.229031
51.5633	2445.8	0.229714	0.229714
51.6733	2448.31	0.23055	0.23055
51.7733	2450.6	0.231466	0.231466
51.8833	2453.25	0.232104	0.232104
51.9933	2455.2	0.23299	0.23299
52.0933	2457.38	0.233755	0.233755
52.2033	2460.71	0.234524	0.234524
52.3133	2463.24	0.235402	0.235402
52.4133	2465.29	0.236163	0.236163
52.5233	2468.31	0.236952	0.236952
52.6333	2471.08	0.237776	0.237776
52.7433	2473.55	0.238648	0.238648
52.8433	2476.16	0.239443	0.239443
52.9533	2478.79	0.24026	0.24026
53.0633	2481.55	0.241102	0.241102
53.1633	2484.55	0.241884	0.241884
53.2733	2486.6	0.242691	0.242691
53.3833	2488.48	0.243536	0.243536
53.4933	2491.55	0.24442	0.24442
53.5933	2493.69	0.24507	0.24507
53.7033	2496.46	0.245942	0.245942
53.8133	2499.46	0.246854	0.246854
53.9133	2502.15	0.247544	0.247544
54.0233	2504.66	0.248366	0.248366
54.1333	2507.1	0.249315	0.249315
54.2433	2510.19	0.250072	0.250072
54.3433	2511.96	0.250883	0.250883
54.4533	2512.94	0.251758	0.251758
54.5633	2516.18	0.252467	0.252467
54.6633	2518.99	0.253322	0.253322
54.7733	2521.79	0.254095	0.254095
54.8833	2524.23	0.254894	0.254894
54.9933	2526.12	0.255772	0.255772
55.0933	2528.22	0.256554	0.256554
55.2033	2531.87	0.257338	0.257338
55.3133	2534.39	0.258242	0.258242
55.4133	2537.26	0.258994	0.258994
55.5233	2539.16	0.259804	0.259804
55.6333	2542.06	0.260662	0.260662
55.7433	2545.16	0.261515	0.261515
55.8433	2546.75	0.262223	0.262223
55.9533	2549.34	0.263184	0.263184
56.0633	2551.27	0.26395	0.26395
56.1633	2553.33	0.264672	0.264672
56.2733	2556.01	0.265524	0.265524
56.3833	2558.94	0.266332	0.266332
56.4933	2561.66	0.267176	0.267176
56.5933	2564.85	0.267995	0.267995
56.7033	2566.97	0.268878	0.268878
56.8034	2569.41	0.269543	0.269543
56.9133	2572.54	0.270398	0.270398
57.0233	2574.61	0.271238	0.271238
57.1333	2577.11	0.272031	0.272031
57.2333	2579.44	0.272867	0.272867
57.3433	2582.54	0.273666	0.273666
57.4533	2584.68	0.274499	0.274499
57.5534	2586.8	0.275262	0.275262
57.6633	2588.46	0.27611	0.27611
57.7733	2591.71	0.276874	0.276874
57.8833	2594.73	0.277735	0.277735
57.9833	2597.2	0.278555	0.278555
58.0933	2599.93	0.279343	0.279343
58.2033	2603.07	0.280179	0.280179
58.3034	2605.02	0.280992	0.280992
58.4133	2607.83	0.281876	0.281876
58.5233	2609.72	0.282727	0.282727
58.6333	2612.04	0.283522	0.283522
58.7333	2613.5	0.284366	0.284366
58.8433	2617.15	0.285175	0.285175
58.9533	2619.72	0.286036	0.286036
59.0534	2622.11	0.286779	0.286779
59.1633	2624.18	0.287558	0.287558
59.2733	2626.56	0.288503	0.288503
59.3833	2629.57	0.289353	0.289353
59.4833	2631.92	0.290024	0.290024
59.5933	2634.29	0.29096	0.29096
59.7033	2636.47	0.291791	0.291791
59.8034	2638.74	0.292527	0.292527
59.9133	2640.69	0.293466	0.293466
60.0233	2642.88	0.294252	0.294252
60.1333	2645.43	0.295034	0.295034
60.2333	2647.6	0.295917	0.295917
60.3433	2650.5	0.296642	0.296642
60.4533	2652.93	0.297499	0.297499
60.5534	2655.16	0.298386	0.298386
60.6633	2657.51	0.29907	0.29907
60.7733	2660.99	0.29996	0.29996
60.8833	2663.8	0.300927	0.300927
60.9833	2666.01	0.301614	0.301614
61.0933	2668.01	0.302474	0.302474
61.2033	2670.97	0.303331	0.303331
61.3034	2672.84	0.304106	0.304106
61.4133	2675	0.304944	0.304944
61.5233	2677.84	0.305827	0.305827
61.6333	2679.72	0.306631	0.306631
61.7333	2682.59	0.307419	0.307419
61.8433	2685.03	0.308227	0.308227
61.9533	2688.16	0.309155	0.309155
62.0533	2690.06	0.309847	0.309847
62.1633	2692.32	0.310763	0.310763
62.2733	2695.18	0.31157	0.31157
62.3733	2697.27	0.312322	0.312322
62.4833	2699.99	0.313242	0.313242
62.5933	2703.01	0.314087	0.314087
62.7033	2705.47	0.314891	0.314891
62.8033	2707.13	0.315711	0.315711
62.9133	2709.46	0.3165	0.3165
63.0233	2712.14	0.317366	0.317366
63.1233	2713.73	0.318191	0.318191
63.2333	2716.83	0.318923	0.318923
63.3433	2719.63	0.319766	0.319766
63.4533	2722.41	0.320647	0.320647
63.5533	2724.61	0.321406	0.321406
63.6633	2727.74	0.322252	0.322252
63.7733	2729.82	0.323112	0.323112
63.8733	2731.97	0.323935	0.323935
63.9833	2734.71	0.324735	0.324735
64.0933	2736.63	0.325562	0.325562
64.2033	2739.04	0.32651	0.32651
64.3033	2741.25	0.327194	0.327194
64.4133	2744.27	0.327995	0.327995
64.5233	2747.09	0.328999	0.328999
64.6233	2749.03	0.329656	0.329656
64.7333	2751.7	0.330555	0.330555
64.8433	2753.95	0.33142	0.33142
64.9533	2756.53	0.332214	0.332214
65.0533	2760.11	0.333024	0.333024
65.1633	2762.31	0.333943	0.333943
65.2733	2765.07	0.334752	0.334752
65.3733	2766.84	0.33552	0.33552
65.4833	2768.75	0.336388	0.336388
65.5933	2771.31	0.337174	0.337174
65.7033	2773.7	0.338028	0.338028
65.8033	2776.15	0.338847	0.338847
65.9133	2779.39	0.339652	0.339652
66.0233	2781.86	0.34051	0.34051
66.1233	2784.54	0.341359	0.341359
66.2333	2786.92	0.34217	0.34217
66.3433	2788.88	0.343038	0.343038
66.4533	2791.41	0.343932	0.343932
66.5533	2793.79	0.34467	0.34467
66.6633	2795.81	0.345556	0.345556
66.7733	2798.88	0.34644	0.34644
66.8733	2801.42	0.347115	0.347115
66.9833	2803.83	0.348006	0.348006
67.0933	2807.02	0.348926	0.348926
67.1933	2809.19	0.349587	0.349587
67.3033	2811.37	0.350511	0.350511
67.4133	2814.74	0.351322	0.351322
67.5233	2816.82	0.352242	0.352242
67.6233	2818.92	0.353007	0.353007
67.7333	2821.82	0.353796	0.353796
67.8433	2823.9	0.354639	0.354639
67.9433	2826.56	0.355375	0.355375
68.0533	2828.66	0.356259	0.356259
68.1633	2831.44	0.357151	0.357151
68.2733	2833.58	0.357919	0.357919
68.3733	2835.55	0.358746	0.358746
68.4833	2838.23	0.359616	0.359616
68.5933	2840.9	0.360384	0.360384
68.6933	2843.69	0.36127	0.36127
68.8033	2846	0.362047	0.362047
68.9133	2848.92	0.362831	0.362831
69.0233	2851.37	0.363774	0.363774
69.1233	2853.59	0.364504	0.364504
69.2333	2856.14	0.365348	0.365348
69.3433	2858.17	0.366244	0.366244
69.4433	2861.32	0.366967	0.366967
69.5533	2863.95	0.367851	0.367851
69.6633	2865.9	0.368742	0.368742
69.7733	2868.27	0.369556	0.369556
69.8733	2870.3	0.37029	0.37029
69.9833	2872.4	0.37118	0.37118
70.0933	2875.32	0.371988	0.371988
70.1933	2877.62	0.372742	0.372742
70.3033	2880.09	0.373575	0.373575
70.4133	2882.6	0.374455	0.374455
70.5233	2885.89	0.375163	0.375163
70.6233	2888.33	0.376015	0.376015
70.7333	2890.86	0.376902	0.376902
70.8433	2892.85	0.377642	0.377642
70.9433	2894.81	0.378455	0.378455
71.0533	2897.26	0.379279	0.379279
71.1633	2899.14	0.380044	0.380044
71.2733	2902.71	0.380935	0.380935
71.3733	2904.86	0.381684	0.381684
71.4833	2907.36	0.382475	0.382475
71.5933	2909.82	0.383364	0.383364
71.6933	2912.51	0.384236	0.384236
71.8033	2914.63	0.384978	0.384978
71.9133	2916.91	0.385806	0.385806
72.0133	2919.44	0.386583	0.386583
72.1233	2922.81	0.387428	0.387428
72.2333	2924.71	0.388259	0.388259
72.3334	2927.34	0.389076	0.389076
72.4433	2929.4	0.389839	0.389839
72.5533	2931.96	0.39071	0.39071
72.6633	2934.38	0.391615	0.391615
72.7633	2936.93	0.39233	0.39233
72.8733	2939.86	0.393135	0.393135
72.9833	2942.38	0.394098	0.394098
73.0834	2944.43	0.39477	0.39477
73.1933	2946.76	0.395578	0.395578
73.3033	2949.24	0.39655	0.39655
73.4133	2951.85	0.397318	0.397318
73.5133	2953.52	0.398075	0.398075
73.6233	2956.38	0.399007	0.399007
73.7333	2958.75	0.39976	0.39976
73.7833	2959.91	0.400238	0.400238
73.8833	2952.5	0.40075	0.40075
73.9933	2934.52	0.401175	0.401175
74.1033	2908.33	0.401244	0.401244
74.2033	2879.88	0.40102	0.40102
74.3133	2848.91	0.400906	0.400906
74.4233	2819.77	0.400774	0.400774
74.5333	2789.63	0.40052	0.40052
74.6333	2762.08	0.400402	0.400402
74.7433	2732.33	0.400168	0.400168
74.8533	2701.77	0.399883	0.399883
74.9533	2673.57	0.399688	0.399688
75.0633	2642	0.399392	0.399392
75.1733	2611.52	0.399126	0.399126
75.2833	2578.71	0.39891	0.39891
75.3833	2548.55	0.398631	0.398631
75.4933	2515.78	0.398372	0.398372
75.6033	2482.66	0.398147	0.398147
75.7033	2451.64	0.39785	0.39785
75.8133	2418.19	0.397582	0.397582
75.9233	2384.13	0.397263	0.397263
76.0333	2350.83	0.397026	0.397026
76.1333	2320.05	0.396724	0.396724
76.2433	2286.22	0.396442	0.396442
76.3533	2253.42	0.396151	0.396151
76.4533	2222.97	0.395822	0.395822
76.5633	2189.82	0.39559	0.39559
76.6733	2156.16	0.395276	0.395276
76.7833	2123.46	0.394975	0.394975
76.8833	2093.93	0.394736	0.394736
76.9933	2061	0.394408	0.394408
77.0934	2031.47	0.394104	0.394104
77.2033	1999.06	0.393894	0.393894
77.3133	1967.56	0.393587	0.393587
77.4233	1935.15	0.39326	0.39326
77.5233	1906.61	0.393008	0.393008
77.6333	1875.7	0.39276	0.39276
77.7433	1844.5	0.392436	0.392436
77.8434	1816.25	0.392263	0.392263
77.9533	1784.9	0.391907	0.391907
78.0633	1754.23	0.391611	0.391611
78.1733	1723.59	0.391332	0.391332
78.2733	1696.33	0.391067	0.391067
78.3833	1666	0.390779	0.390779
78.4933	1635.14	0.390476	0.390476
78.5934	1608.14	0.390224	0.390224
78.7033	1579.15	0.389942	0.389942
78.8133	1550.18	0.389604	0.389604
78.9233	1521.22	0.38936	0.38936
79.0233	1494.7	0.389154	0.389154
79.1333	1466.15	0.388815	0.388815
79.2433	1437.54	0.388534	0.388534
79.3434	1412.12	0.388318	0.388318
79.4533	1384.5	0.387986	0.387986
79.5633	1356.09	0.387742	0.387742
79.6733	1329.2	0.387448	0.387448
79.7733	1304.48	0.387111	0.387111
79.8833	1277.86	0.386907	0.386907
79.9933	1250.87	0.386583	0.386583
80.0934	1226.36	0.386275	0.386275
80.2033	1200	0.386114	0.386114
80.3133	1173.7	0.385754	0.385754
80.4233	1148.25	0.385428	0.385428
80.5233	1124.59	0.385243	0.385243
80.6333	1098.26	0.384936	0.384936
80.7433	1072.72	0.384574	0.384574
80.8434	1049.92	0.384419	0.384419
80.9533	1024.62	0.384075	0.384075
81.0633	1000.36	0.38375	0.38375
81.1733	975.591	0.383468	0.383468
81.2733	953.091	0.383204	0.383204
81.3833	929.31	0.382927	0.382927
81.4933	904.669	0.382587	0.382587
81.5934	882.951	0.382298	0.382298
81.7033	858.81	0.38203	0.38203
81.8133	835.232	0.381696	0.381696
81.9133	814.228	0.38138	0.38138
82.0233	791.619	0.381148	0.381148
82.1333	768.97	0.380848	0.380848
82.2433	747.103	0.38049	0.38049
82.3433	727.337	0.38027	0.38027
82.4533	705.048	0.379927	0.379927
82.5633	683.548	0.379623	0.379623
82.6633	663.673	0.379299	0.379299
82.7733	643.15	0.378983	0.378983
82.8833	621.978	0.378719	0.378719
82.9933	600.884	0.378391	0.378391
83.0933	582.314	0.378111	0.378111
83.2033	562.361	0.377766	0.377766
83.3133	542.376	0.377436	0.377436
83.4133	525.447	0.377178	0.377178
83.5233	506.095	0.376886	0.376886
83.6333	487.462	0.376556	0.376556
83.7433	468.572	0.376175	0.376175
83.8433	452.025	0.375915	0.375915
83.9533	434.118	0.375594	0.375594
84.0633	415.556	0.375226	0.375226
84.1633	399.517	0.374964	0.374964
84.2733	381.47	0.374667	0.374667
84.3833	364.517	0.374248	0.374248
84.4933	348.056	0.373935	0.373935
84.5933	332.915	0.373704	0.373704
84.7033	316.65	0.373294	0.373294
84.8133	301.025	0.372991	0.372991
84.9133	287.118	0.3727	0.3727
85.0233	272.65	0.37231	0.37231
85.1333	257.712	0.37202	0.37202
85.2433	243.376	0.371699	0.371699
85.3433	230.579	0.37126	0.37126
85.4533	216.939	0.371006	0.371006
85.5633	204.564	0.370674	0.370674
85.6633	193.681	0.370291	0.370291
85.7733	181.322	0.369963	0.369963
85.8833	169.865	0.369654	0.369654
85.9933	158.232	0.369274	0.369274
86.0933	148.189	0.369007	0.369007
86.2033	136.306	0.368535	0.368535
86.3133	125.411	0.368199	0.368199
86.4133	115.24	0.36788	0.36788
86.5233	104.576	0.367366	0.367366
86.6333	94.2318	0.366932	0.366932
86.7433	84.4818	0.366618	0.366618
86.8433	75.2591	0.36623	0.36623
86.9533	65.1894	0.365806	0.365806
87.0633	56.2363	0.365327	0.365327
87.1633	49.0996	0.364903	0.364903
87.1633	49.0996	0.364903	0.364903
87.1733	48.3808	0.364843	0.364843
87.2033	46.5918	0.36464	0.36464
87.3634	44.9294	0.364412	0.364412
87.3733	44.9766	0.364462	0.364462
