# Supplementary material for: Data compilation on the effect of grain size, temperature, and texture on the strength of a single-phase FCC MnFeNi medium-entropy alloy
Source: Data Brief. 2019 Nov 15;28:104807. doi: 10.1016/j.dib.2019.104807 (PMC6909151; doi:10.1016/j.dib.2019.104807)
Supplement: Multimedia component 1 [file mmc1.zip › Compression_Tests/373 K/MnFeNi_1473K_60min_373K_1.xlsx]

## Sheet: MnFeNi_1473K_60min_373K_1
Name	MnFeNi_1473K_60min_373K_1
Diameter	4.08	mm
Sample height	8.1	mm
Gage length	8.1	mm
Speed ​​during measurement	0.48	mm/min
Time	Force	Crosshead Displacement	Crosshead Displacement
s	N	mm	mm
2818.59	178.858	0	0
2818.67	178.472	-4.13415e-05	-4.13415e-05
2818.7	178.338	-6.20123e-05	-6.20123e-05
2818.7	178.338	-6.20123e-05	-6.20123e-05
2818.81	178.527	-4.13415e-05	-4.13415e-05
2818.91	178.732	-2.06708e-05	-2.06708e-05
2819.02	179.348	-6.9349e-11	-6.9349e-11
2819.13	184.697	0.000702381	0.000702381
2819.24	190.012	0.00161219	0.00161219
2819.34	194.928	0.00245953	0.00245953
2819.45	199.895	0.00336933	0.00336933
2819.56	205.83	0.00425816	0.00425816
2819.66	210.299	0.00506401	0.00506401
2819.77	216.453	0.00595284	0.00595284
2819.88	223.371	0.00680065	0.00680065
2819.99	229.715	0.00768948	0.00768948
2820.09	236.133	0.00851631	0.00851631
2820.2	242.695	0.00940514	0.00940514
2820.31	249.617	0.010294	0.010294
2820.41	256.059	0.0110998	0.0110998
2820.52	263.402	0.0119681	0.0119681
2820.63	270.594	0.012857	0.012857
2820.74	277.703	0.0137253	0.0137253
2820.84	284.238	0.0145311	0.0145311
2820.95	291.527	0.0153995	0.0153995
2821.06	299.805	0.0162883	0.0162883
2821.16	306.359	0.0170946	0.0170946
2821.27	314.32	0.0179834	0.0179834
2821.38	322.098	0.0188513	0.0188513
2821.49	330.043	0.0197406	0.0197406
2821.59	337.555	0.0205464	0.0205464
2821.7	345.957	0.0214148	0.0214148
2821.81	354.141	0.0223036	0.0223036
2821.91	362.035	0.0231099	0.0231099
2822.02	370.598	0.0239778	0.0239778
2822.13	380.45	0.0248666	0.0248666
2822.23	388.29	0.0256524	0.0256524
2822.34	397.911	0.0265412	0.0265412
2822.45	407.106	0.02743	0.02743
2822.56	416.711	0.0282979	0.0282979
2822.66	425.801	0.0291247	0.0291247
2822.77	435.653	0.0299725	0.0299725
2822.88	445.243	0.0308819	0.0308819
2822.98	454.594	0.0316467	0.0316467
2823.09	465.067	0.032556	0.032556
2823.2	475.622	0.0334244	0.0334244
2823.31	485.922	0.0342927	0.0342927
2823.41	495.551	0.0350985	0.0350985
2823.52	506.145	0.0359669	0.0359669
2823.63	516.833	0.0368557	0.0368557
2823.73	526.86	0.037641	0.037641
2823.84	537.961	0.0385093	0.0385093
2823.95	549.391	0.0394192	0.0394192
2824.06	560.661	0.040308	0.040308
2824.16	570.77	0.0410728	0.0410728
2824.27	582.45	0.0419822	0.0419822
2824.38	593.938	0.0428295	0.0428295
2824.48	604.211	0.0436563	0.0436563
2824.59	615.895	0.0445041	0.0445041
2824.7	627.825	0.045393	0.045393
2824.81	640.122	0.0462818	0.0462818
2824.91	651.168	0.0470876	0.0470876
2825.02	663.473	0.047956	0.047956
2825.13	675.958	0.0488448	0.0488448
2825.23	687.286	0.0496301	0.0496301
2825.34	699.887	0.0504985	0.0504985
2825.45	712.833	0.0514078	0.0514078
2825.56	725.372	0.0522761	0.0522761
2825.66	736.786	0.0530615	0.0530615
2825.77	749.559	0.0539298	0.0539298
2825.88	762.536	0.0548391	0.0548391
2825.98	773.911	0.0556249	0.0556249
2826.09	787.137	0.0564928	0.0564928
2826.2	800.145	0.0574026	0.0574026
2826.31	813.215	0.0582709	0.0582709
2826.41	825.051	0.0590563	0.0590563
2826.52	838.153	0.0599241	0.0599241
2826.63	850.778	0.0607924	0.0607924
2826.73	863.934	0.0615778	0.0615778
2826.84	877.411	0.0624876	0.0624876
2826.95	890.575	0.0633559	0.0633559
2827.06	903.481	0.0642237	0.0642237
2827.16	916.007	0.0650506	0.0650506
2827.27	929.57	0.065919	0.065919
2827.37	942.749	0.0667248	0.0667248
2827.48	956.413	0.0676136	0.0676136
2827.59	969.898	0.0684615	0.0684615
2827.7	983.312	0.0693293	0.0693293
2827.8	996.077	0.0701356	0.0701356
2827.91	1009.77	0.0710245	0.0710245
2828.02	1022.91	0.0718723	0.0718723
2828.12	1034.49	0.0726576	0.0726576
2828.23	1047.31	0.0735255	0.0735255
2828.34	1060.05	0.0743938	0.0743938
2828.45	1073.56	0.0752826	0.0752826
2828.55	1085.46	0.0760889	0.0760889
2828.66	1098.14	0.0769573	0.0769573
2828.77	1111.08	0.0778666	0.0778666
2828.87	1122.44	0.0786519	0.0786519
2828.98	1134.44	0.0795203	0.0795203
2829.09	1146.34	0.0804091	0.0804091
2829.2	1157.92	0.0812979	0.0812979
2829.3	1168.42	0.0820423	0.0820423
2829.41	1179.57	0.0829516	0.0829516
2829.52	1190.57	0.0838199	0.0838199
2829.62	1200.07	0.0846258	0.0846258
2829.73	1210.18	0.0854941	0.0854941
2829.84	1220.28	0.0863829	0.0863829
2829.95	1230.96	0.0872717	0.0872717
2830.05	1240.6	0.0880571	0.0880571
2830.16	1251.13	0.0889254	0.0889254
2830.27	1261.4	0.0898142	0.0898142
2830.37	1271.21	0.0905996	0.0905996
2830.48	1281.84	0.0914884	0.0914884
2830.59	1291.75	0.0923567	0.0923567
2830.7	1301.98	0.093225	0.093225
2830.8	1311.59	0.0940309	0.0940309
2830.91	1322.19	0.0949197	0.0949197
2831.02	1332.46	0.095809	0.095809
2831.12	1341.97	0.0966149	0.0966149
2831.23	1352.19	0.0975037	0.0975037
2831.34	1362.07	0.0983515	0.0983515
2831.45	1371.21	0.0992194	0.0992194
2831.55	1379.89	0.100026	0.100026
2831.66	1388.97	0.100894	0.100894
2831.77	1397.98	0.101803	0.101803
2831.87	1406.55	0.102589	0.102589
2831.98	1414.96	0.103457	0.103457
2832.09	1423.82	0.104366	0.104366
2832.19	1431.49	0.105173	0.105173
2832.3	1439.81	0.10602	0.10602
2832.41	1448.13	0.106909	0.106909
2832.52	1456.29	0.107798	0.107798
2832.62	1463.51	0.108583	0.108583
2832.73	1470.97	0.109431	0.109431
2832.84	1478.19	0.11032	0.11032
2832.94	1484.74	0.111147	0.111147
2833.05	1491.67	0.112015	0.112015
2833.16	1498.24	0.112904	0.112904
2833.27	1504.35	0.113792	0.113792
2833.37	1510.06	0.114578	0.114578
2833.48	1515.61	0.115488	0.115488
2833.59	1521.05	0.116355	0.116355
2833.69	1525.23	0.117141	0.117141
2833.8	1530.2	0.11803	0.11803
2833.91	1535.01	0.118877	0.118877
2834.02	1539.23	0.119787	0.119787
2834.12	1543.5	0.120614	0.120614
2834.23	1548.12	0.121461	0.121461
2834.34	1552.63	0.12235	0.12235
2834.44	1556.17	0.123156	0.123156
2834.55	1560.11	0.124045	0.124045
2834.66	1564.39	0.124913	0.124913
2834.77	1567.99	0.125802	0.125802
2834.87	1571.63	0.126587	0.126587
2834.98	1575.97	0.127476	0.127476
2835.09	1580.08	0.128365	0.128365
2835.19	1583.57	0.12913	0.12913
2835.3	1588.08	0.13004	0.13004
2835.41	1592.28	0.130908	0.130908
2835.52	1596.24	0.131797	0.131797
2835.62	1599.26	0.132624	0.132624
2835.73	1603.03	0.133471	0.133471
2835.84	1606.69	0.13438	0.13438
2835.94	1610.08	0.135166	0.135166
2836.05	1613.58	0.136075	0.136075
2836.16	1616.55	0.136902	0.136902
2836.27	1620.04	0.137791	0.137791
2836.37	1623.79	0.138618	0.138618
2836.48	1626.89	0.139486	0.139486
2836.59	1630.1	0.140396	0.140396
2836.69	1633.45	0.141202	0.141202
2836.8	1637.28	0.14207	0.14207
2836.91	1640.43	0.142959	0.142959
2837.02	1643.19	0.143847	0.143847
2837.12	1646.35	0.144633	0.144633
2837.23	1650.09	0.145501	0.145501
2837.34	1653.46	0.146411	0.146411
2837.44	1656.75	0.147196	0.147196
2837.55	1659.89	0.148085	0.148085
2837.66	1664.03	0.148974	0.148974
2837.76	1667.02	0.14978	0.14978
2837.87	1670.93	0.150648	0.150648
2837.98	1674.19	0.151537	0.151537
2838.09	1677.78	0.152426	0.152426
2838.19	1680.94	0.153232	0.153232
2838.3	1683.97	0.15408	0.15408
2838.41	1687.88	0.154989	0.154989
2838.51	1690.33	0.155796	0.155796
2838.62	1693.57	0.156664	0.156664
2838.73	1696.42	0.157573	0.157573
2838.84	1700.07	0.158462	0.158462
2838.94	1702.83	0.159289	0.159289
2839.05	1705.54	0.160157	0.160157
2839.16	1708.12	0.161025	0.161025
2839.26	1711.66	0.161873	0.161873
2839.37	1714.69	0.16272	0.16272
2839.48	1717.75	0.163609	0.163609
2839.59	1720.95	0.164477	0.164477
2839.69	1723.27	0.165283	0.165283
2839.8	1726.68	0.166172	0.166172
2839.91	1729.88	0.167061	0.167061
2840.01	1732.72	0.167867	0.167867
2840.12	1736.22	0.168735	0.168735
2840.23	1738.39	0.169624	0.169624
2840.34	1742.04	0.170492	0.170492
2840.44	1745.09	0.171298	0.171298
2840.55	1748.46	0.172208	0.172208
2840.66	1751.62	0.173076	0.173076
2840.76	1754.62	0.173903	0.173903
2840.87	1757.29	0.174771	0.174771
2840.98	1760.01	0.175639	0.175639
2841.09	1763.24	0.176508	0.176508
2841.19	1766.08	0.177314	0.177314
2841.3	1768.63	0.178182	0.178182
2841.41	1771.21	0.179112	0.179112
2841.51	1772.93	0.179918	0.179918
2841.62	1776.29	0.180786	0.180786
2841.73	1779.21	0.181655	0.181655
2841.84	1781.44	0.182523	0.182523
2841.94	1784.11	0.183329	0.183329
2842.05	1787.09	0.184238	0.184238
2842.15	1788.99	0.185024	0.185024
2842.26	1792.3	0.185892	0.185892
2842.37	1795.06	0.186802	0.186802
2842.48	1798.08	0.18767	0.18767
2842.58	1800.65	0.188455	0.188455
2842.69	1803.14	0.189323	0.189323
2842.8	1806.06	0.190233	0.190233
2842.9	1808.85	0.191039	0.191039
2843.01	1812.1	0.191907	0.191907
2843.12	1814.78	0.192796	0.192796
2843.23	1817.41	0.193664	0.193664
2843.33	1820.17	0.19447	0.19447
2843.44	1822.46	0.195339	0.195339
2843.55	1825.6	0.196227	0.196227
2843.65	1828.21	0.197034	0.197034
2843.76	1831.33	0.197902	0.197902
2843.87	1834.41	0.19879	0.19879
2843.98	1835.82	0.199659	0.199659
2844.08	1838.1	0.200444	0.200444
2844.19	1841.31	0.201354	0.201354
2844.3	1844.18	0.202243	0.202243
2844.4	1846.28	0.203028	0.203028
2844.51	1849.29	0.203896	0.203896
2844.62	1851.65	0.204785	0.204785
2844.73	1853.72	0.205654	0.205654
2844.83	1856.34	0.206459	0.206459
2844.94	1859.09	0.207348	0.207348
2845.05	1861.38	0.208217	0.208217
2845.15	1863.9	0.209002	0.209002
2845.26	1866.52	0.209891	0.209891
2845.37	1869.2	0.21078	0.21078
2845.48	1871.96	0.211648	0.211648
2845.58	1874.24	0.212433	0.212433
2845.69	1877.79	0.213322	0.213322
2845.8	1880.36	0.214211	0.214211
2845.9	1882.98	0.214997	0.214997
2846.01	1885.45	0.215885	0.215885
2846.12	1887.48	0.216753	0.216753
2846.23	1890.56	0.217642	0.217642
2846.33	1893.63	0.218448	0.218448
2846.44	1895.74	0.219317	0.219317
2846.55	1898.5	0.220185	0.220185
2846.65	1901.21	0.221011	0.221011
2846.76	1903.12	0.2219	0.2219
2846.87	1905.43	0.222748	0.222748
2846.98	1907.79	0.223616	0.223616
2847.08	1910.49	0.224422	0.224422
2847.19	1912.84	0.225291	0.225291
2847.3	1915.99	0.226179	0.226179
2847.4	1918.22	0.226965	0.226965
2847.51	1920.71	0.227874	0.227874
2847.62	1922.01	0.228722	0.228722
2847.72	1924.67	0.229528	0.229528
2847.83	1927.55	0.230438	0.230438
2847.94	1929.92	0.231285	0.231285
2848.05	1932.9	0.232174	0.232174
2848.15	1935.56	0.23298	0.23298
2848.26	1938.29	0.233827	0.233827
2848.37	1940.72	0.234717	0.234717
2848.47	1943.05	0.235522	0.235522
2848.58	1945.67	0.236411	0.236411
2848.69	1948.36	0.23728	0.23728
2848.8	1950.76	0.238148	0.238148
2848.9	1953.16	0.238954	0.238954
2849.01	1955.92	0.239822	0.239822
2849.12	1957.27	0.24069	0.24069
2849.22	1959.67	0.241476	0.241476
2849.33	1962.04	0.242344	0.242344
2849.44	1964.64	0.243212	0.243212
2849.55	1967.5	0.244101	0.244101
2849.65	1969.66	0.244886	0.244886
2849.76	1972.38	0.245775	0.245775
2849.87	1974.69	0.246643	0.246643
2849.97	1977.03	0.24745	0.24745
2850.08	1979.13	0.248318	0.248318
2850.19	1981.82	0.249206	0.249206
2850.3	1983.98	0.250075	0.250075
2850.4	1986.19	0.250881	0.250881
2850.51	1988.35	0.251728	0.251728
2850.62	1991.66	0.252617	0.252617
2850.72	1993.17	0.253444	0.253444
2850.83	1996.28	0.254333	0.254333
2850.94	1999.21	0.255201	0.255201
2851.05	2001.84	0.256069	0.256069
2851.15	2004.14	0.256875	0.256875
2851.26	2006.56	0.257744	0.257744
2851.37	2009.06	0.258612	0.258612
2851.47	2011.5	0.259418	0.259418
2851.58	2013.85	0.260307	0.260307
2851.69	2015.96	0.261155	0.261155
2851.8	2018.54	0.262022	0.262022
2851.9	2021.24	0.262849	0.262849
2852.01	2023.33	0.263738	0.263738
2852.12	2025.56	0.264627	0.264627
2852.22	2027.65	0.265392	0.265392
2852.33	2029.91	0.266281	0.266281
2852.44	2031.56	0.26717	0.26717
2852.54	2033.56	0.267934	0.267934
2852.65	2036.43	0.268823	0.268823
2852.76	2038.77	0.269692	0.269692
2852.87	2041.35	0.27058	0.27058
2852.97	2043.54	0.271365	0.271365
2853.08	2045.88	0.272254	0.272254
2853.19	2048.43	0.273164	0.273164
2853.29	2050.86	0.273949	0.273949
2853.4	2053.19	0.274818	0.274818
2853.51	2055.79	0.275727	0.275727
2853.62	2058.14	0.276554	0.276554
2853.72	2060.91	0.277381	0.277381
2853.83	2062.98	0.278249	0.278249
2853.94	2065.31	0.279117	0.279117
2854.04	2066.54	0.279924	0.279924
2854.15	2069.73	0.280812	0.280812
2854.26	2072.53	0.28168	0.28168
2854.37	2075.68	0.28259	0.28259
2854.47	2077.9	0.283396	0.283396
2854.58	2079.47	0.284264	0.284264
2854.69	2081.92	0.285153	0.285153
2854.79	2084.18	0.285959	0.285959
2854.9	2085.76	0.286827	0.286827
2855.01	2088.4	0.287695	0.287695
2855.12	2090.67	0.288564	0.288564
2855.22	2092.23	0.28937	0.28937
2855.33	2095.27	0.290279	0.290279
2855.44	2097.55	0.291148	0.291148
2855.54	2099.75	0.291954	0.291954
2855.65	2101.83	0.292842	0.292842
2855.76	2104.09	0.293711	0.293711
2855.87	2106.74	0.2946	0.2946
2855.97	2109.15	0.295364	0.295364
2856.08	2111.2	0.296253	0.296253
2856.19	2113.41	0.297142	0.297142
2856.29	2116.14	0.297948	0.297948
2856.4	2118.67	0.298816	0.298816
2856.51	2121.49	0.299705	0.299705
2856.62	2123.85	0.300594	0.300594
2856.72	2126.09	0.30138	0.30138
2856.83	2128.53	0.30231	0.30231
2856.94	2130.63	0.303157	0.303157
2857.04	2133.25	0.303963	0.303963
2857.15	2135.16	0.304873	0.304873
2857.26	2137.23	0.305721	0.305721
2857.36	2139.46	0.306527	0.306527
2857.47	2141.87	0.307395	0.307395
2857.58	2144.3	0.308304	0.308304
2857.68	2146.18	0.309131	0.309131
2857.79	2148.33	0.309999	0.309999
2857.9	2150.81	0.310868	0.310868
2858.01	2153.42	0.311757	0.311757
2858.11	2155.63	0.312562	0.312562
2858.22	2158.73	0.313431	0.313431
2858.33	2161.01	0.314299	0.314299
2858.43	2163.22	0.315105	0.315105
2858.54	2165.78	0.315994	0.315994
2858.65	2168.48	0.316862	0.316862
2858.76	2171.12	0.317751	0.317751
2858.86	2173.48	0.318557	0.318557
2858.97	2175.74	0.319446	0.319446
2859.08	2178.03	0.320335	0.320335
2859.18	2180.31	0.32112	0.32112
2859.29	2182.6	0.32203	0.32203
2859.4	2184.84	0.322898	0.322898
2859.51	2187.05	0.323787	0.323787
2859.61	2189.15	0.324593	0.324593
2859.72	2191.25	0.32544	0.32544
2859.83	2193.4	0.32635	0.32635
2859.93	2195.1	0.327156	0.327156
2860.04	2197.92	0.328066	0.328066
2860.15	2200.07	0.328975	0.328975
2860.26	2202.95	0.329843	0.329843
2860.36	2204.93	0.33065	0.33065
2860.47	2206.71	0.331517	0.331517
2860.58	2209.14	0.332407	0.332407
2860.68	2211.24	0.333192	0.333192
2860.79	2213.99	0.334081	0.334081
2860.9	2216.27	0.334969	0.334969
2861.01	2218.69	0.335858	0.335858
2861.11	2220.66	0.336665	0.336665
2861.22	2222.74	0.337533	0.337533
2861.33	2225.15	0.338422	0.338422
2861.43	2227.49	0.339228	0.339228
2861.54	2230.06	0.340117	0.340117
2861.65	2232.63	0.340985	0.340985
2861.76	2235.17	0.341894	0.341894
2861.86	2237.26	0.342659	0.342659
2861.97	2239.55	0.343527	0.343527
2862.08	2242.15	0.344437	0.344437
2862.18	2243.6	0.345222	0.345222
2862.29	2246.11	0.346111	0.346111
2862.4	2248.53	0.347	0.347
2862.5	2250.95	0.347827	0.347827
2862.61	2253.14	0.348695	0.348695
2862.72	2255.47	0.349584	0.349584
2862.83	2257.48	0.350473	0.350473
2862.93	2259.21	0.351237	0.351237
2863.04	2261.77	0.352126	0.352126
2863.15	2263.78	0.353015	0.353015
2863.25	2265.25	0.353801	0.353801
2863.36	2266.9	0.35469	0.35469
2863.47	2269.63	0.355599	0.355599
2863.58	2272.36	0.356467	0.356467
2863.68	2274.46	0.357253	0.357253
2863.79	2276.92	0.358162	0.358162
2863.9	2279.2	0.35903	0.35903
2864	2281.81	0.359857	0.359857
2864.11	2284.01	0.360705	0.360705
2864.22	2286.28	0.361594	0.361594
2864.33	2287.93	0.362462	0.362462
2864.43	2290.25	0.363268	0.363268
2864.54	2293.14	0.364157	0.364157
2864.65	2295.52	0.365025	0.365025
2864.75	2297.8	0.365852	0.365852
2864.86	2299.94	0.36672	0.36672
2864.97	2302.21	0.367609	0.367609
2865.08	2304.55	0.368497	0.368497
2865.18	2305.69	0.369262	0.369262
2865.29	2308.08	0.370151	0.370151
2865.4	2310.21	0.37104	0.37104
2865.5	2311.45	0.371846	0.371846
2865.61	2314.16	0.372715	0.372715
2865.72	2316.86	0.373582	0.373582
2865.83	2319.34	0.374451	0.374451
2865.93	2321.83	0.375257	0.375257
2866.04	2324.16	0.376146	0.376146
2866.15	2326.2	0.377014	0.377014
2866.25	2328	0.3778	0.3778
2866.36	2330.68	0.378709	0.378709
2866.47	2332.8	0.379577	0.379577
2866.58	2334.86	0.380466	0.380466
2866.68	2337.21	0.381251	0.381251
2866.79	2339.53	0.38212	0.38212
2866.9	2342.45	0.383009	0.383009
2867	2344.25	0.383794	0.383794
2867.11	2346.68	0.384683	0.384683
2867.22	2348.72	0.385572	0.385572
2867.32	2350.84	0.386357	0.386357
2867.43	2353.46	0.387225	0.387225
2867.54	2355.49	0.388114	0.388114
2867.65	2356.96	0.389003	0.389003
2867.75	2359.19	0.389788	0.389788
2867.86	2362.05	0.390657	0.390657
2867.97	2364.17	0.391546	0.391546
2868.07	2366.05	0.392331	0.392331
2868.18	2368.41	0.39322	0.39322
2868.29	2370.97	0.394088	0.394088
2868.4	2373.43	0.394997	0.394997
2868.5	2375.39	0.395762	0.395762
2868.61	2377.66	0.396651	0.396651
2868.72	2379.26	0.39754	0.39754
2868.82	2381.53	0.398346	0.398346
2868.93	2383.85	0.399214	0.399214
2869.04	2386.18	0.400083	0.400083
2869.15	2388.73	0.400951	0.400951
2869.25	2390.93	0.401736	0.401736
2869.36	2393.41	0.402625	0.402625
2869.47	2396.21	0.403514	0.403514
2869.57	2398.65	0.40432	0.40432
2869.68	2400.22	0.405188	0.405188
2869.79	2403.34	0.406077	0.406077
2869.9	2405.44	0.406945	0.406945
2870	2407.76	0.407731	0.407731
2870.11	2410.03	0.408619	0.408619
2870.22	2412.26	0.409508	0.409508
2870.32	2414.18	0.410294	0.410294
2870.43	2415.71	0.411162	0.411162
2870.54	2418.21	0.41201	0.41201
2870.65	2421.09	0.412878	0.412878
2870.75	2423.17	0.413684	0.413684
2870.86	2424.45	0.414552	0.414552
2870.97	2426.9	0.415441	0.415441
2871.07	2429.23	0.416247	0.416247
2871.18	2431.56	0.417115	0.417115
2871.29	2434.09	0.418004	0.418004
2871.4	2435.51	0.418872	0.418872
2871.5	2438.26	0.419658	0.419658
2871.61	2439.72	0.420526	0.420526
2871.72	2442.93	0.421435	0.421435
2871.82	2445.19	0.422242	0.422242
2871.93	2447.31	0.42311	0.42311
2872.04	2449.77	0.423998	0.423998
2872.15	2452.45	0.424867	0.424867
2872.25	2454.13	0.425673	0.425673
2872.36	2457.01	0.42652	0.42652
2872.46	2459.35	0.427327	0.427327
2872.57	2462.09	0.428215	0.428215
2872.68	2463.96	0.429084	0.429084
2872.79	2466.43	0.429973	0.429973
2872.89	2468.45	0.430758	0.430758
2873	2470.47	0.431647	0.431647
2873.11	2472.45	0.432536	0.432536
2873.21	2474.9	0.433321	0.433321
2873.32	2477.7	0.43421	0.43421
2873.43	2480.19	0.435099	0.435099
2873.54	2482.5	0.435967	0.435967
2873.64	2484.28	0.436753	0.436753
2873.75	2486.35	0.437642	0.437642
2873.86	2488.78	0.438509	0.438509
2873.96	2490.46	0.439316	0.439316
2874.07	2492.93	0.440184	0.440184
2874.18	2494.8	0.441052	0.441052
2874.29	2496.83	0.441962	0.441962
2874.39	2499.96	0.442768	0.442768
2874.5	2502.81	0.443636	0.443636
2874.61	2504.83	0.444525	0.444525
2874.71	2506.61	0.44531	0.44531
2874.82	2508.98	0.446199	0.446199
2874.93	2511.53	0.447047	0.447047
2875.04	2513.66	0.447936	0.447936
2875.14	2515.74	0.448721	0.448721
2875.25	2517.99	0.449589	0.449589
2875.36	2520.12	0.450519	0.450519
2875.46	2522.33	0.451305	0.451305
2875.57	2525.04	0.452173	0.452173
2875.68	2527.21	0.453041	0.453041
2875.79	2529.37	0.453951	0.453951
2875.89	2531.69	0.454757	0.454757
2876	2534.05	0.455646	0.455646
2876.11	2536.14	0.456514	0.456514
2876.21	2538.16	0.457299	0.457299
2876.32	2540.39	0.458188	0.458188
2876.43	2542.03	0.459056	0.459056
2876.54	2544.84	0.459966	0.459966
2876.64	2546.86	0.460751	0.460751
2876.75	2549.44	0.46164	0.46164
2876.86	2551.15	0.462508	0.462508
2876.96	2553.7	0.463335	0.463335
2877.07	2556.18	0.464203	0.464203
2877.18	2558.78	0.465051	0.465051
2877.28	2561.47	0.465878	0.465878
2877.39	2563.79	0.466746	0.466746
2877.5	2565.67	0.467635	0.467635
2877.61	2568.32	0.468503	0.468503
2877.71	2570.8	0.469289	0.469289
2877.82	2573.59	0.470198	0.470198
2877.93	2575.86	0.471087	0.471087
2878.03	2578.18	0.471872	0.471872
2878.14	2580.63	0.472782	0.472782
2878.25	2582.77	0.473629	0.473629
2878.36	2585.28	0.474518	0.474518
2878.46	2587.17	0.475324	0.475324
2878.57	2588.85	0.476213	0.476213
2878.68	2591.23	0.477102	0.477102
2878.78	2593.64	0.477887	0.477887
2878.89	2595.81	0.478776	0.478776
2879	2598.51	0.479665	0.479665
2879.11	2600.66	0.480554	0.480554
2879.21	2603.15	0.48136	0.48136
2879.32	2604.43	0.482228	0.482228
2879.43	2607.08	0.483096	0.483096
2879.53	2609.27	0.483923	0.483923
2879.64	2611.57	0.484812	0.484812
2879.75	2613.53	0.48566	0.48566
2879.86	2617.04	0.486569	0.486569
2879.96	2619.68	0.487375	0.487375
2880.07	2621.99	0.488264	0.488264
2880.18	2624.83	0.489132	0.489132
2880.28	2626.93	0.489918	0.489918
2880.39	2629.23	0.490807	0.490807
2880.5	2631.69	0.491716	0.491716
2880.61	2633.69	0.492584	0.492584
2880.71	2635.97	0.49337	0.49337
2880.82	2637.94	0.494259	0.494259
2880.93	2640.44	0.495148	0.495148
2881.03	2642.29	0.495933	0.495933
2881.14	2646	0.496863	0.496863
2881.25	2648.33	0.497731	0.497731
2881.36	2650.56	0.498641	0.498641
2881.46	2652.74	0.499426	0.499426
2881.57	2654.62	0.500315	0.500315
2881.68	2657.44	0.501245	0.501245
2881.78	2658.98	0.50199	0.50199
2881.89	2661.29	0.502878	0.502878
2882	2662.79	0.503747	0.503747
2882.11	2665.8	0.504615	0.504615
2882.21	2667.99	0.505483	0.505483
2882.32	2670.64	0.50633	0.50633
2882.43	2673.38	0.507219	0.507219
2882.53	2675.74	0.508005	0.508005
2882.64	2678.53	0.508914	0.508914
2882.75	2680.69	0.509803	0.509803
2882.85	2682.76	0.510589	0.510589
2882.96	2684.98	0.511477	0.511477
2883.07	2687.32	0.512366	0.512366
2883.18	2689.88	0.513235	0.513235
2883.28	2692.13	0.51404	0.51404
2883.39	2694.8	0.514909	0.514909
2883.5	2697.63	0.515818	0.515818
2883.6	2699.26	0.516604	0.516604
2883.71	2701.87	0.517493	0.517493
2883.82	2704.28	0.518381	0.518381
2883.93	2706.3	0.51927	0.51927
2884.03	2708.19	0.520056	0.520056
2884.14	2709.85	0.520945	0.520945
2884.25	2712.12	0.521834	0.521834
2884.35	2714.44	0.522619	0.522619
2884.46	2716.83	0.523487	0.523487
2884.57	2719.35	0.524376	0.524376
2884.68	2722.06	0.525265	0.525265
2884.78	2724.19	0.526071	0.526071
2884.89	2726.83	0.526939	0.526939
2885	2729.58	0.527828	0.527828
2885.1	2731.55	0.528614	0.528614
2885.21	2733.13	0.529502	0.529502
2885.32	2736.02	0.530391	0.530391
2885.43	2738.72	0.53128	0.53128
2885.53	2740.92	0.532065	0.532065
2885.64	2743.89	0.532954	0.532954
2885.75	2745.97	0.533843	0.533843
2885.85	2748.4	0.534649	0.534649
2885.96	2750.66	0.535518	0.535518
2886.07	2752.87	0.536386	0.536386
2886.18	2755.26	0.537274	0.537274
2886.28	2756.32	0.538101	0.538101
2886.39	2758.48	0.538949	0.538949
2886.5	2761.44	0.539838	0.539838
2886.6	2763.63	0.540623	0.540623
2886.71	2766.07	0.541512	0.541512
2886.82	2768.43	0.54238	0.54238
2886.93	2770.27	0.543248	0.543248
2887.03	2772.58	0.544055	0.544055
2887.14	2775.27	0.544943	0.544943
2887.24	2776.92	0.545729	0.545729
2887.35	2779.71	0.546618	0.546618
2887.46	2781.35	0.547507	0.547507
2887.57	2784.12	0.548375	0.548375
2887.67	2786.76	0.549181	0.549181
2887.78	2789.71	0.55007	0.55007
2887.89	2791.88	0.550917	0.550917
2887.99	2794.03	0.551723	0.551723
2888.1	2796.59	0.552592	0.552592
2888.21	2799.3	0.553481	0.553481
2888.32	2801.46	0.55439	0.55439
2888.42	2803.28	0.555155	0.555155
2888.53	2805.11	0.556044	0.556044
2888.64	2808.11	0.556932	0.556932
2888.74	2810.56	0.557697	0.557697
2888.85	2812.98	0.558586	0.558586
2888.96	2815.55	0.559475	0.559475
2889.07	2817.93	0.560364	0.560364
2889.17	2820.28	0.561149	0.561149
2889.28	2822.46	0.562017	0.562017
2889.39	2825.04	0.562886	0.562886
2889.49	2827	0.563692	0.563692
2889.6	2828.72	0.56456	0.56456
2889.71	2831.55	0.565449	0.565449
2889.82	2834.25	0.566359	0.566359
2889.92	2835.96	0.567123	0.567123
2890.03	2838.61	0.568012	0.568012
2890.14	2841.28	0.568901	0.568901
2890.24	2843.73	0.569666	0.569666
2890.35	2846.64	0.570575	0.570575
2890.46	2849.31	0.571423	0.571423
2890.57	2851.23	0.572311	0.572311
2890.67	2853.79	0.573118	0.573118
2890.78	2856.21	0.574006	0.574006
2890.89	2859.24	0.574875	0.574875
2890.99	2861.38	0.575681	0.575681
2891.1	2864.04	0.576549	0.576549
2891.21	2866.17	0.577396	0.577396
2891.32	2868.97	0.578285	0.578285
2891.42	2870.8	0.579071	0.579071
2891.53	2873.17	0.579939	0.579939
2891.64	2874.68	0.580787	0.580787
2891.74	2876.73	0.581613	0.581613
2891.85	2879.9	0.582482	0.582482
2891.96	2882.63	0.58337	0.58337
2892.07	2885.39	0.584259	0.584259
2892.17	2887.61	0.585045	0.585045
2892.28	2889.64	0.585913	0.585913
2892.39	2892.79	0.586822	0.586822
2892.49	2894.67	0.587587	0.587587
2892.6	2896.3	0.588455	0.588455
2892.71	2899.13	0.589344	0.589344
2892.81	2901.44	0.59013	0.59013
2892.92	2903.93	0.591039	0.591039
2893.03	2906.32	0.591907	0.591907
2893.14	2909.64	0.592776	0.592776
2893.24	2912.19	0.593602	0.593602
2893.35	2914.06	0.594471	0.594471
2893.46	2916.74	0.595339	0.595339
2893.56	2918.86	0.596124	0.596124
2893.67	2921.31	0.597013	0.597013
2893.78	2923.9	0.597902	0.597902
2893.89	2926.73	0.59877	0.59877
2893.99	2928.52	0.599556	0.599556
2894.1	2930.42	0.600424	0.600424
2894.21	2933.48	0.601292	0.601292
2894.31	2936	0.602119	0.602119
2894.42	2938.11	0.603008	0.603008
2894.53	2941.14	0.603896	0.603896
2894.64	2943.45	0.604765	0.604765
2894.74	2945.62	0.605571	0.605571
2894.85	2947.78	0.606418	0.606418
2894.96	2950.39	0.607328	0.607328
2895.06	2952.12	0.608093	0.608093
2895.17	2953.71	0.608981	0.608981
2895.28	2956.24	0.60987	0.60987
2895.39	2958.95	0.610759	0.610759
2895.49	2961.83	0.611544	0.611544
2895.6	2965.21	0.612454	0.612454
2895.71	2967.93	0.613322	0.613322
2895.81	2970	0.614108	0.614108
2895.92	2972.15	0.614976	0.614976
2896.03	2974.8	0.615865	0.615865
2896.14	2977.49	0.616754	0.616754
2896.24	2979.29	0.617539	0.617539
2896.35	2981.57	0.618428	0.618428
2896.46	2984.15	0.619275	0.619275
2896.56	2987.18	0.620102	0.620102
2896.67	2989.74	0.620971	0.620971
2896.78	2992.12	0.621859	0.621859
2896.89	2994.27	0.622748	0.622748
2896.99	2996.45	0.623575	0.623575
2897.1	2999.13	0.624443	0.624443
2897.21	3001.46	0.625311	0.625311
2897.31	3003.33	0.626117	0.626117
2897.42	3005.01	0.626965	0.626965
2897.53	3007.14	0.627833	0.627833
2897.63	3010.99	0.62866	0.62866
2897.74	3013.55	0.62957	0.62957
2897.85	3015.75	0.630438	0.630438
2897.96	3018.04	0.631327	0.631327
2898.06	3020.54	0.632112	0.632112
2898.17	3023.19	0.633001	0.633001
2898.28	3025.84	0.633869	0.633869
2898.38	3028.1	0.634655	0.634655
2898.49	3030.05	0.635523	0.635523
2898.6	3032.98	0.636432	0.636432
2898.71	3035.83	0.63728	0.63728
2898.81	3038.65	0.638106	0.638106
2898.92	3041.65	0.638975	0.638975
2899.03	3043.81	0.639864	0.639864
2899.13	3046.79	0.64069	0.64069
2899.24	3048.88	0.641559	0.641559
2899.35	3051.61	0.642448	0.642448
2899.46	3054.1	0.643315	0.643315
2899.56	3055.61	0.644142	0.644142
2899.67	3057.98	0.645011	0.645011
2899.78	3061.25	0.645899	0.645899
2899.88	3063.25	0.646685	0.646685
2899.99	3066.26	0.647574	0.647574
2900.1	3068.48	0.648442	0.648442
2900.21	3071.44	0.649351	0.649351
2900.31	3073.3	0.650158	0.650158
2900.42	3075.53	0.651026	0.651026
2900.53	3077.81	0.651914	0.651914
2900.63	3079.91	0.6527	0.6527
2900.74	3082.45	0.65361	0.65361
2900.85	3085.47	0.654457	0.654457
2900.96	3089.04	0.655367	0.655367
2901.06	3091.17	0.656152	0.656152
2901.17	3094.63	0.657062	0.657062
2901.28	3096.62	0.65793	0.65793
2901.38	3098.92	0.658736	0.658736
2901.49	3101.68	0.659604	0.659604
2901.6	3103.95	0.660493	0.660493
2901.71	3107.15	0.661403	0.661403
2901.81	3108.8	0.662188	0.662188
2901.92	3111.41	0.663056	0.663056
2902.03	3114.04	0.663945	0.663945
2902.13	3116.23	0.664731	0.664731
2902.24	3118.47	0.66564	0.66564
2902.35	3122.14	0.66655	0.66655
2902.45	3124.27	0.667335	0.667335
2902.56	3126.78	0.668224	0.668224
2902.67	3129.27	0.669133	0.669133
2902.77	3131.31	0.669919	0.669919
2902.88	3133.64	0.670808	0.670808
2902.99	3135.96	0.671676	0.671676
2903.1	3138.56	0.672544	0.672544
2903.2	3141.13	0.67335	0.67335
2903.31	3144.07	0.67426	0.67426
2903.42	3147.31	0.675128	0.675128
2903.52	3149.62	0.675934	0.675934
2903.63	3152.53	0.676823	0.676823
2903.74	3154.95	0.677732	0.677732
2903.85	3157.35	0.678601	0.678601
2903.95	3159.2	0.679386	0.679386
2904.06	3162.24	0.680275	0.680275
2904.17	3164.88	0.681164	0.681164
2904.27	3167.02	0.68197	0.68197
2904.38	3169.56	0.682817	0.682817
2904.49	3172.68	0.683727	0.683727
2904.6	3175.72	0.684595	0.684595
2904.7	3177.54	0.685422	0.685422
2904.81	3180.45	0.686311	0.686311
2904.92	3182.33	0.687179	0.687179
2905.02	3184.48	0.687985	0.687985
2905.13	3187.07	0.688854	0.688854
2905.24	3189.76	0.689721	0.689721
2905.35	3192.23	0.69059	0.69059
2905.45	3194.77	0.691417	0.691417
2905.56	3196.99	0.692285	0.692285
2905.67	3199.79	0.693194	0.693194
2905.77	3201.96	0.69398	0.69398
2905.88	3204.68	0.694868	0.694868
2905.99	3207.04	0.695737	0.695737
2906.1	3210	0.696625	0.696625
2906.2	3212.8	0.697432	0.697432
2906.31	3215.55	0.698321	0.698321
2906.42	3218.08	0.699188	0.699188
2906.52	3220.15	0.700015	0.700015
2906.63	3223.41	0.700863	0.700863
2906.74	3225.97	0.701752	0.701752
2906.85	3228.37	0.70262	0.70262
2906.95	3231.13	0.703447	0.703447
2907.06	3233.11	0.704294	0.704294
2907.17	3235.51	0.705183	0.705183
2907.27	3237.95	0.70601	0.70601
2907.38	3240.61	0.706878	0.706878
2907.49	3242.21	0.707746	0.707746
2907.59	3244.89	0.708552	0.708552
2907.7	3247.73	0.709421	0.709421
2907.81	3250.58	0.71031	0.71031
2907.92	3253.01	0.711178	0.711178
2908.02	3255.18	0.712005	0.712005
2908.13	3256.81	0.712852	0.712852
2908.24	3259.51	0.713741	0.713741
2908.34	3262.29	0.714526	0.714526
2908.45	3264.89	0.715415	0.715415
2908.56	3267.78	0.716304	0.716304
2908.67	3270.29	0.717193	0.717193
2908.77	3272.94	0.717979	0.717979
2908.88	3275.68	0.718867	0.718867
2908.99	3278.17	0.719735	0.719735
2909.09	3279.83	0.720521	0.720521
2909.2	3282.8	0.721431	0.721431
2909.31	3285.44	0.722278	0.722278
2909.42	3289.15	0.723167	0.723167
2909.52	3291.32	0.723973	0.723973
2909.63	3294.24	0.724862	0.724862
2909.74	3296.89	0.72573	0.72573
2909.84	3299.34	0.726515	0.726515
2909.95	3301.92	0.727425	0.727425
2910.06	3304.81	0.728293	0.728293
2910.17	3306.41	0.72914	0.72914
2910.27	3309.51	0.729947	0.729947
2910.38	3311.93	0.730836	0.730836
2910.49	3314.43	0.731704	0.731704
2910.59	3316.96	0.73251	0.73251
2910.7	3319.27	0.733378	0.733378
2910.81	3321.88	0.734267	0.734267
2910.92	3324.73	0.735135	0.735135
2911.02	3327.23	0.735921	0.735921
2911.13	3329.33	0.73683	0.73683
2911.24	3331.38	0.737698	0.737698
2911.34	3334.13	0.738484	0.738484
2911.45	3337.27	0.739373	0.739373
2911.56	3340.14	0.740241	0.740241
2911.67	3342.8	0.74113	0.74113
2911.77	3345.76	0.741936	0.741936
2911.88	3348.45	0.742783	0.742783
2911.99	3351.52	0.743693	0.743693
2912.09	3353.82	0.744458	0.744458
2912.2	3355.83	0.745367	0.745367
2912.31	3358.27	0.746235	0.746235
2912.41	3360.82	0.747021	0.747021
2912.52	3363.8	0.747889	0.747889
2912.63	3366.66	0.748778	0.748778
2912.74	3368.46	0.749626	0.749626
2912.84	3370.59	0.750411	0.750411
2912.95	3373.84	0.7513	0.7513
2913.06	3377.06	0.752168	0.752168
2913.16	3378.84	0.752953	0.752953
2913.27	3381.31	0.753842	0.753842
2913.38	3383.8	0.754731	0.754731
2913.49	3386.89	0.755599	0.755599
2913.59	3389.82	0.756405	0.756405
2913.7	3392.48	0.757274	0.757274
2913.81	3394.62	0.758142	0.758142
2913.91	3397.01	0.758969	0.758969
2914.02	3399.59	0.759816	0.759816
2914.13	3402.45	0.760705	0.760705
2914.24	3404.64	0.761573	0.761573
2914.34	3407.81	0.7624	0.7624
2914.45	3410.65	0.763289	0.763289
2914.56	3413.44	0.764136	0.764136
2914.66	3416.43	0.764942	0.764942
2914.77	3418.79	0.76579	0.76579
2914.88	3421.8	0.766699	0.766699
2914.99	3424.14	0.767568	0.767568
2915.09	3426.77	0.768374	0.768374
2915.2	3429.07	0.769242	0.769242
2915.31	3431.8	0.770131	0.770131
2915.41	3434.31	0.770916	0.770916
2915.52	3436.96	0.771805	0.771805
2915.63	3439.48	0.772673	0.772673
2915.74	3442.23	0.773542	0.773542
2915.84	3444.68	0.774368	0.774368
2915.95	3447.44	0.775257	0.775257
2916.06	3449.55	0.776105	0.776105
2916.16	3452.97	0.77689	0.77689
2916.27	3456.47	0.7778	0.7778
2916.38	3458.1	0.778647	0.778647
2916.49	3460.91	0.779536	0.779536
2916.59	3463.51	0.780342	0.780342
2916.7	3467.03	0.781252	0.781252
2916.81	3470.38	0.782099	0.782099
2916.91	3472.5	0.782905	0.782905
2917.02	3475.37	0.783794	0.783794
2917.13	3477.25	0.784662	0.784662
2917.24	3480.31	0.78551	0.78551
2917.34	3482.63	0.786337	0.786337
2917.45	3484.57	0.787205	0.787205
2917.55	3487.45	0.788011	0.788011
2917.66	3490.76	0.7889	0.7889
2917.77	3493.48	0.789789	0.789789
2917.88	3496.4	0.790657	0.790657
2917.98	3499.14	0.791463	0.791463
2918.09	3500.94	0.792352	0.792352
2918.2	3503.17	0.79322	0.79322
2918.3	3506.09	0.794047	0.794047
2918.41	3508.78	0.794894	0.794894
2918.52	3510.77	0.795783	0.795783
2918.63	3513.57	0.796651	0.796651
2918.73	3516.21	0.797457	0.797457
2918.84	3519.17	0.798346	0.798346
2918.95	3521.52	0.799235	0.799235
2919.05	3524.31	0.800062	0.800062
2919.16	3527.01	0.80093	0.80093
2919.27	3529.53	0.801798	0.801798
2919.38	3532.67	0.802667	0.802667
2919.48	3535.6	0.803473	0.803473
2919.59	3537.87	0.80432	0.80432
2919.7	3540.62	0.80523	0.80523
2919.8	3543.58	0.806036	0.806036
2919.91	3546.46	0.806904	0.806904
2920.02	3549.55	0.807793	0.807793
2920.13	3552.15	0.808661	0.808661
2920.23	3555.23	0.809467	0.809467
2920.34	3557.62	0.810356	0.810356
2920.45	3560.05	0.811245	0.811245
2920.55	3561.72	0.812051	0.812051
2920.66	3565.2	0.81294	0.81294
2920.77	3567.52	0.813808	0.813808
2920.88	3570.28	0.814676	0.814676
2920.98	3572.81	0.815482	0.815482
2921.09	3575.88	0.816371	0.816371
2921.2	3578.7	0.81726	0.81726
2921.3	3580.96	0.818046	0.818046
2921.41	3583.28	0.818955	0.818955
2921.52	3585.84	0.819823	0.819823
2921.63	3589.05	0.820691	0.820691
2921.73	3592.09	0.821518	0.821518
2921.84	3594.91	0.822366	0.822366
2921.95	3597.68	0.823275	0.823275
2922.05	3600.53	0.824081	0.824081
2922.16	3603.19	0.82495	0.82495
2922.27	3606	0.825838	0.825838
2922.37	3608.98	0.826645	0.826645
2922.48	3611.25	0.827534	0.827534
2922.59	3614.7	0.828402	0.828402
2922.7	3617.99	0.82929	0.82929
2922.8	3620.26	0.830097	0.830097
2922.91	3623	0.830986	0.830986
2923.02	3625.86	0.831854	0.831854
2923.12	3628.58	0.83266	0.83266
2923.23	3631.02	0.833528	0.833528
2923.34	3633.39	0.834417	0.834417
2923.45	3635.92	0.835306	0.835306
2923.55	3639.28	0.836153	0.836153
2923.66	3642.17	0.837021	0.837021
2923.77	3644.6	0.837931	0.837931
2923.87	3646.91	0.838737	0.838737
2923.98	3649.13	0.839585	0.839585
2924.09	3652.09	0.840494	0.840494
2924.2	3655.04	0.841362	0.841362
2924.3	3657.8	0.842169	0.842169
2924.41	3660.41	0.843036	0.843036
2924.52	3663.34	0.843925	0.843925
2924.62	3666.45	0.844752	0.844752
2924.73	3669.16	0.84562	0.84562
2924.84	3672.54	0.846489	0.846489
2924.95	3675.74	0.847398	0.847398
2925.05	3678.06	0.848183	0.848183
2925.16	3681.09	0.849073	0.849073
2925.27	3683.55	0.849962	0.849962
2925.37	3685.36	0.850747	0.850747
2925.48	3688.26	0.851636	0.851636
2925.59	3691.47	0.852504	0.852504
2925.7	3695.05	0.853393	0.853393
2925.8	3697.51	0.85422	0.85422
2925.91	3700.39	0.855088	0.855088
2926.02	3702.96	0.855976	0.855976
2926.12	3705.47	0.856783	0.856783
2926.23	3707.77	0.857651	0.857651
2926.34	3709.92	0.85856	0.85856
2926.45	3712.97	0.859408	0.859408
2926.55	3715.44	0.860214	0.860214
2926.66	3718.12	0.861082	0.861082
2926.77	3721.07	0.861971	0.861971
2926.87	3723.96	0.862798	0.862798
2926.98	3726.07	0.863645	0.863645
2927.09	3728.99	0.864555	0.864555
2927.2	3732.03	0.865444	0.865444
2927.3	3734.23	0.866229	0.866229
2927.41	3737.38	0.867097	0.867097
2927.52	3740.59	0.868007	0.868007
2927.62	3742.86	0.868792	0.868792
2927.73	3746.02	0.869681	0.869681
2927.84	3748.73	0.870549	0.870549
2927.94	3751.1	0.871335	0.871335
2928.05	3754.44	0.872224	0.872224
2928.16	3756.92	0.873112	0.873112
2928.27	3759.35	0.874001	0.874001
2928.37	3762.03	0.874787	0.874787
2928.48	3764.81	0.875696	0.875696
2928.59	3767.76	0.876544	0.876544
2928.69	3769.41	0.87735	0.87735
2928.8	3772.61	0.878239	0.878239
2928.91	3775.75	0.879107	0.879107
2929.02	3778.89	0.879975	0.879975
2929.12	3780.91	0.880781	0.880781
2929.23	3783.09	0.88167	0.88167
2929.34	3786.31	0.882538	0.882538
2929.44	3789.01	0.883324	0.883324
2929.55	3792.29	0.884234	0.884234
2929.66	3795.13	0.885102	0.885102
2929.77	3797.95	0.885991	0.885991
2929.87	3800.5	0.886776	0.886776
2929.98	3803.3	0.887665	0.887665
2930.09	3805.56	0.888533	0.888533
2930.19	3808.28	0.889339	0.889339
2930.3	3811.27	0.890187	0.890187
2930.41	3814.34	0.891076	0.891076
2930.52	3817.23	0.891964	0.891964
2930.62	3820.37	0.89277	0.89277
2930.73	3823.24	0.893639	0.893639
2930.84	3825.87	0.894527	0.894527
2930.94	3828.07	0.895313	0.895313
2931.05	3830.8	0.896202	0.896202
2931.16	3833.97	0.89707	0.89707
2931.27	3836.86	0.897959	0.897959
2931.37	3839.68	0.898744	0.898744
2931.48	3842.23	0.899633	0.899633
2931.59	3844.71	0.900501	0.900501
2931.69	3847.9	0.901308	0.901308
2931.8	3850.49	0.902175	0.902175
2931.91	3852.74	0.903044	0.903044
2932.02	3856.11	0.903933	0.903933
2932.12	3859.01	0.904739	0.904739
2932.23	3861.83	0.905607	0.905607
2932.33	3864.64	0.906413	0.906413
2932.44	3867.63	0.907302	0.907302
2932.55	3870.62	0.90815	0.90815
2932.66	3873.5	0.909038	0.909038
2932.76	3876.21	0.909845	0.909845
2932.87	3878.78	0.910713	0.910713
2932.98	3882.42	0.911602	0.911602
2933.08	3884.82	0.912408	0.912408
2933.19	3887.71	0.913255	0.913255
2933.3	3890.77	0.914144	0.914144
2933.41	3893.77	0.915033	0.915033
2933.51	3896.14	0.915819	0.915819
2933.62	3898.56	0.916686	0.916686
2933.73	3901.34	0.917575	0.917575
2933.83	3904.06	0.91834	0.91834
2933.94	3906.18	0.919229	0.919229
2934.05	3908.88	0.920077	0.920077
2934.16	3912.72	0.920966	0.920966
2934.26	3915.67	0.921751	0.921751
2934.37	3918.64	0.92266	0.92266
2934.48	3920.76	0.923529	0.923529
2934.55	3922.28	0.924087	0.924087
2934.66	3916.67	0.924645	0.924645
2934.76	3902.11	0.924645	0.924645
2934.87	3886.76	0.924252	0.924252
2934.98	3862.14	0.923323	0.923323
2935.08	3838.45	0.922496	0.922496
2935.19	3812.77	0.921586	0.921586
2935.3	3787.33	0.920718	0.920718
2935.41	3758.49	0.919808	0.919808
2935.51	3732.63	0.919043	0.919043
2935.62	3702.88	0.918155	0.918155
2935.73	3672.47	0.917286	0.917286
2935.83	3643.61	0.916501	0.916501
2935.94	3611.97	0.915612	0.915612
2936.05	3580.06	0.914723	0.914723
2936.16	3549.49	0.913855	0.913855
2936.26	3520.33	0.91307	0.91307
2936.37	3488.83	0.912201	0.912201
2936.48	3457.52	0.911292	0.911292
2936.58	3428.86	0.910527	0.910527
2936.69	3398.84	0.909638	0.909638
2936.8	3368.74	0.90877	0.90877
2936.91	3338.03	0.907861	0.907861
2937.01	3310.74	0.907096	0.907096
2937.12	3279.86	0.906186	0.906186
2937.23	3250.19	0.905318	0.905318
2937.33	3223.8	0.904533	0.904533
2937.44	3193.71	0.903644	0.903644
2937.55	3164.45	0.902776	0.902776
2937.65	3138.4	0.901969	0.901969
2937.76	3109.04	0.901122	0.901122
2937.87	3078.98	0.900212	0.900212
2937.98	3050.32	0.899365	0.899365
2938.08	3023.21	0.898538	0.898538
2938.19	2993.81	0.89767	0.89767
2938.3	2964.06	0.896802	0.896802
2938.4	2937.39	0.895996	0.895996
2938.51	2907.51	0.895107	0.895107
2938.62	2878.51	0.894218	0.894218
2938.73	2849.54	0.89335	0.89335
2938.83	2824.42	0.892564	0.892564
2938.94	2795.71	0.891675	0.891675
2939.05	2767.89	0.890807	0.890807
2939.15	2742.93	0.890001	0.890001
2939.26	2714.46	0.889133	0.889133
2939.37	2686.92	0.888244	0.888244
2939.48	2659.7	0.887355	0.887355
2939.58	2634.39	0.886549	0.886549
2939.69	2607.62	0.88566	0.88566
2939.8	2580.81	0.884792	0.884792
2939.9	2556.64	0.883986	0.883986
2940.01	2529.54	0.883118	0.883118
2940.12	2503.96	0.882249	0.882249
2940.23	2477.89	0.881382	0.881382
2940.33	2454.09	0.880596	0.880596
2940.44	2427.56	0.879666	0.879666
2940.55	2401.01	0.878798	0.878798
2940.65	2376.31	0.877991	0.877991
2940.76	2350.12	0.877102	0.877102
2940.87	2325.04	0.876235	0.876235
2940.98	2298.1	0.875325	0.875325
2941.08	2274.68	0.87456	0.87456
2941.19	2249.03	0.873692	0.873692
2941.3	2223.84	0.872803	0.872803
2941.4	2200.53	0.872017	0.872017
2941.51	2176.04	0.871129	0.871129
2941.62	2149.89	0.87024	0.87024
2941.73	2124.73	0.869351	0.869351
2941.83	2102.31	0.868545	0.868545
2941.94	2078.7	0.867656	0.867656
2942.05	2054.34	0.866767	0.866767
2942.15	2032.98	0.865982	0.865982
2942.26	2009.56	0.865113	0.865113
2942.37	1986.05	0.864224	0.864224
2942.47	1965.51	0.863419	0.863419
2942.58	1943.72	0.86255	0.86255
2942.69	1922.61	0.861682	0.861682
2942.8	1901.41	0.860773	0.860773
2942.9	1882.57	0.859966	0.859966
2943.01	1861.84	0.859119	0.859119
2943.12	1841.09	0.85821	0.85821
2943.22	1821.77	0.857424	0.857424
2943.33	1801.41	0.856535	0.856535
2943.44	1781.18	0.855667	0.855667
2943.55	1761.25	0.854799	0.854799
2943.65	1743.02	0.853992	0.853992
2943.76	1722.95	0.853083	0.853083
2943.87	1703.13	0.852215	0.852215
2943.97	1685.85	0.851409	0.851409
2944.08	1666.16	0.85052	0.85052
2944.19	1647.12	0.849631	0.849631
2944.3	1628.85	0.848742	0.848742
2944.4	1612.88	0.847936	0.847936
2944.51	1596.03	0.847068	0.847068
2944.62	1578.9	0.846179	0.846179
2944.72	1563.55	0.845394	0.845394
2944.83	1546.64	0.844525	0.844525
2944.94	1530.63	0.843637	0.843637
2945.05	1514.18	0.842748	0.842748
2945.15	1498.86	0.841941	0.841941
2945.26	1482.87	0.841074	0.841074
2945.37	1466.48	0.840185	0.840185
2945.47	1451.53	0.839358	0.839358
2945.58	1434.94	0.83849	0.83849
2945.69	1418.44	0.837621	0.837621
2945.8	1402.45	0.836732	0.836732
2945.9	1388.16	0.835927	0.835927
2946.01	1372.96	0.835017	0.835017
2946.12	1359.38	0.834128	0.834128
2946.22	1346.71	0.833342	0.833342
2946.33	1332.53	0.832474	0.832474
2946.44	1317.1	0.831544	0.831544
2946.55	1300.35	0.830655	0.830655
2946.65	1283.99	0.82987	0.82987
2946.76	1265.02	0.829002	0.829002
2946.87	1245.45	0.828092	0.828092
2946.97	1227.66	0.827307	0.827307
2947.08	1208.96	0.826418	0.826418
2947.19	1189.74	0.825549	0.825549
2947.3	1170.34	0.82464	0.82464
2947.4	1152.89	0.823854	0.823854
2947.51	1134.23	0.822966	0.822966
2947.61	1117.28	0.82216	0.82216
2947.72	1098.78	0.821291	0.821291
2947.83	1080.05	0.820382	0.820382
2947.94	1060.89	0.819514	0.819514
2948.04	1044.57	0.818728	0.818728
2948.15	1025.6	0.817839	0.817839
2948.26	1006.97	0.816971	0.816971
2948.36	990.303	0.816165	0.816165
2948.47	971.952	0.815297	0.815297
2948.58	953.756	0.814387	0.814387
2948.69	935.53	0.813498	0.813498
2948.79	919.303	0.812692	0.812692
2948.9	901.655	0.811824	0.811824
2949.01	884.858	0.810935	0.810935
2949.11	869.358	0.810129	0.810129
2949.22	851.444	0.809261	0.809261
2949.33	834.866	0.808372	0.808372
2949.44	818.866	0.807504	0.807504
2949.54	804.733	0.806718	0.806718
2949.65	789.069	0.805809	0.805809
2949.76	773.21	0.80492	0.80492
2949.86	759.663	0.804135	0.804135
2949.97	744.1	0.803246	0.803246
2950.08	729.046	0.802357	0.802357
2950.19	714.296	0.801489	0.801489
2950.29	700.577	0.800662	0.800662
2950.4	685.678	0.799814	0.799814
2950.51	670.866	0.798926	0.798926
2950.61	657.225	0.79814	0.79814
2950.72	642.171	0.79723	0.79723
2950.83	627.366	0.796342	0.796342
2950.94	612.936	0.795494	0.795494
2951.04	599.35	0.794667	0.794667
2951.15	584.913	0.793779	0.793779
2951.26	570.569	0.79291	0.79291
2951.36	558.499	0.792084	0.792084
2951.47	544.194	0.791236	0.791236
2951.58	529.999	0.790347	0.790347
2951.69	516.639	0.789479	0.789479
2951.79	504.389	0.788673	0.788673
2951.9	490.928	0.787784	0.787784
2952.01	478.014	0.786916	0.786916
2952.11	466.46	0.78613	0.78613
2952.22	453.241	0.785241	0.785241
2952.33	440.881	0.784353	0.784353
2952.43	429.52	0.783588	0.783588
2952.54	417.34	0.782678	0.782678
2952.65	405.442	0.78181	0.78181
2952.76	393.766	0.780922	0.780922
2952.86	383.586	0.780115	0.780115
2952.97	372.688	0.779268	0.779268
2953.08	360.649	0.778358	0.778358
2953.18	350.805	0.777573	0.777573
2953.29	339.2	0.776684	0.776684
2953.4	328.078	0.775816	0.775816
2953.51	318.133	0.774948	0.774948
2953.61	308.164	0.774121	0.774121
2953.72	297.891	0.773253	0.773253
2953.83	288.266	0.772384	0.772384
2953.93	279.168	0.771578	0.771578
2954.04	269.723	0.77069	0.77069
2954.15	260.578	0.769842	0.769842
2954.26	251.786	0.768932	0.768932
2954.36	243.946	0.768167	0.768167
2954.47	235.903	0.7673	0.7673
2954.58	227.227	0.766411	0.766411
2954.68	220.879	0.765604	0.765604
2954.79	211.848	0.764716	0.764716
2954.9	205.659	0.763827	0.763827
2955.01	198.119	0.762938	0.762938
2955.11	191.623	0.762153	0.762153
2955.22	185.53	0.761284	0.761284
2955.33	178.733	0.760437	0.760437
2955.43	172.491	0.75961	0.75961
2955.54	166.223	0.758742	0.758742
2955.65	160.067	0.757873	0.757873
2955.76	154.344	0.757006	0.757006
2955.86	149.637	0.756199	0.756199
2955.97	143.873	0.75531	0.75531
2956.08	138.657	0.754422	0.754422
2956.18	133.969	0.753615	0.753615
2956.29	128.963	0.752747	0.752747
2956.4	123.848	0.7519	0.7519
2956.51	119.278	0.751011	0.751011
2956.61	115.489	0.750204	0.750204
2956.72	111.968	0.749357	0.749357
2956.83	108.732	0.748489	0.748489
2956.93	105.596	0.747703	0.747703
2957.04	102.109	0.746835	0.746835
2957.15	99.3295	0.745946	0.745946
2957.26	96.7631	0.745057	0.745057
2957.36	94.9164	0.744231	0.744231
2957.47	92.7372	0.743363	0.743363
2957.58	91.3085	0.742495	0.742495
2957.68	89.9902	0.741688	0.741688
2957.79	88.8061	0.74082	0.74082
2957.9	87.9299	0.739952	0.739952
2958	87.1721	0.739146	0.739146
2958.11	86.2485	0.738277	0.738277
2958.22	85.4752	0.737389	0.737389
2958.33	85.0799	0.736521	0.736521
2958.43	84.6933	0.735714	0.735714
2958.54	84.4643	0.734846	0.734846
2958.65	84.2039	0.733978	0.733978
2958.75	84.2827	0.733172	0.733172
2958.86	84.1801	0.732283	0.732283
2958.97	84.1169	0.731415	0.731415
2959.08	84.2196	0.730547	0.730547
2959.18	84.0538	0.729761	0.729761
2959.29	83.8802	0.728872	0.728872
2959.4	84.0854	0.728004	0.728004
2959.5	84.1721	0.727198	0.727198
2959.61	83.928	0.726309	0.726309
2959.72	83.9356	0.72542	0.72542
2959.83	83.6117	0.724532	0.724532
2959.93	83.2093	0.723767	0.723767
2960.04	83.0121	0.722878	0.722878
2960.15	82.3016	0.721989	0.721989
2960.25	81.5596	0.721204	0.721204
2960.36	81.0228	0.720335	0.720335
2960.47	80.1307	0.719446	0.719446
2960.58	79.6653	0.718558	0.718558
2960.68	79.3728	0.717731	0.717731
2960.79	78.7651	0.716863	0.716863
2960.9	78.5439	0.715995	0.715995
2961	78.402	0.715188	0.715188
2961.11	77.9836	0.71432	0.71432
2961.22	77.9599	0.713431	0.713431
2961.33	77.8097	0.712563	0.712563
2961.43	77.4864	0.711777	0.711777
2961.54	77.3125	0.710889	0.710889
2961.65	77.2494	0.71	0.71
2961.75	77.0837	0.709214	0.709214
2961.86	76.8863	0.708305	0.708305
2961.97	76.5156	0.707395	0.707395
2962.08	75.9784	0.706568	0.706568
2962.18	75.3706	0.705763	0.705763
2962.29	74.818	0.704894	0.704894
2962.39	74.0129	0.704088	0.704088
2962.5	73.3104	0.70322	0.70322
2962.61	71.9291	0.702331	0.702331
2962.72	70.3426	0.701442	0.701442
2962.82	68.9452	0.700615	0.700615
2962.93	67.3033	0.699748	0.699748
2963.04	65.7174	0.698859	0.698859
2963.14	63.8551	0.698052	0.698052
2963.25	62.8669	0.697184	0.697184
2963.36	60.3337	0.696316	0.696316
2963.47	58.1384	0.695448	0.695448
2963.57	56.1975	0.694621	0.694621
2963.68	54.0969	0.693753	0.693753
2963.79	51.7209	0.692884	0.692884
2963.88	49.7873	0.692182	0.692182
2963.89	49.6369	0.692079	0.692079
2963.92	49.093	0.691831	0.691831
2964.12	49.4315	0.691644	0.691644
2964.13	49.4866	0.691644	0.691644
