# Supplementary material for: Data compilation on the effect of grain size, temperature, and texture on the strength of a single-phase FCC MnFeNi medium-entropy alloy
Source: Data Brief. 2019 Nov 15;28:104807. doi: 10.1016/j.dib.2019.104807 (PMC6909151; doi:10.1016/j.dib.2019.104807)
Supplement: Multimedia component 1 [file mmc1.zip › Compression_Tests/373 K/MnFeNi_1473K_60min_373K_2.xlsx]

## Sheet: MnFeNi_1473K_60min_373K_2
Name	MnFeNi_1473K_60min_373K_2
Diameter	4.1	mm
Sample height	8.1	mm
Gage length	8.1	mm
Speed ​​during measurement	0.48	mm/min
Time	Force	Crosshead Displacement	Crosshead Displacement
s	N	mm	mm
2871.57	161.483	0	0
2871.65	161.649	0	0
2871.68	161.594	0	0
2871.68	161.594	0	0
2871.79	161.846	0	0
2871.9	161.633	-4.13415e-05	-4.13415e-05
2872	162.563	4.11037e-05	4.11037e-05
2872.11	169.235	0.000929928	0.000929928
2872.22	176.907	0.00183926	0.00183926
2872.33	183.977	0.00272832	0.00272832
2872.43	191.391	0.00355516	0.00355516
2872.54	200.075	0.00442348	0.00442348
2872.65	209.696	0.00529132	0.00529132
2872.75	218.118	0.00611816	0.00611816
2872.86	229.934	0.00700698	0.00700698
2872.97	241.098	0.0078753	0.0078753
2873.08	253.192	0.00874362	0.00874362
2873.18	264.352	0.00954948	0.00954948
2873.29	277.329	0.0104178	0.0104178
2873.4	289.844	0.0113066	0.0113066
2873.5	302.165	0.012113	0.012113
2873.61	314.704	0.0129808	0.0129808
2873.72	328.336	0.0138696	0.0138696
2873.83	341.836	0.0147794	0.0147794
2873.93	354.016	0.0155233	0.0155233
2874.04	367.946	0.0164126	0.0164126
2874.15	382.274	0.0173014	0.0173014
2874.25	395.336	0.0180868	0.0180868
2874.36	410.071	0.0189551	0.0189551
2874.47	424.844	0.0198439	0.0198439
2874.58	440.008	0.0207327	0.0207327
2874.68	453.797	0.0215386	0.0215386
2874.79	469	0.0224069	0.0224069
2874.9	484.29	0.0232752	0.0232752
2875	498.18	0.0240603	0.0240603
2875.11	513.625	0.0249492	0.0249492
2875.22	528.313	0.025797	0.025797
2875.33	543.461	0.0266856	0.0266856
2875.43	557.258	0.0274504	0.0274504
2875.54	573.118	0.0283187	0.0283187
2875.65	589.016	0.0292281	0.0292281
2875.75	602.594	0.0300139	0.0300139
2875.86	617.993	0.0309232	0.0309232
2875.97	633.547	0.0317706	0.0317706
2876.08	649.266	0.0326594	0.0326594
2876.18	663.766	0.0334657	0.0334657
2876.29	679.594	0.034334	0.034334
2876.4	695.204	0.0352019	0.0352019
2876.5	709.922	0.0360082	0.0360082
2876.61	725.805	0.0368765	0.0368765
2876.72	741.782	0.0377444	0.0377444
2876.83	757.993	0.0386127	0.0386127
2876.93	772.782	0.039419	0.039419
2877.04	789.532	0.0403079	0.0403079
2877.14	805.102	0.0411347	0.0411347
2877.25	821.587	0.041982	0.041982
2877.36	838.446	0.0428709	0.0428709
2877.47	855.094	0.0437392	0.0437392
2877.57	871.93	0.044545	0.044545
2877.68	888.555	0.0454134	0.0454134
2877.79	904.977	0.0462817	0.0462817
2877.89	920.391	0.047088	0.047088
2878	937.196	0.0479973	0.0479973
2878.11	953.907	0.0488657	0.0488657
2878.22	970.133	0.0497335	0.0497335
2878.32	984.063	0.0505398	0.0505398
2878.43	999.922	0.0514287	0.0514287
2878.54	1015.04	0.052297	0.052297
2878.64	1029.02	0.0530823	0.0530823
2878.75	1044.13	0.0539712	0.0539712
2878.86	1059.11	0.0548395	0.0548395
2878.97	1074.31	0.0557073	0.0557073
2879.07	1088.11	0.0565137	0.0565137
2879.18	1102.59	0.057382	0.057382
2879.29	1117.95	0.0582913	0.0582913
2879.39	1131.61	0.0590976	0.0590976
2879.5	1145.08	0.059945	0.059945
2879.61	1159.31	0.0608338	0.0608338
2879.72	1171.11	0.0617021	0.0617021
2879.82	1182.32	0.062508	0.062508
2879.93	1195.43	0.0633968	0.0633968
2880.04	1207.19	0.0642651	0.0642651
2880.14	1217.95	0.0650715	0.0650715
2880.25	1229.9	0.0659603	0.0659603
2880.36	1241.87	0.0668491	0.0668491
2880.47	1254.15	0.0677174	0.0677174
2880.57	1264.98	0.0684823	0.0684823
2880.68	1278.09	0.0694121	0.0694121
2880.79	1291.46	0.0702804	0.0702804
2880.89	1303.01	0.0710868	0.0710868
2881	1316.86	0.0719546	0.0719546
2881.11	1330.42	0.0728229	0.0728229
2881.22	1343.53	0.0736912	0.0736912
2881.32	1356.81	0.0744971	0.0744971
2881.43	1370.69	0.0754069	0.0754069
2881.54	1384.28	0.0762747	0.0762747
2881.64	1397.79	0.0770811	0.0770811
2881.75	1412.45	0.0779699	0.0779699
2881.86	1427.52	0.0788382	0.0788382
2881.96	1441.38	0.0796238	0.0796238
2882.07	1456.73	0.0805331	0.0805331
2882.18	1471.88	0.08136	0.08136
2882.29	1487.54	0.0822903	0.0822903
2882.39	1501.32	0.0830756	0.0830756
2882.5	1517.01	0.0839644	0.0839644
2882.61	1532.21	0.0848328	0.0848328
2882.71	1545.17	0.0856386	0.0856386
2882.82	1559.97	0.0865274	0.0865274
2882.93	1574.29	0.0873958	0.0873958
2883.04	1587.85	0.0882846	0.0882846
2883.14	1601.06	0.0890909	0.0890909
2883.25	1614.89	0.0899797	0.0899797
2883.36	1627.42	0.0908476	0.0908476
2883.46	1638.91	0.0916744	0.0916744
2883.57	1650.28	0.0925222	0.0925222
2883.68	1661.11	0.0934111	0.0934111
2883.79	1670.87	0.0942999	0.0942999
2883.89	1678.97	0.0950852	0.0950852
2884	1686.21	0.095995	0.095995
2884.11	1692.85	0.0968629	0.0968629
2884.21	1697.43	0.0976485	0.0976485
2884.32	1702.33	0.0985788	0.0985788
2884.43	1706.35	0.0994466	0.0994466
2884.54	1710.29	0.100335	0.100335
2884.64	1713.76	0.101142	0.101142
2884.75	1717.13	0.10201	0.10201
2884.86	1721.33	0.102899	0.102899
2884.96	1724.16	0.103684	0.103684
2885.07	1727.4	0.104553	0.104553
2885.18	1731.25	0.105483	0.105483
2885.29	1734.2	0.106372	0.106372
2885.39	1737.16	0.107157	0.107157
2885.5	1740.31	0.108025	0.108025
2885.61	1743	0.108893	0.108893
2885.71	1746.07	0.109699	0.109699
2885.82	1748.58	0.110568	0.110568
2885.93	1751.54	0.111456	0.111456
2886.04	1755.06	0.112387	0.112387
2886.14	1758.29	0.113193	0.113193
2886.25	1761.45	0.114102	0.114102
2886.36	1764.03	0.114971	0.114971
2886.46	1766.48	0.115777	0.115777
2886.57	1769.14	0.116665	0.116665
2886.68	1771.97	0.117534	0.117534
2886.79	1775.26	0.118423	0.118423
2886.89	1777.75	0.119229	0.119229
2887	1780.36	0.120076	0.120076
2887.11	1783.54	0.120986	0.120986
2887.21	1786.16	0.121792	0.121792
2887.32	1789.27	0.122681	0.122681
2887.43	1791.91	0.123528	0.123528
2887.53	1795.07	0.124355	0.124355
2887.64	1798.04	0.125223	0.125223
2887.75	1801.48	0.126133	0.126133
2887.86	1804.74	0.127022	0.127022
2887.96	1806.89	0.127786	0.127786
2888.07	1809.92	0.128696	0.128696
2888.18	1812.99	0.129564	0.129564
2888.28	1815.53	0.13037	0.13037
2888.39	1818.75	0.131259	0.131259
2888.5	1821.75	0.132148	0.132148
2888.61	1824	0.133016	0.133016
2888.71	1826	0.133843	0.133843
2888.82	1828.86	0.134732	0.134732
2888.93	1831.29	0.1356	0.1356
2889.03	1833.8	0.136385	0.136385
2889.14	1836.71	0.137275	0.137275
2889.25	1839.79	0.138163	0.138163
2889.36	1842.28	0.139031	0.139031
2889.46	1844.99	0.139838	0.139838
2889.57	1847.26	0.140706	0.140706
2889.68	1849.77	0.141574	0.141574
2889.78	1852.12	0.142422	0.142422
2889.89	1855.12	0.143289	0.143289
2890	1858.41	0.144158	0.144158
2890.11	1860.74	0.145047	0.145047
2890.21	1863.23	0.145853	0.145853
2890.32	1866.37	0.146721	0.146721
2890.43	1868.9	0.14761	0.14761
2890.53	1871.57	0.148416	0.148416
2890.64	1874.03	0.149284	0.149284
2890.75	1876.59	0.150152	0.150152
2890.86	1880.05	0.151062	0.151062
2890.96	1882.41	0.151847	0.151847
2891.07	1885.33	0.152736	0.152736
2891.18	1887.44	0.153604	0.153604
2891.28	1889.65	0.15441	0.15441
2891.39	1892.56	0.155279	0.155279
2891.5	1895.09	0.156167	0.156167
2891.61	1897.48	0.157036	0.157036
2891.71	1899.79	0.157842	0.157842
2891.82	1902.25	0.15871	0.15871
2891.92	1904.61	0.159516	0.159516
2892.03	1907.12	0.160384	0.160384
2892.14	1910.21	0.161294	0.161294
2892.25	1912.56	0.162162	0.162162
2892.35	1915.03	0.162968	0.162968
2892.46	1917.43	0.163857	0.163857
2892.57	1920.49	0.164705	0.164705
2892.67	1922.87	0.16551	0.16551
2892.78	1925.6	0.166379	0.166379
2892.89	1928.36	0.167268	0.167268
2893	1931.19	0.168136	0.168136
2893.1	1933.77	0.168942	0.168942
2893.21	1936.49	0.16981	0.16981
2893.32	1938.76	0.170699	0.170699
2893.42	1941.36	0.171485	0.171485
2893.53	1944.17	0.172374	0.172374
2893.64	1946.73	0.173262	0.173262
2893.75	1949.02	0.17413	0.17413
2893.85	1951.53	0.174916	0.174916
2893.96	1954.08	0.175805	0.175805
2894.07	1956.4	0.176694	0.176694
2894.17	1958.26	0.177479	0.177479
2894.28	1961.04	0.178347	0.178347
2894.39	1964.01	0.179257	0.179257
2894.5	1966.37	0.180104	0.180104
2894.6	1968.84	0.180931	0.180931
2894.71	1970.81	0.181778	0.181778
2894.82	1973.32	0.182667	0.182667
2894.92	1975.66	0.183494	0.183494
2895.03	1977.66	0.184342	0.184342
2895.14	1980.41	0.185231	0.185231
2895.25	1982.99	0.186099	0.186099
2895.35	1985.74	0.186905	0.186905
2895.46	1988.23	0.187773	0.187773
2895.57	1990.93	0.188662	0.188662
2895.67	1993.59	0.189447	0.189447
2895.78	1996.27	0.190336	0.190336
2895.89	1999.18	0.191204	0.191204
2896	2001.42	0.192073	0.192073
2896.1	2004.33	0.192899	0.192899
2896.21	2006.89	0.193768	0.193768
2896.32	2009.3	0.194636	0.194636
2896.42	2011.06	0.19538	0.19538
2896.53	2012.76	0.196269	0.196269
2896.64	2015.96	0.197158	0.197158
2896.75	2018.88	0.198005	0.198005
2896.85	2021.51	0.198811	0.198811
2896.96	2023.93	0.1997	0.1997
2897.07	2026.32	0.200589	0.200589
2897.17	2028.34	0.201375	0.201375
2897.28	2030.82	0.202263	0.202263
2897.39	2032.91	0.203131	0.203131
2897.49	2035.09	0.203917	0.203917
2897.6	2037.37	0.204785	0.204785
2897.71	2040.02	0.205674	0.205674
2897.82	2042.62	0.206563	0.206563
2897.92	2045.94	0.207369	0.207369
2898.03	2048.22	0.208237	0.208237
2898.14	2051.2	0.209105	0.209105
2898.24	2053.45	0.209911	0.209911
2898.35	2055.98	0.2108	0.2108
2898.46	2058.05	0.211669	0.211669
2898.57	2060.58	0.212537	0.212537
2898.67	2062.96	0.213364	0.213364
2898.78	2065.38	0.214232	0.214232
2898.89	2067.72	0.2151	0.2151
2898.99	2070.06	0.215885	0.215885
2899.1	2072.38	0.216754	0.216754
2899.21	2075	0.217663	0.217663
2899.32	2077.5	0.218531	0.218531
2899.42	2080	0.219358	0.219358
2899.53	2082.19	0.220226	0.220226
2899.64	2084.59	0.221094	0.221094
2899.74	2086.06	0.22188	0.22188
2899.85	2088.57	0.222769	0.222769
2899.96	2090.84	0.223637	0.223637
2900.07	2092.79	0.224526	0.224526
2900.17	2095.46	0.225332	0.225332
2900.28	2097.6	0.226179	0.226179
2900.39	2100.18	0.227068	0.227068
2900.49	2102.86	0.227895	0.227895
2900.6	2105.35	0.228763	0.228763
2900.71	2107.61	0.229631	0.229631
2900.82	2109.95	0.23052	0.23052
2900.92	2112.34	0.231306	0.231306
2901.03	2114.59	0.232174	0.232174
2901.14	2117.41	0.233063	0.233063
2901.24	2119.3	0.233848	0.233848
2901.35	2122.08	0.234737	0.234737
2901.46	2124.13	0.235605	0.235605
2901.57	2127	0.236515	0.236515
2901.67	2129.28	0.237321	0.237321
2901.78	2130.9	0.238189	0.238189
2901.89	2133.39	0.239078	0.239078
2901.99	2135.59	0.239905	0.239905
2902.1	2137.78	0.240752	0.240752
2902.21	2139.87	0.241641	0.241641
2902.31	2141.99	0.242447	0.242447
2902.42	2143.99	0.243295	0.243295
2902.53	2146.79	0.244204	0.244204
2902.64	2149.19	0.245093	0.245093
2902.74	2150.79	0.245899	0.245899
2902.85	2152.99	0.246767	0.246767
2902.96	2154.87	0.247636	0.247636
2903.06	2157.95	0.248442	0.248442
2903.17	2160.78	0.249331	0.249331
2903.28	2163.58	0.250178	0.250178
2903.39	2166.75	0.251087	0.251087
2903.49	2168.83	0.251852	0.251852
2903.6	2171.07	0.252762	0.252762
2903.71	2173.55	0.253651	0.253651
2903.81	2175.31	0.254416	0.254416
2903.92	2178.67	0.255325	0.255325
2904.03	2179.8	0.256193	0.256193
2904.14	2182.16	0.257103	0.257103
2904.24	2184.24	0.257888	0.257888
2904.35	2187.27	0.258798	0.258798
2904.46	2189.35	0.259666	0.259666
2904.56	2190.86	0.260452	0.260452
2904.67	2193.02	0.26134	0.26134
2904.78	2195.58	0.262209	0.262209
2904.89	2198.15	0.263098	0.263098
2904.99	2200.07	0.263903	0.263903
2905.1	2202.12	0.264792	0.264792
2905.21	2204.44	0.265661	0.265661
2905.31	2207.1	0.266487	0.266487
2905.42	2209.33	0.267356	0.267356
2905.53	2211.25	0.268224	0.268224
2905.64	2213.33	0.269112	0.269112
2905.74	2215.99	0.269919	0.269919
2905.85	2218.92	0.270808	0.270808
2905.96	2221.6	0.271676	0.271676
2906.06	2223.69	0.272482	0.272482
2906.17	2226.46	0.273371	0.273371
2906.28	2228.54	0.274259	0.274259
2906.39	2230.54	0.275128	0.275128
2906.49	2232.5	0.275955	0.275955
2906.6	2234.75	0.276823	0.276823
2906.71	2237.29	0.277712	0.277712
2906.81	2239.82	0.278518	0.278518
2906.92	2242.25	0.279386	0.279386
2907.03	2244.54	0.280275	0.280275
2907.13	2246.34	0.281101	0.281101
2907.24	2249.48	0.282011	0.282011
2907.35	2251.26	0.282879	0.282879
2907.45	2253.04	0.283685	0.283685
2907.56	2255.02	0.284574	0.284574
2907.67	2257.6	0.285463	0.285463
2907.78	2259.55	0.286331	0.286331
2907.88	2261.88	0.287138	0.287138
2907.99	2263.95	0.288006	0.288006
2908.1	2266.59	0.288895	0.288895
2908.2	2268.66	0.289721	0.289721
2908.31	2270.43	0.290589	0.290589
2908.42	2272.81	0.291458	0.291458
2908.53	2275.63	0.292346	0.292346
2908.63	2277.89	0.293153	0.293153
2908.74	2280.17	0.294042	0.294042
2908.85	2282.42	0.29493	0.29493
2908.95	2284.39	0.295736	0.295736
2909.06	2286.96	0.296605	0.296605
2909.17	2289.74	0.297493	0.297493
2909.28	2291.76	0.298362	0.298362
2909.38	2293.55	0.299168	0.299168
2909.49	2296	0.300057	0.300057
2909.6	2298.83	0.300946	0.300946
2909.7	2300.54	0.301731	0.301731
2909.81	2302.89	0.30262	0.30262
2909.92	2305.11	0.303529	0.303529
2910.03	2307.19	0.304398	0.304398
2910.13	2308.89	0.305204	0.305204
2910.24	2310.6	0.306051	0.306051
2910.35	2312.81	0.306961	0.306961
2910.45	2314.73	0.307767	0.307767
2910.56	2316.61	0.308635	0.308635
2910.67	2319.31	0.309524	0.309524
2910.78	2321.61	0.310392	0.310392
2910.88	2324.4	0.311219	0.311219
2910.99	2326.82	0.312087	0.312087
2911.1	2329.3	0.312955	0.312955
2911.2	2331.39	0.313782	0.313782
2911.31	2333.23	0.31465	0.31465
2911.42	2335.52	0.315518	0.315518
2911.53	2337.87	0.316387	0.316387
2911.63	2340.1	0.317193	0.317193
2911.74	2342.67	0.318082	0.318082
2911.85	2345	0.318971	0.318971
2911.95	2346.74	0.319756	0.319756
2912.06	2349.49	0.320645	0.320645
2912.17	2351.48	0.321534	0.321534
2912.27	2353.23	0.322319	0.322319
2912.38	2354.9	0.323187	0.323187
2912.49	2357.47	0.324097	0.324097
2912.6	2359.69	0.324965	0.324965
2912.7	2361.73	0.325751	0.325751
2912.81	2363.83	0.32664	0.32664
2912.92	2366	0.327507	0.327507
2913.02	2368.55	0.328293	0.328293
2913.13	2370.93	0.329203	0.329203
2913.24	2372.86	0.330071	0.330071
2913.35	2374.94	0.330939	0.330939
2913.45	2377.02	0.331766	0.331766
2913.56	2379.35	0.332634	0.332634
2913.67	2382.11	0.333502	0.333502
2913.77	2384.58	0.334288	0.334288
2913.88	2387.23	0.335197	0.335197
2913.99	2389.36	0.336065	0.336065
2914.1	2391.59	0.336933	0.336933
2914.2	2393.48	0.337739	0.337739
2914.31	2395.5	0.338628	0.338628
2914.42	2397.97	0.339496	0.339496
2914.52	2399.97	0.340303	0.340303
2914.63	2402.94	0.341191	0.341191
2914.74	2405.16	0.34206	0.34206
2914.85	2407.73	0.342949	0.342949
2914.95	2409.62	0.343713	0.343713
2915.06	2411.86	0.344602	0.344602
2915.17	2413.71	0.345471	0.345471
2915.27	2415.4	0.346276	0.346276
2915.38	2417.98	0.347165	0.347165
2915.49	2420.13	0.348034	0.348034
2915.6	2422.6	0.348902	0.348902
2915.7	2424.55	0.349708	0.349708
2915.81	2427.06	0.350576	0.350576
2915.92	2429.44	0.351485	0.351485
2916.02	2431.04	0.352271	0.352271
2916.13	2433.22	0.35316	0.35316
2916.24	2435.06	0.354049	0.354049
2916.35	2437.3	0.354896	0.354896
2916.45	2439.91	0.355682	0.355682
2916.56	2442.72	0.356571	0.356571
2916.67	2444.61	0.357439	0.357439
2916.77	2447.24	0.358245	0.358245
2916.88	2449.84	0.359113	0.359113
2916.99	2452.08	0.360002	0.360002
2917.09	2454.14	0.360808	0.360808
2917.2	2456.06	0.361655	0.361655
2917.31	2458.68	0.362544	0.362544
2917.42	2461.41	0.363433	0.363433
2917.52	2463.44	0.36426	0.36426
2917.63	2465.03	0.365087	0.365087
2917.74	2466.56	0.365955	0.365955
2917.84	2469.27	0.36674	0.36674
2917.95	2471.77	0.367629	0.367629
2918.06	2473.59	0.368498	0.368498
2918.17	2475.53	0.369366	0.369366
2918.27	2477.48	0.370172	0.370172
2918.38	2479.95	0.37104	0.37104
2918.49	2482.54	0.371949	0.371949
2918.59	2484.69	0.372735	0.372735
2918.7	2486.71	0.373583	0.373583
2918.81	2488.94	0.374471	0.374471
2918.92	2491.57	0.37536	0.37536
2919.02	2494.12	0.376167	0.376167
2919.13	2496.08	0.377034	0.377034
2919.24	2498.9	0.377944	0.377944
2919.34	2501.07	0.37873	0.37873
2919.45	2503.03	0.379577	0.379577
2919.56	2505.71	0.380466	0.380466
2919.67	2508.17	0.381355	0.381355
2919.77	2510.08	0.38214	0.38214
2919.88	2512.28	0.383029	0.383029
2919.99	2514.39	0.383897	0.383897
2920.09	2516.13	0.384683	0.384683
2920.2	2518.63	0.385551	0.385551
2920.31	2521.19	0.38646	0.38646
2920.42	2523.6	0.387329	0.387329
2920.52	2525.25	0.388135	0.388135
2920.63	2527.24	0.389024	0.389024
2920.74	2529.72	0.389892	0.389892
2920.84	2532.04	0.390698	0.390698
2920.95	2533.94	0.391566	0.391566
2921.06	2536.06	0.392414	0.392414
2921.17	2538.15	0.393323	0.393323
2921.27	2540.02	0.394088	0.394088
2921.38	2542.88	0.394977	0.394977
2921.49	2544.97	0.395886	0.395886
2921.59	2547.49	0.396672	0.396672
2921.7	2550.67	0.397582	0.397582
2921.81	2552.51	0.398449	0.398449
2921.92	2554.11	0.399318	0.399318
2922.02	2556.46	0.400103	0.400103
2922.13	2558.67	0.400992	0.400992
2922.23	2560.96	0.401798	0.401798
2922.34	2563.42	0.402646	0.402646
2922.45	2566.39	0.403555	0.403555
2922.56	2568.74	0.404424	0.404424
2922.66	2571.05	0.405209	0.405209
2922.77	2573.17	0.406098	0.406098
2922.88	2575.42	0.407008	0.407008
2922.98	2576.79	0.407793	0.407793
2923.09	2579.14	0.408682	0.408682
2923.2	2581.34	0.40955	0.40955
2923.31	2583.64	0.410418	0.410418
2923.41	2585.66	0.411224	0.411224
2923.52	2587.42	0.412093	0.412093
2923.63	2590.33	0.412961	0.412961
2923.73	2592.65	0.413787	0.413787
2923.84	2594.77	0.414676	0.414676
2923.95	2596.5	0.415565	0.415565
2924.06	2598.34	0.416433	0.416433
2924.16	2600.67	0.41726	0.41726
2924.27	2603.44	0.418149	0.418149
2924.38	2605.7	0.418996	0.418996
2924.48	2607.77	0.419803	0.419803
2924.59	2610.3	0.420671	0.420671
2924.7	2613.12	0.421559	0.421559
2924.81	2615.58	0.422428	0.422428
2924.91	2617.26	0.423234	0.423234
2925.02	2619.67	0.424123	0.424123
2925.13	2622.53	0.424991	0.424991
2925.23	2624.79	0.425839	0.425839
2925.34	2626.77	0.426686	0.426686
2925.45	2629.29	0.427575	0.427575
2925.56	2631.47	0.428464	0.428464
2925.66	2633.19	0.429249	0.429249
2925.77	2635.27	0.430117	0.430117
2925.88	2637.43	0.431006	0.431006
2925.98	2639.74	0.431812	0.431812
2926.09	2642.07	0.432722	0.432722
2926.2	2644.26	0.43359	0.43359
2926.31	2646.72	0.434479	0.434479
2926.41	2648.96	0.435264	0.435264
2926.52	2651.58	0.436153	0.436153
2926.63	2653.52	0.437042	0.437042
2926.73	2655.45	0.437848	0.437848
2926.84	2657.81	0.438716	0.438716
2926.95	2660.46	0.439605	0.439605
2927.05	2663.16	0.440411	0.440411
2927.16	2665.88	0.4413	0.4413
2927.27	2668.07	0.442168	0.442168
2927.38	2670.46	0.443036	0.443036
2927.48	2672.87	0.443863	0.443863
2927.59	2675.1	0.444752	0.444752
2927.7	2676.63	0.445621	0.445621
2927.8	2678.86	0.446426	0.446426
2927.91	2681.48	0.447315	0.447315
2928.02	2683.79	0.448184	0.448184
2928.13	2686.23	0.449052	0.449052
2928.23	2687.93	0.449858	0.449858
2928.34	2690.63	0.450788	0.450788
2928.45	2693.78	0.451677	0.451677
2928.55	2695.71	0.452483	0.452483
2928.66	2697.18	0.453372	0.453372
2928.77	2699.63	0.454261	0.454261
2928.88	2701.97	0.455129	0.455129
2928.98	2703.93	0.455935	0.455935
2929.09	2706.65	0.456824	0.456824
2929.2	2708.96	0.457713	0.457713
2929.3	2710.72	0.458519	0.458519
2929.41	2713.14	0.459387	0.459387
2929.52	2715.58	0.460276	0.460276
2929.63	2718.26	0.461165	0.461165
2929.73	2720.1	0.46195	0.46195
2929.84	2722.44	0.462819	0.462819
2929.95	2725.5	0.463728	0.463728
2930.05	2727.74	0.464555	0.464555
2930.16	2730.01	0.465423	0.465423
2930.27	2732.23	0.46627	0.46627
2930.38	2734.86	0.46718	0.46718
2930.48	2736.37	0.467945	0.467945
2930.59	2738.69	0.468833	0.468833
2930.7	2741.6	0.469743	0.469743
2930.8	2743.68	0.470529	0.470529
2930.91	2746.18	0.471438	0.471438
2931.02	2748.39	0.472306	0.472306
2931.13	2750.5	0.473216	0.473216
2931.23	2752.51	0.474022	0.474022
2931.34	2754.5	0.474869	0.474869
2931.45	2756.36	0.475758	0.475758
2931.55	2758.58	0.476544	0.476544
2931.66	2760.59	0.477412	0.477412
2931.77	2763.2	0.478301	0.478301
2931.88	2765.59	0.47919	0.47919
2931.98	2767.69	0.479975	0.479975
2932.09	2770.34	0.480885	0.480885
2932.2	2773.08	0.481753	0.481753
2932.3	2775.42	0.482559	0.482559
2932.41	2777.76	0.483448	0.483448
2932.52	2779.7	0.484316	0.484316
2932.62	2782.06	0.485143	0.485143
2932.73	2784.46	0.48599	0.48599
2932.84	2787.39	0.486879	0.486879
2932.95	2789.38	0.487747	0.487747
2933.05	2791.71	0.488574	0.488574
2933.16	2794.1	0.489442	0.489442
2933.27	2796.44	0.490311	0.490311
2933.37	2798.29	0.491117	0.491117
2933.48	2800.52	0.492005	0.492005
2933.59	2801.7	0.492894	0.492894
2933.7	2804.71	0.493763	0.493763
2933.8	2807.07	0.494569	0.494569
2933.91	2809.17	0.495437	0.495437
2934.02	2811.54	0.496305	0.496305
2934.12	2813.62	0.497132	0.497132
2934.23	2815.96	0.498	0.498
2934.34	2817.97	0.498868	0.498868
2934.45	2820.71	0.499757	0.499757
2934.55	2822.76	0.500563	0.500563
2934.66	2825.2	0.501452	0.501452
2934.77	2827.66	0.50232	0.50232
2934.87	2830.41	0.503126	0.503126
2934.98	2832.64	0.503995	0.503995
2935.09	2835.18	0.504863	0.504863
2935.2	2837.55	0.505751	0.505751
2935.3	2839.52	0.506558	0.506558
2935.41	2841.79	0.507405	0.507405
2935.52	2844.58	0.508315	0.508315
2935.62	2846.62	0.50908	0.50908
2935.73	2848.97	0.509989	0.509989
2935.84	2851.48	0.510857	0.510857
2935.95	2854.22	0.511725	0.511725
2936.05	2856.42	0.512552	0.512552
2936.16	2858.7	0.5134	0.5134
2936.27	2861.02	0.514289	0.514289
2936.37	2863	0.515074	0.515074
2936.48	2865.36	0.515963	0.515963
2936.59	2867.36	0.516831	0.516831
2936.7	2870.2	0.5177	0.5177
2936.8	2872.29	0.518526	0.518526
2936.91	2874.85	0.519394	0.519394
2937.01	2876.63	0.52018	0.52018
2937.12	2879.02	0.521069	0.521069
2937.23	2880.98	0.521958	0.521958
2937.34	2883.09	0.522847	0.522847
2937.44	2885.38	0.523591	0.523591
2937.55	2888.84	0.5245	0.5245
2937.66	2891.17	0.525368	0.525368
2937.76	2893.86	0.526154	0.526154
2937.87	2896.23	0.527063	0.527063
2937.98	2898.42	0.527931	0.527931
2938.09	2901.14	0.5288	0.5288
2938.19	2903.21	0.529605	0.529605
2938.3	2905.82	0.530495	0.530495
2938.41	2908.01	0.531363	0.531363
2938.51	2910.46	0.532148	0.532148
2938.62	2912.98	0.533037	0.533037
2938.73	2914.82	0.533885	0.533885
2938.84	2916.42	0.534753	0.534753
2938.94	2918.38	0.535518	0.535518
2939.05	2921.67	0.536427	0.536427
2939.16	2923.92	0.537274	0.537274
2939.26	2926.05	0.538101	0.538101
2939.37	2928.63	0.53897	0.53897
2939.48	2930.89	0.539879	0.539879
2939.59	2933.21	0.540706	0.540706
2939.69	2935.86	0.541533	0.541533
2939.8	2937.75	0.542401	0.542401
2939.91	2940.05	0.54329	0.54329
2940.01	2942.2	0.544096	0.544096
2940.12	2945.16	0.544944	0.544944
2940.23	2947.96	0.545832	0.545832
2940.34	2950.45	0.546721	0.546721
2940.44	2952.96	0.547507	0.547507
2940.55	2955.65	0.548416	0.548416
2940.66	2957.33	0.549284	0.549284
2940.76	2959.68	0.550049	0.550049
2940.87	2962.05	0.550958	0.550958
2940.98	2964.27	0.551827	0.551827
2941.09	2967.32	0.552695	0.552695
2941.19	2969.4	0.553522	0.553522
2941.3	2971.66	0.55439	0.55439
2941.41	2974.63	0.555258	0.555258
2941.51	2976.85	0.556043	0.556043
2941.62	2979.27	0.556912	0.556912
2941.73	2981.7	0.557801	0.557801
2941.84	2983.83	0.55871	0.55871
2941.94	2985.79	0.559496	0.559496
2942.05	2987.84	0.560364	0.560364
2942.16	2990.69	0.561253	0.561253
2942.26	2992.58	0.562018	0.562018
2942.37	2994.91	0.562906	0.562906
2942.48	2997.67	0.563795	0.563795
2942.58	2999.77	0.564601	0.564601
2942.69	3002.32	0.565469	0.565469
2942.8	3004.77	0.566358	0.566358
2942.91	3007.17	0.567227	0.567227
2943.01	3009.49	0.568032	0.568032
2943.12	3011.85	0.568901	0.568901
2943.23	3014.75	0.56979	0.56979
2943.33	3016.83	0.570575	0.570575
2943.44	3020	0.571464	0.571464
2943.55	3021.42	0.572332	0.572332
2943.66	3024.59	0.573221	0.573221
2943.76	3026.47	0.574007	0.574007
2943.87	3029.49	0.574916	0.574916
2943.98	3031.75	0.575805	0.575805
2944.08	3033.73	0.57659	0.57659
2944.19	3035.55	0.577479	0.577479
2944.3	3038.25	0.578368	0.578368
2944.41	3040.71	0.579257	0.579257
2944.51	3042.32	0.580022	0.580022
2944.62	3044.89	0.58091	0.58091
2944.73	3047.08	0.581799	0.581799
2944.83	3049.92	0.582605	0.582605
2944.94	3052.53	0.583494	0.583494
2945.05	3055.11	0.584363	0.584363
2945.16	3057.16	0.585251	0.585251
2945.26	3059.39	0.586057	0.586057
2945.37	3061.46	0.586926	0.586926
2945.48	3064.37	0.587814	0.587814
2945.58	3066.78	0.588621	0.588621
2945.69	3069.2	0.589447	0.589447
2945.8	3072.31	0.590357	0.590357
2945.91	3074.72	0.591246	0.591246
2946.01	3077.31	0.592031	0.592031
2946.12	3079.94	0.592941	0.592941
2946.23	3082.06	0.593809	0.593809
2946.33	3084.36	0.594615	0.594615
2946.44	3086.94	0.595463	0.595463
2946.55	3089.54	0.596372	0.596372
2946.66	3092.02	0.597261	0.597261
2946.76	3094.6	0.598047	0.598047
2946.87	3096.85	0.598935	0.598935
2946.98	3099.29	0.599804	0.599804
2947.08	3101.37	0.60061	0.60061
2947.19	3103.83	0.601499	0.601499
2947.3	3106.53	0.602387	0.602387
2947.4	3108.72	0.603214	0.603214
2947.51	3110.91	0.604083	0.604083
2947.62	3113.7	0.604971	0.604971
2947.73	3115.91	0.60584	0.60584
2947.83	3117.94	0.606625	0.606625
2947.94	3120.75	0.607514	0.607514
2948.05	3123.44	0.608403	0.608403
2948.15	3126.3	0.609209	0.609209
2948.26	3129.1	0.610098	0.610098
2948.37	3131.93	0.610966	0.610966
2948.48	3134.98	0.611854	0.611854
2948.58	3137.47	0.612681	0.612681
2948.69	3139.9	0.61355	0.61355
2948.8	3142.39	0.614439	0.614439
2948.9	3144.81	0.615245	0.615245
2949.01	3146.87	0.616113	0.616113
2949.12	3149.82	0.617002	0.617002
2949.23	3152	0.61787	0.61787
2949.33	3154.7	0.618676	0.618676
2949.44	3156.74	0.619586	0.619586
2949.55	3159.83	0.620475	0.620475
2949.65	3162.27	0.62128	0.62128
2949.76	3164.77	0.622169	0.622169
2949.87	3166.97	0.623058	0.623058
2949.98	3169.28	0.623968	0.623968
2950.08	3171.25	0.624732	0.624732
2950.19	3173.64	0.625621	0.625621
2950.3	3176.33	0.62649	0.62649
2950.4	3178.79	0.627296	0.627296
2950.51	3181.21	0.628185	0.628185
2950.62	3184.22	0.629074	0.629074
2950.73	3187.1	0.629962	0.629962
2950.83	3189.59	0.630768	0.630768
2950.94	3192.46	0.631657	0.631657
2951.05	3194.86	0.632525	0.632525
2951.15	3197.22	0.633311	0.633311
2951.26	3200.17	0.6342	0.6342
2951.37	3202.79	0.635089	0.635089
2951.48	3204.76	0.635978	0.635978
2951.58	3207.2	0.636784	0.636784
2951.69	3209.66	0.637652	0.637652
2951.8	3213	0.638541	0.638541
2951.9	3215.4	0.639326	0.639326
2952.01	3218.18	0.640215	0.640215
2952.12	3220.51	0.641104	0.641104
2952.22	3223.08	0.64191	0.64191
2952.33	3225.11	0.642819	0.642819
2952.44	3227.3	0.643688	0.643688
2952.54	3229.79	0.644494	0.644494
2952.65	3232.25	0.645362	0.645362
2952.76	3234.66	0.64623	0.64623
2952.87	3237.18	0.647098	0.647098
2952.97	3239.34	0.647904	0.647904
2953.08	3242.02	0.648814	0.648814
2953.19	3244.74	0.649682	0.649682
2953.29	3247.35	0.650488	0.650488
2953.4	3250.2	0.651377	0.651377
2953.51	3252.64	0.652246	0.652246
2953.62	3255.36	0.653134	0.653134
2953.72	3257.88	0.65394	0.65394
2953.83	3260.35	0.654809	0.654809
2953.94	3262.57	0.655677	0.655677
2954.04	3265.19	0.656483	0.656483
2954.15	3267.83	0.657372	0.657372
2954.26	3270.29	0.65824	0.65824
2954.37	3273.23	0.659129	0.659129
2954.47	3275.9	0.659935	0.659935
2954.58	3278.26	0.660824	0.660824
2954.69	3280.08	0.661692	0.661692
2954.79	3282.07	0.662498	0.662498
2954.9	3285.05	0.663345	0.663345
2955.01	3287.54	0.664234	0.664234
2955.12	3289.75	0.665103	0.665103
2955.22	3292.01	0.665909	0.665909
2955.33	3294.95	0.666818	0.666818
2955.44	3297.05	0.667666	0.667666
2955.54	3299.99	0.668472	0.668472
2955.65	3302.41	0.669361	0.669361
2955.76	3304.88	0.67025	0.67025
2955.87	3307.62	0.671138	0.671138
2955.97	3310.23	0.671924	0.671924
2956.08	3313.28	0.672792	0.672792
2956.19	3316.01	0.673681	0.673681
2956.29	3318.13	0.674466	0.674466
2956.4	3320.75	0.675355	0.675355
2956.51	3323.3	0.676203	0.676203
2956.62	3326.13	0.677112	0.677112
2956.72	3328.54	0.677898	0.677898
2956.83	3330.73	0.678787	0.678787
2956.94	3333.82	0.679655	0.679655
2957.04	3335.77	0.68044	0.68044
2957.15	3338.41	0.681329	0.681329
2957.26	3341.23	0.682218	0.682218
2957.36	3343.34	0.683003	0.683003
2957.47	3345.97	0.683872	0.683872
2957.58	3348.54	0.68476	0.68476
2957.69	3350.75	0.685629	0.685629
2957.79	3353.47	0.686414	0.686414
2957.9	3356.34	0.687324	0.687324
2958.01	3358.85	0.688192	0.688192
2958.11	3361.1	0.688977	0.688977
2958.22	3363.71	0.689887	0.689887
2958.33	3365.69	0.690755	0.690755
2958.44	3368.57	0.691644	0.691644
2958.54	3371.07	0.692429	0.692429
2958.65	3374.04	0.693298	0.693298
2958.76	3376.99	0.694186	0.694186
2958.86	3379.78	0.694972	0.694972
2958.97	3382.26	0.695819	0.695819
2959.08	3385.18	0.696729	0.696729
2959.19	3388.01	0.697597	0.697597
2959.29	3390.39	0.698403	0.698403
2959.4	3393.06	0.699292	0.699292
2959.51	3395.33	0.70016	0.70016
2959.61	3397.94	0.700946	0.700946
2959.72	3400.68	0.701855	0.701855
2959.83	3403.06	0.702723	0.702723
2959.94	3404.94	0.703571	0.703571
2960.04	3406.13	0.704336	0.704336
2960.15	3409.38	0.705225	0.705225
2960.26	3412.65	0.706114	0.706114
2960.36	3414.84	0.706899	0.706899
2960.47	3417.53	0.707788	0.707788
2960.58	3419.71	0.708635	0.708635
2960.69	3423.13	0.709545	0.709545
2960.79	3425.23	0.710351	0.710351
2960.9	3427.53	0.711199	0.711199
2961.01	3429.6	0.712108	0.712108
2961.11	3432.26	0.712893	0.712893
2961.22	3434.99	0.713762	0.713762
2961.33	3438.24	0.71463	0.71463
2961.44	3441.03	0.715539	0.715539
2961.54	3443.26	0.716325	0.716325
2961.65	3446.23	0.717213	0.717213
2961.76	3448.53	0.718061	0.718061
2961.86	3450.98	0.718888	0.718888
2961.97	3454.13	0.719756	0.719756
2962.08	3457.19	0.720603	0.720603
2962.18	3459.61	0.72141	0.72141
2962.29	3463.05	0.722299	0.722299
2962.4	3465.28	0.723187	0.723187
2962.51	3467.71	0.724056	0.724056
2962.61	3470.43	0.724862	0.724862
2962.72	3473.49	0.72575	0.72575
2962.83	3476.13	0.726619	0.726619
2962.93	3478.4	0.727404	0.727404
2963.04	3480.49	0.728272	0.728272
2963.15	3483	0.729182	0.729182
2963.26	3485.31	0.73005	0.73005
2963.36	3487.1	0.730835	0.730835
2963.47	3489.68	0.731724	0.731724
2963.58	3492.48	0.732593	0.732593
2963.68	3495	0.733399	0.733399
2963.79	3497.29	0.734267	0.734267
2963.9	3500.93	0.735156	0.735156
2964.01	3504.13	0.736045	0.736045
2964.11	3506.36	0.736851	0.736851
2964.22	3508.74	0.737719	0.737719
2964.33	3511.42	0.738587	0.738587
2964.43	3514.1	0.739393	0.739393
2964.54	3517.13	0.740262	0.740262
2964.65	3519.61	0.74113	0.74113
2964.76	3522.25	0.742039	0.742039
2964.86	3524.73	0.742825	0.742825
2964.97	3527.15	0.743713	0.743713
2965.08	3530.24	0.744602	0.744602
2965.18	3532.59	0.745388	0.745388
2965.29	3535.22	0.746297	0.746297
2965.4	3538.14	0.747186	0.747186
2965.51	3540.8	0.748055	0.748055
2965.61	3543.14	0.74884	0.74884
2965.72	3545.3	0.749708	0.749708
2965.83	3547.69	0.750597	0.750597
2965.93	3549.89	0.751362	0.751362
2966.04	3553.34	0.752271	0.752271
2966.15	3556.11	0.75316	0.75316
2966.26	3558.99	0.75407	0.75407
2966.36	3561.27	0.754834	0.754834
2966.47	3563.79	0.755723	0.755723
2966.58	3566.37	0.756592	0.756592
2966.68	3568.89	0.757377	0.757377
2966.79	3571.82	0.758266	0.758266
2966.9	3574.79	0.759155	0.759155
2967.01	3577.51	0.760043	0.760043
2967.11	3580.27	0.760829	0.760829
2967.22	3583.55	0.761718	0.761718
2967.32	3585.5	0.762524	0.762524
2967.43	3588.32	0.763413	0.763413
2967.54	3590.51	0.764281	0.764281
2967.65	3594.29	0.76517	0.76517
2967.75	3596.83	0.765976	0.765976
2967.86	3599.16	0.766865	0.766865
2967.97	3601.68	0.767754	0.767754
2968.07	3604.18	0.768539	0.768539
2968.18	3606.44	0.769407	0.769407
2968.29	3609.05	0.770296	0.770296
2968.4	3611.47	0.771185	0.771185
2968.5	3614.09	0.771991	0.771991
2968.61	3617.44	0.77288	0.77288
2968.72	3619.86	0.773748	0.773748
2968.82	3622.96	0.774575	0.774575
2968.93	3625.21	0.775423	0.775423
2969.04	3627.98	0.776332	0.776332
2969.15	3630.86	0.777221	0.777221
2969.25	3633.82	0.778006	0.778006
2969.36	3637.13	0.778895	0.778895
2969.47	3639.8	0.779743	0.779743
2969.57	3642.27	0.78057	0.78057
2969.68	3645.27	0.781458	0.781458
2969.79	3647.88	0.782347	0.782347
2969.9	3650.58	0.783236	0.783236
2970	3653.01	0.784042	0.784042
2970.11	3655.61	0.78491	0.78491
2970.22	3658.24	0.785779	0.785779
2970.32	3660.81	0.786585	0.786585
2970.43	3663.87	0.787474	0.787474
2970.54	3666.49	0.788342	0.788342
2970.65	3669.08	0.789251	0.789251
2970.75	3672.09	0.790099	0.790099
2970.86	3675	0.790946	0.790946
2970.97	3677.49	0.791856	0.791856
2971.07	3680.08	0.792662	0.792662
2971.18	3682.08	0.793551	0.793551
2971.29	3685.09	0.794419	0.794419
2971.4	3687.68	0.795287	0.795287
2971.5	3689.91	0.796073	0.796073
2971.61	3692.92	0.796982	0.796982
2971.72	3696.45	0.797892	0.797892
2971.82	3699.23	0.798657	0.798657
2971.93	3702.69	0.799586	0.799586
2972.04	3705.45	0.800455	0.800455
2972.14	3707.61	0.801241	0.801241
2972.25	3710.13	0.802108	0.802108
2972.36	3713.31	0.803018	0.803018
2972.47	3716	0.803886	0.803886
2972.57	3718.79	0.804692	0.804692
2972.68	3721.68	0.805581	0.805581
2972.79	3723.87	0.806428	0.806428
2972.89	3726.53	0.807235	0.807235
2973	3729.3	0.808144	0.808144
2973.11	3731.67	0.809012	0.809012
2973.22	3734.67	0.809901	0.809901
2973.32	3737.4	0.810707	0.810707
2973.43	3739.69	0.811576	0.811576
2973.54	3742.29	0.812465	0.812465
2973.64	3745.05	0.813291	0.813291
2973.75	3747.68	0.81416	0.81416
2973.86	3749.95	0.815028	0.815028
2973.97	3752.51	0.815916	0.815916
2974.07	3755.69	0.816723	0.816723
2974.18	3758.86	0.817591	0.817591
2974.29	3761.21	0.81848	0.81848
2974.39	3764.5	0.819265	0.819265
2974.5	3767.41	0.820175	0.820175
2974.61	3769.59	0.821043	0.821043
2974.72	3772.44	0.821932	0.821932
2974.82	3775.22	0.822738	0.822738
2974.93	3778.1	0.823606	0.823606
2975.04	3780.76	0.824474	0.824474
2975.14	3783.32	0.82526	0.82526
2975.25	3786.91	0.82619	0.82619
2975.36	3789.15	0.827037	0.827037
2975.47	3791.58	0.827906	0.827906
2975.57	3794.98	0.828733	0.828733
2975.68	3797.51	0.8296	0.8296
2975.79	3800.33	0.83051	0.83051
2975.89	3801.81	0.831296	0.831296
2976	3804.75	0.832143	0.832143
2976.11	3807.92	0.833053	0.833053
2976.22	3810.58	0.833942	0.833942
2976.32	3812.65	0.834727	0.834727
2976.43	3815.62	0.835616	0.835616
2976.54	3818.08	0.836484	0.836484
2976.64	3820.54	0.837269	0.837269
2976.75	3823.22	0.838158	0.838158
2976.86	3826.73	0.839047	0.839047
2976.97	3829.68	0.839915	0.839915
2977.07	3832.15	0.840722	0.840722
2977.18	3835.6	0.841589	0.841589
2977.29	3838.64	0.842458	0.842458
2977.39	3841.33	0.843285	0.843285
2977.5	3843.63	0.844132	0.844132
2977.61	3846.65	0.845021	0.845021
2977.71	3849.13	0.845807	0.845807
2977.82	3852.15	0.846716	0.846716
2977.93	3854.5	0.847584	0.847584
2978.04	3857.61	0.848453	0.848453
2978.14	3860.95	0.849279	0.849279
2978.25	3863.8	0.850147	0.850147
2978.36	3866.31	0.851015	0.851015
2978.46	3868.47	0.851801	0.851801
2978.57	3871.08	0.85269	0.85269
2978.68	3873.98	0.853579	0.853579
2978.79	3877.09	0.854447	0.854447
2978.89	3879.71	0.855232	0.855232
2979	3882.69	0.856121	0.856121
2979.11	3885.63	0.85701	0.85701
2979.21	3888.05	0.857795	0.857795
2979.32	3890.73	0.858684	0.858684
2979.43	3893.02	0.859573	0.859573
2979.54	3896.01	0.860441	0.860441
2979.64	3898.76	0.861227	0.861227
2979.75	3901.89	0.862116	0.862116
2979.86	3905.39	0.862984	0.862984
2979.96	3908.3	0.86379	0.86379
2980.07	3910.77	0.864638	0.864638
2980.18	3913.57	0.865526	0.865526
2980.29	3916.53	0.866415	0.866415
2980.39	3919.52	0.867201	0.867201
2980.5	3923.02	0.86811	0.86811
2980.61	3925.26	0.868978	0.868978
2980.71	3927.49	0.869764	0.869764
2980.82	3930.1	0.870632	0.870632
2980.93	3932.56	0.8715	0.8715
2981.04	3935.72	0.872389	0.872389
2981.14	3937.68	0.873154	0.873154
2981.25	3940.74	0.874022	0.874022
2981.36	3943.77	0.87489	0.87489
2981.46	3947.13	0.875696	0.875696
2981.57	3950.33	0.876606	0.876606
2981.68	3952.65	0.877453	0.877453
2981.79	3955.14	0.878342	0.878342
2981.89	3957.74	0.879128	0.879128
2981.99	3960.96	0.879955	0.879955
2982.09	3955.43	0.880451	0.880451
2982.2	3939.38	0.880472	0.880472
2982.31	3922.71	0.8801	0.8801
2982.41	3899.48	0.879273	0.879273
2982.52	3875.06	0.878343	0.878343
2982.63	3850.48	0.877475	0.877475
2982.74	3825.29	0.876565	0.876565
2982.84	3801.68	0.87578	0.87578
2982.95	3773.46	0.874891	0.874891
2983.06	3744.15	0.874002	0.874002
2983.16	3718.38	0.873237	0.873237
2983.27	3688.81	0.872328	0.872328
2983.38	3659.02	0.871501	0.871501
2983.49	3628.73	0.870591	0.870591
2983.59	3599.99	0.869806	0.869806
2983.7	3569.12	0.868917	0.868917
2983.81	3538.84	0.868049	0.868049
2983.91	3510.73	0.867263	0.867263
2984.02	3480.1	0.866374	0.866374
2984.13	3449.21	0.865506	0.865506
2984.24	3418.38	0.864617	0.864617
2984.34	3391.84	0.863832	0.863832
2984.45	3361.92	0.862964	0.862964
2984.56	3332.46	0.862054	0.862054
2984.66	3305.68	0.861248	0.861248
2984.77	3276.23	0.86038	0.86038
2984.88	3247.62	0.859491	0.859491
2984.99	3218.73	0.858643	0.858643
2985.09	3192.2	0.857858	0.857858
2985.2	3163.54	0.856948	0.856948
2985.31	3134.96	0.85608	0.85608
2985.41	3109.24	0.855295	0.855295
2985.52	3080.02	0.854406	0.854406
2985.63	3051.93	0.853538	0.853538
2985.74	3023.13	0.85267	0.85267
2985.84	2996.87	0.851864	0.851864
2985.95	2968.01	0.850975	0.850975
2986.06	2939.27	0.850086	0.850086
2986.16	2913.43	0.849321	0.849321
2986.27	2884.82	0.848432	0.848432
2986.38	2856.6	0.847543	0.847543
2986.49	2828.95	0.846655	0.846655
2986.59	2803.71	0.845869	0.845869
2986.7	2776.46	0.845001	0.845001
2986.81	2749.27	0.844112	0.844112
2986.91	2725.13	0.843306	0.843306
2987.02	2698.56	0.842437	0.842437
2987.13	2671.48	0.841528	0.841528
2987.23	2647.5	0.840743	0.840743
2987.34	2621.48	0.839854	0.839854
2987.45	2595.36	0.838986	0.838986
2987.56	2569.88	0.838097	0.838097
2987.66	2546.41	0.837311	0.837311
2987.77	2520.33	0.836402	0.836402
2987.88	2495.34	0.835554	0.835554
2987.98	2472.27	0.834748	0.834748
2988.09	2446.5	0.83388	0.83388
2988.2	2420.73	0.832991	0.832991
2988.31	2394.41	0.832102	0.832102
2988.41	2371.36	0.831296	0.831296
2988.52	2346.7	0.830407	0.830407
2988.63	2321.34	0.829539	0.829539
2988.73	2298.56	0.828754	0.828754
2988.84	2273.27	0.827885	0.827885
2988.95	2248.61	0.826996	0.826996
2989.06	2223.72	0.826128	0.826128
2989.16	2200.8	0.825322	0.825322
2989.27	2176.59	0.824433	0.824433
2989.38	2151.62	0.823545	0.823545
2989.48	2129.85	0.822738	0.822738
2989.59	2106.91	0.821849	0.821849
2989.7	2083.32	0.820981	0.820981
2989.81	2059.91	0.820113	0.820113
2989.91	2039.04	0.819307	0.819307
2990.02	2016.79	0.818418	0.818418
2990.13	1994.02	0.81755	0.81755
2990.23	1974.55	0.816764	0.816764
2990.34	1953.41	0.815876	0.815876
2990.45	1933.24	0.814987	0.814987
2990.56	1912.61	0.814098	0.814098
2990.66	1893.95	0.813271	0.813271
2990.77	1873.03	0.812403	0.812403
2990.88	1852.62	0.811514	0.811514
2990.98	1833.76	0.810708	0.810708
2991.09	1814.05	0.80984	0.80984
2991.2	1793.85	0.808972	0.808972
2991.31	1774.47	0.808103	0.808103
2991.41	1756.44	0.807297	0.807297
2991.52	1737.03	0.806388	0.806388
2991.63	1717.72	0.80552	0.80552
2991.73	1700.6	0.804693	0.804693
2991.84	1681.64	0.803825	0.803825
2991.95	1663.11	0.802956	0.802956
2992.06	1645.42	0.802047	0.802047
2992.16	1629.81	0.801241	0.801241
2992.27	1614.03	0.800393	0.800393
2992.37	1599.46	0.799567	0.799567
2992.48	1583.37	0.798719	0.798719
2992.59	1567.24	0.79783	0.79783
2992.7	1550.45	0.796921	0.796921
2992.8	1535.82	0.796135	0.796135
2992.91	1518.56	0.795267	0.795267
2993.02	1500.88	0.794357	0.794357
2993.12	1485.85	0.793572	0.793572
2993.23	1469.02	0.792663	0.792663
2993.34	1452.74	0.791794	0.791794
2993.45	1436.86	0.790926	0.790926
2993.55	1422.51	0.790141	0.790141
2993.66	1407.29	0.78921	0.78921
2993.77	1393.17	0.788321	0.788321
2993.87	1381.53	0.787515	0.787515
2993.98	1368.51	0.786647	0.786647
2994.09	1354.91	0.785717	0.785717
2994.2	1339.33	0.784869	0.784869
2994.3	1323.2	0.784042	0.784042
2994.41	1304.5	0.783175	0.783175
2994.52	1285.65	0.782286	0.782286
2994.62	1267.71	0.7815	0.7815
2994.73	1248.78	0.780632	0.780632
2994.84	1229.36	0.779743	0.779743
2994.95	1210.56	0.778834	0.778834
2995.05	1192.85	0.778028	0.778028
2995.16	1174.03	0.777159	0.777159
2995.27	1155.49	0.776271	0.776271
2995.37	1138.39	0.775464	0.775464
2995.48	1119.81	0.774596	0.774596
2995.59	1100.78	0.773708	0.773708
2995.7	1082.24	0.772818	0.772818
2995.8	1065.11	0.771992	0.771992
2995.91	1047.1	0.771144	0.771144
2996.02	1028.56	0.770276	0.770276
2996.12	1011.59	0.76947	0.76947
2996.23	992.947	0.768581	0.768581
2996.34	975.095	0.767692	0.767692
2996.45	957.564	0.766824	0.766824
2996.55	941.173	0.766018	0.766018
2996.66	923.369	0.765129	0.765129
2996.77	905.509	0.76424	0.76424
2996.87	890.377	0.763455	0.763455
2996.98	873.173	0.762566	0.762566
2997.09	855.439	0.761677	0.761677
2997.19	840.681	0.760871	0.760871
2997.3	824.032	0.760002	0.760002
2997.41	808.813	0.759114	0.759114
2997.52	792.845	0.758225	0.758225
2997.62	777.712	0.757439	0.757439
2997.73	761.985	0.756551	0.756551
2997.84	745.938	0.755662	0.755662
2997.94	731.907	0.754876	0.754876
2998.05	715.985	0.753967	0.753967
2998.16	700.235	0.753099	0.753099
2998.27	684.626	0.75223	0.75223
2998.37	669.892	0.751404	0.751404
2998.48	654.165	0.750556	0.750556
2998.59	638.524	0.749667	0.749667
2998.69	624.977	0.748861	0.748861
2998.8	609.282	0.747972	0.747972
2998.91	593.767	0.747104	0.747104
2999.02	578.782	0.746215	0.746215
2999.12	565.493	0.745409	0.745409
2999.23	550.806	0.744561	0.744561
2999.34	535.29	0.743652	0.743652
2999.44	522.134	0.742846	0.742846
2999.55	507.688	0.741977	0.741977
2999.66	493.571	0.74111	0.74111
2999.77	479.821	0.740241	0.740241
2999.87	466.759	0.739414	0.739414
2999.98	452.923	0.738567	0.738567
3000.09	439.665	0.737678	0.737678
3000.19	427.478	0.736872	0.736872
3000.3	414.259	0.735983	0.735983
3000.41	401.384	0.735115	0.735115
3000.52	388.579	0.734226	0.734226
3000.62	376.845	0.733441	0.733441
3000.73	364.267	0.732552	0.732552
3000.84	351.642	0.731683	0.731683
3000.94	339.837	0.730878	0.730878
3001.05	327.329	0.730009	0.730009
3001.16	314.899	0.72912	0.72912
3001.27	303.423	0.728252	0.728252
3001.37	292.032	0.727446	0.727446
3001.48	280.591	0.726537	0.726537
3001.59	268.966	0.725668	0.725668
3001.69	258.563	0.724883	0.724883
3001.8	247.993	0.724015	0.724015
3001.91	237.286	0.723126	0.723126
3002.02	227.278	0.722258	0.722258
3002.12	217.13	0.721452	0.721452
3002.23	207.933	0.720563	0.720563
3002.34	198.64	0.719715	0.719715
3002.44	190.125	0.718909	0.718909
3002.55	181.418	0.71802	0.71802
3002.66	173.336	0.717173	0.717173
3002.76	166.433	0.716346	0.716346
3002.87	159.496	0.715457	0.715457
3002.98	153.023	0.714589	0.714589
3003.09	146.449	0.713741	0.713741
3003.19	142.152	0.712935	0.712935
3003.3	137.308	0.712067	0.712067
3003.41	132.57	0.711178	0.711178
3003.51	128.851	0.710372	0.710372
3003.62	125.505	0.709504	0.709504
3003.73	122.252	0.708615	0.708615
3003.84	118.748	0.707747	0.707747
3003.94	115.693	0.706961	0.706961
3004.05	112.969	0.706072	0.706072
3004.16	110.711	0.705184	0.705184
3004.26	108.848	0.704398	0.704398
3004.37	106.969	0.70353	0.70353
3004.48	104.719	0.702682	0.702682
3004.59	101.492	0.701835	0.701835
3004.69	98.3971	0.701008	0.701008
3004.8	95.1921	0.70014	0.70014
3004.91	93.6047	0.699272	0.699272
3005.01	92.7911	0.698445	0.698445
3005.12	92.4521	0.697556	0.697556
3005.23	92.2702	0.696667	0.696667
3005.34	92.144	0.69582	0.69582
3005.44	91.6941	0.695035	0.695035
3005.55	91.6159	0.694146	0.694146
3005.66	91.1332	0.693277	0.693277
3005.76	90.3443	0.692492	0.692492
3005.87	89.6971	0.691582	0.691582
3005.98	89.3572	0.690714	0.690714
3006.09	89.0021	0.689825	0.689825
3006.19	88.56	0.68904	0.68904
3006.3	88.5367	0.688151	0.688151
3006.41	88.2515	0.687304	0.687304
3006.51	87.9444	0.686477	0.686477
3006.62	87.7864	0.685608	0.685608
3006.73	87.818	0.68474	0.68474
3006.84	87.6363	0.683851	0.683851
3006.94	87.636	0.683066	0.683066
3007.05	87.4314	0.682198	0.682198
3007.15	87.3286	0.681391	0.681391
3007.26	86.8083	0.680503	0.680503
3007.37	86.5547	0.679635	0.679635
3007.48	85.7747	0.678725	0.678725
3007.58	84.9054	0.67794	0.67794
3007.69	83.5793	0.677092	0.677092
3007.8	82.245	0.676203	0.676203
3007.9	81.1951	0.675397	0.675397
3008.01	80.0514	0.674508	0.674508
3008.12	79.3871	0.67364	0.67364
3008.23	78.7252	0.672731	0.672731
3008.33	77.7063	0.671945	0.671945
3008.44	76.1909	0.671035	0.671035
3008.55	75.993	0.670188	0.670188
3008.65	75.4325	0.669382	0.669382
3008.76	74.4305	0.668514	0.668514
3008.87	73.4834	0.667604	0.667604
3008.98	71.8333	0.666757	0.666757
3009.08	70.2306	0.665971	0.665971
3009.19	68.605	0.665083	0.665083
3009.3	66.3394	0.664214	0.664214
3009.4	64.1372	0.663387	0.663387
3009.51	62.3132	0.662499	0.662499
3009.62	60.1126	0.66163	0.66163
3009.73	58.2951	0.660741	0.660741
3009.83	56.3933	0.659935	0.659935
3009.94	53.8356	0.659046	0.659046
3010.05	50.9001	0.658199	0.658199
3010.1	49.6599	0.657786	0.657786
3010.11	49.4147	0.657724	0.657724
3010.14	48.7448	0.657476	0.657476
3010.31	49.7536	0.657227	0.657227
3010.32	49.8874	0.657227	0.657227
