# Supplementary material for: Data compilation on the effect of grain size, temperature, and texture on the strength of a single-phase FCC MnFeNi medium-entropy alloy
Source: Data Brief. 2019 Nov 15;28:104807. doi: 10.1016/j.dib.2019.104807 (PMC6909151; doi:10.1016/j.dib.2019.104807)
Supplement: Multimedia component 1 [file mmc1.zip › Compression_Tests/473K/MnFeNi_1473K_60min_473K_1.xlsx]

## Sheet: MnFeNi_1473K_60min_473K_1
Name	MnFeNi_1473K_60min_473K_1
Diameter	4.02	mm
Sample height	7.75	mm
Gage length	7.75	mm
Speed ​​during measurement	0.48	mm/min
Time	Force	Crosshead Displacement	Crosshead Displacement
s	N	mm	mm
2958.81	182.708	0	0
2958.89	182.834	-4.13415e-05	-4.13415e-05
2958.92	182.748	-4.13415e-05	-4.13415e-05
2958.92	182.748	-4.13415e-05	-4.13415e-05
2959.03	182.274	-8.26831e-05	-8.26831e-05
2959.13	182.44	-4.13891e-05	-4.13891e-05
2959.24	184.128	0.000123811	0.000123811
2959.35	191.206	0.000930142	0.000930142
2959.46	198.335	0.00188096	0.00188096
2959.56	203.691	0.00268681	0.00268681
2959.67	209.54	0.00357563	0.00357563
2959.78	216.132	0.00446446	0.00446446
2959.88	221.316	0.00527079	0.00527079
2959.99	229.417	0.00613911	0.00613911
2960.1	236.277	0.00702794	0.00702794
2960.21	243.632	0.00789578	0.00789578
2960.31	250.476	0.00868161	0.00868161
2960.42	257.742	0.00959094	0.00959094
2960.53	265.605	0.0104798	0.0104798
2960.63	272.427	0.0112653	0.0112653
2960.74	280.349	0.0121542	0.0121542
2960.85	288.181	0.0130225	0.0130225
2960.96	296.048	0.0138903	0.0138903
2961.06	304.009	0.0146762	0.0146762
2961.17	312.28	0.0155855	0.0155855
2961.28	320.12	0.0164538	0.0164538
2961.38	327.718	0.0172597	0.0172597
2961.49	335.647	0.018128	0.018128
2961.6	343.87	0.0189753	0.0189753
2961.7	351.003	0.0198022	0.0198022
2961.81	358.995	0.020691	0.020691
2961.92	367.761	0.0215388	0.0215388
2962.03	376.433	0.0224481	0.0224481
2962.13	384.663	0.0232545	0.0232545
2962.24	392.972	0.0241223	0.0241223
2962.35	401.44	0.0249906	0.0249906
2962.45	408.952	0.025797	0.025797
2962.56	417.44	0.0266653	0.0266653
2962.67	426.233	0.0275331	0.0275331
2962.78	434.667	0.0284015	0.0284015
2962.88	442.44	0.0292283	0.0292283
2962.99	450.976	0.0301171	0.0301171
2963.1	460.226	0.0309854	0.0309854
2963.2	468.261	0.0317913	0.0317913
2963.31	476.819	0.0326391	0.0326391
2963.42	485.667	0.0335484	0.0335484
2963.53	494.429	0.0344168	0.0344168
2963.63	502.261	0.0352226	0.0352226
2963.74	511.526	0.0360909	0.0360909
2963.85	520.737	0.0369593	0.0369593
2963.95	529.175	0.0377651	0.0377651
2964.06	538.026	0.0386539	0.0386539
2964.17	547.671	0.0395223	0.0395223
2964.28	557.128	0.0404111	0.0404111
2964.38	565.46	0.0412379	0.0412379
2964.49	574.386	0.0421062	0.0421062
2964.6	583.519	0.0429741	0.0429741
2964.7	592.062	0.0438009	0.0438009
2964.81	601.003	0.0446487	0.0446487
2964.92	609.741	0.0455376	0.0455376
2965.03	618.683	0.0464059	0.0464059
2965.13	627.331	0.0472117	0.0472117
2965.24	636.558	0.0481006	0.0481006
2965.35	645.632	0.0490104	0.0490104
2965.45	653.616	0.0497955	0.0497955
2965.56	662.796	0.0506638	0.0506638
2965.67	672.171	0.0515526	0.0515526
2965.78	680.964	0.0524209	0.0524209
2965.88	689.382	0.0532268	0.0532268
2965.99	698.862	0.0540951	0.0540951
2966.1	708.698	0.0549634	0.0549634
2966.2	717.852	0.0557694	0.0557694
2966.31	727.883	0.0566792	0.0566792
2966.42	737.996	0.0575471	0.0575471
2966.52	747.024	0.0583534	0.0583534
2966.63	757.145	0.0592422	0.0592422
2966.74	767.098	0.0601106	0.0601106
2966.85	777.391	0.0609994	0.0609994
2966.95	787.176	0.0618262	0.0618262
2967.06	797.391	0.0626941	0.0626941
2967.17	807.742	0.0635624	0.0635624
2967.27	817.086	0.0643477	0.0643477
2967.38	827.805	0.0652575	0.0652575
2967.49	838.266	0.0661254	0.0661254
2967.6	848.203	0.0670352	0.0670352
2967.7	857.906	0.0678411	0.0678411
2967.81	869.375	0.0687094	0.0687094
2967.92	880.008	0.0695777	0.0695777
2968.02	889.336	0.0704045	0.0704045
2968.13	899.828	0.0712519	0.0712519
2968.24	910.734	0.0721617	0.0721617
2968.35	921.274	0.0730295	0.0730295
2968.45	930.957	0.0738149	0.0738149
2968.56	941.516	0.0747042	0.0747042
2968.67	952.82	0.075593	0.075593
2968.77	963.192	0.0764198	0.0764198
2968.88	974.383	0.0772672	0.0772672
2968.99	985.879	0.0781972	0.0781972
2969.1	996.969	0.0790653	0.0790653
2969.2	1007.22	0.0798512	0.0798512
2969.31	1018.52	0.08074	0.08074
2969.42	1029.77	0.0816288	0.0816288
2969.52	1040.48	0.0824142	0.0824142
2969.63	1051.5	0.0832825	0.0832825
2969.74	1061.87	0.0841918	0.0841918
2969.85	1073.36	0.0851221	0.0851221
2969.95	1083.05	0.0859075	0.0859075
2970.06	1094.03	0.0867963	0.0867963
2970.17	1104.9	0.0876644	0.0876644
2970.27	1114.94	0.0884912	0.0884912
2970.38	1125.14	0.0893595	0.0893595
2970.49	1135.64	0.0902483	0.0902483
2970.6	1145.56	0.0911167	0.0911167
2970.7	1154.77	0.0919225	0.0919225
2970.81	1164.26	0.0927908	0.0927908
2970.92	1173.51	0.0937002	0.0937002
2971.02	1181.64	0.0945065	0.0945065
2971.13	1191.04	0.0953748	0.0953748
2971.24	1200.06	0.0962634	0.0962634
2971.34	1208.16	0.0970697	0.0970697
2971.45	1217.22	0.0979585	0.0979585
2971.56	1225.83	0.0988059	0.0988059
2971.66	1234.02	0.0996537	0.0996537
2971.77	1243.1	0.100501	0.100501
2971.88	1252.35	0.10141	0.10141
2971.99	1261.26	0.102279	0.102279
2972.09	1270.11	0.103044	0.103044
2972.2	1279.7	0.103974	0.103974
2972.31	1289.04	0.104863	0.104863
2972.41	1297.65	0.105628	0.105628
2972.52	1307.36	0.106537	0.106537
2972.63	1316.65	0.107426	0.107426
2972.74	1326.41	0.108294	0.108294
2972.84	1335.78	0.1091	0.1091
2972.95	1346.04	0.109968	0.109968
2973.06	1356.36	0.110857	0.110857
2973.16	1365.59	0.111663	0.111663
2973.27	1376.45	0.112552	0.112552
2973.38	1386.28	0.11342	0.11342
2973.49	1396.58	0.114289	0.114289
2973.59	1406.34	0.115094	0.115094
2973.7	1417.24	0.116004	0.116004
2973.81	1427.78	0.116872	0.116872
2973.91	1438.32	0.117679	0.117679
2974.02	1448.79	0.118546	0.118546
2974.13	1459.81	0.119415	0.119415
2974.24	1470.4	0.120304	0.120304
2974.34	1480.28	0.12111	0.12111
2974.45	1491.29	0.121978	0.121978
2974.56	1502.1	0.122867	0.122867
2974.66	1511.95	0.123673	0.123673
2974.77	1523.91	0.124583	0.124583
2974.88	1534.5	0.125451	0.125451
2974.99	1545.13	0.126319	0.126319
2975.09	1554.52	0.127105	0.127105
2975.2	1565.51	0.127972	0.127972
2975.31	1576.84	0.128882	0.128882
2975.41	1586.41	0.129668	0.129668
2975.52	1597.43	0.130577	0.130577
2975.63	1608.29	0.131425	0.131425
2975.74	1619.08	0.132292	0.132292
2975.84	1629.2	0.133078	0.133078
2975.95	1640.07	0.133967	0.133967
2976.06	1651.04	0.134876	0.134876
2976.16	1660.45	0.135641	0.135641
2976.27	1671.57	0.136551	0.136551
2976.38	1683.28	0.137419	0.137419
2976.48	1693.26	0.138225	0.138225
2976.59	1703.94	0.139052	0.139052
2976.7	1715.4	0.139962	0.139962
2976.81	1726.61	0.14085	0.14085
2976.91	1736.43	0.141636	0.141636
2977.02	1747.45	0.142525	0.142525
2977.13	1758.23	0.143393	0.143393
2977.23	1768.6	0.144199	0.144199
2977.34	1779.5	0.145088	0.145088
2977.45	1790.07	0.145977	0.145977
2977.56	1801.23	0.146845	0.146845
2977.66	1810.82	0.14761	0.14761
2977.77	1821.68	0.148498	0.148498
2977.88	1832.55	0.149387	0.149387
2977.98	1842.69	0.150173	0.150173
2978.09	1853.91	0.151041	0.151041
2978.2	1864.29	0.15193	0.15193
2978.31	1874.71	0.152819	0.152819
2978.41	1884.72	0.153604	0.153604
2978.52	1895.7	0.154514	0.154514
2978.63	1906.49	0.155382	0.155382
2978.73	1915.91	0.156188	0.156188
2978.84	1926.97	0.157036	0.157036
2978.95	1938.01	0.157925	0.157925
2979.06	1948.86	0.158813	0.158813
2979.16	1958.54	0.159599	0.159599
2979.27	1969.14	0.160467	0.160467
2979.38	1980.2	0.161376	0.161376
2979.48	1989.86	0.162162	0.162162
2979.59	2000.77	0.163051	0.163051
2979.7	2011.3	0.16394	0.16394
2979.81	2021.24	0.164787	0.164787
2979.91	2030.98	0.165594	0.165594
2980.02	2041.18	0.166461	0.166461
2980.13	2051.2	0.16733	0.16733
2980.23	2060	0.168095	0.168095
2980.34	2069.63	0.168963	0.168963
2980.45	2079.86	0.169852	0.169852
2980.56	2090.39	0.170741	0.170741
2980.66	2098.94	0.171526	0.171526
2980.77	2108.33	0.172415	0.172415
2980.88	2117.59	0.173283	0.173283
2980.98	2126.66	0.17411	0.17411
2981.09	2135.57	0.174957	0.174957
2981.2	2144.51	0.175846	0.175846
2981.3	2152.71	0.176632	0.176632
2981.41	2162.62	0.1775	0.1775
2981.52	2172.55	0.178368	0.178368
2981.63	2181.55	0.179236	0.179236
2981.73	2189.81	0.180063	0.180063
2981.84	2198.5	0.180952	0.180952
2981.95	2206.95	0.181841	0.181841
2982.05	2214.76	0.182626	0.182626
2982.16	2223.42	0.183494	0.183494
2982.27	2231.38	0.184383	0.184383
2982.38	2239.62	0.185251	0.185251
2982.48	2246.88	0.186058	0.186058
2982.59	2254.75	0.186946	0.186946
2982.7	2262.23	0.187794	0.187794
2982.8	2269.69	0.1886	0.1886
2982.91	2277.18	0.189489	0.189489
2983.02	2283.22	0.190336	0.190336
2983.13	2290.76	0.191246	0.191246
2983.23	2297.2	0.192052	0.192052
2983.34	2303.85	0.192941	0.192941
2983.45	2310.81	0.193809	0.193809
2983.55	2316.89	0.194594	0.194594
2983.66	2324.02	0.195483	0.195483
2983.77	2330.44	0.196352	0.196352
2983.88	2336.56	0.197219	0.197219
2983.98	2342.45	0.198026	0.198026
2984.09	2348.86	0.198915	0.198915
2984.2	2354.9	0.199803	0.199803
2984.3	2360.28	0.200609	0.200609
2984.41	2366.42	0.201478	0.201478
2984.52	2371.7	0.202346	0.202346
2984.63	2377.54	0.203235	0.203235
2984.73	2382.33	0.204	0.204
2984.84	2387.85	0.204889	0.204889
2984.95	2393.22	0.205756	0.205756
2985.05	2397.96	0.206563	0.206563
2985.16	2403.04	0.207452	0.207452
2985.27	2408.87	0.20832	0.20832
2985.38	2413.65	0.209209	0.209209
2985.48	2418.23	0.210015	0.210015
2985.59	2422.37	0.210903	0.210903
2985.7	2427.01	0.211793	0.211793
2985.8	2431.43	0.212599	0.212599
2985.91	2435.5	0.213446	0.213446
2986.02	2439.78	0.214335	0.214335
2986.13	2444	0.215224	0.215224
2986.23	2448.19	0.216009	0.216009
2986.34	2452.16	0.216898	0.216898
2986.44	2456.33	0.217725	0.217725
2986.55	2460.27	0.218593	0.218593
2986.66	2464.3	0.219461	0.219461
2986.77	2468.58	0.22035	0.22035
2986.87	2472.12	0.221136	0.221136
2986.98	2476.45	0.222045	0.222045
2987.09	2480.31	0.222893	0.222893
2987.19	2483.86	0.22372	0.22372
2987.3	2488.05	0.224567	0.224567
2987.41	2492.38	0.225456	0.225456
2987.52	2496.65	0.226365	0.226365
2987.62	2499.83	0.227151	0.227151
2987.73	2503.71	0.22804	0.22804
2987.84	2507.31	0.228908	0.228908
2987.94	2510.8	0.229735	0.229735
2988.05	2514.41	0.230603	0.230603
2988.16	2518.07	0.231492	0.231492
2988.27	2521.19	0.23236	0.23236
2988.37	2524.35	0.233166	0.233166
2988.48	2527.66	0.234034	0.234034
2988.59	2531.35	0.234923	0.234923
2988.69	2534.23	0.235729	0.235729
2988.8	2537.52	0.236618	0.236618
2988.91	2541.21	0.237507	0.237507
2989.02	2544.57	0.238396	0.238396
2989.12	2547.87	0.239202	0.239202
2989.23	2551.09	0.240091	0.240091
2989.34	2554.08	0.240959	0.240959
2989.44	2557.22	0.241744	0.241744
2989.55	2560.95	0.242633	0.242633
2989.66	2564.29	0.243522	0.243522
2989.77	2567.67	0.24439	0.24439
2989.87	2570.91	0.245217	0.245217
2989.98	2574.2	0.246085	0.246085
2990.09	2577.47	0.246974	0.246974
2990.19	2580.35	0.24778	0.24778
2990.3	2583.63	0.248648	0.248648
2990.41	2586.5	0.249517	0.249517
2990.52	2589.87	0.250426	0.250426
2990.62	2592.77	0.251232	0.251232
2990.73	2595.58	0.2521	0.2521
2990.84	2598.81	0.252969	0.252969
2990.94	2601.44	0.253775	0.253775
2991.05	2605.09	0.254705	0.254705
2991.16	2607.78	0.255615	0.255615
2991.26	2610.21	0.2564	0.2564
2991.37	2612.73	0.257289	0.257289
2991.48	2615.97	0.258178	0.258178
2991.59	2618.97	0.259046	0.259046
2991.69	2621.63	0.259852	0.259852
2991.8	2624.33	0.26072	0.26072
2991.91	2627.8	0.261609	0.261609
2992.01	2631.13	0.262415	0.262415
2992.12	2633.64	0.263304	0.263304
2992.23	2636.48	0.264193	0.264193
2992.34	2639.95	0.265061	0.265061
2992.44	2642.41	0.265867	0.265867
2992.55	2645.58	0.266756	0.266756
2992.66	2648.99	0.267645	0.267645
2992.76	2652.07	0.268451	0.268451
2992.87	2654.64	0.269319	0.269319
2992.98	2657.5	0.270188	0.270188
2993.09	2660.78	0.271076	0.271076
2993.19	2663.18	0.271862	0.271862
2993.3	2665.91	0.272751	0.272751
2993.41	2669.36	0.27366	0.27366
2993.51	2671.93	0.274446	0.274446
2993.62	2674.57	0.275355	0.275355
2993.73	2677.41	0.276223	0.276223
2993.84	2680.11	0.277092	0.277092
2993.94	2682.59	0.277898	0.277898
2994.05	2684.96	0.278766	0.278766
2994.16	2688.07	0.279655	0.279655
2994.26	2690.77	0.280461	0.280461
2994.37	2693.56	0.28135	0.28135
2994.48	2696.41	0.282218	0.282218
2994.59	2699.25	0.283106	0.283106
2994.69	2702.17	0.283913	0.283913
2994.8	2705.37	0.284802	0.284802
2994.91	2707.88	0.285649	0.285649
2995.01	2710.6	0.286476	0.286476
2995.12	2713.15	0.287386	0.287386
2995.23	2716.02	0.288233	0.288233
2995.34	2718.46	0.289101	0.289101
2995.44	2721.41	0.289907	0.289907
2995.55	2724.16	0.290775	0.290775
2995.66	2727.01	0.291685	0.291685
2995.76	2729.52	0.292471	0.292471
2995.87	2732.64	0.293339	0.293339
2995.98	2735.4	0.294248	0.294248
2996.09	2737.85	0.295117	0.295117
2996.19	2739.83	0.295923	0.295923
2996.3	2742.86	0.296812	0.296812
2996.41	2745.28	0.297679	0.297679
2996.51	2747.99	0.298465	0.298465
2996.62	2750.83	0.299354	0.299354
2996.73	2753.24	0.300222	0.300222
2996.83	2755.32	0.301007	0.301007
2996.94	2758.57	0.301917	0.301917
2997.05	2761.07	0.302806	0.302806
2997.16	2763.64	0.303674	0.303674
2997.26	2766.04	0.30446	0.30446
2997.37	2769.06	0.305349	0.305349
2997.48	2771.9	0.306237	0.306237
2997.58	2774.42	0.307023	0.307023
2997.69	2776.76	0.307891	0.307891
2997.8	2779.61	0.308759	0.308759
2997.91	2782.35	0.309648	0.309648
2998.01	2784.87	0.310434	0.310434
2998.12	2787.7	0.311322	0.311322
2998.23	2790.35	0.312211	0.312211
2998.33	2792.67	0.312997	0.312997
2998.44	2795.4	0.313885	0.313885
2998.55	2797.77	0.314754	0.314754
2998.66	2800.45	0.315622	0.315622
2998.76	2803.07	0.316449	0.316449
2998.87	2805.55	0.317317	0.317317
2998.98	2808.09	0.318185	0.318185
2999.08	2810.04	0.318991	0.318991
2999.19	2812.89	0.319859	0.319859
2999.3	2815.57	0.320748	0.320748
2999.41	2817.83	0.321616	0.321616
2999.51	2820.51	0.322402	0.322402
2999.62	2823.58	0.323311	0.323311
2999.73	2825.84	0.3242	0.3242
2999.83	2828.22	0.324986	0.324986
2999.94	2830.86	0.325854	0.325854
3000.05	2833.91	0.326743	0.326743
3000.16	2836.49	0.327611	0.327611
3000.26	2838.88	0.328417	0.328417
3000.37	2841.53	0.329264	0.329264
3000.48	2844.22	0.330153	0.330153
3000.58	2846.75	0.330959	0.330959
3000.69	2849.61	0.331828	0.331828
3000.8	2852.61	0.332717	0.332717
3000.91	2855.06	0.333605	0.333605
3001.01	2857.47	0.334391	0.334391
3001.12	2859.93	0.335259	0.335259
3001.22	2862.76	0.336065	0.336065
3001.33	2864.84	0.336913	0.336913
3001.44	2866.99	0.337781	0.337781
3001.55	2869.23	0.338649	0.338649
3001.65	2872.5	0.339455	0.339455
3001.76	2875.37	0.340324	0.340324
3001.87	2878.12	0.341212	0.341212
3001.97	2879.89	0.341998	0.341998
3002.08	2882.01	0.342887	0.342887
3002.19	2884.54	0.343775	0.343775
3002.3	2887.26	0.344644	0.344644
3002.4	2889.76	0.345429	0.345429
3002.51	2892.45	0.346297	0.346297
3002.62	2895.36	0.347165	0.347165
3002.72	2897.86	0.347972	0.347972
3002.83	2900.55	0.34886	0.34886
3002.94	2903.52	0.349728	0.349728
3003.05	2906.13	0.350617	0.350617
3003.15	2908.34	0.351424	0.351424
3003.26	2911	0.352312	0.352312
3003.37	2913.59	0.353181	0.353181
3003.47	2915.9	0.353946	0.353946
3003.58	2918.67	0.354855	0.354855
3003.69	2920.94	0.355723	0.355723
3003.8	2923.66	0.356591	0.356591
3003.9	2925.66	0.357397	0.357397
3004.01	2928.51	0.358286	0.358286
3004.12	2931.01	0.359155	0.359155
3004.22	2933.43	0.359981	0.359981
3004.33	2935.89	0.360849	0.360849
3004.44	2938.29	0.361718	0.361718
3004.55	2940.54	0.362606	0.362606
3004.65	2942.94	0.363413	0.363413
3004.76	2945.2	0.36426	0.36426
3004.87	2947.8	0.365128	0.365128
3004.97	2950.45	0.365934	0.365934
3005.08	2953.09	0.366823	0.366823
3005.19	2956	0.367691	0.367691
3005.3	2958.53	0.368601	0.368601
3005.4	2960.84	0.369387	0.369387
3005.51	2963.58	0.370275	0.370275
3005.62	2965.88	0.371144	0.371144
3005.72	2968.13	0.371929	0.371929
3005.83	2970.5	0.372797	0.372797
3005.94	2973.7	0.373686	0.373686
3006.05	2976.34	0.374575	0.374575
3006.15	2978.55	0.37536	0.37536
3006.26	2981.21	0.376228	0.376228
3006.37	2984.23	0.377117	0.377117
3006.47	2986.25	0.377924	0.377924
3006.58	2988.99	0.378833	0.378833
3006.69	2991.24	0.379701	0.379701
3006.79	2993.11	0.380507	0.380507
3006.9	2996.07	0.381396	0.381396
3007.01	2998.68	0.382264	0.382264
3007.12	3000.69	0.383132	0.383132
3007.22	3003.04	0.383918	0.383918
3007.33	3005.48	0.384807	0.384807
3007.44	3008.28	0.385696	0.385696
3007.54	3010.43	0.386523	0.386523
3007.65	3013.12	0.387412	0.387412
3007.76	3015.83	0.388279	0.388279
3007.87	3018.21	0.389168	0.389168
3007.97	3020.7	0.389954	0.389954
3008.08	3023.38	0.390822	0.390822
3008.19	3025.81	0.391711	0.391711
3008.29	3027.95	0.392496	0.392496
3008.4	3030.68	0.393385	0.393385
3008.51	3033.36	0.394254	0.394254
3008.62	3035.99	0.395163	0.395163
3008.72	3038.11	0.395949	0.395949
3008.83	3040.52	0.396817	0.396817
3008.94	3043.17	0.397705	0.397705
3009.04	3045.61	0.398512	0.398512
3009.15	3048.37	0.399421	0.399421
3009.26	3050.85	0.400289	0.400289
3009.37	3053.13	0.401158	0.401158
3009.47	3055.61	0.401943	0.401943
3009.58	3058.37	0.402852	0.402852
3009.69	3060.72	0.403721	0.403721
3009.79	3063.52	0.404547	0.404547
3009.9	3065.82	0.405416	0.405416
3010.01	3068.03	0.406284	0.406284
3010.12	3070.49	0.407193	0.407193
3010.22	3073.06	0.407979	0.407979
3010.33	3075.47	0.408868	0.408868
3010.44	3078.1	0.409736	0.409736
3010.54	3080.61	0.410542	0.410542
3010.65	3083.59	0.41141	0.41141
3010.76	3085.86	0.412299	0.412299
3010.87	3088.44	0.413209	0.413209
3010.97	3090.54	0.414015	0.414015
3011.08	3093.37	0.414862	0.414862
3011.19	3096.31	0.415751	0.415751
3011.29	3098.37	0.416557	0.416557
3011.4	3100.99	0.417467	0.417467
3011.51	3103.62	0.418356	0.418356
3011.61	3105.91	0.419141	0.419141
3011.72	3108.05	0.420009	0.420009
3011.83	3111.02	0.420919	0.420919
3011.94	3113.04	0.421766	0.421766
3012.04	3114.96	0.422552	0.422552
3012.15	3117.89	0.423503	0.423503
3012.26	3120.94	0.424392	0.424392
3012.36	3123.18	0.425197	0.425197
3012.47	3125.05	0.426086	0.426086
3012.58	3127.66	0.426955	0.426955
3012.69	3129.95	0.427843	0.427843
3012.79	3132.11	0.428629	0.428629
3012.9	3135.07	0.429539	0.429539
3013.01	3137.94	0.430386	0.430386
3013.11	3140.27	0.431213	0.431213
3013.22	3143.31	0.432081	0.432081
3013.33	3146.2	0.43297	0.43297
3013.44	3148.65	0.433859	0.433859
3013.54	3150.96	0.434665	0.434665
3013.65	3153.09	0.435554	0.435554
3013.76	3155.65	0.436443	0.436443
3013.86	3158.2	0.437228	0.437228
3013.97	3160.53	0.438117	0.438117
3014.08	3163.19	0.439006	0.439006
3014.19	3165.21	0.439874	0.439874
3014.29	3167.62	0.44068	0.44068
3014.4	3170.34	0.441548	0.441548
3014.51	3173.14	0.442437	0.442437
3014.61	3175.39	0.443243	0.443243
3014.72	3178.01	0.444153	0.444153
3014.83	3180.23	0.445042	0.445042
3014.94	3182.4	0.445889	0.445889
3015.04	3185.07	0.446695	0.446695
3015.15	3187.44	0.447563	0.447563
3015.26	3189.55	0.448452	0.448452
3015.36	3191.75	0.449279	0.449279
3015.47	3194.28	0.450127	0.450127
3015.58	3196.89	0.451016	0.451016
3015.69	3199.74	0.451883	0.451883
3015.79	3201.84	0.45271	0.45271
3015.9	3204.49	0.453579	0.453579
3016.01	3207.19	0.454488	0.454488
3016.11	3209.4	0.455274	0.455274
3016.22	3211.83	0.456142	0.456142
3016.33	3214.37	0.45703	0.45703
3016.43	3216.85	0.457837	0.457837
3016.54	3219.38	0.458705	0.458705
3016.65	3221.53	0.459573	0.459573
3016.75	3224.21	0.4604	0.4604
3016.86	3226.39	0.461289	0.461289
3016.97	3228.57	0.462136	0.462136
3017.08	3231.57	0.463046	0.463046
3017.18	3233.43	0.463831	0.463831
3017.29	3235.79	0.46472	0.46472
3017.4	3238.22	0.465609	0.465609
3017.5	3240.61	0.466395	0.466395
3017.61	3243.3	0.467262	0.467262
3017.72	3245.7	0.468152	0.468152
3017.83	3247.8	0.46902	0.46902
3017.93	3249.6	0.469826	0.469826
3018.04	3251.63	0.470694	0.470694
3018.15	3254.93	0.471583	0.471583
3018.25	3257.3	0.472389	0.472389
3018.36	3260.36	0.473299	0.473299
3018.47	3262.49	0.474146	0.474146
3018.58	3264.92	0.475014	0.475014
3018.68	3267.78	0.47582	0.47582
3018.79	3270.23	0.476709	0.476709
3018.9	3272.49	0.477577	0.477577
3019	3274.58	0.478383	0.478383
3019.11	3277.09	0.479252	0.479252
3019.22	3279.62	0.48012	0.48012
3019.33	3282.49	0.480988	0.480988
3019.43	3284.61	0.481794	0.481794
3019.54	3286.88	0.482683	0.482683
3019.65	3289.56	0.483551	0.483551
3019.75	3291.79	0.484378	0.484378
3019.86	3293.94	0.485246	0.485246
3019.97	3296.72	0.486114	0.486114
3020.08	3299.36	0.486983	0.486983
3020.18	3301.97	0.487789	0.487789
3020.29	3304.47	0.488677	0.488677
3020.4	3307.02	0.489566	0.489566
3020.5	3309.03	0.490352	0.490352
3020.61	3311.14	0.49122	0.49122
3020.72	3313.9	0.492109	0.492109
3020.83	3316.62	0.492977	0.492977
3020.93	3318.41	0.493783	0.493783
3021.04	3320.96	0.494672	0.494672
3021.15	3323.97	0.49554	0.49554
3021.25	3326.39	0.496326	0.496326
3021.36	3328.69	0.497194	0.497194
3021.47	3331.04	0.498062	0.498062
3021.57	3333.27	0.498889	0.498889
3021.68	3336.44	0.499757	0.499757
3021.79	3338.84	0.500646	0.500646
3021.9	3340.78	0.501514	0.501514
3022	3343.84	0.502341	0.502341
3022.11	3345.47	0.503188	0.503188
3022.22	3348.14	0.504077	0.504077
3022.32	3350.45	0.504863	0.504863
3022.43	3352.71	0.505731	0.505731
3022.54	3354.56	0.506599	0.506599
3022.65	3356.76	0.507446	0.507446
3022.75	3359.75	0.508253	0.508253
3022.86	3362.79	0.509142	0.509142
3022.97	3365.25	0.51001	0.51001
3023.07	3367.99	0.510837	0.510837
3023.18	3369.43	0.511684	0.511684
3023.29	3372.08	0.512573	0.512573
3023.4	3374.48	0.513441	0.513441
3023.5	3377.32	0.514268	0.514268
3023.61	3379.77	0.515116	0.515116
3023.72	3382.25	0.516005	0.516005
3023.82	3384.35	0.516769	0.516769
3023.93	3387.59	0.517679	0.517679
3024.04	3389.67	0.518526	0.518526
3024.15	3392.58	0.519436	0.519436
3024.25	3394.59	0.520242	0.520242
3024.36	3396.96	0.521089	0.521089
3024.47	3399.4	0.521978	0.521978
3024.57	3401.88	0.522784	0.522784
3024.68	3404.6	0.523652	0.523652
3024.79	3406.92	0.524542	0.524542
3024.9	3409.71	0.52543	0.52543
3025	3411.41	0.526216	0.526216
3025.11	3414.1	0.527084	0.527084
3025.22	3416.35	0.527952	0.527952
3025.32	3418.93	0.528758	0.528758
3025.43	3421.83	0.529647	0.529647
3025.54	3424.22	0.530515	0.530515
3025.65	3426.61	0.531404	0.531404
3025.75	3428.97	0.53221	0.53221
3025.86	3431.1	0.533078	0.533078
3025.97	3433.39	0.533947	0.533947
3026.07	3435.4	0.534753	0.534753
3026.18	3438.35	0.535641	0.535641
3026.29	3440.64	0.536489	0.536489
3026.39	3443.46	0.537295	0.537295
3026.5	3446.1	0.538205	0.538205
3026.61	3448.72	0.539073	0.539073
3026.72	3451.15	0.539941	0.539941
3026.82	3453.34	0.540747	0.540747
3026.93	3456.11	0.541616	0.541616
3027.04	3459.13	0.542483	0.542483
3027.14	3462.39	0.54329	0.54329
3027.25	3464.9	0.544179	0.544179
3027.36	3467.22	0.545047	0.545047
3027.47	3469.65	0.545915	0.545915
3027.57	3472.47	0.546742	0.546742
3027.68	3474.42	0.54763	0.54763
3027.79	3476.86	0.548499	0.548499
3027.89	3479.27	0.549305	0.549305
3028	3481.59	0.550194	0.550194
3028.11	3484.07	0.551062	0.551062
3028.22	3486.57	0.551971	0.551971
3028.32	3488.82	0.552757	0.552757
3028.43	3491.15	0.553604	0.553604
3028.54	3493.44	0.554493	0.554493
3028.64	3495.48	0.5553	0.5553
3028.75	3498.18	0.556188	0.556188
3028.86	3501.11	0.557077	0.557077
3028.97	3503.26	0.557925	0.557925
3029.07	3505.6	0.558751	0.558751
3029.18	3508.79	0.55962	0.55962
3029.29	3511.29	0.560529	0.560529
3029.39	3513.24	0.561294	0.561294
3029.5	3515.91	0.562183	0.562183
3029.61	3518.13	0.563051	0.563051
3029.72	3520.91	0.563919	0.563919
3029.82	3523.49	0.564746	0.564746
3029.93	3525.77	0.565614	0.565614
3030.04	3528.59	0.566503	0.566503
3030.14	3531.08	0.567309	0.567309
3030.25	3533.44	0.568198	0.568198
3030.36	3535.84	0.569087	0.569087
3030.47	3538.84	0.569976	0.569976
3030.57	3541.04	0.57074	0.57074
3030.68	3543.32	0.57165	0.57165
3030.79	3545.99	0.572518	0.572518
3030.89	3548.48	0.573324	0.573324
3031	3550.84	0.574193	0.574193
3031.11	3553.03	0.575081	0.575081
3031.22	3555.97	0.575991	0.575991
3031.32	3558.07	0.576777	0.576777
3031.43	3560.52	0.577665	0.577665
3031.53	3562.94	0.578471	0.578471
3031.64	3565.39	0.57934	0.57934
3031.75	3568.23	0.580208	0.580208
3031.86	3571.24	0.581117	0.581117
3031.96	3573.66	0.581923	0.581923
3032.07	3575.58	0.582771	0.582771
3032.18	3578.71	0.58368	0.58368
3032.28	3580.92	0.584466	0.584466
3032.39	3583.76	0.585376	0.585376
3032.5	3585.91	0.586243	0.586243
3032.61	3588.22	0.587132	0.587132
3032.71	3590.88	0.587939	0.587939
3032.82	3593.05	0.588807	0.588807
3032.93	3595.82	0.589696	0.589696
3033.03	3598	0.590502	0.590502
3033.14	3600.93	0.59137	0.59137
3033.25	3602.85	0.592259	0.592259
3033.36	3606.24	0.593189	0.593189
3033.46	3608.57	0.593995	0.593995
3033.57	3610.62	0.594884	0.594884
3033.68	3613.04	0.595752	0.595752
3033.78	3615.44	0.596579	0.596579
3033.89	3618.13	0.597447	0.597447
3034	3620.57	0.598315	0.598315
3034.11	3623.86	0.599225	0.599225
3034.21	3625.98	0.59999	0.59999
3034.32	3629.11	0.600858	0.600858
3034.43	3632.08	0.601788	0.601788
3034.53	3634.15	0.602594	0.602594
3034.64	3636.3	0.603442	0.603442
3034.75	3639.26	0.604351	0.604351
3034.86	3642.08	0.60524	0.60524
3034.96	3644.36	0.606046	0.606046
3035.07	3646.82	0.606935	0.606935
3035.18	3649.17	0.607782	0.607782
3035.28	3651.39	0.608609	0.608609
3035.39	3654.17	0.609478	0.609478
3035.5	3656.39	0.610367	0.610367
3035.61	3659.23	0.611234	0.611234
3035.71	3661.84	0.612041	0.612041
3035.82	3664.24	0.61295	0.61295
3035.93	3666.83	0.613839	0.613839
3036.03	3669.19	0.614625	0.614625
3036.14	3671.63	0.615514	0.615514
3036.25	3674.03	0.616381	0.616381
3036.35	3676.63	0.617188	0.617188
3036.46	3678.53	0.618035	0.618035
3036.57	3681.18	0.618945	0.618945
3036.68	3684.08	0.619834	0.619834
3036.78	3686.13	0.62064	0.62064
3036.89	3688.81	0.621528	0.621528
3037	3691.59	0.622397	0.622397
3037.1	3694.14	0.623203	0.623203
3037.21	3696.52	0.624071	0.624071
3037.32	3699.21	0.62496	0.62496
3037.43	3702.01	0.625828	0.625828
3037.53	3704.56	0.626634	0.626634
3037.64	3707.03	0.627503	0.627503
3037.75	3709.52	0.628391	0.628391
3037.85	3711.56	0.629177	0.629177
3037.96	3714.47	0.630066	0.630066
3038.07	3717.15	0.630955	0.630955
3038.18	3719.41	0.631843	0.631843
3038.28	3721.91	0.632629	0.632629
3038.39	3724.66	0.633518	0.633518
3038.5	3726.33	0.634427	0.634427
3038.6	3728.97	0.635192	0.635192
3038.71	3731.78	0.636081	0.636081
3038.82	3734.37	0.636949	0.636949
3038.93	3736.63	0.637817	0.637817
3039.03	3739.22	0.638624	0.638624
3039.14	3741.27	0.639491	0.639491
3039.25	3744.21	0.64038	0.64038
3039.35	3746.27	0.641187	0.641187
3039.46	3748.9	0.642055	0.642055
3039.57	3751.99	0.642964	0.642964
3039.68	3754.53	0.643833	0.643833
3039.78	3756.53	0.644618	0.644618
3039.89	3759.47	0.645507	0.645507
3040	3762.31	0.646396	0.646396
3040.1	3764.38	0.647181	0.647181
3040.21	3766.91	0.648049	0.648049
3040.32	3769.66	0.648938	0.648938
3040.43	3772.35	0.649806	0.649806
3040.53	3774.88	0.650612	0.650612
3040.64	3777.13	0.651501	0.651501
3040.75	3779.8	0.65237	0.65237
3040.85	3782.38	0.653175	0.653175
3040.96	3785.18	0.654044	0.654044
3041.07	3787.21	0.654912	0.654912
3041.18	3790.23	0.655801	0.655801
3041.28	3792.99	0.656607	0.656607
3041.39	3795.49	0.657475	0.657475
3041.5	3798.08	0.658343	0.658343
3041.6	3800.04	0.659149	0.659149
3041.71	3802.76	0.660017	0.660017
3041.82	3804.96	0.660906	0.660906
3041.92	3807.79	0.661692	0.661692
3041.93	3808.11	0.661775	0.661775
3042.03	3804.01	0.662312	0.662312
3042.14	3790.84	0.662333	0.662333
3042.25	3777.18	0.66194	0.66194
3042.35	3757.66	0.661134	0.661134
3042.46	3736.32	0.660225	0.660225
3042.57	3714.54	0.659315	0.659315
3042.67	3693.48	0.65853	0.65853
3042.78	3668.69	0.657641	0.657641
3042.89	3643.62	0.656752	0.656752
3043	3616.76	0.655863	0.655863
3043.1	3591.39	0.655099	0.655099
3043.21	3563.34	0.654189	0.654189
3043.32	3535.33	0.653321	0.653321
3043.42	3509.19	0.652515	0.652515
3043.53	3480.92	0.651626	0.651626
3043.64	3451.75	0.650737	0.650737
3043.75	3423.36	0.649869	0.649869
3043.85	3397.41	0.649062	0.649062
3043.96	3369.34	0.648194	0.648194
3044.07	3341.51	0.647326	0.647326
3044.17	3315.98	0.64652	0.64652
3044.28	3288.09	0.645631	0.645631
3044.39	3260.45	0.644742	0.644742
3044.5	3233.55	0.643874	0.643874
3044.6	3208.76	0.643068	0.643068
3044.71	3181.55	0.642179	0.642179
3044.82	3155.53	0.641332	0.641332
3044.92	3130.45	0.640526	0.640526
3045.03	3103.81	0.639616	0.639616
3045.14	3077.3	0.638769	0.638769
3045.25	3050.26	0.63788	0.63788
3045.35	3025.59	0.637094	0.637094
3045.46	2998.66	0.636205	0.636205
3045.57	2971.33	0.635337	0.635337
3045.67	2946.51	0.63451	0.63451
3045.78	2920.42	0.633642	0.633642
3045.89	2893.86	0.632733	0.632733
3046	2867.23	0.631864	0.631864
3046.1	2842.86	0.631058	0.631058
3046.21	2816.23	0.630169	0.630169
3046.31	2792.62	0.629384	0.629384
3046.42	2766.61	0.628516	0.628516
3046.53	2740.34	0.627627	0.627627
3046.64	2713.64	0.626738	0.626738
3046.74	2690.7	0.625952	0.625952
3046.85	2665.39	0.625085	0.625085
3046.96	2639.81	0.624196	0.624196
3047.06	2616.72	0.623389	0.623389
3047.17	2591.89	0.622501	0.622501
3047.28	2567.14	0.621633	0.621633
3047.39	2541.89	0.620764	0.620764
3047.49	2519.2	0.619937	0.619937
3047.6	2494.31	0.619069	0.619069
3047.71	2469.05	0.61818	0.61818
3047.81	2445.92	0.617395	0.617395
3047.92	2420.84	0.616486	0.616486
3048.03	2394.94	0.615597	0.615597
3048.14	2369.83	0.614728	0.614728
3048.24	2347.76	0.613922	0.613922
3048.35	2322.53	0.613054	0.613054
3048.46	2297.59	0.612186	0.612186
3048.56	2275.59	0.611401	0.611401
3048.67	2251	0.610491	0.610491
3048.78	2226.14	0.609581	0.609581
3048.89	2201.95	0.608713	0.608713
3048.99	2180.12	0.607907	0.607907
3049.1	2155	0.607039	0.607039
3049.21	2130.53	0.60613	0.60613
3049.31	2109.84	0.605344	0.605344
3049.42	2086.41	0.604476	0.604476
3049.53	2064.19	0.603587	0.603587
3049.64	2040.97	0.602719	0.602719
3049.74	2020.85	0.601913	0.601913
3049.85	1998.87	0.601024	0.601024
3049.96	1977.3	0.600156	0.600156
3050.06	1958.55	0.599349	0.599349
3050.17	1937.99	0.59846	0.59846
3050.28	1917.05	0.597572	0.597572
3050.39	1896.93	0.596704	0.596704
3050.49	1878.64	0.595897	0.595897
3050.6	1858.05	0.595009	0.595009
3050.71	1838.33	0.59412	0.59412
3050.81	1820.07	0.593313	0.593313
3050.92	1800.34	0.592425	0.592425
3051.03	1781.46	0.591536	0.591536
3051.14	1762.55	0.590647	0.590647
3051.24	1745.27	0.58982	0.58982
3051.35	1726.38	0.588931	0.588931
3051.46	1708.4	0.588063	0.588063
3051.56	1692.16	0.587257	0.587257
3051.67	1674.8	0.586389	0.586389
3051.78	1658.38	0.5855	0.5855
3051.88	1644.26	0.584694	0.584694
3051.99	1629.16	0.583826	0.583826
3052.1	1614.2	0.582937	0.582937
3052.21	1599.35	0.582068	0.582068
3052.31	1585.11	0.581263	0.581263
3052.42	1569.21	0.580374	0.580374
3052.53	1553.1	0.579484	0.579484
3052.63	1538.57	0.578679	0.578679
3052.74	1522.41	0.57779	0.57779
3052.85	1505.81	0.57688	0.57688
3052.96	1490.15	0.576033	0.576033
3053.06	1476.58	0.575226	0.575226
3053.17	1462.7	0.574358	0.574358
3053.28	1449.04	0.57349	0.57349
3053.38	1437.29	0.572705	0.572705
3053.49	1424.72	0.571795	0.571795
3053.6	1412.66	0.570927	0.570927
3053.71	1400.97	0.570018	0.570018
3053.81	1389.63	0.569232	0.569232
3053.92	1374.34	0.568364	0.568364
3054.03	1356.24	0.567475	0.567475
3054.13	1339.29	0.566669	0.566669
3054.24	1320.19	0.565759	0.565759
3054.35	1301.63	0.564891	0.564891
3054.46	1283.39	0.564023	0.564023
3054.56	1266.19	0.563217	0.563217
3054.67	1247.97	0.562328	0.562328
3054.78	1229.44	0.56146	0.56146
3054.88	1212.9	0.560653	0.560653
3054.99	1194.76	0.559744	0.559744
3055.1	1176.67	0.558897	0.558897
3055.21	1158.11	0.557987	0.557987
3055.31	1141.72	0.557202	0.557202
3055.42	1123.85	0.556333	0.556333
3055.53	1105.43	0.555465	0.555465
3055.63	1088.69	0.554639	0.554639
3055.74	1070.15	0.55377	0.55377
3055.85	1052.78	0.55286	0.55286
3055.96	1034.37	0.551972	0.551972
3056.06	1017.94	0.551207	0.551207
3056.17	1000.15	0.550298	0.550298
3056.28	982.834	0.549429	0.549429
3056.38	967.321	0.548623	0.548623
3056.49	949.735	0.547776	0.547776
3056.6	932.071	0.546866	0.546866
3056.7	916.352	0.54606	0.54606
3056.81	899.531	0.545233	0.545233
3056.92	882.875	0.544303	0.544303
3057.03	865.328	0.543435	0.543435
3057.13	849.414	0.542649	0.542649
3057.24	833.149	0.54174	0.54174
3057.35	817.125	0.540893	0.540893
3057.45	802.68	0.540086	0.540086
3057.56	786.703	0.539218	0.539218
3057.67	770.774	0.538309	0.538309
3057.78	754.828	0.53744	0.53744
3057.88	740.563	0.536655	0.536655
3057.99	724.688	0.535766	0.535766
3058.1	708.891	0.534918	0.534918
3058.2	694.344	0.534091	0.534091
3058.31	678.305	0.533182	0.533182
3058.42	663.039	0.532335	0.532335
3058.53	647.891	0.531446	0.531446
3058.63	634.024	0.53064	0.53064
3058.74	618.68	0.529751	0.529751
3058.85	603.953	0.528883	0.528883
3058.95	590.68	0.528097	0.528097
3059.06	576.188	0.527229	0.527229
3059.17	561.758	0.526319	0.526319
3059.28	547.36	0.525492	0.525492
3059.38	534.094	0.524687	0.524687
3059.49	520.227	0.523798	0.523798
3059.6	506.399	0.522929	0.522929
3059.7	493.781	0.522103	0.522103
3059.81	480.219	0.521234	0.521234
3059.92	467.348	0.520366	0.520366
3060.03	453.965	0.519477	0.519477
3060.13	442.356	0.518671	0.518671
3060.24	430.305	0.517824	0.517824
3060.35	417.547	0.516935	0.516935
3060.45	405.906	0.516149	0.516149
3060.56	393.723	0.515281	0.515281
3060.67	380.926	0.514393	0.514393
3060.78	368.5	0.513504	0.513504
3060.88	357.598	0.512718	0.512718
3060.99	345.699	0.511809	0.511809
3061.1	334.18	0.510961	0.510961
3061.2	323.887	0.510175	0.510175
3061.31	312.559	0.509266	0.509266
3061.42	301.385	0.508377	0.508377
3061.52	291.568	0.507612	0.507612
3061.63	281.283	0.506724	0.506724
3061.74	271.322	0.505876	0.505876
3061.84	261.986	0.505091	0.505091
3061.95	251.943	0.504243	0.504243
3062.06	242.224	0.503333	0.503333
3062.17	232.814	0.502445	0.502445
3062.27	223.295	0.501639	0.501639
3062.38	215.361	0.50077	0.50077
3062.49	206.416	0.499902	0.499902
3062.59	198.666	0.499117	0.499117
3062.7	190.471	0.498228	0.498228
3062.81	182.174	0.497339	0.497339
3062.92	173.49	0.496471	0.496471
3063.02	165.81	0.495685	0.495685
3063.13	157.963	0.494776	0.494776
3063.24	150.322	0.493908	0.493908
3063.34	143.98	0.493122	0.493122
3063.45	136.465	0.492254	0.492254
3063.56	129.187	0.491344	0.491344
3063.67	122.738	0.490476	0.490476
3063.77	117.314	0.489691	0.489691
3063.88	111.324	0.488823	0.488823
3063.99	105.806	0.487934	0.487934
3064.09	101.147	0.487148	0.487148
3064.2	96.0946	0.48628	0.48628
3064.31	91.0653	0.485391	0.485391
3064.42	87.0565	0.484523	0.484523
3064.52	83.7469	0.483696	0.483696
3064.63	80.5028	0.482828	0.482828
3064.74	77.4158	0.481939	0.481939
3064.84	74.1805	0.481154	0.481154
3064.95	71.4403	0.480286	0.480286
3065.06	68.9154	0.479397	0.479397
3065.17	66.7996	0.478529	0.478529
3065.27	64.5091	0.477702	0.477702
3065.38	62.8118	0.476833	0.476833
3065.49	61.4299	0.475966	0.475966
3065.59	60.333	0.475139	0.475139
3065.7	59.4174	0.47425	0.47425
3065.81	58.6912	0.473402	0.473402
3065.92	58.3117	0.472493	0.472493
3066.02	57.4123	0.471707	0.471707
3066.13	56.8674	0.470839	0.470839
3066.24	56.299	0.46995	0.46995
3066.34	56.1173	0.469144	0.469144
3066.45	55.249	0.468276	0.468276
3066.56	54.791	0.467387	0.467387
3066.66	54.2546	0.466581	0.466581
3066.77	53.3544	0.465713	0.465713
3066.88	53.063	0.464845	0.464845
3066.99	52.2333	0.463935	0.463935
3067.09	51.7443	0.463129	0.463129
3067.2	49.7001	0.462281	0.462281
3067.2	49.7001	0.462281	0.462281
3067.21	49.3915	0.462178	0.462178
3067.24	48.3739	0.461951	0.461951
3067.39	47.5128	0.461723	0.461723
3067.4	47.4968	0.461723	0.461723
