# Supplementary material for: Data compilation on the effect of grain size, temperature, and texture on the strength of a single-phase FCC MnFeNi medium-entropy alloy
Source: Data Brief. 2019 Nov 15;28:104807. doi: 10.1016/j.dib.2019.104807 (PMC6909151; doi:10.1016/j.dib.2019.104807)
Supplement: Multimedia component 1 [file mmc1.zip › Compression_Tests/473K/MnFeNi_1473K_60min_473K_2.xlsx]

## Sheet: MnFeNi_1473K_60min_473K_2
Name	MnFeNi_1473K_60min_473K_2
Diameter	4.04	mm
Sample height	8.09	mm
Gage length	nicht bekannt
Speed ​​during measurement	0.48	mm/min
Time	Force	Crosshead Displacement	Crosshead Displacement
s	N	mm	mm
2900.97	189.388	0	0
2901.05	189.617	2.27374e-13	2.27374e-13
2901.08	189.436	-2.06707e-05	-2.06707e-05
2901.08	189.436	-2.06707e-05	-2.06707e-05
2901.19	189.041	-6.20123e-05	-6.20123e-05
2901.3	189.317	-4.13416e-05	-4.13416e-05
2901.4	191.856	0.000206542	0.000206542
2901.51	199.208	0.00107486	0.00107486
2901.62	207.259	0.00200469	0.00200469
2901.72	212.523	0.00279052	0.00279052
2901.83	220.581	0.00369985	0.00369985
2901.94	227.808	0.00460918	0.00460918
2902.05	235.249	0.005457	0.005457
2902.15	241.968	0.00626285	0.00626285
2902.26	249.632	0.00713117	0.00713117
2902.37	257.866	0.0080405	0.0080405
2902.47	265.386	0.00882633	0.00882633
2902.58	273.593	0.00971515	0.00971515
2902.69	281.696	0.010604	0.010604
2902.79	289.332	0.0113894	0.0113894
2902.9	298.399	0.0122577	0.0122577
2903.01	306.856	0.0131465	0.0131465
2903.12	315.797	0.0140146	0.0140146
2903.22	323.879	0.0148205	0.0148205
2903.33	332.622	0.0156888	0.0156888
2903.44	341.68	0.0165571	0.0165571
2903.54	349.649	0.0173427	0.0173427
2903.65	358.868	0.0182315	0.0182315
2903.76	367.665	0.0190994	0.0190994
2903.87	377.524	0.0200297	0.0200297
2903.97	386.227	0.020815	0.020815
2904.08	395.266	0.0216833	0.0216833
2904.19	404.418	0.0225722	0.0225722
2904.29	413.114	0.0233785	0.0233785
2904.4	422.719	0.0242463	0.0242463
2904.51	432.04	0.0251149	0.0251149
2904.62	441.844	0.0259828	0.0259828
2904.72	450.09	0.0267891	0.0267891
2904.83	460.36	0.0276779	0.0276779
2904.94	469.997	0.0285462	0.0285462
2905.04	479.469	0.0293521	0.0293521
2905.15	489.204	0.0302204	0.0302204
2905.26	499.239	0.0310887	0.0310887
2905.37	509.286	0.0319775	0.0319775
2905.47	518.336	0.0327629	0.0327629
2905.58	528.344	0.0336517	0.0336517
2905.69	538.313	0.0344991	0.0344991
2905.79	547.137	0.0352846	0.0352846
2905.9	557.114	0.036153	0.036153
2906.01	566.743	0.0370211	0.0370211
2906.12	576.942	0.0379309	0.0379309
2906.22	585.93	0.0387367	0.0387367
2906.33	595.43	0.0395845	0.0395845
2906.44	605.211	0.0404939	0.0404939
2906.54	613.852	0.0412792	0.0412792
2906.65	623.629	0.0421475	0.0421475
2906.76	632.825	0.0430158	0.0430158
2906.87	642.524	0.0438839	0.0438839
2906.97	650.942	0.0446898	0.0446898
2907.08	660.106	0.0455786	0.0455786
2907.19	670.051	0.0464469	0.0464469
2907.29	678.391	0.0472738	0.0472738
2907.4	687.887	0.0481421	0.0481421
2907.51	696.915	0.0490099	0.0490099
2907.62	707.047	0.0498783	0.0498783
2907.72	715.595	0.0506639	0.0506639
2907.83	725.31	0.0515528	0.0515528
2907.93	733.974	0.0523586	0.0523586
2908.04	743.603	0.0532269	0.0532269
2908.15	753.115	0.0540953	0.0540953
2908.26	762.615	0.0549841	0.0549841
2908.36	771.259	0.0557694	0.0557694
2908.47	780.619	0.0566583	0.0566583
2908.58	790.341	0.0575471	0.0575471
2908.68	799.166	0.0583534	0.0583534
2908.79	808.541	0.0592422	0.0592422
2908.9	817.623	0.0601106	0.0601106
2909.01	827.369	0.0609784	0.0609784
2909.11	835.806	0.0617642	0.0617642
2909.22	845.291	0.0626531	0.0626531
2909.33	854.709	0.0635419	0.0635419
2909.43	864.693	0.0643067	0.0643067
2909.54	873.783	0.0651956	0.0651956
2909.65	884.138	0.0660844	0.0660844
2909.76	893.232	0.0669937	0.0669937
2909.86	901.912	0.0677791	0.0677791
2909.97	911.439	0.0686679	0.0686679
2910.08	921.318	0.0695362	0.0695362
2910.18	929.841	0.0703011	0.0703011
2910.29	940.349	0.0711899	0.0711899
2910.4	950.287	0.0720787	0.0720787
2910.51	959.787	0.072947	0.072947
2910.61	968.904	0.0737529	0.0737529
2910.72	978.443	0.0746417	0.0746417
2910.83	988.63	0.07551	0.07551
2910.93	997.212	0.0763369	0.0763369
2911.04	1007.52	0.0772257	0.0772257
2911.15	1016.04	0.0781145	0.0781145
2911.26	1026.19	0.0789623	0.0789623
2911.36	1034.09	0.0797682	0.0797682
2911.47	1043.85	0.0806365	0.0806365
2911.58	1052.23	0.0815048	0.0815048
2911.68	1060.81	0.0823317	0.0823317
2911.79	1069.96	0.0831995	0.0831995
2911.9	1078.6	0.0840883	0.0840883
2912.01	1087.63	0.0849771	0.0849771
2912.11	1094.69	0.0857835	0.0857835
2912.22	1103.5	0.0866723	0.0866723
2912.33	1111.11	0.0875196	0.0875196
2912.43	1118.1	0.088326	0.088326
2912.54	1125.98	0.0891943	0.0891943
2912.65	1132.53	0.0900831	0.0900831
2912.75	1139.56	0.0908892	0.0908892
2912.86	1146.7	0.091778	0.091778
2912.97	1153.54	0.0926668	0.0926668
2913.08	1160.32	0.0935352	0.0935352
2913.18	1166.16	0.094362	0.094362
2913.29	1171.87	0.0952093	0.0952093
2913.4	1177.79	0.0960984	0.0960984
2913.5	1184.2	0.0969252	0.0969252
2913.61	1189.68	0.0977726	0.0977726
2913.72	1195.74	0.0986614	0.0986614
2913.83	1201.58	0.0995502	0.0995502
2913.93	1206.72	0.100356	0.100356
2914.04	1211.95	0.101225	0.101225
2914.15	1217.17	0.102134	0.102134
2914.25	1222.29	0.102919	0.102919
2914.36	1227.03	0.103808	0.103808
2914.47	1231.98	0.104697	0.104697
2914.58	1236.59	0.105545	0.105545
2914.68	1241.38	0.106392	0.106392
2914.79	1245.77	0.10726	0.10726
2914.9	1249.52	0.108129	0.108129
2915	1253.44	0.108935	0.108935
2915.11	1257.85	0.109823	0.109823
2915.22	1262.28	0.110692	0.110692
2915.33	1267.14	0.111581	0.111581
2915.43	1270.59	0.112387	0.112387
2915.54	1274.56	0.113276	0.113276
2915.65	1278.64	0.114165	0.114165
2915.75	1282.55	0.11497	0.11497
2915.86	1286.56	0.115859	0.115859
2915.97	1290.21	0.116728	0.116728
2916.08	1293	0.117596	0.117596
2916.18	1296.22	0.118381	0.118381
2916.29	1299.63	0.119291	0.119291
2916.4	1302.76	0.1202	0.1202
2916.5	1306.79	0.121027	0.121027
2916.61	1309.94	0.121896	0.121896
2916.72	1312.98	0.122784	0.122784
2916.83	1315.56	0.123673	0.123673
2916.93	1318.62	0.124459	0.124459
2917.04	1322.12	0.125347	0.125347
2917.15	1325.24	0.126236	0.126236
2917.25	1328.64	0.127022	0.127022
2917.36	1331.79	0.127931	0.127931
2917.47	1334.6	0.128799	0.128799
2917.58	1336.91	0.129688	0.129688
2917.68	1340.07	0.130495	0.130495
2917.79	1343.84	0.131363	0.131363
2917.9	1347.75	0.132272	0.132272
2918	1351.03	0.133057	0.133057
2918.11	1354.53	0.133946	0.133946
2918.22	1356.89	0.134835	0.134835
2918.32	1359.49	0.135641	0.135641
2918.43	1363.35	0.13651	0.13651
2918.54	1366.56	0.137378	0.137378
2918.65	1369.78	0.138267	0.138267
2918.75	1372.84	0.139073	0.139073
2918.86	1376.01	0.139961	0.139961
2918.97	1378.36	0.14085	0.14085
2919.07	1380.19	0.141636	0.141636
2919.18	1383.46	0.142525	0.142525
2919.29	1386.45	0.143393	0.143393
2919.4	1389.6	0.144282	0.144282
2919.5	1392.15	0.145067	0.145067
2919.61	1395.72	0.145977	0.145977
2919.72	1397.7	0.146845	0.146845
2919.82	1400.64	0.147651	0.147651
2919.93	1402.31	0.148519	0.148519
2920.04	1406.16	0.149429	0.149429
2920.15	1408.76	0.150297	0.150297
2920.25	1411.93	0.151103	0.151103
2920.36	1414.56	0.151971	0.151971
2920.47	1417.35	0.15286	0.15286
2920.57	1419.8	0.153666	0.153666
2920.68	1422.98	0.154555	0.154555
2920.79	1424.43	0.155403	0.155403
2920.9	1428.11	0.156292	0.156292
2921	1431.22	0.157077	0.157077
2921.11	1434.38	0.157986	0.157986
2921.22	1437.23	0.158875	0.158875
2921.32	1439.59	0.159661	0.159661
2921.43	1442.48	0.16055	0.16055
2921.54	1445.32	0.161418	0.161418
2921.65	1446.91	0.162286	0.162286
2921.75	1448.67	0.163113	0.163113
2921.86	1452.13	0.163981	0.163981
2921.97	1455.01	0.164849	0.164849
2922.07	1457.5	0.165655	0.165655
2922.18	1460.01	0.166544	0.166544
2922.29	1462.45	0.167412	0.167412
2922.4	1465.25	0.168281	0.168281
2922.5	1467.76	0.169066	0.169066
2922.61	1470.55	0.169976	0.169976
2922.71	1471.68	0.170761	0.170761
2922.82	1474.83	0.17165	0.17165
2922.93	1477.8	0.172539	0.172539
2923.04	1480.55	0.173407	0.173407
2923.14	1483.41	0.174193	0.174193
2923.25	1486.3	0.175081	0.175081
2923.36	1489.26	0.175949	0.175949
2923.46	1491.83	0.176756	0.176756
2923.57	1494.5	0.177624	0.177624
2923.68	1495.8	0.178513	0.178513
2923.79	1498.84	0.179422	0.179422
2923.89	1501.5	0.180207	0.180207
2924	1504.27	0.181076	0.181076
2924.11	1506.91	0.181923	0.181923
2924.21	1509.79	0.18275	0.18275
2924.32	1512.34	0.183618	0.183618
2924.43	1515.05	0.184487	0.184487
2924.54	1517.5	0.185375	0.185375
2924.64	1519.89	0.186181	0.186181
2924.75	1520.59	0.18705	0.18705
2924.86	1523.78	0.187918	0.187918
2924.96	1526.76	0.188703	0.188703
2925.07	1529.59	0.189634	0.189634
2925.18	1531.99	0.190502	0.190502
2925.29	1534.53	0.19137	0.19137
2925.39	1536.57	0.192155	0.192155
2925.5	1538.88	0.193024	0.193024
2925.61	1541.55	0.193912	0.193912
2925.71	1544.13	0.194718	0.194718
2925.82	1545.28	0.195587	0.195587
2925.93	1548.95	0.196475	0.196475
2926.04	1551.81	0.197344	0.197344
2926.14	1554.32	0.19815	0.19815
2926.25	1557.35	0.199018	0.199018
2926.36	1559.28	0.199907	0.199907
2926.46	1561.67	0.200692	0.200692
2926.57	1564.3	0.201561	0.201561
2926.68	1566.96	0.202428	0.202428
2926.79	1569.69	0.203317	0.203317
2926.89	1570.1	0.204082	0.204082
2927	1572.39	0.20495	0.20495
2927.11	1575.7	0.205839	0.205839
2927.21	1577.97	0.206625	0.206625
2927.32	1580.69	0.207513	0.207513
2927.43	1583.1	0.208382	0.208382
2927.54	1585.33	0.209291	0.209291
2927.64	1587.9	0.210097	0.210097
2927.75	1590.28	0.210945	0.210945
2927.86	1592.69	0.211834	0.211834
2927.96	1594.79	0.212619	0.212619
2928.07	1597.22	0.213508	0.213508
2928.18	1597.92	0.214376	0.214376
2928.28	1601.05	0.215182	0.215182
2928.39	1604.16	0.216051	0.216051
2928.5	1606.79	0.21694	0.21694
2928.61	1609.46	0.217807	0.217807
2928.71	1611.72	0.218634	0.218634
2928.82	1614.28	0.219482	0.219482
2928.93	1616.69	0.220371	0.220371
2929.03	1618.47	0.221156	0.221156
2929.14	1621	0.222045	0.222045
2929.25	1623.65	0.222934	0.222934
2929.36	1624.41	0.223761	0.223761
2929.46	1626.78	0.224609	0.224609
2929.57	1629.79	0.225476	0.225476
2929.68	1632.33	0.226345	0.226345
2929.78	1634.59	0.22713	0.22713
2929.89	1636.87	0.228019	0.228019
2930	1639.52	0.228929	0.228929
2930.11	1641.27	0.229797	0.229797
2930.21	1643.08	0.230582	0.230582
2930.32	1645.69	0.23145	0.23145
2930.43	1647.78	0.232319	0.232319
2930.53	1650.07	0.233125	0.233125
2930.64	1652.25	0.234014	0.234014
2930.75	1652.65	0.234882	0.234882
2930.86	1656.48	0.23577	0.23577
2930.96	1659	0.236556	0.236556
2931.07	1661.36	0.237445	0.237445
2931.18	1663.2	0.238313	0.238313
2931.28	1665.6	0.239119	0.239119
2931.39	1667.84	0.240008	0.240008
2931.5	1670.45	0.240855	0.240855
2931.61	1673.25	0.241744	0.241744
2931.71	1675.62	0.242551	0.242551
2931.82	1677.75	0.243439	0.243439
2931.93	1679.59	0.244308	0.244308
2932.03	1680.73	0.245135	0.245135
2932.14	1683.57	0.246003	0.246003
2932.25	1685.65	0.246892	0.246892
2932.36	1688.26	0.247781	0.247781
2932.46	1690.59	0.248586	0.248586
2932.57	1692.79	0.249434	0.249434
2932.68	1694.67	0.250323	0.250323
2932.78	1696.71	0.251129	0.251129
2932.89	1698.88	0.252018	0.252018
2933	1701.37	0.252907	0.252907
2933.1	1703.21	0.253692	0.253692
2933.21	1705.36	0.254561	0.254561
2933.32	1707.26	0.255449	0.255449
2933.43	1708.32	0.256338	0.256338
2933.53	1710.65	0.257124	0.257124
2933.64	1714	0.257992	0.257992
2933.75	1716.87	0.25888	0.25888
2933.85	1718.83	0.259687	0.259687
2933.96	1720.77	0.260576	0.260576
2934.07	1723.35	0.261444	0.261444
2934.18	1725.84	0.262333	0.262333
2934.28	1728.15	0.263118	0.263118
2934.39	1730.26	0.264027	0.264027
2934.5	1732.83	0.264916	0.264916
2934.6	1734.61	0.265681	0.265681
2934.71	1735.99	0.266591	0.266591
2934.82	1737.68	0.267459	0.267459
2934.93	1740.35	0.268348	0.268348
2935.03	1742.72	0.269154	0.269154
2935.14	1744.91	0.270022	0.270022
2935.25	1747.23	0.270911	0.270911
2935.35	1749.38	0.271738	0.271738
2935.46	1751.8	0.272606	0.272606
2935.57	1754.16	0.273495	0.273495
2935.68	1756.47	0.274363	0.274363
2935.78	1758.31	0.275169	0.275169
2935.89	1760.31	0.276058	0.276058
2936	1762.79	0.276947	0.276947
2936.1	1764.5	0.277732	0.277732
2936.21	1765.61	0.278621	0.278621
2936.32	1768.72	0.27951	0.27951
2936.43	1771.33	0.280399	0.280399
2936.53	1773.28	0.281184	0.281184
2936.64	1776.09	0.282094	0.282094
2936.75	1778.45	0.282982	0.282982
2936.85	1780.15	0.283747	0.283747
2936.96	1782.47	0.284636	0.284636
2937.07	1784.49	0.285525	0.285525
2937.18	1786.4	0.286414	0.286414
2937.28	1788.83	0.28722	0.28722
2937.39	1790.9	0.288088	0.288088
2937.5	1792.6	0.288977	0.288977
2937.6	1795.22	0.289804	0.289804
2937.71	1796.82	0.290693	0.290693
2937.82	1798.5	0.291582	0.291582
2937.92	1801.03	0.292388	0.292388
2938.03	1803.26	0.293256	0.293256
2938.14	1805.33	0.294166	0.294166
2938.24	1807.54	0.294951	0.294951
2938.35	1809.34	0.29584	0.29584
2938.46	1811.51	0.296708	0.296708
2938.57	1814.02	0.297597	0.297597
2938.67	1816.3	0.298424	0.298424
2938.78	1818.55	0.299292	0.299292
2938.89	1820.63	0.30016	0.30016
2938.99	1823.09	0.300966	0.300966
2939.1	1825.03	0.301855	0.301855
2939.21	1825.52	0.302744	0.302744
2939.32	1828.25	0.303633	0.303633
2939.42	1831.27	0.304418	0.304418
2939.53	1833.54	0.305287	0.305287
2939.64	1835.9	0.306196	0.306196
2939.74	1838.02	0.306981	0.306981
2939.85	1840.48	0.30785	0.30785
2939.96	1842.75	0.308759	0.308759
2940.07	1844.86	0.309648	0.309648
2940.17	1846.38	0.310434	0.310434
2940.28	1849.19	0.311364	0.311364
2940.39	1851.29	0.312211	0.312211
2940.49	1853.18	0.313018	0.313018
2940.6	1855.14	0.313885	0.313885
2940.71	1857.66	0.314774	0.314774
2940.82	1857.65	0.315663	0.315663
2940.92	1860.17	0.316449	0.316449
2941.03	1863.05	0.317317	0.317317
2941.14	1865.13	0.318206	0.318206
2941.24	1867.36	0.319012	0.319012
2941.35	1869.66	0.31988	0.31988
2941.46	1872.09	0.320789	0.320789
2941.57	1874.4	0.321658	0.321658
2941.67	1876.53	0.322464	0.322464
2941.78	1878.86	0.323352	0.323352
2941.89	1881.21	0.324221	0.324221
2941.99	1882.8	0.325006	0.325006
2942.1	1885.07	0.325874	0.325874
2942.21	1887.53	0.326784	0.326784
2942.32	1889.3	0.327652	0.327652
2942.42	1889.08	0.328458	0.328458
2942.53	1892.86	0.329347	0.329347
2942.64	1895.53	0.330236	0.330236
2942.74	1897.24	0.331021	0.331021
2942.85	1899.28	0.33189	0.33189
2942.96	1901.55	0.332779	0.332779
2943.06	1903.67	0.333584	0.333584
2943.17	1905.48	0.334453	0.334453
2943.28	1907.55	0.335363	0.335363
2943.39	1909.63	0.33621	0.33621
2943.49	1911.78	0.336995	0.336995
2943.6	1914.21	0.337905	0.337905
2943.71	1916.25	0.338773	0.338773
2943.81	1918.65	0.339579	0.339579
2943.92	1920.49	0.340468	0.340468
2944.03	1922.2	0.341336	0.341336
2944.14	1923.16	0.342225	0.342225
2944.24	1926.1	0.34299	0.34299
2944.35	1928.61	0.343879	0.343879
2944.46	1930.92	0.344747	0.344747
2944.56	1933.23	0.345574	0.345574
2944.67	1935.29	0.346421	0.346421
2944.78	1937.9	0.347331	0.347331
2944.89	1939.69	0.348199	0.348199
2944.99	1941.86	0.348984	0.348984
2945.1	1944.16	0.349873	0.349873
2945.21	1946.14	0.350742	0.350742
2945.31	1948.05	0.351547	0.351547
2945.42	1950.28	0.352457	0.352457
2945.53	1952.36	0.353305	0.353305
2945.64	1954.28	0.354173	0.354173
2945.74	1954.37	0.354958	0.354958
2945.85	1957.64	0.355868	0.355868
2945.96	1960.19	0.356757	0.356757
2946.06	1961.89	0.357542	0.357542
2946.17	1964.21	0.358411	0.358411
2946.28	1966.32	0.359299	0.359299
2946.39	1968.62	0.360167	0.360167
2946.49	1970.48	0.360974	0.360974
2946.6	1972.58	0.361842	0.361842
2946.71	1974.59	0.36271	0.36271
2946.81	1977.4	0.363516	0.363516
2946.92	1979.52	0.364405	0.364405
2947.03	1981.66	0.365252	0.365252
2947.14	1983.83	0.366141	0.366141
2947.24	1986.03	0.366947	0.366947
2947.35	1987.25	0.367836	0.367836
2947.46	1988.82	0.368704	0.368704
2947.56	1991.42	0.36949	0.36949
2947.67	1994.2	0.370379	0.370379
2947.78	1996.76	0.371267	0.371267
2947.88	1998.78	0.372053	0.372053
2947.99	2000.85	0.372901	0.372901
2948.1	2001.81	0.373748	0.373748
2948.21	2004.63	0.374637	0.374637
2948.31	2007.16	0.375443	0.375443
2948.42	2009.3	0.376311	0.376311
2948.53	2011.5	0.377221	0.377221
2948.63	2013.27	0.377986	0.377986
2948.74	2015.64	0.378875	0.378875
2948.85	2017.58	0.379763	0.379763
2948.96	2019.77	0.380631	0.380631
2949.06	2021.23	0.381417	0.381417
2949.17	2021.54	0.382306	0.382306
2949.28	2024.84	0.383174	0.383174
2949.38	2027.56	0.38396	0.38396
2949.49	2029.96	0.384848	0.384848
2949.6	2032.51	0.385737	0.385737
2949.71	2034.36	0.386605	0.386605
2949.81	2036.41	0.387411	0.387411
2949.92	2038.64	0.38828	0.38828
2950.03	2041.05	0.389169	0.389169
2950.13	2043.3	0.389954	0.389954
2950.24	2045.47	0.390863	0.390863
2950.35	2047.59	0.391711	0.391711
2950.46	2049.78	0.3926	0.3926
2950.56	2051.52	0.393385	0.393385
2950.67	2053.77	0.394274	0.394274
2950.78	2054.38	0.395142	0.395142
2950.88	2056.93	0.395948	0.395948
2950.99	2059.85	0.396837	0.396837
2951.1	2061.77	0.397706	0.397706
2951.21	2064.2	0.398594	0.398594
2951.31	2065.45	0.39938	0.39938
2951.42	2067.4	0.400248	0.400248
2951.53	2069.5	0.401157	0.401157
2951.63	2071.6	0.401922	0.401922
2951.74	2074.12	0.402811	0.402811
2951.85	2076.61	0.4037	0.4037
2951.96	2078.6	0.404568	0.404568
2952.06	2081.37	0.405374	0.405374
2952.17	2083.33	0.406263	0.406263
2952.28	2085.18	0.407131	0.407131
2952.38	2087.03	0.407938	0.407938
2952.49	2087.35	0.408805	0.408805
2952.6	2090.86	0.409674	0.409674
2952.71	2093.48	0.410563	0.410563
2952.81	2095.63	0.411348	0.411348
2952.92	2097.97	0.412237	0.412237
2953.02	2099.9	0.413022	0.413022
2953.13	2102.16	0.413932	0.413932
2953.24	2104.35	0.4148	0.4148
2953.35	2106.21	0.415689	0.415689
2953.45	2107.66	0.416495	0.416495
2953.56	2110.21	0.417405	0.417405
2953.67	2112.31	0.418273	0.418273
2953.77	2114	0.419038	0.419038
2953.88	2115.9	0.419926	0.419926
2953.99	2117.61	0.420795	0.420795
2954.1	2120.43	0.421684	0.421684
2954.2	2122.32	0.42249	0.42249
2954.31	2122.2	0.423379	0.423379
2954.42	2125.45	0.424268	0.424268
2954.52	2127.95	0.425032	0.425032
2954.63	2130.24	0.425921	0.425921
2954.74	2132.81	0.426831	0.426831
2954.85	2134.85	0.427699	0.427699
2954.95	2137.1	0.428505	0.428505
2955.06	2138.97	0.429373	0.429373
2955.17	2141.21	0.430241	0.430241
2955.27	2143.33	0.431047	0.431047
2955.38	2145.19	0.431916	0.431916
2955.49	2147.56	0.432825	0.432825
2955.6	2149.63	0.433714	0.433714
2955.7	2151.74	0.43452	0.43452
2955.81	2154.63	0.435388	0.435388
2955.92	2157.32	0.436298	0.436298
2956.02	2157.11	0.437063	0.437063
2956.13	2160.73	0.437952	0.437952
2956.24	2163.66	0.43884	0.43884
2956.35	2165.92	0.439729	0.439729
2956.45	2167.66	0.440515	0.440515
2956.56	2169.35	0.441403	0.441403
2956.67	2171.89	0.442292	0.442292
2956.77	2174.32	0.443099	0.443099
2956.88	2176.03	0.443967	0.443967
2956.99	2178.59	0.444856	0.444856
2957.1	2180.71	0.445745	0.445745
2957.2	2182.67	0.44653	0.44653
2957.31	2185.09	0.447418	0.447418
2957.42	2187.34	0.448287	0.448287
2957.52	2189.03	0.449114	0.449114
2957.63	2191	0.449982	0.449982
2957.74	2192.14	0.450829	0.450829
2957.84	2195.61	0.451677	0.451677
2957.95	2197.98	0.452545	0.452545
2958.06	2200.33	0.453434	0.453434
2958.17	2203.24	0.454344	0.454344
2958.27	2205.01	0.455149	0.455149
2958.38	2206.63	0.455997	0.455997
2958.49	2208.71	0.456886	0.456886
2958.59	2211.11	0.457692	0.457692
2958.7	2212.79	0.458581	0.458581
2958.81	2216.31	0.45947	0.45947
2958.92	2218.71	0.4604	0.4604
2959.02	2220.17	0.461185	0.461185
2959.13	2222.32	0.462074	0.462074
2959.24	2224.2	0.462942	0.462942
2959.34	2225.46	0.463749	0.463749
2959.45	2226	0.464637	0.464637
2959.56	2229.47	0.465526	0.465526
2959.67	2232.1	0.466374	0.466374
2959.77	2234.87	0.467221	0.467221
2959.88	2237.51	0.468089	0.468089
2959.99	2239.85	0.468958	0.468958
2960.09	2242.25	0.469784	0.469784
2960.2	2244.49	0.470653	0.470653
2960.31	2246.5	0.471542	0.471542
2960.42	2248.71	0.47243	0.47243
2960.52	2250.96	0.473236	0.473236
2960.63	2253	0.474125	0.474125
2960.74	2255.59	0.474993	0.474993
2960.84	2257.46	0.475779	0.475779
2960.95	2259.99	0.476668	0.476668
2961.06	2261.96	0.477556	0.477556
2961.17	2262.53	0.478445	0.478445
2961.27	2265.7	0.479252	0.479252
2961.38	2267.44	0.48012	0.48012
2961.49	2269.76	0.481009	0.481009
2961.59	2271.7	0.481794	0.481794
2961.7	2274.01	0.482683	0.482683
2961.81	2276.2	0.483572	0.483572
2961.92	2278.38	0.48444	0.48444
2962.02	2280.64	0.485267	0.485267
2962.13	2282.77	0.486135	0.486135
2962.24	2285	0.487003	0.487003
2962.34	2287.02	0.487809	0.487809
2962.45	2289.2	0.488698	0.488698
2962.56	2291.78	0.489587	0.489587
2962.67	2294.2	0.490455	0.490455
2962.77	2296.24	0.491282	0.491282
2962.88	2297.07	0.49215	0.49215
2962.99	2299.06	0.493018	0.493018
2963.09	2301.98	0.493804	0.493804
2963.2	2304.37	0.494672	0.494672
2963.31	2306.57	0.495561	0.495561
2963.41	2308.4	0.496367	0.496367
2963.52	2310.54	0.497235	0.497235
2963.63	2313.15	0.498145	0.498145
2963.74	2315.65	0.499054	0.499054
2963.84	2317.55	0.49984	0.49984
2963.95	2319.44	0.500708	0.500708
2964.06	2322.13	0.501576	0.501576
2964.16	2324.47	0.502382	0.502382
2964.27	2326.52	0.50325	0.50325
2964.38	2328.23	0.504139	0.504139
2964.49	2330.12	0.505028	0.505028
2964.59	2332.19	0.505813	0.505813
2964.7	2334.85	0.506702	0.506702
2964.81	2334.96	0.507591	0.507591
2964.91	2338.22	0.508398	0.508398
2965.02	2341.22	0.509245	0.509245
2965.13	2343.62	0.510154	0.510154
2965.24	2345.68	0.511002	0.511002
2965.34	2347.87	0.511829	0.511829
2965.45	2349.72	0.512697	0.512697
2965.56	2352.21	0.513565	0.513565
2965.66	2354.18	0.51435	0.51435
2965.77	2356.77	0.515239	0.515239
2965.88	2359.09	0.516108	0.516108
2965.99	2361.31	0.516996	0.516996
2966.09	2363.56	0.517803	0.517803
2966.2	2366.14	0.518671	0.518671
2966.31	2368.31	0.519539	0.519539
2966.41	2370.12	0.520345	0.520345
2966.52	2372.26	0.521213	0.521213
2966.63	2372.89	0.522102	0.522102
2966.74	2376.76	0.522991	0.522991
2966.84	2378.85	0.523777	0.523777
2966.95	2381.53	0.524645	0.524645
2967.06	2383.61	0.525513	0.525513
2967.16	2385.71	0.52634	0.52634
2967.27	2387.62	0.527208	0.527208
2967.38	2389.87	0.528097	0.528097
2967.49	2391.96	0.528986	0.528986
2967.59	2394.01	0.529771	0.529771
2967.7	2396.37	0.530639	0.530639
2967.8	2398.99	0.531446	0.531446
2967.91	2401.75	0.532313	0.532313
2968.02	2404.1	0.533182	0.533182
2968.13	2406.46	0.534071	0.534071
2968.23	2408.22	0.534877	0.534877
2968.34	2409.98	0.535745	0.535745
2968.45	2411.09	0.536634	0.536634
2968.55	2414.58	0.53746	0.53746
2968.66	2417.56	0.538308	0.538308
2968.77	2420.02	0.539197	0.539197
2968.88	2422.04	0.540044	0.540044
2968.98	2424.41	0.540871	0.540871
2969.09	2426.77	0.541739	0.541739
2969.2	2428.2	0.542566	0.542566
2969.3	2429.45	0.543373	0.543373
2969.41	2432.75	0.54424	0.54424
2969.52	2435.27	0.545109	0.545109
2969.63	2437.83	0.546018	0.546018
2969.73	2439.06	0.546804	0.546804
2969.84	2441.22	0.547672	0.547672
2969.95	2444.46	0.548561	0.548561
2970.05	2446.51	0.549367	0.549367
2970.16	2448.57	0.550235	0.550235
2970.27	2449.3	0.551103	0.551103
2970.38	2451.28	0.551971	0.551971
2970.48	2454.22	0.552757	0.552757
2970.59	2457.95	0.553646	0.553646
2970.7	2460.46	0.554555	0.554555
2970.8	2462.34	0.555341	0.555341
2970.91	2464.98	0.556209	0.556209
2971.02	2466.47	0.557077	0.557077
2971.13	2469.04	0.557966	0.557966
2971.23	2470.94	0.558772	0.558772
2971.34	2473.09	0.559661	0.559661
2971.45	2475.75	0.560529	0.560529
2971.55	2478.06	0.561335	0.561335
2971.66	2480.54	0.562203	0.562203
2971.77	2482.92	0.563092	0.563092
2971.88	2485.26	0.563961	0.563961
2971.98	2487.54	0.564767	0.564767
2972.09	2489.39	0.565635	0.565635
2972.2	2490.02	0.566524	0.566524
2972.3	2493.36	0.567309	0.567309
2972.41	2496.11	0.568198	0.568198
2972.52	2498.24	0.569066	0.569066
2972.63	2500.34	0.569955	0.569955
2972.73	2502.73	0.57074	0.57074
2972.84	2505.22	0.57165	0.57165
2972.95	2507.13	0.572497	0.572497
2973.05	2508.92	0.573304	0.573304
2973.16	2511.74	0.574192	0.574192
2973.27	2514.13	0.575061	0.575061
2973.37	2516.26	0.575846	0.575846
2973.48	2518.63	0.576735	0.576735
2973.59	2520.97	0.577624	0.577624
2973.7	2523.15	0.578492	0.578492
2973.8	2526.18	0.579298	0.579298
2973.91	2528.39	0.580167	0.580167
2974.02	2530.3	0.581034	0.581034
2974.12	2530.74	0.581861	0.581861
2974.23	2533.93	0.582709	0.582709
2974.34	2537.62	0.583618	0.583618
2974.45	2539.98	0.584507	0.584507
2974.55	2541.84	0.585293	0.585293
2974.66	2544.02	0.586202	0.586202
2974.77	2546.33	0.58707	0.58707
2974.87	2548.37	0.587856	0.587856
2974.98	2550.07	0.588724	0.588724
2975.09	2552.28	0.589613	0.589613
2975.2	2554.41	0.590502	0.590502
2975.3	2557.52	0.591308	0.591308
2975.41	2559.69	0.592197	0.592197
2975.52	2561.97	0.593085	0.593085
2975.62	2563.99	0.59385	0.59385
2975.73	2566.44	0.59476	0.59476
2975.84	2569.11	0.595628	0.595628
2975.95	2571.73	0.596517	0.596517
2976.05	2571.39	0.597282	0.597282
2976.16	2575	0.59817	0.59817
2976.27	2578.41	0.599039	0.599039
2976.37	2580.75	0.599866	0.599866
2976.48	2583.4	0.600754	0.600754
2976.59	2585.2	0.601602	0.601602
2976.7	2588.03	0.602512	0.602512
2976.8	2590.03	0.603317	0.603317
2976.91	2592.25	0.604227	0.604227
2977.02	2594.22	0.605075	0.605075
2977.12	2597.01	0.605902	0.605902
2977.23	2598.78	0.606749	0.606749
2977.34	2601.05	0.607617	0.607617
2977.45	2603.87	0.608527	0.608527
2977.55	2606.54	0.609333	0.609333
2977.66	2608.96	0.610222	0.610222
2977.77	2610.91	0.61109	0.61109
2977.87	2612.71	0.611896	0.611896
2977.98	2613.68	0.612806	0.612806
2978.09	2616	0.613674	0.613674
2978.19	2619.38	0.61448	0.61448
2978.3	2621.78	0.615369	0.615369
2978.41	2624.36	0.616216	0.616216
2978.52	2627.39	0.617105	0.617105
2978.62	2629.49	0.617891	0.617891
2978.73	2631.7	0.6188	0.6188
2978.84	2633.7	0.619668	0.619668
2978.94	2636.2	0.620475	0.620475
2979.05	2639.06	0.621384	0.621384
2979.16	2641.59	0.622252	0.622252
2979.27	2643.81	0.62312	0.62312
2979.37	2646.39	0.623926	0.623926
2979.48	2648.99	0.624815	0.624815
2979.59	2650.87	0.625725	0.625725
2979.69	2652.77	0.626489	0.626489
2979.8	2655.22	0.627378	0.627378
2979.91	2657.38	0.628268	0.628268
2980.02	2659.1	0.629197	0.629197
2980.12	2662.4	0.629983	0.629983
2980.23	2665.17	0.630872	0.630872
2980.34	2667.21	0.63174	0.63174
2980.44	2669.53	0.632546	0.632546
2980.55	2671.58	0.633456	0.633456
2980.66	2673.38	0.634324	0.634324
2980.77	2675.79	0.635213	0.635213
2980.87	2678.16	0.635998	0.635998
2980.98	2680.85	0.636887	0.636887
2981.09	2683.39	0.637755	0.637755
2981.19	2685.65	0.638561	0.638561
2981.3	2688.69	0.639471	0.639471
2981.41	2691.23	0.64036	0.64036
2981.52	2693.48	0.641228	0.641228
2981.62	2695.48	0.642034	0.642034
2981.73	2698.29	0.642923	0.642923
2981.84	2700.69	0.643791	0.643791
2981.94	2700.51	0.644597	0.644597
2982.05	2704.17	0.645445	0.645445
2982.16	2707.5	0.646313	0.646313
2982.27	2710.36	0.647243	0.647243
2982.37	2712.14	0.648029	0.648029
2982.48	2714.55	0.648938	0.648938
2982.59	2717.02	0.649827	0.649827
2982.69	2719.08	0.650613	0.650613
2982.8	2721.21	0.65148	0.65148
2982.91	2723.97	0.652369	0.652369
2983.01	2725.88	0.653134	0.653134
2983.12	2728.64	0.654064	0.654064
2983.23	2730.91	0.654933	0.654933
2983.33	2732.86	0.655739	0.655739
2983.44	2734.91	0.656607	0.656607
2983.55	2737.85	0.657516	0.657516
2983.66	2740.41	0.658364	0.658364
2983.76	2742.9	0.65917	0.65917
2983.87	2744.43	0.660059	0.660059
2983.98	2746.62	0.660948	0.660948
2984.08	2749.46	0.661754	0.661754
2984.19	2751.88	0.662601	0.662601
2984.3	2753.9	0.663469	0.663469
2984.41	2756.72	0.664379	0.664379
2984.51	2759.2	0.665185	0.665185
2984.62	2761.43	0.666074	0.666074
2984.73	2763.87	0.666963	0.666963
2984.83	2766	0.667748	0.667748
2984.94	2768.99	0.668637	0.668637
2985.05	2771.36	0.669506	0.669506
2985.16	2772.67	0.670373	0.670373
2985.26	2775.31	0.67118	0.67118
2985.37	2777.97	0.672069	0.672069
2985.48	2780.48	0.672937	0.672937
2985.58	2782.46	0.673743	0.673743
2985.69	2784.79	0.674632	0.674632
2985.8	2787.03	0.675479	0.675479
2985.91	2788.88	0.676368	0.676368
2986.01	2789.7	0.677154	0.677154
2986.12	2793.02	0.678063	0.678063
2986.23	2795.9	0.678931	0.678931
2986.33	2798.61	0.679738	0.679738
2986.44	2801.27	0.680626	0.680626
2986.55	2803.61	0.681495	0.681495
2986.66	2805.32	0.682362	0.682362
2986.76	2808.25	0.683148	0.683148
2986.87	2810.95	0.684016	0.684016
2986.98	2813.23	0.684926	0.684926
2987.08	2815.49	0.685711	0.685711
2987.19	2818.13	0.6866	0.6866
2987.3	2820.42	0.687489	0.687489
2987.41	2822.72	0.688357	0.688357
2987.51	2825.14	0.689163	0.689163
2987.62	2827.67	0.690031	0.690031
2987.73	2830.15	0.6909	0.6909
2987.83	2832.2	0.691685	0.691685
2987.94	2832.58	0.692574	0.692574
2988.05	2835.21	0.693463	0.693463
2988.15	2838.55	0.694228	0.694228
2988.26	2841.62	0.695137	0.695137
2988.37	2843.52	0.696005	0.696005
2988.48	2846.01	0.696894	0.696894
2988.58	2848.78	0.697701	0.697701
2988.69	2851.06	0.698568	0.698568
2988.8	2853.41	0.699437	0.699437
2988.9	2855.41	0.700243	0.700243
2989.01	2858.33	0.701132	0.701132
2989.12	2861.34	0.702	0.702
2989.23	2863.52	0.702868	0.702868
2989.33	2865.57	0.703653	0.703653
2989.44	2868.4	0.704522	0.704522
2989.55	2871.32	0.705431	0.705431
2989.65	2873.19	0.706237	0.706237
2989.76	2875.79	0.707106	0.707106
2989.87	2877.32	0.707995	0.707995
2989.98	2878.32	0.708842	0.708842
2990.08	2882.38	0.709648	0.709648
2990.19	2885.3	0.710516	0.710516
2990.3	2888.6	0.711405	0.711405
2990.4	2889.73	0.712211	0.712211
2990.51	2891.86	0.713038	0.713038
2990.62	2895.05	0.713906	0.713906
2990.73	2897.4	0.714816	0.714816
2990.83	2899.8	0.715581	0.715581
2990.94	2902.36	0.71649	0.71649
2991.05	2904.55	0.717358	0.717358
2991.15	2906.63	0.718165	0.718165
2991.26	2909.31	0.719053	0.719053
2991.37	2911.39	0.719922	0.719922
2991.48	2913.79	0.720769	0.720769
2991.58	2916.12	0.721575	0.721575
2991.69	2919.28	0.722464	0.722464
2991.8	2921.49	0.723332	0.723332
2991.9	2921.79	0.724118	0.724118
2992.01	2926.32	0.725027	0.725027
2992.12	2929.13	0.725916	0.725916
2992.23	2931.9	0.726763	0.726763
2992.33	2934.26	0.72757	0.72757
2992.44	2936.25	0.728438	0.728438
2992.55	2938.98	0.729327	0.729327
2992.65	2941.36	0.730133	0.730133
2992.76	2943.84	0.731001	0.731001
2992.87	2946.38	0.73189	0.73189
2992.97	2948.6	0.732675	0.732675
2993.08	2951.47	0.733564	0.733564
2993.19	2953.7	0.734412	0.734412
2993.3	2956.24	0.735321	0.735321
2993.4	2958.53	0.736148	0.736148
2993.51	2960.98	0.736996	0.736996
2993.62	2963.24	0.737885	0.737885
2993.72	2965.61	0.73867	0.73867
2993.83	2966.18	0.739538	0.739538
2993.94	2969.6	0.740386	0.740386
2994.05	2973.51	0.741295	0.741295
2994.15	2975.88	0.742101	0.742101
2994.26	2978.52	0.74297	0.74297
2994.37	2981.39	0.743858	0.743858
2994.47	2983.83	0.744664	0.744664
2994.58	2986.16	0.745533	0.745533
2994.69	2988.12	0.746421	0.746421
2994.8	2990.83	0.74731	0.74731
2994.9	2993.12	0.748075	0.748075
2995.01	2995.94	0.748964	0.748964
2995.12	2998.07	0.749873	0.749873
2995.22	3000.39	0.750638	0.750638
2995.33	3003.47	0.751548	0.751548
2995.44	3005.71	0.752395	0.752395
2995.55	3008.56	0.753305	0.753305
2995.65	3011.16	0.754111	0.754111
2995.76	3010.44	0.754979	0.754979
2995.87	3014.81	0.755868	0.755868
2995.97	3016.89	0.756653	0.756653
2996.08	3020.25	0.757563	0.757563
2996.19	3022.43	0.758411	0.758411
2996.3	3024.91	0.759299	0.759299
2996.4	3027.61	0.760105	0.760105
2996.51	3029.87	0.760974	0.760974
2996.62	3032.57	0.761883	0.761883
2996.72	3034.35	0.762668	0.762668
2996.83	3036.74	0.763557	0.763557
2996.94	3039.08	0.764426	0.764426
2997.05	3042.62	0.765314	0.765314
2997.15	3044.66	0.7661	0.7661
2997.26	3048.1	0.766989	0.766989
2997.37	3050.44	0.767857	0.767857
2997.47	3052.65	0.768643	0.768643
2997.58	3055.27	0.769552	0.769552
2997.69	3055.65	0.770399	0.770399
2997.8	3059.71	0.771288	0.771288
2997.9	3062.82	0.772115	0.772115
2998.01	3065.17	0.773004	0.773004
2998.11	3068.13	0.77381	0.77381
2998.22	3070.39	0.774678	0.774678
2998.33	3072.97	0.775546	0.775546
2998.44	3075.23	0.776435	0.776435
2998.54	3077.52	0.777242	0.777242
2998.65	3080.04	0.77813	0.77813
2998.76	3082.64	0.778999	0.778999
2998.86	3084.93	0.779805	0.779805
2998.97	3087.33	0.780693	0.780693
2999.08	3090.3	0.781582	0.781582
2999.19	3093.16	0.782471	0.782471
2999.29	3094.91	0.783257	0.783257
2999.4	3097.43	0.784146	0.784146
2999.51	3100.05	0.785014	0.785014
2999.61	3100.13	0.78582	0.78582
2999.72	3104.73	0.786688	0.786688
2999.83	3108.6	0.787577	0.787577
2999.94	3110.92	0.788487	0.788487
3000.04	3113.41	0.789292	0.789292
3000.15	3115.84	0.790161	0.790161
3000.26	3118.34	0.791029	0.791029
3000.36	3120.75	0.791856	0.791856
3000.47	3123.03	0.792745	0.792745
3000.58	3125.79	0.793634	0.793634
3000.69	3128.83	0.794481	0.794481
3000.79	3131.36	0.795308	0.795308
3000.9	3134.04	0.796176	0.796176
3001.01	3136.4	0.797044	0.797044
3001.11	3139.08	0.797871	0.797871
3001.22	3142.17	0.79876	0.79876
3001.33	3144.37	0.799669	0.799669
3001.44	3146.38	0.800558	0.800558
3001.54	3146.15	0.801344	0.801344
3001.65	3150.24	0.802212	0.802212
3001.76	3153.88	0.803121	0.803121
3001.86	3156.34	0.803927	0.803927
3001.97	3158.38	0.804775	0.804775
3002.08	3160.89	0.805684	0.805684
3002.19	3164.42	0.806594	0.806594
3002.29	3166.56	0.807359	0.807359
3002.4	3169.26	0.808227	0.808227
3002.51	3172.36	0.809116	0.809116
3002.61	3174.76	0.809943	0.809943
3002.72	3178.02	0.810831	0.810831
3002.83	3179.67	0.8117	0.8117
3002.93	3182.31	0.812506	0.812506
3003.04	3184.62	0.813374	0.813374
3003.15	3187.71	0.814263	0.814263
3003.26	3190.5	0.815152	0.815152
3003.36	3192.46	0.815937	0.815937
3003.47	3192.83	0.816826	0.816826
3003.58	3197.26	0.817715	0.817715
3003.68	3200.14	0.818542	0.818542
3003.79	3202.86	0.81941	0.81941
3003.9	3205.23	0.820299	0.820299
3004.01	3207.72	0.821187	0.821187
3004.11	3209.98	0.821952	0.821952
3004.22	3212.92	0.822862	0.822862
3004.33	3215.24	0.82371	0.82371
3004.43	3217.48	0.824536	0.824536
3004.54	3220.12	0.825404	0.825404
3004.65	3222.62	0.826272	0.826272
3004.76	3225.57	0.827162	0.827162
3004.86	3228.03	0.827968	0.827968
3004.97	3230.88	0.828856	0.828856
3005.08	3233.49	0.829745	0.829745
3005.18	3235.73	0.830531	0.830531
3005.29	3238.21	0.83142	0.83142
3005.4	3238.28	0.832267	0.832267
3005.51	3242.43	0.833177	0.833177
3005.61	3245.59	0.833962	0.833962
3005.72	3248.09	0.83483	0.83483
3005.83	3250.93	0.835719	0.835719
3005.93	3253.54	0.836546	0.836546
3006.04	3256.48	0.837435	0.837435
3006.15	3258.86	0.838303	0.838303
3006.26	3260.88	0.839192	0.839192
3006.36	3263.16	0.839977	0.839977
3006.47	3266.26	0.840846	0.840846
3006.58	3268.82	0.841735	0.841735
3006.68	3271.09	0.84252	0.84252
3006.79	3273.69	0.843409	0.843409
3006.9	3276.24	0.844298	0.844298
3007.01	3278.44	0.845145	0.845145
3007.11	3280.95	0.845951	0.845951
3007.22	3283.82	0.84682	0.84682
3007.33	3286.45	0.847729	0.847729
3007.43	3286.32	0.848514	0.848514
3007.54	3290.96	0.849403	0.849403
3007.65	3294.87	0.850271	0.850271
3007.76	3297.51	0.85116	0.85116
3007.86	3299.53	0.851946	0.851946
3007.97	3302.11	0.852814	0.852814
3008.08	3304.79	0.853723	0.853723
3008.18	3307.27	0.854488	0.854488
3008.29	3310.18	0.855377	0.855377
3008.4	3312.66	0.856266	0.856266
3008.5	3314.95	0.857051	0.857051
3008.61	3317.84	0.85794	0.85794
3008.72	3320.16	0.858829	0.858829
3008.83	3322.61	0.859677	0.859677
3008.93	3325.54	0.860483	0.860483
3009.04	3328.16	0.861371	0.861371
3009.15	3330.72	0.862261	0.862261
3009.25	3333.09	0.863025	0.863025
3009.36	3335.8	0.863914	0.863914
3009.47	3335.76	0.864803	0.864803
3009.58	3340.18	0.865671	0.865671
3009.68	3343.68	0.866498	0.866498
3009.79	3345.9	0.867346	0.867346
3009.9	3348.46	0.868234	0.868234
3010	3350.99	0.86902	0.86902
3010.11	3353.85	0.869909	0.869909
3010.22	3356.56	0.870777	0.870777
3010.33	3359.38	0.871666	0.871666
3010.43	3361.8	0.872451	0.872451
3010.54	3364.2	0.87334	0.87334
3010.65	3367.41	0.874229	0.874229
3010.75	3369.72	0.875014	0.875014
3010.86	3372.98	0.875903	0.875903
3010.97	3375.85	0.876771	0.876771
3011.08	3378.17	0.87766	0.87766
3011.18	3380.54	0.878425	0.878425
3011.29	3383.37	0.879335	0.879335
3011.4	3384.82	0.880202	0.880202
3011.5	3385.51	0.880967	0.880967
3011.61	3389.45	0.881815	0.881815
3011.72	3393.26	0.882704	0.882704
3011.83	3396.58	0.883613	0.883613
3011.93	3398.87	0.884399	0.884399
3012.04	3401.19	0.885267	0.885267
3012.15	3403.48	0.886156	0.886156
3012.25	3406.36	0.886941	0.886941
3012.36	3408.65	0.88783	0.88783
3012.47	3411.53	0.888719	0.888719
3012.58	3414.19	0.889587	0.889587
3012.68	3417.11	0.890352	0.890352
3012.79	3419.83	0.891241	0.891241
3012.89	3422.63	0.892068	0.892068
3013	3425.57	0.892936	0.892936
3013.11	3428.57	0.893825	0.893825
3013.22	3430.64	0.894693	0.894693
3013.32	3433.07	0.895499	0.895499
3013.43	3432.82	0.896347	0.896347
3013.54	3437.73	0.897256	0.897256
3013.64	3440.67	0.898042	0.898042
3013.75	3443.67	0.89891	0.89891
3013.86	3446.27	0.899798	0.899798
3013.97	3449.37	0.900646	0.900646
3014.07	3452.25	0.901432	0.901432
3014.18	3455.44	0.90232	0.90232
3014.29	3458.97	0.90323	0.90323
3014.39	3460.88	0.904036	0.904036
3014.5	3463.3	0.904925	0.904925
3014.61	3466.15	0.905814	0.905814
3014.72	3468.77	0.906682	0.906682
3014.82	3471.18	0.907467	0.907467
3014.93	3473.7	0.908336	0.908336
3015.04	3477.11	0.909204	0.909204
3015.14	3479.44	0.91001	0.91001
3015.25	3481.81	0.910899	0.910899
3015.36	3484.48	0.911767	0.911767
3015.47	3484.57	0.912676	0.912676
3015.57	3488.98	0.913462	0.913462
3015.68	3492.88	0.91433	0.91433
3015.79	3495.85	0.91524	0.91524
3015.89	3498.43	0.916005	0.916005
3016	3500.95	0.916873	0.916873
3016.11	3503.85	0.917761	0.917761
3016.22	3506.26	0.91865	0.91865
3016.32	3509.21	0.919415	0.919415
3016.43	3511.85	0.920325	0.920325
3016.54	3514.93	0.921193	0.921193
3016.64	3517.93	0.922019	0.922019
3016.75	3520.08	0.922888	0.922888
3016.86	3522.35	0.923756	0.923756
3016.97	3524.54	0.924645	0.924645
3017.07	3527.67	0.925451	0.925451
3017.18	3530.83	0.926319	0.926319
3017.29	3533.74	0.927229	0.927229
3017.39	3536.61	0.927994	0.927994
3017.5	3536.23	0.928882	0.928882
3017.61	3540.38	0.929771	0.929771
3017.72	3543.81	0.93066	0.93066
3017.82	3546.5	0.931487	0.931487
3017.93	3549.75	0.932355	0.932355
3018.04	3551.86	0.933223	0.933223
3018.14	3554.81	0.934029	0.934029
3018.25	3557.65	0.934918	0.934918
3018.36	3560.69	0.935766	0.935766
3018.46	3562.92	0.936572	0.936572
3018.57	3565.25	0.937461	0.937461
3018.68	3568.09	0.938329	0.938329
3018.79	3571	0.939218	0.939218
3018.89	3573.43	0.940003	0.940003
3019	3577.19	0.940912	0.940912
3019.11	3580.13	0.941781	0.941781
3019.21	3582.34	0.942587	0.942587
3019.32	3585.13	0.943476	0.943476
3019.43	3587.52	0.944365	0.944365
3019.54	3587.96	0.945233	0.945233
3019.64	3592.51	0.946039	0.946039
3019.75	3596.23	0.946928	0.946928
3019.86	3599.03	0.947817	0.947817
3019.96	3601.26	0.948623	0.948623
3020.07	3603.49	0.949491	0.949491
3020.18	3606.67	0.95038	0.95038
3020.29	3608.81	0.951227	0.951227
3020.39	3612.1	0.952034	0.952034
3020.5	3615.03	0.952943	0.952943
3020.61	3617.98	0.953811	0.953811
3020.71	3620.81	0.954617	0.954617
3020.82	3623.68	0.955486	0.955486
3020.93	3626.38	0.956374	0.956374
3021.04	3630.22	0.957243	0.957243
3021.14	3632.37	0.95807	0.95807
3021.25	3635.23	0.958958	0.958958
3021.36	3638.31	0.959827	0.959827
3021.46	3638.77	0.960633	0.960633
3021.57	3641.91	0.961521	0.961521
3021.68	3645.73	0.962431	0.962431
3021.79	3648.66	0.963279	0.963279
3021.89	3651.52	0.964105	0.964105
3022	3654.06	0.964953	0.964953
3022.11	3656.64	0.965842	0.965842
3022.21	3659.13	0.966668	0.966668
3022.32	3662.67	0.967578	0.967578
3022.43	3665.6	0.968467	0.968467
3022.54	3668.19	0.969356	0.969356
3022.64	3670.69	0.970141	0.970141
3022.75	3673.22	0.97103	0.97103
3022.86	3676.23	0.971919	0.971919
3022.96	3678.85	0.972704	0.972704
3023.07	3681.45	0.973572	0.973572
3023.18	3684.01	0.974461	0.974461
3023.28	3686.48	0.975268	0.975268
3023.39	3690.23	0.976156	0.976156
3023.5	3692.67	0.977045	0.977045
3023.61	3693.6	0.977914	0.977914
3023.71	3698.09	0.978719	0.978719
3023.82	3701.92	0.979608	0.979608
3023.93	3704.72	0.980518	0.980518
3024.03	3706.79	0.981303	0.981303
3024.14	3709.57	0.982172	0.982172
3024.25	3712.62	0.98304	0.98304
3024.36	3715.76	0.983928	0.983928
3024.46	3718.65	0.984735	0.984735
3024.57	3721.44	0.985624	0.985624
3024.68	3723.88	0.986513	0.986513
3024.78	3726.18	0.987298	0.987298
3024.89	3729.36	0.988187	0.988187
3025	3732.47	0.989076	0.989076
3025.11	3734.58	0.989964	0.989964
3025.21	3737.17	0.99075	0.99075
3025.32	3740.54	0.991639	0.991639
3025.43	3743.46	0.992507	0.992507
3025.53	3745.71	0.993313	0.993313
3025.64	3746.05	0.994223	0.994223
3025.75	3749.33	0.99507	0.99507
3025.86	3754.01	0.995959	0.995959
3025.96	3757.03	0.996765	0.996765
3026.07	3760.5	0.997633	0.997633
3026.18	3763.28	0.998543	0.998543
3026.28	3765.48	0.999328	0.999328
3026.39	3768.46	1.0002	1.0002
3026.5	3771.12	1.00106	1.00106
3026.61	3774.16	1.00193	1.00193
3026.71	3777.23	1.00274	1.00274
3026.82	3780.66	1.00365	1.00365
3026.93	3783.03	1.00454	1.00454
3027.03	3785.16	1.00532	1.00532
3027.14	3788.37	1.00621	1.00621
3027.25	3791.64	1.00708	1.00708
3027.36	3794.59	1.00797	1.00797
3027.46	3796.89	1.00877	1.00877
3027.57	3799.92	1.00966	1.00966
3027.68	3802.06	1.01053	1.01053
3027.78	3802.18	1.01134	1.01134
3027.89	3806.59	1.01219	1.01219
3028	3810.47	1.01309	1.01309
3028.1	3813.13	1.01388	1.01388
3028.21	3815.11	1.01475	1.01475
3028.32	3818.13	1.01564	1.01564
3028.42	3821.64	1.01642	1.01642
3028.53	3824.34	1.01733	1.01733
3028.64	3826.63	1.0182	1.0182
3028.75	3830.03	1.01909	1.01909
3028.85	3832.89	1.0199	1.0199
3028.96	3836.26	1.02078	1.02078
3029.07	3838.88	1.02163	1.02163
3029.17	3841.36	1.02242	1.02242
3029.28	3844.72	1.02331	1.02331
3029.33	3845.95	1.02368	1.02368
3029.44	3840.57	1.02426	1.02426
3029.54	3827.95	1.0243	1.0243
3029.65	3811.82	1.02387	1.02387
3029.76	3787.18	1.02296	1.02296
3029.87	3762.15	1.02203	1.02203
3029.97	3739.97	1.02122	1.02122
3030.08	3714.79	1.02031	1.02031
3030.19	3688.22	1.01944	1.01944
3030.29	3662.95	1.01861	1.01861
3030.4	3634.65	1.01775	1.01775
3030.51	3605.93	1.01686	1.01686
3030.62	3576.53	1.01599	1.01599
3030.72	3549.92	1.01516	1.01516
3030.83	3519.78	1.01432	1.01432
3030.94	3489.75	1.01343	1.01343
3031.04	3463.17	1.01262	1.01262
3031.15	3432.07	1.01177	1.01177
3031.26	3401.65	1.01088	1.01088
3031.37	3370.81	1.00999	1.00999
3031.47	3343	1.00919	1.00919
3031.58	3313.57	1.00832	1.00832
3031.69	3283.11	1.00741	1.00741
3031.79	3255.95	1.00663	1.00663
3031.9	3226.42	1.00576	1.00576
3032.01	3195.76	1.00485	1.00485
3032.12	3166.14	1.00398	1.00398
3032.22	3139.22	1.00319	1.00319
3032.33	3108.45	1.00228	1.00228
3032.44	3079.14	1.0014	1.0014
3032.54	3052.72	1.00063	1.00063
3032.65	3023.89	0.999722	0.999722
3032.76	2995.61	0.998853	0.998853
3032.87	2967.06	0.997944	0.997944
3032.97	2941.15	0.997158	0.997158
3033.08	2913.15	0.99629	0.99629
3033.18	2887.87	0.995484	0.995484
3033.29	2860.06	0.994616	0.994616
3033.4	2831.97	0.993727	0.993727
3033.51	2804.11	0.992859	0.992859
3033.61	2779.17	0.992073	0.992073
3033.72	2751	0.991143	0.991143
3033.83	2722.59	0.990275	0.990275
3033.93	2697.29	0.989489	0.989489
3034.04	2668.76	0.98858	0.98858
3034.15	2640.39	0.987712	0.987712
3034.26	2612.78	0.986843	0.986843
3034.36	2587.59	0.986038	0.986038
3034.47	2560.08	0.985149	0.985149
3034.58	2532.06	0.98426	0.98426
3034.68	2507.23	0.983454	0.983454
3034.79	2479.67	0.982565	0.982565
3034.9	2452.84	0.981696	0.981696
3035.01	2426.31	0.980808	0.980808
3035.11	2401.83	0.980002	0.980002
3035.22	2375.84	0.979133	0.979133
3035.33	2350.01	0.978245	0.978245
3035.43	2326.67	0.977459	0.977459
3035.54	2300.76	0.97657	0.97657
3035.65	2275.43	0.975702	0.975702
3035.76	2250.47	0.974792	0.974792
3035.86	2227.39	0.974007	0.974007
3035.97	2202.39	0.973118	0.973118
3036.08	2177.87	0.972271	0.972271
3036.18	2154.75	0.971444	0.971444
3036.29	2129.11	0.970555	0.970555
3036.4	2104.4	0.969666	0.969666
3036.51	2080.31	0.968798	0.968798
3036.61	2058.22	0.968012	0.968012
3036.72	2034.34	0.967103	0.967103
3036.83	2011.78	0.966173	0.966173
3036.93	1991.48	0.965387	0.965387
3037.04	1969.88	0.964499	0.964499
3037.15	1948.25	0.96363	0.96363
3037.26	1927.1	0.962721	0.962721
3037.36	1907.91	0.961935	0.961935
3037.47	1887.04	0.961046	0.961046
3037.58	1866.56	0.960158	0.960158
3037.68	1848.5	0.959372	0.959372
3037.79	1828.02	0.958483	0.958483
3037.9	1808.48	0.957595	0.957595
3038	1790.56	0.956809	0.956809
3038.11	1771.55	0.95592	0.95592
3038.22	1752.58	0.955031	0.955031
3038.33	1733.59	0.954163	0.954163
3038.43	1716.49	0.953336	0.953336
3038.54	1698.02	0.952468	0.952468
3038.65	1679.6	0.951579	0.951579
3038.75	1662.54	0.950773	0.950773
3038.86	1644.89	0.949905	0.949905
3038.97	1627.48	0.949037	0.949037
3039.08	1609.97	0.948127	0.948127
3039.18	1594.12	0.947362	0.947362
3039.29	1575.52	0.946453	0.946453
3039.4	1557.93	0.945585	0.945585
3039.5	1541.41	0.944779	0.944779
3039.61	1523.65	0.94389	0.94389
3039.72	1505.86	0.943022	0.943022
3039.83	1489.08	0.942112	0.942112
3039.93	1474.45	0.941327	0.941327
3040.04	1459.36	0.940458	0.940458
3040.15	1444.93	0.93957	0.93957
3040.25	1432.26	0.938763	0.938763
3040.36	1418.38	0.937874	0.937874
3040.47	1405.37	0.936965	0.936965
3040.58	1392.78	0.936118	0.936118
3040.68	1380.74	0.935311	0.935311
3040.79	1366.17	0.934443	0.934443
3040.9	1348.24	0.933554	0.933554
3041	1331.04	0.932748	0.932748
3041.11	1311.9	0.93188	0.93188
3041.22	1292.59	0.930991	0.930991
3041.33	1272.85	0.930102	0.930102
3041.43	1254.22	0.929296	0.929296
3041.54	1234.31	0.928407	0.928407
3041.65	1214.61	0.927539	0.927539
3041.75	1196.91	0.926754	0.926754
3041.86	1176.7	0.925844	0.925844
3041.97	1156.75	0.924997	0.924997
3042.08	1137.57	0.924087	0.924087
3042.18	1120.12	0.92326	0.92326
3042.29	1101.3	0.922413	0.922413
3042.4	1082.32	0.921524	0.921524
3042.5	1064.76	0.920759	0.920759
3042.61	1046.05	0.919849	0.919849
3042.72	1027.61	0.918982	0.918982
3042.83	1009.19	0.918114	0.918114
3042.93	992.95	0.917307	0.917307
3043.04	974.418	0.916418	0.916418
3043.15	956.965	0.91555	0.91555
3043.25	940.816	0.914765	0.914765
3043.36	923.496	0.913835	0.913835
3043.47	905.746	0.912987	0.912987
3043.57	890.254	0.912202	0.912202
3043.68	872.91	0.911333	0.911333
3043.79	854.824	0.910424	0.910424
3043.9	837.738	0.909576	0.909576
3044	822.168	0.90877	0.90877
3044.11	805.113	0.90786	0.90786
3044.22	788.019	0.906993	0.906993
3044.32	772.699	0.906207	0.906207
3044.43	755.887	0.905297	0.905297
3044.54	739.418	0.904429	0.904429
3044.65	722.847	0.903561	0.903561
3044.75	708.512	0.902755	0.902755
3044.86	691.66	0.901866	0.901866
3044.97	676.058	0.901019	0.901019
3045.07	661.801	0.900212	0.900212
3045.18	646.301	0.899344	0.899344
3045.29	631.137	0.898455	0.898455
3045.4	615.355	0.897587	0.897587
3045.5	602.191	0.896781	0.896781
3045.61	587.09	0.895913	0.895913
3045.72	572.637	0.895024	0.895024
3045.82	559.777	0.894218	0.894218
3045.93	545.519	0.893329	0.893329
3046.04	531.558	0.892481	0.892481
3046.15	517.394	0.891593	0.891593
3046.25	505.824	0.890787	0.890787
3046.36	492.285	0.889939	0.889939
3046.47	478.832	0.88905	0.88905
3046.57	467.113	0.888224	0.888224
3046.68	453.387	0.887355	0.887355
3046.79	440.277	0.886487	0.886487
3046.9	428.133	0.885598	0.885598
3047	416.469	0.884813	0.884813
3047.11	403.742	0.883965	0.883965
3047.22	392.769	0.883097	0.883097
3047.32	381.722	0.88227	0.88227
3047.43	369.558	0.881402	0.881402
3047.54	359.379	0.880534	0.880534
3047.65	348.144	0.879666	0.879666
3047.75	337.672	0.87888	0.87888
3047.86	326.183	0.877971	0.877971
3047.96	318.046	0.877185	0.877185
3048.07	307.1	0.876317	0.876317
3048.18	296.815	0.875449	0.875449
3048.29	285.737	0.874539	0.874539
3048.39	278.553	0.873754	0.873754
3048.5	268.772	0.872865	0.872865
3048.61	259.71	0.872017	0.872017
3048.71	250.878	0.871232	0.871232
3048.82	241.971	0.870343	0.870343
3048.93	234.995	0.869454	0.869454
3049.04	225.733	0.868566	0.868566
3049.14	217.35	0.86778	0.86778
3049.25	209.315	0.866891	0.866891
3049.36	200.917	0.866002	0.866002
3049.46	195.122	0.865217	0.865217
3049.57	186.856	0.864348	0.864348
3049.68	179.122	0.863481	0.863481
3049.79	171.219	0.862592	0.862592
3049.89	165.157	0.861806	0.861806
3050	158.005	0.860938	0.860938
3050.11	153.546	0.86007	0.86007
3050.21	146.944	0.859263	0.859263
3050.32	140.014	0.858354	0.858354
3050.43	134.061	0.857486	0.857486
3050.54	127.542	0.856597	0.856597
3050.64	121.897	0.855812	0.855812
3050.75	116.616	0.854943	0.854943
3050.86	112.653	0.854055	0.854055
3050.96	107.663	0.853248	0.853248
3051.07	102.122	0.85238	0.85238
3051.18	97.3776	0.851492	0.851492
3051.29	92.1608	0.850603	0.850603
3051.39	87.8971	0.849796	0.849796
3051.5	83.5241	0.848908	0.848908
3051.61	79.1901	0.848039	0.848039
3051.71	75.9225	0.847254	0.847254
3051.82	72.5976	0.846365	0.846365
3051.93	70.0571	0.845497	0.845497
3052.04	65.9828	0.844608	0.844608
3052.14	62.975	0.843823	0.843823
3052.25	59.8969	0.842934	0.842934
3052.36	57.4975	0.842045	0.842045
3052.46	55.5785	0.84126	0.84126
3052.57	53.4789	0.84035	0.84035
3052.68	51.8056	0.839523	0.839523
3052.79	50.3843	0.838614	0.838614
3052.84	49.9429	0.8382	0.8382
3052.85	49.8477	0.838117	0.838117
3052.88	49.6736	0.83789	0.83789
3053.06	50.1711	0.837745	0.837745
3053.07	50.2263	0.837745	0.837745
