# Supplementary material for: Data compilation on the effect of grain size, temperature, and texture on the strength of a single-phase FCC MnFeNi medium-entropy alloy
Source: Data Brief. 2019 Nov 15;28:104807. doi: 10.1016/j.dib.2019.104807 (PMC6909151; doi:10.1016/j.dib.2019.104807)
Supplement: Multimedia component 1 [file mmc1.zip › Compression_Tests/673K/MnFeNi_1073K_120min_673K.xlsx]

## Sheet: MnFeNi_1073K_120min_673K
Name	MnFeNi_1073K_120min_673K
Diameter	4.08	mm
Sample height	8.12	mm
Gage length	8.12	mm
Speed ​​during measurement	0.48	mm/min
Time	Force	Crosshead Displacement	Crosshead Displacement
s	N	mm	mm
4664.82	154.93	0	0
4664.9	155.198	6.91216e-11	6.91216e-11
4664.93	155.072	6.91216e-11	6.91216e-11
4664.93	155.072	6.91216e-11	6.91216e-11
4665.03	155.017	-4.12939e-05	-4.12939e-05
4665.14	154.883	-8.26354e-05	-8.26354e-05
4665.25	156.043	0.000123787	0.000123787
4665.35	157.961	0.000930119	0.000930119
4665.46	160.511	0.00185995	0.00185995
4665.57	162.358	0.00274878	0.00274878
4665.67	165.294	0.00357561	0.00357561
4665.78	168.089	0.00444393	0.00444393
4665.89	170.394	0.00533276	0.00533276
4666	172.983	0.00622158	0.00622158
4666.1	175.28	0.00702791	0.00702791
4666.21	178.209	0.00791674	0.00791674
4666.32	180.916	0.00878506	0.00878506
4666.42	183.663	0.00961166	0.00961166
4666.53	186.774	0.01048	0.01048
4666.64	190.137	0.0113893	0.0113893
4666.75	193.823	0.0122576	0.0122576
4666.85	197.382	0.013043	0.013043
4666.96	201.456	0.013932	0.013932
4667.07	204.914	0.0147999	0.0147999
4667.17	208.465	0.0156267	0.0156267
4667.28	211.867	0.016495	0.016495
4667.39	215.524	0.0173839	0.0173839
4667.49	219.076	0.0181901	0.0181901
4667.6	222.753	0.0190789	0.0190789
4667.71	226.566	0.0199472	0.0199472
4667.82	229.779	0.0208361	0.0208361
4667.92	232.644	0.0216419	0.0216419
4668.03	236.41	0.0225102	0.0225102
4668.14	239.867	0.0233786	0.0233786
4668.24	243.056	0.0242054	0.0242054
4668.35	247.058	0.0250732	0.0250732
4668.46	250.532	0.025983	0.025983
4668.57	253.926	0.0268509	0.0268509
4668.67	257.116	0.0276572	0.0276572
4668.78	260.329	0.028546	0.028546
4668.89	261.734	0.0294144	0.0294144
4668.99	264.686	0.0302412	0.0302412
4669.1	267.922	0.03113	0.03113
4669.21	270.82	0.0319983	0.0319983
4669.32	274.119	0.0328869	0.0328869
4669.42	277.972	0.0336933	0.0336933
4669.53	281.262	0.0345406	0.0345406
4669.64	283.782	0.0354499	0.0354499
4669.74	286.782	0.0362768	0.0362768
4669.85	291.399	0.0371866	0.0371866
4669.96	295.219	0.0380549	0.0380549
4670.07	298.796	0.0389227	0.0389227
4670.17	302.001	0.0397288	0.0397288
4670.28	305.876	0.0406386	0.0406386
4670.39	309.255	0.0415065	0.0415065
4670.49	312.452	0.0422923	0.0422923
4670.6	316.028	0.0431811	0.0431811
4670.71	319.508	0.04407	0.04407
4670.82	320.102	0.0449588	0.0449588
4670.92	321.94	0.0457441	0.0457441
4671.03	326.37	0.046633	0.046633
4671.14	330.182	0.0475218	0.0475218
4671.24	334.036	0.0483281	0.0483281
4671.35	338.243	0.0492169	0.0492169
4671.46	341.808	0.0500853	0.0500853
4671.57	345.943	0.0509946	0.0509946
4671.67	349.404	0.0517799	0.0517799
4671.78	353.437	0.0526483	0.0526483
4671.89	357.199	0.0535166	0.0535166
4671.99	360.473	0.0543434	0.0543434
4672.1	362.851	0.0552322	0.0552322
4672.21	366.764	0.0561416	0.0561416
4672.32	370.79	0.0570304	0.0570304
4672.42	374.393	0.0578157	0.0578157
4672.53	378.45	0.0586839	0.0586839
4672.64	381.929	0.0595522	0.0595522
4672.74	385.983	0.0603586	0.0603586
4672.85	390.142	0.0612474	0.0612474
4672.96	394.411	0.0621362	0.0621362
4673.06	398.23	0.0629421	0.0629421
4673.17	402.427	0.0638104	0.0638104
4673.28	406.847	0.0646992	0.0646992
4673.39	411.249	0.065588	0.065588
4673.49	415.36	0.0663944	0.0663944
4673.6	419.763	0.0672627	0.0672627
4673.71	424.507	0.0681515	0.0681515
4673.81	428.523	0.0689783	0.0689783
4673.92	433.013	0.0698464	0.0698464
4674.03	437.78	0.0707143	0.0707143
4674.14	442.483	0.0715621	0.0715621
4674.24	447.069	0.0723889	0.0723889
4674.35	452.065	0.0732777	0.0732777
4674.46	456.421	0.0741461	0.0741461
4674.56	460.556	0.0749724	0.0749724
4674.67	464.761	0.0758407	0.0758407
4674.78	469.401	0.0767091	0.0767091
4674.89	473.972	0.0775979	0.0775979
4674.99	478.249	0.0784042	0.0784042
4675.1	482.683	0.0792516	0.0792516
4675.21	486.754	0.0801404	0.0801404
4675.31	491.213	0.0809467	0.0809467
4675.42	496.311	0.0818353	0.0818353
4675.53	501.371	0.0827036	0.0827036
4675.64	506.367	0.0835715	0.0835715
4675.74	510.455	0.0843983	0.0843983
4675.85	515.451	0.0852461	0.0852461
4675.96	520.621	0.0861554	0.0861554
4676.06	524.875	0.0869203	0.0869203
4676.17	529.69	0.0878506	0.0878506
4676.28	535.041	0.0887189	0.0887189
4676.39	540.217	0.0895663	0.0895663
4676.49	545.553	0.0903516	0.0903516
4676.6	551.246	0.0912199	0.0912199
4676.71	556.992	0.0921088	0.0921088
4676.81	562.307	0.0929151	0.0929151
4676.92	568.068	0.0937829	0.0937829
4677.03	574.166	0.0946927	0.0946927
4677.14	579.785	0.0955606	0.0955606
4677.24	585.297	0.0963464	0.0963464
4677.35	591.645	0.0972143	0.0972143
4677.45	597.068	0.0980208	0.0980208
4677.56	603.209	0.0988889	0.0988889
4677.67	609.684	0.0997777	0.0997777
4677.78	616.231	0.100646	0.100646
4677.88	622.246	0.101472	0.101472
4677.99	628.428	0.10232	0.10232
4678.1	634.651	0.103209	0.103209
4678.2	640.635	0.103994	0.103994
4678.31	647.201	0.104883	0.104883
4678.42	653.916	0.105772	0.105772
4678.53	660.373	0.10664	0.10664
4678.63	666.42	0.107446	0.107446
4678.74	673.108	0.108294	0.108294
4678.85	680.108	0.109162	0.109162
4678.95	686.658	0.109989	0.109989
4679.06	694.471	0.110857	0.110857
4679.17	701.776	0.111767	0.111767
4679.28	709.276	0.112614	0.112614
4679.38	715.553	0.11342	0.11342
4679.49	722.361	0.114309	0.114309
4679.6	729.443	0.115156	0.115156
4679.7	736.307	0.115942	0.115942
4679.81	743.959	0.116852	0.116852
4679.92	751.256	0.11772	0.11772
4680.03	758.748	0.118567	0.118567
4680.13	765.049	0.119374	0.119374
4680.24	772.807	0.120221	0.120221
4680.35	780.662	0.12111	0.12111
4680.45	787.416	0.121875	0.121875
4680.56	795.635	0.122805	0.122805
4680.67	803.24	0.123673	0.123673
4680.78	810.947	0.124541	0.124541
4680.88	818.197	0.125347	0.125347
4680.99	825.932	0.126236	0.126236
4681.1	834.373	0.127084	0.127084
4681.2	841.861	0.12789	0.12789
4681.31	850.096	0.128758	0.128758
4681.42	858.549	0.129647	0.129647
4681.53	866.811	0.130515	0.130515
4681.63	874.811	0.131342	0.131342
4681.74	883.26	0.132189	0.132189
4681.85	892.162	0.133078	0.133078
4681.95	900.139	0.133884	0.133884
4682.06	908.58	0.134753	0.134753
4682.17	917.783	0.135641	0.135641
4682.28	926.994	0.136489	0.136489
4682.38	936.947	0.137316	0.137316
4682.49	946.196	0.138184	0.138184
4682.6	955.255	0.139052	0.139052
4682.7	963.286	0.139879	0.139879
4682.81	972.267	0.140747	0.140747
4682.92	981.872	0.141615	0.141615
4683.02	990.38	0.142401	0.142401
4683.13	1000.03	0.14331	0.14331
4683.24	1009.01	0.144199	0.144199
4683.35	1018.52	0.145046	0.145046
4683.45	1026.67	0.145832	0.145832
4683.56	1036.63	0.1467	0.1467
4683.67	1045.85	0.14761	0.14761
4683.77	1054.59	0.148395	0.148395
4683.88	1064.65	0.149284	0.149284
4683.99	1074.84	0.150152	0.150152
4684.1	1084.78	0.151041	0.151041
4684.2	1094.39	0.151847	0.151847
4684.31	1104.61	0.152715	0.152715
4684.42	1115.71	0.153604	0.153604
4684.52	1124.8	0.15441	0.15441
4684.63	1135.5	0.155279	0.155279
4684.74	1146.41	0.156147	0.156147
4684.85	1157.34	0.157035	0.157035
4684.95	1166.7	0.157842	0.157842
4685.06	1178.1	0.15871	0.15871
4685.17	1188.57	0.159599	0.159599
4685.27	1198.83	0.160405	0.160405
4685.38	1209.39	0.161273	0.161273
4685.49	1220.11	0.162162	0.162162
4685.6	1231.45	0.163051	0.163051
4685.7	1240.96	0.163857	0.163857
4685.81	1251.12	0.164704	0.164704
4685.92	1261.97	0.165594	0.165594
4686.02	1271.23	0.166399	0.166399
4686.13	1281.61	0.167288	0.167288
4686.24	1291.09	0.168157	0.168157
4686.35	1301.13	0.169025	0.169025
4686.45	1309.93	0.169872	0.169872
4686.56	1318.97	0.17074	0.17074
4686.67	1326.8	0.171608	0.171608
4686.77	1335.62	0.172415	0.172415
4686.88	1345.01	0.173283	0.173283
4686.99	1354.47	0.174172	0.174172
4687.1	1364.47	0.17504	0.17504
4687.2	1373.34	0.175846	0.175846
4687.31	1383.65	0.176714	0.176714
4687.42	1394.05	0.177624	0.177624
4687.52	1404.12	0.178409	0.178409
4687.63	1414.79	0.179298	0.179298
4687.74	1425.81	0.180187	0.180187
4687.84	1435.96	0.180972	0.180972
4687.95	1446.93	0.181861	0.181861
4688.06	1457.34	0.18275	0.18275
4688.17	1468.49	0.183639	0.183639
4688.27	1478.6	0.184445	0.184445
4688.38	1489.33	0.185313	0.185313
4688.49	1501.12	0.186182	0.186182
4688.59	1510.9	0.187008	0.187008
4688.7	1522.77	0.187918	0.187918
4688.81	1534.05	0.188786	0.188786
4688.92	1545.82	0.189654	0.189654
4689.02	1556.55	0.19046	0.19046
4689.13	1568.19	0.191329	0.191329
4689.24	1580.01	0.192217	0.192217
4689.34	1591.28	0.193003	0.193003
4689.45	1603.47	0.193892	0.193892
4689.56	1615.93	0.19478	0.19478
4689.67	1627.9	0.195649	0.195649
4689.77	1639.32	0.196455	0.196455
4689.88	1651.86	0.197364	0.197364
4689.99	1664.41	0.198232	0.198232
4690.09	1675.79	0.199039	0.199039
4690.2	1688	0.199907	0.199907
4690.31	1699.21	0.200796	0.200796
4690.42	1711.63	0.201705	0.201705
4690.52	1722.37	0.20247	0.20247
4690.63	1734.42	0.203379	0.203379
4690.74	1746.22	0.204248	0.204248
4690.84	1757.76	0.205074	0.205074
4690.95	1770.08	0.205984	0.205984
4691.06	1781.61	0.206873	0.206873
4691.17	1793.52	0.207741	0.207741
4691.27	1804.22	0.208547	0.208547
4691.38	1815.98	0.209436	0.209436
4691.49	1827.66	0.210283	0.210283
4691.59	1838.74	0.21111	0.21111
4691.7	1850.6	0.211999	0.211999
4691.81	1861.99	0.212847	0.212847
4691.92	1874.48	0.213756	0.213756
4692.02	1885.83	0.214583	0.214583
4692.13	1897.87	0.215451	0.215451
4692.24	1910.95	0.21634	0.21634
4692.34	1922.27	0.217105	0.217105
4692.45	1935.5	0.218015	0.218015
4692.56	1948.19	0.218883	0.218883
4692.66	1959.62	0.219709	0.219709
4692.77	1972.4	0.220578	0.220578
4692.88	1984.79	0.221466	0.221466
4692.98	1996.22	0.222252	0.222252
4693.09	2009.23	0.223161	0.223161
4693.2	2021.24	0.224009	0.224009
4693.31	2033.7	0.224919	0.224919
4693.41	2044.18	0.225704	0.225704
4693.52	2056.55	0.226634	0.226634
4693.63	2068.01	0.227502	0.227502
4693.73	2078.84	0.228308	0.228308
4693.84	2089.99	0.229177	0.229177
4693.95	2101.73	0.230045	0.230045
4694.06	2112.65	0.230933	0.230933
4694.16	2122.98	0.231761	0.231761
4694.27	2133.57	0.232608	0.232608
4694.38	2144.89	0.233517	0.233517
4694.48	2155.57	0.234324	0.234324
4694.59	2166.19	0.235171	0.235171
4694.7	2176.49	0.236081	0.236081
4694.81	2187.1	0.23697	0.23697
4694.91	2196	0.237755	0.237755
4695.02	2205.73	0.238644	0.238644
4695.13	2214.69	0.239491	0.239491
4695.23	2223.92	0.240297	0.240297
4695.34	2234.43	0.241186	0.241186
4695.45	2243.27	0.242075	0.242075
4695.56	2251.21	0.242964	0.242964
4695.66	2257.62	0.24377	0.24377
4695.77	2265.31	0.244638	0.244638
4695.88	2273.12	0.245548	0.245548
4695.98	2279.19	0.246313	0.246313
4696.09	2286.61	0.247201	0.247201
4696.2	2294.4	0.24807	0.24807
4696.31	2299.69	0.248979	0.248979
4696.41	2304	0.249765	0.249765
4696.52	2308.3	0.250633	0.250633
4696.63	2311.65	0.251501	0.251501
4696.73	2312.91	0.252307	0.252307
4696.84	2311.83	0.253196	0.253196
4696.95	2312.33	0.254064	0.254064
4697.06	2314.11	0.254974	0.254974
4697.16	2315.54	0.255759	0.255759
4697.27	2316.59	0.256628	0.256628
4697.38	2315.58	0.257516	0.257516
4697.48	2313.79	0.258323	0.258323
4697.59	2312.24	0.25917	0.25917
4697.7	2310.99	0.260059	0.260059
4697.8	2304.5	0.260844	0.260844
4697.91	2294.37	0.261712	0.261712
4698.02	2281.12	0.262602	0.262602
4698.13	2271.57	0.263469	0.263469
4698.23	2274.36	0.264275	0.264275
4698.34	2276.7	0.265123	0.265123
4698.45	2277.03	0.266033	0.266033
4698.55	2278.78	0.266839	0.266839
4698.66	2285.84	0.267686	0.267686
4698.77	2294.71	0.268555	0.268555
4698.88	2302.79	0.269443	0.269443
4698.98	2308.9	0.270249	0.270249
4699.09	2315.23	0.271138	0.271138
4699.2	2322.42	0.272006	0.272006
4699.3	2331.01	0.272792	0.272792
4699.41	2339.52	0.273681	0.273681
4699.52	2345.75	0.27457	0.27457
4699.63	2348.47	0.275438	0.275438
4699.73	2350.07	0.276244	0.276244
4699.84	2356.75	0.277091	0.277091
4699.95	2364	0.277959	0.277959
4700.05	2374.99	0.278766	0.278766
4700.16	2386.96	0.279655	0.279655
4700.27	2394.62	0.280523	0.280523
4700.38	2391.05	0.281412	0.281412
4700.48	2388.71	0.282218	0.282218
4700.59	2396.32	0.283086	0.283086
4700.7	2405.38	0.283954	0.283954
4700.8	2410.93	0.284781	0.284781
4700.91	2407.98	0.28567	0.28567
4701.02	2410.07	0.286517	0.286517
4701.13	2422.61	0.287406	0.287406
4701.23	2434.39	0.288171	0.288171
4701.34	2446.13	0.289039	0.289039
4701.45	2462.61	0.289907	0.289907
4701.55	2475.81	0.290734	0.290734
4701.66	2477.36	0.291603	0.291603
4701.77	2456.65	0.292491	0.292491
4701.88	2463.26	0.293359	0.293359
4701.98	2477.53	0.294145	0.294145
4702.09	2489.71	0.295034	0.295034
4702.2	2466.42	0.295902	0.295902
4702.3	2453.44	0.296688	0.296688
4702.41	2468.81	0.297555	0.297555
4702.52	2488.99	0.298445	0.298445
4702.62	2506.1	0.29925	0.29925
4702.73	2518.63	0.300119	0.300119
4702.84	2528.98	0.301008	0.301008
4702.95	2525.02	0.301896	0.301896
4703.05	2518.11	0.302661	0.302661
4703.16	2530.06	0.30355	0.30355
4703.27	2544.21	0.304459	0.304459
4703.37	2554.17	0.305245	0.305245
4703.48	2541.05	0.306113	0.306113
4703.59	2526.08	0.307002	0.307002
4703.7	2533.55	0.30787	0.30787
4703.8	2541.89	0.308677	0.308677
4703.91	2551.9	0.309524	0.309524
4704.02	2564.78	0.310434	0.310434
4704.12	2575.64	0.31124	0.31124
4704.23	2582.5	0.312108	0.312108
4704.34	2589.44	0.312997	0.312997
4704.45	2600.54	0.313886	0.313886
4704.55	2607.87	0.314671	0.314671
4704.66	2610.95	0.315539	0.315539
4704.77	2610.37	0.316387	0.316387
4704.87	2614.75	0.317193	0.317193
4704.98	2620.81	0.318082	0.318082
4705.09	2619.39	0.318971	0.318971
4705.2	2599.23	0.31988	0.31988
4705.3	2593.6	0.320666	0.320666
4705.41	2609.06	0.321534	0.321534
4705.52	2627.47	0.322402	0.322402
4705.62	2642.5	0.323187	0.323187
4705.73	2649.62	0.324055	0.324055
4705.84	2654	0.324965	0.324965
4705.95	2654.1	0.325854	0.325854
4706.05	2660.92	0.326639	0.326639
4706.16	2675.03	0.327508	0.327508
4706.27	2689.61	0.328417	0.328417
4706.37	2695.6	0.329203	0.329203
4706.48	2679.91	0.330071	0.330071
4706.59	2679.09	0.33098	0.33098
4706.7	2688.37	0.331869	0.331869
4706.8	2684.09	0.332655	0.332655
4706.91	2669.77	0.333543	0.333543
4707.02	2676.95	0.334391	0.334391
4707.12	2692.7	0.335177	0.335177
4707.23	2711.56	0.336086	0.336086
4707.34	2726.14	0.336995	0.336995
4707.45	2736.1	0.337864	0.337864
4707.55	2726.62	0.338649	0.338649
4707.66	2722.7	0.339559	0.339559
4707.76	2737.8	0.340344	0.340344
4707.87	2756.89	0.341212	0.341212
4707.98	2772.68	0.34208	0.34208
4708.09	2757.17	0.342969	0.342969
4708.19	2731.03	0.343755	0.343755
4708.3	2740.24	0.344664	0.344664
4708.41	2755.52	0.345532	0.345532
4708.51	2768.3	0.346339	0.346339
4708.62	2773.16	0.347207	0.347207
4708.73	2763.56	0.348116	0.348116
4708.84	2774.37	0.348964	0.348964
4708.94	2790.81	0.34979	0.34979
4709.05	2805.07	0.350679	0.350679
4709.16	2817.89	0.351548	0.351548
4709.26	2824.68	0.352354	0.352354
4709.37	2793.18	0.353222	0.353222
4709.48	2797.1	0.354111	0.354111
4709.59	2812.48	0.355	0.355
4709.69	2822.19	0.355806	0.355806
4709.8	2811.38	0.356674	0.356674
4709.91	2807.14	0.357583	0.357583
4710.01	2823.46	0.358348	0.358348
4710.12	2843.93	0.359258	0.359258
4710.23	2862.13	0.360126	0.360126
4710.34	2869.72	0.360994	0.360994
4710.44	2845.44	0.361821	0.361821
4710.55	2832.66	0.362689	0.362689
4710.66	2848.71	0.363578	0.363578
4710.76	2864.62	0.364384	0.364384
4710.87	2877.85	0.365273	0.365273
4710.98	2860.06	0.366141	0.366141
4711.09	2855.88	0.36705	0.36705
4711.19	2872.66	0.367836	0.367836
4711.3	2892.32	0.368704	0.368704
4711.41	2903.55	0.369614	0.369614
4711.51	2899	0.3704	0.3704
4711.62	2892.99	0.371309	0.371309
4711.73	2901.68	0.372156	0.372156
4711.84	2914.51	0.373045	0.373045
4711.94	2921.71	0.373831	0.373831
4712.05	2887.32	0.374782	0.374782
4712.16	2894.59	0.37567	0.37567
4712.26	2910.26	0.376456	0.376456
4712.37	2926.74	0.377345	0.377345
4712.48	2939.44	0.378233	0.378233
4712.58	2940.85	0.379019	0.379019
4712.69	2937.75	0.379887	0.379887
4712.8	2950.53	0.380797	0.380797
4712.91	2959.12	0.381644	0.381644
4713.01	2977.51	0.382471	0.382471
4713.12	2994.61	0.38336	0.38336
4713.23	2983.24	0.384249	0.384249
4713.33	2927.86	0.385055	0.385055
4713.44	2940.97	0.385944	0.385944
4713.55	2961.57	0.386812	0.386812
4713.66	2979.81	0.38768	0.38768
4713.76	2989.21	0.388486	0.388486
4713.87	2981.97	0.389375	0.389375
4713.98	2983.3	0.390264	0.390264
4714.08	2996.32	0.39105	0.39105
4714.19	3012.84	0.391938	0.391938
4714.3	3025.04	0.392827	0.392827
4714.41	3008.76	0.393695	0.393695
4714.51	3006.03	0.394543	0.394543
4714.62	3023.5	0.395432	0.395432
4714.73	3039.97	0.396321	0.396321
4714.83	3033.51	0.397106	0.397106
4714.94	2998.41	0.397974	0.397974
4715.05	3013.43	0.398842	0.398842
4715.16	3032.04	0.399731	0.399731
4715.26	3045.18	0.400538	0.400538
4715.37	3046.34	0.401385	0.401385
4715.48	3041.81	0.402336	0.402336
4715.58	3053.22	0.403101	0.403101
4715.69	3069.83	0.403969	0.403969
4715.8	3085	0.404878	0.404878
4715.91	3100.12	0.405746	0.405746
4716.01	3080.56	0.406573	0.406573
4716.12	3061.58	0.407441	0.407441
4716.23	3073.35	0.40831	0.40831
4716.33	3086.12	0.409116	0.409116
4716.44	3083.81	0.409963	0.409963
4716.55	3076.79	0.410873	0.410873
4716.66	3087.86	0.411762	0.411762
4716.76	3103.93	0.412568	0.412568
4716.87	3120.41	0.413436	0.413436
4716.98	3127.08	0.414325	0.414325
4717.08	3114.68	0.41511	0.41511
4717.19	3116.22	0.415999	0.415999
4717.3	3131.39	0.416867	0.416867
4717.41	3145.82	0.417756	0.417756
4717.51	3149.09	0.418562	0.418562
4717.62	3100.87	0.41943	0.41943
4717.73	3107.53	0.420319	0.420319
4717.83	3126.2	0.421084	0.421084
4717.94	3146.01	0.421994	0.421994
4718.05	3162.42	0.422903	0.422903
4718.15	3160.74	0.423688	0.423688
4718.26	3145.58	0.424536	0.424536
4718.37	3157.93	0.425425	0.425425
4718.48	3177.71	0.426314	0.426314
4718.58	3193.79	0.427099	0.427099
4718.69	3196.36	0.427968	0.427968
4718.8	3170.18	0.428856	0.428856
4718.9	3163.34	0.429663	0.429663
4719.01	3171.75	0.43051	0.43051
4719.12	3186.14	0.431399	0.431399
4719.23	3198.6	0.432246	0.432246
4719.33	3203.56	0.433073	0.433073
4719.44	3197.28	0.433941	0.433941
4719.55	3200.75	0.43481	0.43481
4719.65	3213.38	0.435616	0.435616
4719.76	3227.96	0.436504	0.436504
4719.87	3235.97	0.437373	0.437373
4719.98	3237.09	0.438262	0.438262
4720.08	3232.7	0.439026	0.439026
4720.19	3220.89	0.439915	0.439915
4720.3	3217.71	0.440784	0.440784
4720.4	3221.97	0.441589	0.441589
4720.51	3225.26	0.442478	0.442478
4720.62	3233.97	0.443367	0.443367
4720.73	3246.31	0.444256	0.444256
4720.83	3255.87	0.445042	0.445042
4720.94	3260.54	0.44593	0.44593
4721.05	3256.58	0.446778	0.446778
4721.15	3264.99	0.447584	0.447584
4721.26	3281.81	0.448452	0.448452
4721.37	3296.08	0.449362	0.449362
4721.48	3294.21	0.45023	0.45023
4721.58	3268.78	0.451036	0.451036
4721.69	3267.19	0.451904	0.451904
4721.8	3278.59	0.452773	0.452773
4721.9	3290.68	0.453579	0.453579
4722.01	3299.42	0.454447	0.454447
4722.12	3298.22	0.455315	0.455315
4722.23	3296.42	0.456204	0.456204
4722.33	3307.2	0.456989	0.456989
4722.44	3321.69	0.457837	0.457837
4722.54	3332.6	0.458643	0.458643
4722.65	3338.59	0.45949	0.45949
4722.76	3349.44	0.460379	0.460379
4722.87	3314.63	0.461268	0.461268
4722.97	3306.93	0.462074	0.462074
4723.08	3323.23	0.462963	0.462963
4723.19	3336.88	0.463831	0.463831
4723.29	3332	0.464617	0.464617
4723.4	3331.71	0.465506	0.465506
4723.51	3348.42	0.466395	0.466395
4723.62	3367.08	0.467242	0.467242
4723.72	3380.16	0.468048	0.468048
4723.83	3363.69	0.468916	0.468916
4723.94	3356.83	0.469805	0.469805
4724.04	3374.42	0.470611	0.470611
4724.15	3392.32	0.4715	0.4715
4724.26	3394.69	0.472368	0.472368
4724.37	3344.02	0.473216	0.473216
4724.47	3359.26	0.474043	0.474043
4724.58	3380.77	0.474931	0.474931
4724.69	3399.57	0.4758	0.4758
4724.79	3411.91	0.476585	0.476585
4724.9	3400.48	0.477453	0.477453
4725.01	3385.15	0.478342	0.478342
4725.12	3401.68	0.479231	0.479231
4725.22	3419.87	0.480037	0.480037
4725.33	3437.29	0.480905	0.480905
4725.44	3441.17	0.481794	0.481794
4725.54	3421.57	0.4826	0.4826
4725.65	3410.25	0.483448	0.483448
4725.76	3424.48	0.484316	0.484316
4725.87	3437.14	0.485205	0.485205
4725.97	3430.63	0.486011	0.486011
4726.08	3427.4	0.4869	0.4869
4726.19	3442.31	0.487768	0.487768
4726.29	3458.82	0.488554	0.488554
4726.4	3473.7	0.489463	0.489463
4726.51	3473.94	0.490331	0.490331
4726.62	3458.09	0.49122	0.49122
4726.72	3465.78	0.492006	0.492006
4726.83	3482.26	0.492894	0.492894
4726.94	3495.52	0.493763	0.493763
4727.04	3469.26	0.494569	0.494569
4727.15	3442.51	0.495437	0.495437
4727.26	3461.73	0.496305	0.496305
4727.37	3482.81	0.497194	0.497194
4727.47	3499.88	0.497979	0.497979
4727.58	3511.38	0.498889	0.498889
4727.69	3488.68	0.499778	0.499778
4727.79	3481.1	0.500584	0.500584
4727.9	3499.82	0.501452	0.501452
4728.01	3520.97	0.502341	0.502341
4728.11	3535.93	0.503127	0.503127
4728.22	3536.93	0.504015	0.504015
4728.33	3543.31	0.504863	0.504863
4728.44	3535.11	0.505793	0.505793
4728.54	3525.61	0.506578	0.506578
4728.65	3530.13	0.507447	0.507447
4728.76	3536.44	0.508356	0.508356
4728.86	3531.29	0.509142	0.509142
4728.97	3525.79	0.510031	0.510031
4729.08	3537.87	0.510919	0.510919
4729.19	3553.5	0.511787	0.511787
4729.29	3563.76	0.512573	0.512573
4729.4	3561.32	0.513462	0.513462
4729.51	3555.56	0.51433	0.51433
4729.61	3568.3	0.515136	0.515136
4729.72	3586.56	0.516004	0.516004
4729.83	3601.41	0.516893	0.516893
4729.94	3592.68	0.517782	0.517782
4730.04	3571.12	0.518609	0.518609
4730.15	3583.57	0.519456	0.519456
4730.26	3595.43	0.520345	0.520345
4730.36	3567.22	0.521151	0.521151
4730.47	3563.55	0.522061	0.522061
4730.58	3582.53	0.522908	0.522908
4730.69	3602.3	0.523797	0.523797
4730.79	3615.28	0.524583	0.524583
4730.9	3606.34	0.525472	0.525472
4731.01	3602.27	0.526381	0.526381
4731.11	3617.92	0.527167	0.527167
4731.22	3636.82	0.528056	0.528056
4731.33	3650.67	0.528944	0.528944
4731.44	3657.34	0.529812	0.529812
4731.54	3640.24	0.530598	0.530598
4731.65	3631.39	0.531487	0.531487
4731.76	3646.53	0.532355	0.532355
4731.86	3662.07	0.533161	0.533161
4731.97	3671.02	0.534091	0.534091
4732.08	3626.87	0.534959	0.534959
4732.19	3623.34	0.535828	0.535828
4732.29	3640.42	0.536634	0.536634
4732.4	3660.79	0.537543	0.537543
4732.51	3673.57	0.538411	0.538411
4732.61	3660.68	0.539197	0.539197
4732.72	3659.68	0.540086	0.540086
4732.83	3677.83	0.540954	0.540954
4732.93	3695.74	0.541739	0.541739
4733.04	3711.01	0.542628	0.542628
4733.15	3708.99	0.543558	0.543558
4733.26	3685.23	0.544447	0.544447
4733.36	3694.15	0.545274	0.545274
4733.47	3709.53	0.546142	0.546142
4733.58	3718.91	0.547031	0.547031
4733.68	3700.94	0.547837	0.547837
4733.79	3684.75	0.548705	0.548705
4733.9	3695.57	0.549574	0.549574
4734.01	3711.12	0.550463	0.550463
4734.11	3722.85	0.551248	0.551248
4734.22	3724.74	0.552157	0.552157
4734.33	3720.68	0.553046	0.553046
4734.43	3729.78	0.553832	0.553832
4734.54	3746.21	0.554721	0.554721
4734.65	3756.86	0.55561	0.55561
4734.76	3762.24	0.556498	0.556498
4734.86	3772.6	0.557305	0.557305
4734.97	3758.94	0.558152	0.558152
4735.08	3746.07	0.559041	0.559041
4735.18	3756.14	0.559826	0.559826
4735.29	3767.66	0.560715	0.560715
4735.4	3753.08	0.561604	0.561604
4735.51	3738.97	0.562514	0.562514
4735.61	3750.27	0.563299	0.563299
4735.72	3765.86	0.564167	0.564167
4735.83	3774.47	0.565077	0.565077
4735.93	3769.28	0.565904	0.565904
4736.04	3775.09	0.566772	0.566772
4736.15	3790.88	0.56764	0.56764
4736.26	3806.34	0.568508	0.568508
4736.36	3818.45	0.569335	0.569335
4736.47	3815.43	0.570203	0.570203
4736.58	3803.36	0.571092	0.571092
4736.68	3808.8	0.571898	0.571898
4736.79	3821.05	0.572746	0.572746
4736.9	3830.17	0.573635	0.573635
4737.01	3813.55	0.574523	0.574523
4737.11	3800.09	0.57533	0.57533
4737.22	3805.23	0.576239	0.576239
4737.33	3812.37	0.577128	0.577128
4737.43	3819.67	0.577893	0.577893
4737.54	3828.48	0.578781	0.578781
4737.65	3833.42	0.57967	0.57967
4737.75	3837.33	0.580456	0.580456
4737.86	3845.88	0.581345	0.581345
4737.97	3855.78	0.582213	0.582213
4738.07	3863.79	0.583019	0.583019
4738.18	3866.38	0.583908	0.583908
4738.29	3865.97	0.584797	0.584797
4738.4	3871.35	0.585665	0.585665
4738.5	3876.77	0.586471	0.586471
4738.61	3880.48	0.587339	0.587339
4738.72	3879.06	0.588186	0.588186
4738.82	3867.66	0.589013	0.589013
4738.93	3861.5	0.589902	0.589902
4739.04	3864.56	0.59075	0.59075
4739.15	3875.36	0.591639	0.591639
4739.25	3885.11	0.592424	0.592424
4739.36	3888.4	0.593313	0.593313
4739.47	3886.99	0.594202	0.594202
4739.57	3895.1	0.595008	0.595008
4739.68	3909.93	0.595855	0.595855
4739.78	3922.28	0.596662	0.596662
4739.88	3923.6	0.59722	0.59722
4739.99	3912.52	0.597261	0.597261
4740.1	3897.7	0.596641	0.596641
4740.21	3875.54	0.595711	0.595711
4740.31	3854.96	0.594864	0.594864
4740.42	3831.82	0.593975	0.593975
4740.53	3806.83	0.593086	0.593086
4740.63	3783.43	0.592259	0.592259
4740.74	3756.11	0.591391	0.591391
4740.85	3727.75	0.590481	0.590481
4740.96	3700.72	0.589655	0.589655
4741.06	3674.83	0.588849	0.588849
4741.17	3645.9	0.587939	0.587939
4741.28	3617.88	0.587071	0.587071
4741.38	3591.57	0.586285	0.586285
4741.49	3562.07	0.585376	0.585376
4741.6	3534.4	0.584508	0.584508
4741.71	3503.82	0.583619	0.583619
4741.81	3477.85	0.582813	0.582813
4741.92	3449.21	0.581945	0.581945
4742.03	3421	0.581076	0.581076
4742.13	3395.36	0.58027	0.58027
4742.24	3366.32	0.579361	0.579361
4742.35	3337.16	0.578493	0.578493
4742.46	3309.21	0.577624	0.577624
4742.56	3283.02	0.576798	0.576798
4742.67	3255	0.575929	0.575929
4742.78	3227.6	0.575061	0.575061
4742.88	3202.56	0.574234	0.574234
4742.99	3174.94	0.573366	0.573366
4743.1	3148.19	0.572519	0.572519
4743.2	3123.27	0.571712	0.571712
4743.31	3096.06	0.570824	0.570824
4743.42	3068.83	0.569935	0.569935
4743.53	3041.88	0.569066	0.569066
4743.63	3017.42	0.568261	0.568261
4743.74	2990.03	0.567372	0.567372
4743.85	2962.83	0.566483	0.566483
4743.95	2938	0.565677	0.565677
4744.06	2910.89	0.564808	0.564808
4744.17	2883.21	0.563919	0.563919
4744.28	2856.69	0.563031	0.563031
4744.38	2832.1	0.562245	0.562245
4744.49	2805.38	0.561356	0.561356
4744.6	2778.22	0.560468	0.560468
4744.7	2753.81	0.559661	0.559661
4744.81	2727.58	0.558793	0.558793
4744.92	2700.89	0.557905	0.557905
4745.03	2674.1	0.556995	0.556995
4745.13	2651.74	0.556251	0.556251
4745.24	2625.36	0.555341	0.555341
4745.35	2599.8	0.554452	0.554452
4745.45	2576.53	0.553646	0.553646
4745.56	2551.08	0.552758	0.552758
4745.67	2525.97	0.55191	0.55191
4745.78	2500.99	0.551021	0.551021
4745.88	2478.14	0.550215	0.550215
4745.99	2452.96	0.549347	0.549347
4746.1	2427.69	0.548458	0.548458
4746.2	2405.38	0.547631	0.547631
4746.31	2380.05	0.546742	0.546742
4746.42	2354.58	0.545874	0.545874
4746.53	2329.58	0.545027	0.545027
4746.63	2306.69	0.54422	0.54422
4746.74	2281.53	0.543332	0.543332
4746.85	2256.47	0.542401	0.542401
4746.95	2233.78	0.541595	0.541595
4747.06	2206.78	0.540707	0.540707
4747.17	2182.47	0.539797	0.539797
4747.28	2158.35	0.538949	0.538949
4747.38	2136.22	0.538164	0.538164
4747.49	2112.27	0.537254	0.537254
4747.59	2090.71	0.536448	0.536448
4747.7	2067.39	0.53558	0.53558
4747.81	2044.12	0.534691	0.534691
4747.92	2021.54	0.533823	0.533823
4748.02	2001.21	0.533017	0.533017
4748.13	1979.27	0.532149	0.532149
4748.24	1957.6	0.531239	0.531239
4748.34	1938.08	0.530433	0.530433
4748.45	1917.37	0.529544	0.529544
4748.56	1896.7	0.528676	0.528676
4748.67	1877.46	0.527787	0.527787
4748.77	1859.17	0.526981	0.526981
4748.88	1839.7	0.526092	0.526092
4748.99	1819.56	0.525224	0.525224
4749.09	1801.7	0.524459	0.524459
4749.2	1781.71	0.52357	0.52357
4749.31	1762.52	0.522681	0.522681
4749.42	1742.78	0.521772	0.521772
4749.52	1725.81	0.520986	0.520986
4749.63	1707.64	0.520118	0.520118
4749.74	1689.8	0.519209	0.519209
4749.84	1674.24	0.518423	0.518423
4749.95	1657.19	0.517534	0.517534
4750.06	1640.92	0.516646	0.516646
4750.17	1624.98	0.515777	0.515777
4750.27	1610.62	0.51495	0.51495
4750.38	1595.51	0.514083	0.514083
4750.49	1580.42	0.513214	0.513214
4750.59	1567.21	0.512429	0.512429
4750.7	1552.89	0.511519	0.511519
4750.81	1538.87	0.510651	0.510651
4750.92	1525.46	0.509762	0.509762
4751.02	1514.1	0.508956	0.508956
4751.13	1501	0.508067	0.508067
4751.24	1486.01	0.507178	0.507178
4751.34	1470.15	0.506414	0.506414
4751.45	1450.99	0.505525	0.505525
4751.56	1430.93	0.504636	0.504636
4751.67	1410.19	0.503747	0.503747
4751.77	1391.74	0.502961	0.502961
4751.88	1371.25	0.502093	0.502093
4751.99	1350.7	0.501184	0.501184
4752.09	1331.9	0.500378	0.500378
4752.2	1312.27	0.49953	0.49953
4752.31	1291.59	0.49862	0.49862
4752.42	1271.57	0.497732	0.497732
4752.52	1253.21	0.496967	0.496967
4752.63	1233.07	0.496099	0.496099
4752.74	1212.96	0.495189	0.495189
4752.84	1195.69	0.494404	0.494404
4752.95	1175.96	0.493515	0.493515
4753.06	1156.6	0.492667	0.492667
4753.16	1138.96	0.491841	0.491841
4753.27	1119.88	0.490972	0.490972
4753.38	1100.42	0.490063	0.490063
4753.49	1081.34	0.489195	0.489195
4753.59	1063.82	0.488389	0.488389
4753.7	1045.6	0.487521	0.487521
4753.81	1026.78	0.486652	0.486652
4753.91	1009.15	0.485867	0.485867
4754.02	990.386	0.484978	0.484978
4754.13	970.863	0.484089	0.484089
4754.24	952.199	0.4832	0.4832
4754.34	934.714	0.482415	0.482415
4754.45	914.308	0.481505	0.481505
4754.56	896.043	0.480637	0.480637
4754.66	879.246	0.479831	0.479831
4754.77	861.722	0.478963	0.478963
4754.88	843.543	0.478074	0.478074
4754.99	825.949	0.477227	0.477227
4755.09	810.394	0.47642	0.47642
4755.2	793.113	0.475552	0.475552
4755.31	775.519	0.474663	0.474663
4755.41	760.05	0.473878	0.473878
4755.52	743.394	0.472989	0.472989
4755.63	726.464	0.472121	0.472121
4755.74	710.613	0.471232	0.471232
4755.84	695.714	0.470405	0.470405
4755.95	679.847	0.469558	0.469558
4756.06	664.464	0.468689	0.468689
4756.16	650.058	0.467862	0.467862
4756.27	635.089	0.467015	0.467015
4756.38	620.113	0.466126	0.466126
4756.49	604.339	0.465279	0.465279
4756.59	589.918	0.464452	0.464452
4756.7	575.277	0.463584	0.463584
4756.81	561.457	0.462695	0.462695
4756.91	547.738	0.461909	0.461909
4757.02	532.832	0.461041	0.461041
4757.13	519.183	0.460173	0.460173
4757.24	505.558	0.459284	0.459284
4757.34	492.082	0.458478	0.458478
4757.45	478.277	0.45761	0.45761
4757.56	468.371	0.456762	0.456762
4757.66	455.724	0.455956	0.455956
4757.77	441.427	0.455088	0.455088
4757.88	428.24	0.454199	0.454199
4757.98	419.435	0.453393	0.453393
4758.09	406.728	0.452525	0.452525
4758.2	394.033	0.451636	0.451636
4758.31	381.728	0.450768	0.450768
4758.41	373.439	0.449962	0.449962
4758.52	363.388	0.449094	0.449094
4758.63	351.9	0.448225	0.448225
4758.73	341.623	0.447398	0.447398
4758.84	330.193	0.446531	0.446531
4758.95	322.298	0.445662	0.445662
4759.06	312.791	0.444773	0.444773
4759.16	303.337	0.443967	0.443967
4759.27	292.396	0.443099	0.443099
4759.38	282.119	0.442231	0.442231
4759.48	273.853	0.441445	0.441445
4759.59	269.16	0.440577	0.440577
4759.7	259.304	0.439688	0.439688
4759.81	249.691	0.4388	0.4388
4759.91	241.535	0.438014	0.438014
4760.02	233.261	0.437146	0.437146
4760.13	225.425	0.436257	0.436257
4760.23	222.329	0.435451	0.435451
4760.34	214.643	0.434562	0.434562
4760.45	207.323	0.433694	0.433694
4760.56	199.928	0.432805	0.432805
4760.66	193.241	0.432019	0.432019
4760.77	187.303	0.431151	0.431151
4760.88	181.155	0.430283	0.430283
4760.98	176.198	0.429477	0.429477
4761.09	171.067	0.428588	0.428588
4761.2	169.383	0.427679	0.427679
4761.31	166.621	0.42681	0.42681
4761.41	162.525	0.426025	0.426025
4761.52	159.596	0.425115	0.425115
4761.63	157.362	0.424247	0.424247
4761.73	155.404	0.423462	0.423462
4761.84	153.66	0.422573	0.422573
4761.95	151.031	0.421704	0.421704
4762.06	149.247	0.420816	0.420816
4762.16	147.937	0.42001	0.42001
4762.27	147.052	0.419162	0.419162
4762.38	146.326	0.418273	0.418273
4762.48	145.434	0.417467	0.417467
4762.59	144.613	0.416599	0.416599
4762.7	142.987	0.41569	0.41569
4762.8	141.78	0.414883	0.414883
4762.91	140.288	0.414036	0.414036
4763.02	139.009	0.413126	0.413126
4763.12	138.156	0.412361	0.412361
4763.23	137.406	0.411493	0.411493
4763.34	137.398	0.410604	0.410604
4763.45	137.327	0.409695	0.409695
4763.55	135.473	0.408909	0.408909
4763.66	132.362	0.40802	0.40802
4763.77	129.986	0.407132	0.407132
4763.87	127.863	0.406346	0.406346
4763.98	126.212	0.405457	0.405457
4764.09	124.689	0.404589	0.404589
4764.2	123.119	0.40368	0.40368
4764.3	121.397	0.402894	0.402894
4764.41	120.253	0.402006	0.402006
4764.52	118.626	0.401158	0.401158
4764.62	116.953	0.40031	0.40031
4764.73	115.729	0.399442	0.399442
4764.84	114.38	0.398574	0.398574
4764.95	113.053	0.397685	0.397685
4765.05	112.043	0.396879	0.396879
4765.16	111.032	0.396011	0.396011
4765.27	109.975	0.395101	0.395101
4765.37	108.94	0.394316	0.394316
4765.48	107.961	0.393448	0.393448
4765.59	106.801	0.392559	0.392559
4765.7	105.522	0.391649	0.391649
4765.8	104.141	0.390884	0.390884
4765.91	102.808	0.389975	0.389975
4766.02	101.552	0.389107	0.389107
4766.12	100.044	0.388301	0.388301
4766.23	98.6631	0.387412	0.387412
4766.34	97.3363	0.386544	0.386544
4766.45	96.2317	0.385655	0.385655
4766.55	95.0237	0.384849	0.384849
4766.66	93.6111	0.383981	0.383981
4766.77	96.0014	0.383092	0.383092
4766.87	95.4829	0.382306	0.382306
4766.98	92.7817	0.381397	0.381397
4767.09	91.1162	0.380528	0.380528
4767.2	89.8531	0.379661	0.379661
4767.3	88.653	0.378854	0.378854
4767.41	87.509	0.377986	0.377986
4767.52	86.4032	0.377077	0.377077
4767.62	85.4245	0.37627	0.37627
4767.73	84.272	0.375402	0.375402
4767.84	83.0571	0.374513	0.374513
4767.94	82.1247	0.373728	0.373728
4768.05	80.7678	0.372798	0.372798
4768.16	79.6382	0.371929	0.371929
4768.27	78.8172	0.37102	0.37102
4768.37	77.7201	0.370235	0.370235
4768.48	76.899	0.369346	0.369346
4768.59	75.7944	0.368436	0.368436
4768.69	75.0914	0.367651	0.367651
4768.8	74.2868	0.366782	0.366782
4768.91	73.8835	0.365893	0.365893
4769.02	73.7336	0.365026	0.365026
4769.12	73.9543	0.364219	0.364219
4769.23	74.381	0.36331	0.36331
4769.34	74.8382	0.362442	0.362442
4769.44	75.3282	0.361656	0.361656
4769.55	75.3435	0.360767	0.360767
4769.66	75.4543	0.359837	0.359837
4769.77	75.628	0.35899	0.35899
4769.87	75.999	0.358183	0.358183
4769.98	76.1017	0.357315	0.357315
4770.09	76.22	0.356427	0.356427
4770.19	76.4489	0.355662	0.355662
4770.3	76.4648	0.354752	0.354752
4770.41	76.2361	0.353884	0.353884
4770.52	76.3781	0.352974	0.352974
4770.62	76.149	0.352189	0.352189
4770.73	76.1254	0.351321	0.351321
4770.84	75.9755	0.350411	0.350411
4770.94	76.0382	0.349605	0.349605
4771.05	75.9279	0.348737	0.348737
4771.16	75.8885	0.347848	0.347848
4771.27	75.7624	0.34698	0.34698
4771.37	75.5098	0.346174	0.346174
4771.48	75.6124	0.345285	0.345285
4771.59	75.4934	0.344416	0.344416
4771.69	75.2334	0.343611	0.343611
4771.8	74.9806	0.342722	0.342722
4771.91	74.7283	0.341833	0.341833
4772.02	74.4205	0.340965	0.340965
4772.12	74.5226	0.340158	0.340158
4772.23	74.7046	0.339269	0.339269
4772.34	74.3808	0.338381	0.338381
4772.44	74.1758	0.337595	0.337595
4772.55	73.8047	0.336706	0.336706
4772.66	73.0313	0.335859	0.335859
4772.76	72.5024	0.335012	0.335012
4772.87	71.76	0.334143	0.334143
4772.98	71.4758	0.333275	0.333275
4773.09	70.8917	0.332366	0.332366
4773.19	70.1576	0.331559	0.331559
4773.3	69.905	0.330691	0.330691
4773.41	69.5735	0.329823	0.329823
4773.51	69.1867	0.329017	0.329017
4773.62	68.6817	0.328128	0.328128
4773.73	68.2633	0.32726	0.32726
4773.84	67.6947	0.326392	0.326392
4773.94	67.3789	0.325606	0.325606
4774.05	66.5898	0.324738	0.324738
4774.16	66.2659	0.323849	0.323849
4774.26	65.9263	0.323043	0.323043
4774.37	64.8765	0.322154	0.322154
4774.48	64.0006	0.321266	0.321266
4774.59	63.3854	0.320397	0.320397
4774.69	62.5005	0.319591	0.319591
4774.8	60.9849	0.318702	0.318702
4774.91	59.4385	0.317855	0.317855
4775.01	58.1357	0.317048	0.317048
4775.12	56.2881	0.316181	0.316181
4775.23	55.104	0.315292	0.315292
4775.34	53.0835	0.314423	0.314423
4775.44	51.457	0.313597	0.313597
4775.54	49.9106	0.31279	0.31279
4775.55	49.7837	0.312708	0.312708
4775.58	49.2632	0.312501	0.312501
4775.77	49.7992	0.312253	0.312253
4775.78	49.8856	0.312253	0.312253
