# Supplementary material for: Data compilation on the effect of grain size, temperature, and texture on the strength of a single-phase FCC MnFeNi medium-entropy alloy
Source: Data Brief. 2019 Nov 15;28:104807. doi: 10.1016/j.dib.2019.104807 (PMC6909151; doi:10.1016/j.dib.2019.104807)
Supplement: Multimedia component 1 [file mmc1.zip › Compression_Tests/673K/MnFeNi_1073K_45min_673K.xlsx]

## Sheet: MnFeNi_1073K_45min_673K
Name	MnFeNi_1073K_45min_673K
Diameter	4.05	mm
Sample height	8.07	mm
Gage length	8.07	mm
Speed ​​during measurement	0.48	mm/min
Time	Force	Crosshead Displacement	Crosshead Displacement
s	N	mm	mm
4641.7	153.583	0	0
4641.78	154.143	4.13415e-05	4.13415e-05
4641.81	154.411	4.13415e-05	4.13415e-05
4641.81	154.411	4.13415e-05	4.13415e-05
4641.91	154.38	4.13415e-05	4.13415e-05
4642.02	154.64	4.13415e-05	4.13415e-05
4642.13	156.833	0.000288939	0.000288939
4642.23	163.118	0.00111577	0.00111577
4642.34	166.173	0.00202558	0.00202558
4642.45	171.202	0.00295589	0.00295589
4642.55	174.233	0.00374124	0.00374124
4642.66	178.827	0.00460956	0.00460956
4642.77	184.618	0.00549839	0.00549839
4642.88	190.08	0.00640771	0.00640771
4642.98	195.125	0.00719306	0.00719306
4643.09	201.758	0.00810287	0.00810287
4643.2	207.502	0.00895021	0.00895021
4643.3	213.004	0.00975654	0.00975654
4643.41	219.895	0.0106244	0.0106244
4643.52	226.661	0.0115132	0.0115132
4643.63	232.836	0.012402	0.012402
4643.73	238.637	0.0131879	0.0131879
4643.84	244.856	0.0140557	0.0140557
4643.95	251.715	0.0149445	0.0149445
4644.05	257.907	0.0157714	0.0157714
4644.16	264.782	0.0166192	0.0166192
4644.27	271.039	0.017508	0.017508
4644.37	277.215	0.0182936	0.0182936
4644.48	282.621	0.0191824	0.0191824
4644.59	289.289	0.0200503	0.0200503
4644.7	295.781	0.0209186	0.0209186
4644.8	301.891	0.0217249	0.0217249
4644.91	307.715	0.0226138	0.0226138
4645.02	314.203	0.0234816	0.0234816
4645.12	319.588	0.0242879	0.0242879
4645.23	325.713	0.0251768	0.0251768
4645.34	332.479	0.0260451	0.0260451
4645.45	338.566	0.0269129	0.0269129
4645.55	343.91	0.0277607	0.0277607
4645.66	349.553	0.0286081	0.0286081
4645.77	348.221	0.0294762	0.0294762
4645.87	351.761	0.030262	0.030262
4645.98	358.921	0.0311298	0.0311298
4646.09	365.468	0.0320187	0.0320187
4646.2	372.503	0.0329285	0.0329285
4646.3	378.147	0.0337138	0.0337138
4646.41	384.866	0.0345821	0.0345821
4646.52	391.452	0.0354915	0.0354915
4646.62	397.436	0.0362768	0.0362768
4646.73	404.171	0.0371656	0.0371656
4646.84	411.143	0.038034	0.038034
4646.95	417.729	0.0389433	0.0389433
4647.05	424.077	0.0397291	0.0397291
4647.16	430.925	0.0406177	0.0406177
4647.27	437.034	0.0414653	0.0414653
4647.37	443.968	0.0422716	0.0422716
4647.48	451.335	0.0431604	0.0431604
4647.59	458.561	0.0440493	0.0440493
4647.7	465.819	0.0449381	0.0449381
4647.8	472.081	0.0457444	0.0457444
4647.91	478.761	0.0466123	0.0466123
4648.02	485.788	0.0474803	0.0474803
4648.12	492.182	0.0482867	0.0482867
4648.23	498.979	0.0491755	0.0491755
4648.34	506.335	0.0500438	0.0500438
4648.45	513.889	0.0509326	0.0509326
4648.55	520.862	0.0517385	0.0517385
4648.66	528.737	0.0526068	0.0526068
4648.77	536.221	0.0534956	0.0534956
4648.87	543.178	0.054302	0.054302
4648.98	551.022	0.0551703	0.0551703
4649.09	558.76	0.0560591	0.0560591
4649.2	566.62	0.0569479	0.0569479
4649.3	573.772	0.0577333	0.0577333
4649.41	581.815	0.0586222	0.0586222
4649.52	589.846	0.059511	0.059511
4649.62	597.315	0.0603379	0.0603379
4649.73	605.389	0.0611852	0.0611852
4649.84	614.326	0.062074	0.062074
4649.94	621.854	0.0628804	0.0628804
4650.05	630.241	0.0637692	0.0637692
4650.16	638.565	0.064658	0.064658
4650.27	646.889	0.0655468	0.0655468
4650.37	654.85	0.0663322	0.0663322
4650.48	663.112	0.0672005	0.0672005
4650.59	671.612	0.0680688	0.0680688
4650.69	678.987	0.0688957	0.0688957
4650.8	687.159	0.0697635	0.0697635
4650.91	696.1	0.0706733	0.0706733
4651.02	704.401	0.0715411	0.0715411
4651.12	712.869	0.0723475	0.0723475
4651.23	721.744	0.0732363	0.0732363
4651.34	731.147	0.0741044	0.0741044
4651.44	739.858	0.0749312	0.0749312
4651.55	749.092	0.0757995	0.0757995
4651.66	758.35	0.0766884	0.0766884
4651.77	767.678	0.0775567	0.0775567
4651.87	776.553	0.078342	0.078342
4651.98	785.881	0.0792514	0.0792514
4652.09	795.424	0.0801612	0.0801612
4652.19	803.834	0.080967	0.080967
4652.3	813.252	0.0818558	0.0818558
4652.41	823.061	0.0827242	0.0827242
4652.52	832.682	0.0836335	0.0836335
4652.62	841.205	0.0844398	0.0844398
4652.73	851.506	0.0853081	0.0853081
4652.84	861.084	0.086176	0.086176
4652.94	870.233	0.0869618	0.0869618
4653.05	880.053	0.0878506	0.0878506
4653.16	890.284	0.0887395	0.0887395
4653.27	900.651	0.0896078	0.0896078
4653.37	909.94	0.0904346	0.0904346
4653.48	919.737	0.0913235	0.0913235
4653.59	930.85	0.0922123	0.0922123
4653.69	941.205	0.0930181	0.0930181
4653.8	952.186	0.093907	0.093907
4653.91	962.33	0.0947753	0.0947753
4654.02	972.85	0.0956434	0.0956434
4654.12	983.264	0.0964497	0.0964497
4654.23	994.432	0.0973385	0.0973385
4654.33	1003.5	0.0981448	0.0981448
4654.44	1015.23	0.0990127	0.0990127
4654.55	1026.09	0.0999225	0.0999225
4654.66	1037.34	0.100811	0.100811
4654.76	1046.86	0.101597	0.101597
4654.87	1058.04	0.102485	0.102485
4654.98	1068.66	0.103333	0.103333
4655.08	1078.72	0.104139	0.104139
4655.19	1089.34	0.105048	0.105048
4655.3	1100.14	0.105896	0.105896
4655.41	1111.14	0.106806	0.106806
4655.51	1120.34	0.107612	0.107612
4655.62	1130.02	0.10846	0.10846
4655.73	1139.94	0.109369	0.109369
4655.83	1148.8	0.110175	0.110175
4655.94	1158.16	0.111064	0.111064
4656.05	1167.16	0.111932	0.111932
4656.16	1176.66	0.112821	0.112821
4656.26	1184.73	0.113586	0.113586
4656.37	1194.15	0.114475	0.114475
4656.48	1203.52	0.115363	0.115363
4656.58	1211.96	0.116149	0.116149
4656.69	1221.75	0.117059	0.117059
4656.8	1231.61	0.117926	0.117926
4656.91	1241.44	0.118795	0.118795
4657.01	1250.54	0.119622	0.119622
4657.12	1261.18	0.12049	0.12049
4657.23	1270.91	0.121379	0.121379
4657.33	1280.47	0.122164	0.122164
4657.44	1291.02	0.123053	0.123053
4657.55	1302.37	0.123921	0.123921
4657.66	1313.57	0.124789	0.124789
4657.76	1323.73	0.125616	0.125616
4657.87	1336.01	0.126484	0.126484
4657.98	1347.8	0.127332	0.127332
4658.08	1359.06	0.128138	0.128138
4658.19	1370.62	0.129027	0.129027
4658.3	1383.14	0.129916	0.129916
4658.41	1395.06	0.130804	0.130804
4658.51	1405.89	0.13159	0.13159
4658.62	1418.55	0.132458	0.132458
4658.73	1430.8	0.133347	0.133347
4658.83	1441.62	0.134132	0.134132
4658.94	1453.75	0.135001	0.135001
4659.05	1466.52	0.13591	0.13591
4659.16	1479.21	0.136757	0.136757
4659.26	1490.68	0.137564	0.137564
4659.37	1503.74	0.138494	0.138494
4659.48	1516.63	0.139362	0.139362
4659.58	1528.09	0.140127	0.140127
4659.69	1540.85	0.141036	0.141036
4659.8	1553.58	0.141905	0.141905
4659.9	1565.38	0.14269	0.14269
4660.01	1577.81	0.143558	0.143558
4660.12	1590.72	0.144426	0.144426
4660.23	1603.67	0.145336	0.145336
4660.33	1614.93	0.146122	0.146122
4660.44	1627.51	0.146989	0.146989
4660.55	1640.25	0.147878	0.147878
4660.65	1651.18	0.148685	0.148685
4660.76	1664.46	0.149573	0.149573
4660.87	1676.74	0.150442	0.150442
4660.98	1689.38	0.151331	0.151331
4661.08	1700.86	0.152116	0.152116
4661.19	1713.52	0.152964	0.152964
4661.3	1726.42	0.153873	0.153873
4661.4	1737.96	0.154638	0.154638
4661.51	1751.2	0.155548	0.155548
4661.62	1764.19	0.156415	0.156415
4661.73	1776.95	0.157304	0.157304
4661.83	1789.28	0.158111	0.158111
4661.94	1802.04	0.158979	0.158979
4662.05	1815.1	0.159847	0.159847
4662.15	1827.06	0.160633	0.160633
4662.26	1839.04	0.161521	0.161521
4662.37	1850.57	0.16241	0.16241
4662.48	1863.24	0.163237	0.163237
4662.58	1874.7	0.164022	0.164022
4662.69	1888.26	0.164932	0.164932
4662.8	1901.33	0.16578	0.16578
4662.9	1913.76	0.166585	0.166585
4663.01	1927.42	0.167474	0.167474
4663.12	1939.84	0.168343	0.168343
4663.23	1953.26	0.169231	0.169231
4663.33	1965.17	0.170038	0.170038
4663.44	1977.67	0.170885	0.170885
4663.55	1991.08	0.171753	0.171753
4663.65	2002.23	0.172559	0.172559
4663.76	2014.68	0.173427	0.173427
4663.87	2027.75	0.174316	0.174316
4663.98	2039.96	0.175205	0.175205
4664.08	2051.9	0.176011	0.176011
4664.19	2065.02	0.176921	0.176921
4664.3	2077.09	0.177748	0.177748
4664.4	2089.41	0.178574	0.178574
4664.51	2101.8	0.179443	0.179443
4664.62	2114.03	0.180311	0.180311
4664.72	2125.09	0.181096	0.181096
4664.83	2137.27	0.182006	0.182006
4664.94	2149.32	0.182853	0.182853
4665.05	2161.62	0.183742	0.183742
4665.15	2172.42	0.184528	0.184528
4665.26	2183.87	0.185416	0.185416
4665.37	2195.9	0.186305	0.186305
4665.47	2206.19	0.187132	0.187132
4665.58	2216.86	0.18798	0.18798
4665.69	2228.68	0.188869	0.188869
4665.8	2239.31	0.189716	0.189716
4665.9	2249.32	0.190522	0.190522
4666.01	2259.55	0.191432	0.191432
4666.12	2269.16	0.192279	0.192279
4666.22	2278.11	0.193106	0.193106
4666.33	2287.78	0.193974	0.193974
4666.44	2297.34	0.194863	0.194863
4666.55	2307	0.195731	0.195731
4666.65	2315.2	0.196537	0.196537
4666.76	2324.08	0.197406	0.197406
4666.87	2333.52	0.198294	0.198294
4666.97	2341.01	0.19908	0.19908
4667.08	2348.96	0.199948	0.199948
4667.19	2356.93	0.200816	0.200816
4667.3	2364.23	0.201726	0.201726
4667.4	2370.85	0.202511	0.202511
4667.51	2376.61	0.2034	0.2034
4667.62	2379.3	0.204268	0.204268
4667.72	2380.63	0.205095	0.205095
4667.83	2380.36	0.205963	0.205963
4667.94	2378.4	0.206873	0.206873
4668.05	2372.83	0.207741	0.207741
4668.15	2368.67	0.208527	0.208527
4668.26	2360.31	0.209394	0.209394
4668.37	2348.54	0.210263	0.210263
4668.47	2341.91	0.21109	0.21109
4668.58	2341.29	0.211978	0.211978
4668.69	2343.11	0.212847	0.212847
4668.8	2347.41	0.213736	0.213736
4668.9	2353.18	0.214542	0.214542
4669.01	2359.68	0.215431	0.215431
4669.12	2364.59	0.216278	0.216278
4669.22	2367.73	0.217084	0.217084
4669.33	2371.54	0.217952	0.217952
4669.44	2377.46	0.218862	0.218862
4669.54	2384.43	0.219647	0.219647
4669.65	2392.34	0.220536	0.220536
4669.76	2398.17	0.221405	0.221405
4669.86	2403.07	0.22221	0.22221
4669.97	2408.66	0.223099	0.223099
4670.08	2414.86	0.223988	0.223988
4670.19	2420.58	0.224856	0.224856
4670.29	2425.88	0.225663	0.225663
4670.4	2431.36	0.226552	0.226552
4670.51	2437.31	0.22744	0.22744
4670.61	2442.83	0.228226	0.228226
4670.72	2445.5	0.229115	0.229115
4670.83	2448.56	0.229983	0.229983
4670.94	2449.39	0.230871	0.230871
4671.04	2454.52	0.231678	0.231678
4671.15	2463.95	0.232567	0.232567
4671.26	2472.98	0.233455	0.233455
4671.36	2476.75	0.234241	0.234241
4671.47	2478.79	0.23513	0.23513
4671.58	2481.64	0.235998	0.235998
4671.69	2484.48	0.236907	0.236907
4671.79	2486.1	0.237672	0.237672
4671.9	2497.31	0.238582	0.238582
4672.01	2509.78	0.23947	0.23947
4672.11	2517.97	0.240256	0.240256
4672.22	2536.47	0.241166	0.241166
4672.33	2550.8	0.242034	0.242034
4672.44	2552.8	0.242923	0.242923
4672.54	2539.68	0.243708	0.243708
4672.65	2541.76	0.244597	0.244597
4672.76	2553.84	0.245486	0.245486
4672.86	2557.83	0.246271	0.246271
4672.97	2538.19	0.24716	0.24716
4673.08	2524.49	0.248028	0.248028
4673.19	2528.97	0.248959	0.248959
4673.29	2543.25	0.249765	0.249765
4673.4	2562.2	0.250654	0.250654
4673.51	2580.18	0.251522	0.251522
4673.61	2594	0.252307	0.252307
4673.72	2601.75	0.253237	0.253237
4673.83	2590.04	0.254106	0.254106
4673.94	2592.25	0.254953	0.254953
4674.04	2607.46	0.25578	0.25578
4674.15	2624.64	0.256669	0.256669
4674.26	2638.69	0.257557	0.257557
4674.36	2643.14	0.258364	0.258364
4674.47	2628.6	0.259232	0.259232
4674.58	2624.57	0.2601	0.2601
4674.68	2634.99	0.260927	0.260927
4674.79	2635.68	0.261795	0.261795
4674.9	2623.5	0.262705	0.262705
4675.01	2631.07	0.263573	0.263573
4675.11	2644.93	0.264379	0.264379
4675.22	2660.95	0.265268	0.265268
4675.33	2676.48	0.266136	0.266136
4675.43	2687.08	0.266942	0.266942
4675.54	2682.26	0.26781	0.26781
4675.65	2680.3	0.268699	0.268699
4675.76	2693.81	0.269588	0.269588
4675.86	2707.31	0.270394	0.270394
4675.97	2713.62	0.271262	0.271262
4676.08	2708.91	0.272151	0.272151
4676.18	2698.33	0.272957	0.272957
4676.29	2694.42	0.273826	0.273826
4676.4	2690.81	0.274714	0.274714
4676.51	2694.19	0.275582	0.275582
4676.61	2709.16	0.276389	0.276389
4676.72	2729.32	0.277277	0.277277
4676.83	2748.27	0.278146	0.278146
4676.93	2764.53	0.278952	0.278952
4677.04	2776.57	0.27984	0.27984
4677.15	2753.06	0.28073	0.28073
4677.26	2742.79	0.281598	0.281598
4677.36	2759.32	0.282424	0.282424
4677.47	2778.29	0.283252	0.283252
4677.58	2794.3	0.284161	0.284161
4677.68	2792.88	0.284946	0.284946
4677.79	2755.77	0.285835	0.285835
4677.9	2757.18	0.286724	0.286724
4678.01	2766.31	0.287613	0.287613
4678.11	2777.36	0.288419	0.288419
4678.22	2788.67	0.289287	0.289287
4678.33	2798.46	0.290176	0.290176
4678.43	2805.85	0.290982	0.290982
4678.54	2816.9	0.291851	0.291851
4678.65	2827.02	0.292718	0.292718
4678.76	2833.71	0.293607	0.293607
4678.86	2834.42	0.294393	0.294393
4678.97	2845.68	0.295261	0.295261
4679.08	2854.13	0.29615	0.29615
4679.18	2847.23	0.296936	0.296936
4679.29	2834.96	0.297824	0.297824
4679.4	2832.98	0.298734	0.298734
4679.5	2830.23	0.299499	0.299499
4679.61	2838.34	0.300408	0.300408
4679.72	2854.89	0.301276	0.301276
4679.83	2872.26	0.302144	0.302144
4679.93	2885.67	0.302951	0.302951
4680.04	2887.88	0.303819	0.303819
4680.15	2873.18	0.304708	0.304708
4680.25	2884.48	0.305493	0.305493
4680.36	2903.35	0.306361	0.306361
4680.47	2918.47	0.30725	0.30725
4680.58	2924.5	0.308139	0.308139
4680.68	2893.86	0.308925	0.308925
4680.79	2877.47	0.309813	0.309813
4680.9	2894.4	0.310702	0.310702
4681	2911.46	0.311488	0.311488
4681.11	2927.99	0.312376	0.312376
4681.22	2935.39	0.313245	0.313245
4681.33	2921.13	0.314134	0.314134
4681.43	2925.16	0.314919	0.314919
4681.54	2942.83	0.315787	0.315787
4681.65	2961.3	0.316655	0.316655
4681.75	2975.05	0.317482	0.317482
4681.86	2974.57	0.31835	0.31835
4681.97	2934.6	0.319218	0.319218
4682.08	2946.2	0.320128	0.320128
4682.18	2963.06	0.320934	0.320934
4682.29	2976.37	0.321782	0.321782
4682.4	2979.08	0.32265	0.32265
4682.5	2976.25	0.323477	0.323477
4682.61	2986.85	0.324324	0.324324
4682.72	3002.66	0.325213	0.325213
4682.83	3015.54	0.326081	0.326081
4682.93	3016.5	0.326887	0.326887
4683.04	3018.01	0.327756	0.327756
4683.15	3014.56	0.328645	0.328645
4683.25	2989.98	0.32943	0.32943
4683.36	2992.98	0.330319	0.330319
4683.47	3010.37	0.331187	0.331187
4683.58	3027.84	0.332055	0.332055
4683.68	3040.33	0.332841	0.332841
4683.79	3039.54	0.333709	0.333709
4683.9	3024.66	0.334597	0.334597
4684	3035.63	0.335383	0.335383
4684.11	3054.38	0.336251	0.336251
4684.22	3071.38	0.33714	0.33714
4684.33	3082.95	0.338008	0.338008
4684.43	3068	0.338815	0.338815
4684.54	3046.21	0.339703	0.339703
4684.64	3058.2	0.340489	0.340489
4684.75	3072.07	0.341357	0.341357
4684.86	3074.29	0.342246	0.342246
4684.97	3075.79	0.343114	0.343114
4685.07	3087.44	0.34392	0.34392
4685.18	3103.23	0.344788	0.344788
4685.29	3115.22	0.345677	0.345677
4685.39	3117.11	0.346483	0.346483
4685.5	3115.84	0.347372	0.347372
4685.61	3119.97	0.34822	0.34822
4685.72	3128.49	0.349108	0.349108
4685.82	3120.95	0.349915	0.349915
4685.93	3093.91	0.350783	0.350783
4686.04	3105.3	0.351651	0.351651
4686.14	3122.68	0.352457	0.352457
4686.25	3140.38	0.353346	0.353346
4686.36	3150.53	0.354214	0.354214
4686.47	3135.22	0.355103	0.355103
4686.57	3134.38	0.35593	0.35593
4686.68	3151.34	0.356798	0.356798
4686.79	3169.75	0.357666	0.357666
4686.89	3182.61	0.358472	0.358472
4687	3187.92	0.359341	0.359341
4687.11	3194.32	0.360188	0.360188
4687.22	3159.66	0.361077	0.361077
4687.32	3161.99	0.361883	0.361883
4687.43	3177.65	0.362751	0.362751
4687.54	3187.05	0.363661	0.363661
4687.64	3181.88	0.364446	0.364446
4687.75	3187.63	0.365335	0.365335
4687.86	3203.97	0.366203	0.366203
4687.97	3220.72	0.367071	0.367071
4688.07	3230.92	0.367878	0.367878
4688.18	3222.81	0.368746	0.368746
4688.29	3208.51	0.369655	0.369655
4688.39	3212.85	0.370441	0.370441
4688.5	3225.14	0.371288	0.371288
4688.61	3232.66	0.372198	0.372198
4688.72	3221.02	0.373087	0.373087
4688.82	3220.8	0.373872	0.373872
4688.93	3236.11	0.374761	0.374761
4689.04	3252.63	0.37565	0.37565
4689.14	3264.63	0.376456	0.376456
4689.25	3265.17	0.377303	0.377303
4689.36	3256.96	0.378213	0.378213
4689.46	3263.24	0.378998	0.378998
4689.57	3275.08	0.379867	0.379867
4689.68	3282.36	0.380735	0.380735
4689.79	3270.85	0.381665	0.381665
4689.89	3268.48	0.382471	0.382471
4690	3283.1	0.383339	0.383339
4690.11	3300.32	0.384228	0.384228
4690.21	3308.47	0.385014	0.385014
4690.32	3321.23	0.385882	0.385882
4690.43	3333.66	0.38675	0.38675
4690.54	3315.25	0.387639	0.387639
4690.64	3306.59	0.388445	0.388445
4690.75	3321.53	0.389334	0.389334
4690.86	3336.71	0.390202	0.390202
4690.96	3321.07	0.391008	0.391008
4691.07	3275.86	0.391897	0.391897
4691.18	3294.5	0.392765	0.392765
4691.29	3315.87	0.393634	0.393634
4691.39	3333.55	0.39446	0.39446
4691.5	3345.18	0.395328	0.395328
4691.61	3333.47	0.396238	0.396238
4691.71	3337.09	0.397023	0.397023
4691.82	3354.31	0.397912	0.397912
4691.93	3372.82	0.398801	0.398801
4692.04	3386.23	0.399648	0.399648
4692.14	3383.01	0.400496	0.400496
4692.25	3360.02	0.401364	0.401364
4692.36	3368.64	0.402253	0.402253
4692.46	3382.65	0.403039	0.403039
4692.57	3392.92	0.403928	0.403928
4692.68	3376.14	0.404816	0.404816
4692.79	3371.29	0.405705	0.405705
4692.89	3381.42	0.406491	0.406491
4693	3396.58	0.407359	0.407359
4693.11	3410.59	0.408248	0.408248
4693.21	3417.95	0.409054	0.409054
4693.32	3416.69	0.409942	0.409942
4693.43	3419.5	0.410811	0.410811
4693.54	3431.24	0.411699	0.411699
4693.64	3441.4	0.412506	0.412506
4693.75	3443.84	0.413395	0.413395
4693.86	3445.22	0.414283	0.414283
4693.96	3440.51	0.41509	0.41509
4694.07	3432.95	0.415979	0.415979
4694.18	3429.54	0.416846	0.416846
4694.29	3418.75	0.417735	0.417735
4694.39	3426.03	0.418562	0.418562
4694.5	3443.76	0.419451	0.419451
4694.61	3461.96	0.420361	0.420361
4694.71	3474.78	0.421125	0.421125
4694.82	3474.82	0.422035	0.422035
4694.93	3464.51	0.422903	0.422903
4695.03	3473.72	0.423709	0.423709
4695.14	3491.09	0.424598	0.424598
4695.25	3505.88	0.425467	0.425467
4695.36	3511.22	0.426334	0.426334
4695.46	3496.2	0.427161	0.427161
4695.57	3492.21	0.42805	0.42805
4695.68	3497.95	0.428898	0.428898
4695.78	3489.34	0.429725	0.429725
4695.89	3481.04	0.430634	0.430634
4696	3491.85	0.431502	0.431502
4696.11	3506.24	0.43237	0.43237
4696.21	3517.83	0.433156	0.433156
4696.32	3523.52	0.434065	0.434065
4696.43	3518.85	0.434934	0.434934
4696.53	3529.47	0.435719	0.435719
4696.64	3546.49	0.436608	0.436608
4696.75	3558.26	0.437517	0.437517
4696.86	3568.17	0.438406	0.438406
4696.96	3569.67	0.439192	0.439192
4697.07	3549.13	0.440081	0.440081
4697.18	3554.12	0.440948	0.440948
4697.28	3567.72	0.441775	0.441775
4697.39	3574.87	0.442623	0.442623
4697.5	3549.63	0.443512	0.443512
4697.61	3543.88	0.444401	0.444401
4697.71	3556.24	0.445207	0.445207
4697.82	3573.6	0.446075	0.446075
4697.93	3588.33	0.446943	0.446943
4698.03	3592.52	0.44777	0.44777
4698.14	3585.36	0.448659	0.448659
4698.25	3591.34	0.449527	0.449527
4698.36	3607.8	0.450437	0.450437
4698.46	3621.61	0.451222	0.451222
4698.57	3630.64	0.45209	0.45209
4698.68	3617.12	0.452979	0.452979
4698.78	3610.38	0.453764	0.453764
4698.89	3622.93	0.454633	0.454633
4699	3634.71	0.455542	0.455542
4699.11	3619	0.456431	0.456431
4699.21	3595.95	0.457217	0.457217
4699.32	3606.43	0.458085	0.458085
4699.42	3623.15	0.458912	0.458912
4699.53	3640.85	0.45978	0.45978
4699.64	3654.67	0.460669	0.460669
4699.75	3649.91	0.461537	0.461537
4699.85	3641.42	0.462322	0.462322
4699.96	3653.82	0.463211	0.463211
4700.07	3670.7	0.464079	0.464079
4700.17	3684.51	0.464885	0.464885
4700.28	3684.88	0.465733	0.465733
4700.39	3698.72	0.466622	0.466622
4700.5	3688.01	0.46751	0.46751
4700.6	3671.62	0.468337	0.468337
4700.71	3682.05	0.469206	0.469206
4700.82	3694.77	0.470074	0.470074
4700.92	3686.15	0.470859	0.470859
4701.03	3657.84	0.471748	0.471748
4701.14	3670.54	0.472637	0.472637
4701.25	3689.45	0.473485	0.473485
4701.35	3706.22	0.474312	0.474312
4701.46	3717.14	0.475159	0.475159
4701.57	3707.85	0.476089	0.476089
4701.67	3707.11	0.476854	0.476854
4701.78	3721.77	0.477743	0.477743
4701.89	3739.07	0.478631	0.478631
4702	3751.36	0.4795	0.4795
4702.1	3747.44	0.480306	0.480306
4702.21	3733.33	0.481153	0.481153
4702.32	3741.38	0.482042	0.482042
4702.42	3752.43	0.482849	0.482849
4702.53	3751.71	0.483716	0.483716
4702.64	3712.9	0.484605	0.484605
4702.75	3717.37	0.485473	0.485473
4702.85	3735.01	0.486259	0.486259
4702.96	3754.91	0.487168	0.487168
4703.07	3772.53	0.488037	0.488037
4703.17	3775.69	0.488843	0.488843
4703.28	3755.15	0.489732	0.489732
4703.39	3764.22	0.4906	0.4906
4703.5	3782.65	0.491468	0.491468
4703.6	3798.45	0.492274	0.492274
4703.71	3806.86	0.493143	0.493143
4703.82	3805.61	0.49401	0.49401
4703.92	3795.24	0.494817	0.494817
4704.03	3797.79	0.495685	0.495685
4704.14	3808.99	0.496574	0.496574
4704.25	3817.43	0.497442	0.497442
4704.35	3804.81	0.498269	0.498269
4704.46	3779.34	0.499116	0.499116
4704.57	3789.24	0.499984	0.499984
4704.67	3805.59	0.500811	0.500811
4704.78	3822.92	0.501659	0.501659
4704.89	3834.48	0.502506	0.502506
4704.99	3834.55	0.503292	0.503292
4705.1	3828.38	0.504181	0.504181
4705.21	3837.64	0.505069	0.505069
4705.32	3852.84	0.505958	0.505958
4705.42	3864.74	0.506744	0.506744
4705.43	3865.66	0.506827	0.506827
4705.54	3862.3	0.507343	0.507343
4705.65	3849.6	0.507343	0.507343
4705.76	3835.72	0.506785	0.506785
4705.86	3817.22	0.505918	0.505918
4705.97	3796.1	0.505029	0.505029
4706.08	3774.21	0.50414	0.50414
4706.18	3754.02	0.503334	0.503334
4706.29	3729.91	0.502445	0.502445
4706.4	3706.04	0.501576	0.501576
4706.51	3680.16	0.500729	0.500729
4706.61	3654.88	0.499902	0.499902
4706.72	3626.55	0.499034	0.499034
4706.83	3597.77	0.498166	0.498166
4706.93	3571.38	0.49736	0.49736
4707.04	3542.12	0.49645	0.49645
4707.15	3512.07	0.495582	0.495582
4707.26	3483.29	0.494714	0.494714
4707.36	3457.71	0.493928	0.493928
4707.47	3429.29	0.49304	0.49304
4707.58	3401.21	0.492151	0.492151
4707.68	3375.99	0.491365	0.491365
4707.79	3347.72	0.490476	0.490476
4707.9	3319.91	0.489608	0.489608
4708.01	3292.77	0.48874	0.48874
4708.11	3267.47	0.487955	0.487955
4708.22	3239.62	0.487045	0.487045
4708.33	3212.62	0.486177	0.486177
4708.43	3187.72	0.485391	0.485391
4708.54	3160.6	0.484502	0.484502
4708.65	3133.55	0.483614	0.483614
4708.76	3106.85	0.482746	0.482746
4708.86	3082.38	0.481939	0.481939
4708.97	3055.22	0.481092	0.481092
4709.08	3027.79	0.480182	0.480182
4709.18	3002.91	0.479397	0.479397
4709.29	2975.57	0.478529	0.478529
4709.4	2948.46	0.47764	0.47764
4709.5	2923.76	0.476834	0.476834
4709.61	2897.43	0.475965	0.475965
4709.72	2870.63	0.475097	0.475097
4709.83	2844.26	0.474209	0.474209
4709.93	2820.58	0.473402	0.473402
4710.04	2794.41	0.472534	0.472534
4710.15	2768.55	0.471645	0.471645
4710.25	2744.52	0.470818	0.470818
4710.36	2718.96	0.469971	0.469971
4710.47	2693.07	0.469082	0.469082
4710.58	2668.04	0.468214	0.468214
4710.68	2645.3	0.467408	0.467408
4710.79	2619.76	0.466498	0.466498
4710.9	2594.79	0.465651	0.465651
4711	2572.41	0.464844	0.464844
4711.11	2547.27	0.463977	0.463977
4711.22	2523.07	0.463108	0.463108
4711.33	2498.13	0.462219	0.462219
4711.43	2475.87	0.461413	0.461413
4711.54	2450.91	0.460524	0.460524
4711.65	2426.12	0.459656	0.459656
4711.75	2403.99	0.458809	0.458809
4711.86	2379.27	0.457982	0.457982
4711.97	2354.62	0.457072	0.457072
4712.08	2330.35	0.456204	0.456204
4712.18	2308.21	0.455439	0.455439
4712.29	2284.24	0.454551	0.454551
4712.4	2259.66	0.453641	0.453641
4712.5	2238.57	0.452835	0.452835
4712.61	2214.04	0.451967	0.451967
4712.72	2190.33	0.451078	0.451078
4712.83	2167.8	0.45021	0.45021
4712.93	2146.98	0.449404	0.449404
4713.04	2124.14	0.448515	0.448515
4713.15	2101.94	0.447646	0.447646
4713.25	2082.13	0.446861	0.446861
4713.36	2060.83	0.445951	0.445951
4713.47	2039.99	0.445083	0.445083
4713.58	2019.93	0.444215	0.444215
4713.68	2001.51	0.443409	0.443409
4713.79	1980.8	0.44252	0.44252
4713.9	1960.65	0.441631	0.441631
4714	1941.69	0.440804	0.440804
4714.11	1921.18	0.439957	0.439957
4714.22	1900.19	0.439048	0.439048
4714.33	1879.42	0.438179	0.438179
4714.43	1860.76	0.437373	0.437373
4714.54	1840.29	0.436505	0.436505
4714.65	1819.48	0.435616	0.435616
4714.75	1800.89	0.43481	0.43481
4714.86	1780.34	0.433921	0.433921
4714.97	1760.32	0.433032	0.433032
4715.07	1741.96	0.432226	0.432226
4715.18	1722.16	0.431358	0.431358
4715.29	1702.85	0.430469	0.430469
4715.4	1683.87	0.429601	0.429601
4715.5	1666.85	0.428795	0.428795
4715.61	1648.17	0.427906	0.427906
4715.72	1630.8	0.427058	0.427058
4715.82	1615.59	0.426252	0.426252
4715.93	1599.73	0.425343	0.425343
4716.04	1583.79	0.424454	0.424454
4716.15	1567.34	0.423586	0.423586
4716.25	1552.11	0.42278	0.42278
4716.36	1535.54	0.421911	0.421911
4716.47	1520.47	0.421022	0.421022
4716.57	1507.44	0.420237	0.420237
4716.68	1492.57	0.419348	0.419348
4716.79	1478.94	0.418459	0.418459
4716.9	1465.65	0.41755	0.41755
4717	1453.85	0.416744	0.416744
4717.11	1441.71	0.415855	0.415855
4717.22	1426.84	0.414966	0.414966
4717.32	1409.62	0.41416	0.41416
4717.43	1390.2	0.413271	0.413271
4717.54	1369.91	0.412403	0.412403
4717.65	1349.49	0.411514	0.411514
4717.75	1331.04	0.410728	0.410728
4717.86	1310.68	0.409819	0.409819
4717.97	1290.58	0.408971	0.408971
4718.07	1272.26	0.408144	0.408144
4718.18	1251.76	0.407277	0.407277
4718.29	1232.18	0.406388	0.406388
4718.4	1211.83	0.405478	0.405478
4718.5	1193.98	0.404672	0.404672
4718.61	1174.08	0.403804	0.403804
4718.72	1154.3	0.402915	0.402915
4718.82	1136.6	0.40213	0.40213
4718.93	1117.05	0.401241	0.401241
4719.04	1097.06	0.400373	0.400373
4719.15	1077.33	0.399525	0.399525
4719.25	1059.09	0.398698	0.398698
4719.36	1039.26	0.39781	0.39781
4719.46	1021.57	0.397003	0.397003
4719.57	1001.75	0.396114	0.396114
4719.68	982.372	0.395246	0.395246
4719.79	963.192	0.394378	0.394378
4719.89	945.77	0.393551	0.393551
4720	926.012	0.392683	0.392683
4720.11	907.536	0.391794	0.391794
4720.21	891.075	0.390988	0.390988
4720.32	872.739	0.390099	0.390099
4720.43	855.098	0.389231	0.389231
4720.54	836.919	0.388342	0.388342
4720.64	820.942	0.387556	0.387556
4720.75	802.981	0.386668	0.386668
4720.86	785.419	0.385779	0.385779
4720.96	769.7	0.384973	0.384973
4721.07	752.395	0.384084	0.384084
4721.18	736.161	0.383216	0.383216
4721.29	719.372	0.382327	0.382327
4721.39	704.278	0.381541	0.381541
4721.5	687.036	0.380652	0.380652
4721.61	670.169	0.379785	0.379785
4721.71	655.091	0.378978	0.378978
4721.82	638.427	0.378089	0.378089
4721.93	621.708	0.377201	0.377201
4722.04	604.825	0.376332	0.376332
4722.14	590.2	0.375505	0.375505
4722.25	574.919	0.374617	0.374617
4722.36	559.052	0.373769	0.373769
4722.46	544.864	0.372984	0.372984
4722.57	529.184	0.372095	0.372095
4722.68	514.403	0.371247	0.371247
4722.79	499.778	0.370338	0.370338
4722.89	486.216	0.369532	0.369532
4723	471.989	0.368684	0.368684
4723.11	457.786	0.367816	0.367816
4723.21	444.864	0.366989	0.366989
4723.32	431.419	0.3661	0.3661
4723.43	417.567	0.365211	0.365211
4723.54	403.989	0.364343	0.364343
4723.64	392.122	0.363537	0.363537
4723.75	379.723	0.362648	0.362648
4723.86	367.192	0.36178	0.36178
4723.96	355.466	0.360995	0.360995
4724.07	342.606	0.360106	0.360106
4724.18	329.895	0.359217	0.359217
4724.29	318.833	0.358349	0.358349
4724.39	308.352	0.357542	0.357542
4724.5	295.887	0.356675	0.356675
4724.61	283.293	0.355765	0.355765
4724.71	273.637	0.354979	0.354979
4724.82	262.699	0.354091	0.354091
4724.93	254.008	0.353222	0.353222
4725.03	244.457	0.352457	0.352457
4725.14	233.762	0.351569	0.351569
4725.25	224.141	0.350701	0.350701
4725.36	214.227	0.349791	0.349791
4725.46	205.535	0.349006	0.349006
4725.57	195.817	0.348117	0.348117
4725.68	187.109	0.347228	0.347228
4725.78	181.283	0.346443	0.346443
4725.89	173.682	0.345574	0.345574
4726	165.561	0.344706	0.344706
4726.11	157.326	0.343838	0.343838
4726.21	150.365	0.343032	0.343032
4726.32	143.885	0.342184	0.342184
4726.43	136.748	0.341275	0.341275
4726.53	130.401	0.340489	0.340489
4726.64	124.654	0.339621	0.339621
4726.75	117.998	0.338712	0.338712
4726.86	112.205	0.337864	0.337864
4726.96	108.037	0.337058	0.337058
4727.07	104.619	0.336169	0.336169
4727.18	101.248	0.335301	0.335301
4727.28	98.1935	0.334516	0.334516
4727.39	95.4064	0.333606	0.333606
4727.5	93.2511	0.332738	0.332738
4727.61	90.8829	0.33187	0.33187
4727.71	90.6532	0.331105	0.331105
4727.82	88.7123	0.330216	0.330216
4727.93	87.1967	0.329327	0.329327
4728.03	85.9174	0.328542	0.328542
4728.14	85.3965	0.327673	0.327673
4728.25	84.5834	0.326785	0.326785
4728.36	83.7625	0.325896	0.325896
4728.46	83.1861	0.32511	0.32511
4728.57	82.4916	0.324242	0.324242
4728.68	81.6472	0.323395	0.323395
4728.78	81.0942	0.322568	0.322568
4728.89	80.1548	0.321679	0.321679
4729	79.2005	0.320811	0.320811
4729.11	78.3788	0.319901	0.319901
4729.21	77.6454	0.319095	0.319095
4729.32	76.9739	0.318247	0.318247
4729.43	76.1924	0.317359	0.317359
4729.53	75.5054	0.316573	0.316573
4729.64	74.8504	0.315684	0.315684
4729.75	72.964	0.314816	0.314816
4729.85	69.6339	0.31401	0.31401
4729.96	66.3341	0.313162	0.313162
4730.07	63.089	0.312273	0.312273
4730.18	60.2706	0.311406	0.311406
4730.28	58.0216	0.310599	0.310599
4730.39	56.1422	0.30971	0.30971
4730.5	54.2955	0.308822	0.308822
4730.6	53.245	0.308057	0.308057
4730.71	52.2822	0.307147	0.307147
4730.82	51.4534	0.306321	0.306321
4730.93	50.6005	0.305411	0.305411
4731.01	49.9379	0.30477	0.30477
4731.02	49.8744	0.304688	0.304688
4731.05	49.677	0.304439	0.304439
4731.21	49.5191	0.304253	0.304253
4731.22	49.5112	0.304253	0.304253
