# Supplementary material for: Data compilation on the effect of grain size, temperature, and texture on the strength of a single-phase FCC MnFeNi medium-entropy alloy
Source: Data Brief. 2019 Nov 15;28:104807. doi: 10.1016/j.dib.2019.104807 (PMC6909151; doi:10.1016/j.dib.2019.104807)
Supplement: Multimedia component 1 [file mmc1.zip › Compression_Tests/673K/MnFeNi_1073K_60min_673K.xlsx]

## Sheet: MnFeNi_1073K_60min_673K
Name	MnFeNi_1073K_60min_673K
Diameter	4.01	mm
Sample height	8.04	mm
Gage length	8.04	mm
Speed ​​during measurement	0.48	mm/min
Time	Force	Crosshead Displacement	Crosshead Displacement
s	N	mm	mm
3822.04	211.885	0	0
3822.12	211.94	-2.06232e-05	-2.06232e-05
3822.15	211.854	-2.06708e-05	-2.06708e-05
3822.15	211.854	-2.06708e-05	-2.06708e-05
3822.26	211.815	-4.13415e-05	-4.13415e-05
3822.36	211.878	-4.13415e-05	-4.13415e-05
3822.47	215.998	0.000247932	0.000247932
3822.58	226.091	0.00115726	0.00115726
3822.69	237.505	0.00208757	0.00208757
3822.79	246.173	0.00291441	0.00291441
3822.9	256.83	0.00376174	0.00376174
3823.01	268.349	0.00463007	0.00463007
3823.11	280.169	0.0054569	0.0054569
3823.22	293.599	0.00632522	0.00632522
3823.33	307.935	0.00725505	0.00725505
3823.44	322.412	0.00810287	0.00810287
3823.54	335.482	0.00890873	0.00890873
3823.65	350.459	0.00977705	0.00977705
3823.76	365.24	0.0106659	0.0106659
3823.86	378.81	0.0114512	0.0114512
3823.97	393.646	0.012299	0.012299
3824.08	407.802	0.0131879	0.0131879
3824.19	422.943	0.0140557	0.0140557
3824.29	436.927	0.014862	0.014862
3824.4	451.998	0.0157509	0.0157509
3824.51	467.232	0.0166192	0.0166192
3824.61	480.904	0.017425	0.017425
3824.72	496.209	0.0182934	0.0182934
3824.83	510.716	0.0191617	0.0191617
3824.94	525.654	0.0200505	0.0200505
3825.04	539.154	0.0208564	0.0208564
3825.15	554.748	0.0217247	0.0217247
3825.26	569.982	0.0226135	0.0226135
3825.36	583.826	0.0233989	0.0233989
3825.47	599.271	0.0242672	0.0242672
3825.58	614.599	0.025156	0.025156
3825.69	630.279	0.0260448	0.0260448
3825.79	644.232	0.0268306	0.0268306
3825.9	659.701	0.0276985	0.0276985
3826.01	676.021	0.0285873	0.0285873
3826.11	690.162	0.0293731	0.0293731
3826.22	706.362	0.0302617	0.0302617
3826.33	722.573	0.03113	0.03113
3826.43	736.761	0.0319154	0.0319154
3826.54	752.972	0.0328252	0.0328252
3826.65	769.104	0.033693	0.033693
3826.76	785.026	0.0345819	0.0345819
3826.86	800.308	0.0353467	0.0353467
3826.97	816.94	0.0362565	0.0362565
3827.08	833.065	0.0371243	0.0371243
3827.18	848.065	0.0379307	0.0379307
3827.29	864.479	0.038799	0.038799
3827.4	881.987	0.0396878	0.0396878
3827.51	898.37	0.0405352	0.0405352
3827.61	912.979	0.0413415	0.0413415
3827.72	929.612	0.0422303	0.0422303
3827.83	945.425	0.0431191	0.0431191
3827.93	960.3	0.0439045	0.0439045
3828.04	976.104	0.0448138	0.0448138
3828.15	991.448	0.0456824	0.0456824
3828.26	1007	0.0465502	0.0465502
3828.36	1020.43	0.0473361	0.0473361
3828.47	1034.72	0.0482454	0.0482454
3828.58	1048.53	0.0491137	0.0491137
3828.68	1060.01	0.0498785	0.0498785
3828.79	1072.85	0.0507674	0.0507674
3828.9	1086.29	0.0516562	0.0516562
3829.01	1099.84	0.0525655	0.0525655
3829.11	1112.33	0.0533509	0.0533509
3829.22	1126.24	0.0542397	0.0542397
3829.33	1139.95	0.055108	0.055108
3829.43	1151.96	0.0559349	0.0559349
3829.54	1166.17	0.0568032	0.0568032
3829.65	1179.03	0.057671	0.057671
3829.76	1192.62	0.0585393	0.0585393
3829.86	1205.41	0.0593247	0.0593247
3829.97	1219.13	0.0602135	0.0602135
3830.08	1233.07	0.0611233	0.0611233
3830.18	1246.82	0.0619292	0.0619292
3830.29	1261.92	0.0627975	0.0627975
3830.4	1278.5	0.0636658	0.0636658
3830.51	1295.35	0.0645752	0.0645752
3830.61	1310.56	0.065361	0.065361
3830.72	1327.86	0.0662288	0.0662288
3830.83	1345.25	0.0671176	0.0671176
3830.93	1361.59	0.067924	0.067924
3831.04	1378.93	0.0687923	0.0687923
3831.15	1395.84	0.0696603	0.0696603
3831.25	1412.15	0.0704666	0.0704666
3831.36	1429.07	0.0713554	0.0713554
3831.47	1447.22	0.0722443	0.0722443
3831.58	1464.81	0.0731329	0.0731329
3831.68	1480.79	0.0739392	0.0739392
3831.79	1498.53	0.0748075	0.0748075
3831.9	1516.03	0.0756961	0.0756961
3832	1532.35	0.0765024	0.0765024
3832.11	1550.08	0.0773703	0.0773703
3832.22	1567.48	0.0782591	0.0782591
3832.33	1585.34	0.0791479	0.0791479
3832.43	1601.69	0.0799543	0.0799543
3832.54	1619.24	0.0808226	0.0808226
3832.65	1637.41	0.0817319	0.0817319
3832.75	1653.88	0.0825173	0.0825173
3832.86	1671.61	0.0833856	0.0833856
3832.97	1689.54	0.0842539	0.0842539
3833.08	1707.33	0.0851632	0.0851632
3833.18	1723.93	0.0859696	0.0859696
3833.29	1742.17	0.0868379	0.0868379
3833.4	1760.67	0.0877267	0.0877267
3833.5	1777.7	0.088512	0.088512
3833.61	1796.31	0.0894214	0.0894214
3833.72	1814.78	0.0902897	0.0902897
3833.83	1832.93	0.091199	0.091199
3833.93	1850.1	0.0919849	0.0919849
3834.04	1868.38	0.0928737	0.0928737
3834.15	1887.09	0.0937625	0.0937625
3834.25	1903.98	0.0945479	0.0945479
3834.36	1922.38	0.0954367	0.0954367
3834.47	1939.71	0.0963255	0.0963255
3834.58	1957.25	0.0971938	0.0971938
3834.68	1973.17	0.0979997	0.0979997
3834.79	1990.57	0.09893	0.09893
3834.9	2006.93	0.0997983	0.0997983
3835	2021.4	0.100625	0.100625
3835.11	2036.42	0.101493	0.101493
3835.22	2049.94	0.102361	0.102361
3835.33	2061.21	0.103271	0.103271
3835.43	2071.78	0.104056	0.104056
3835.54	2085.03	0.104945	0.104945
3835.65	2097.17	0.105834	0.105834
3835.75	2106.59	0.106619	0.106619
3835.86	2115.65	0.107508	0.107508
3835.97	2124.23	0.108377	0.108377
3836.08	2133.22	0.109265	0.109265
3836.18	2135.67	0.110072	0.110072
3836.29	2136.2	0.11096	0.11096
3836.39	2144.42	0.111787	0.111787
3836.5	2152.41	0.112656	0.112656
3836.61	2158.55	0.113544	0.113544
3836.72	2160.67	0.114392	0.114392
3836.82	2165.88	0.115198	0.115198
3836.93	2174.52	0.116066	0.116066
3837.04	2181.67	0.116976	0.116976
3837.14	2185.61	0.117782	0.117782
3837.25	2188.33	0.118671	0.118671
3837.36	2192.67	0.11956	0.11956
3837.47	2197.99	0.120428	0.120428
3837.57	2200.69	0.121234	0.121234
3837.68	2199.24	0.122123	0.122123
3837.79	2200.43	0.122991	0.122991
3837.89	2202.47	0.123797	0.123797
3838	2201.18	0.124645	0.124645
3838.11	2202.74	0.125554	0.125554
3838.22	2204.49	0.126422	0.126422
3838.32	2202.21	0.127228	0.127228
3838.43	2200.3	0.128117	0.128117
3838.54	2201.78	0.129006	0.129006
3838.64	2203.38	0.129791	0.129791
3838.75	2203.77	0.13068	0.13068
3838.86	2204.31	0.131569	0.131569
3838.97	2204.3	0.132458	0.132458
3839.07	2202.41	0.133223	0.133223
3839.18	2201.89	0.134112	0.134112
3839.29	2199.73	0.13498	0.13498
3839.39	2195.84	0.135786	0.135786
3839.5	2198.76	0.136696	0.136696
3839.61	2207.31	0.137584	0.137584
3839.72	2214.04	0.138452	0.138452
3839.82	2215.21	0.139259	0.139259
3839.93	2220.18	0.140106	0.140106
3840.04	2231.36	0.141016	0.141016
3840.14	2242.15	0.141801	0.141801
3840.25	2249.74	0.14269	0.14269
3840.36	2249.6	0.143558	0.143558
3840.47	2253.51	0.144447	0.144447
3840.57	2260.78	0.145233	0.145233
3840.68	2272.52	0.146121	0.146121
3840.79	2282.63	0.14699	0.14699
3840.89	2281.71	0.147817	0.147817
3841	2272.96	0.148664	0.148664
3841.11	2279.27	0.149573	0.149573
3841.21	2290.62	0.150359	0.150359
3841.32	2303.78	0.151227	0.151227
3841.43	2314.6	0.152137	0.152137
3841.54	2324.77	0.152964	0.152964
3841.64	2332.93	0.15379	0.15379
3841.75	2335.99	0.154658	0.154658
3841.86	2335.52	0.155547	0.155547
3841.96	2332.8	0.156333	0.156333
3842.07	2312.34	0.157222	0.157222
3842.18	2310.73	0.15809	0.15809
3842.29	2329	0.158979	0.158979
3842.39	2346.01	0.159764	0.159764
3842.5	2365.33	0.160632	0.160632
3842.61	2380.53	0.161521	0.161521
3842.71	2374.25	0.162327	0.162327
3842.82	2366.39	0.163216	0.163216
3842.93	2381.98	0.164084	0.164084
3843.04	2397.13	0.164952	0.164952
3843.14	2405.58	0.165738	0.165738
3843.25	2398.31	0.166648	0.166648
3843.36	2396.43	0.167515	0.167515
3843.46	2409.78	0.168301	0.168301
3843.57	2424.74	0.16919	0.16919
3843.68	2428.12	0.170058	0.170058
3843.79	2402.84	0.170927	0.170927
3843.89	2399.67	0.171732	0.171732
3844	2414.34	0.172621	0.172621
3844.11	2432.52	0.17349	0.17349
3844.21	2444.33	0.174254	0.174254
3844.32	2441.47	0.175164	0.175164
3844.43	2446.22	0.176053	0.176053
3844.54	2462.65	0.176942	0.176942
3844.64	2477.65	0.177686	0.177686
3844.75	2486.91	0.178595	0.178595
3844.86	2472.93	0.179505	0.179505
3844.96	2477.24	0.180269	0.180269
3845.07	2490.23	0.181117	0.181117
3845.18	2496.34	0.181985	0.181985
3845.29	2471.98	0.182874	0.182874
3845.39	2466.11	0.18366	0.18366
3845.5	2487.11	0.184528	0.184528
3845.61	2510.61	0.185437	0.185437
3845.71	2529.01	0.186223	0.186223
3845.82	2547.9	0.187112	0.187112
3845.93	2546.34	0.18798	0.18798
3846.04	2520.9	0.188848	0.188848
3846.14	2536.75	0.189634	0.189634
3846.25	2557.65	0.190522	0.190522
3846.36	2574.41	0.19137	0.19137
3846.46	2565.32	0.192176	0.192176
3846.57	2544.63	0.193065	0.193065
3846.68	2538.14	0.193954	0.193954
3846.78	2534.23	0.19476	0.19476
3846.89	2549.73	0.195648	0.195648
3847	2569.74	0.196496	0.196496
3847.11	2590.49	0.197385	0.197385
3847.21	2603.73	0.198191	0.198191
3847.32	2587.57	0.199059	0.199059
3847.43	2587.72	0.199928	0.199928
3847.53	2605.12	0.200713	0.200713
3847.64	2624.34	0.201602	0.201602
3847.75	2634.63	0.202512	0.202512
3847.86	2618.69	0.203359	0.203359
3847.96	2617.75	0.204144	0.204144
3848.07	2624.6	0.205054	0.205054
3848.18	2611.83	0.205943	0.205943
3848.28	2609.07	0.206728	0.206728
3848.39	2627.14	0.207617	0.207617
3848.5	2647.18	0.208506	0.208506
3848.61	2666.37	0.209353	0.209353
3848.71	2676.08	0.21016	0.21016
3848.82	2653.19	0.211028	0.211028
3848.93	2663.18	0.211916	0.211916
3849.03	2682.38	0.212723	0.212723
3849.14	2702.21	0.213612	0.213612
3849.25	2714.42	0.2145	0.2145
3849.36	2681.13	0.215369	0.215369
3849.46	2672.08	0.216154	0.216154
3849.57	2678.48	0.217022	0.217022
3849.68	2685.68	0.217911	0.217911
3849.78	2689.85	0.218697	0.218697
3849.89	2696.95	0.219565	0.219565
3850	2711.55	0.220454	0.220454
3850.11	2727.56	0.221343	0.221343
3850.21	2740.02	0.222128	0.222128
3850.32	2739.99	0.223037	0.223037
3850.43	2732.48	0.223906	0.223906
3850.53	2742.9	0.224712	0.224712
3850.64	2758.37	0.225621	0.225621
3850.75	2765.08	0.226469	0.226469
3850.86	2748.55	0.227337	0.227337
3850.96	2740.79	0.228143	0.228143
3851.07	2746.79	0.229032	0.229032
3851.17	2752.12	0.229838	0.229838
3851.28	2760.6	0.230706	0.230706
3851.39	2773.48	0.231616	0.231616
3851.5	2785.41	0.232484	0.232484
3851.6	2792.17	0.23327	0.23327
3851.71	2793.89	0.234158	0.234158
3851.82	2801.49	0.235047	0.235047
3851.92	2812.99	0.235833	0.235833
3852.03	2824.01	0.236721	0.236721
3852.14	2820.89	0.23761	0.23761
3852.25	2798.88	0.238479	0.238479
3852.35	2795.93	0.239284	0.239284
3852.46	2800.31	0.240153	0.240153
3852.57	2810.94	0.241062	0.241062
3852.67	2823.71	0.241848	0.241848
3852.78	2835.36	0.242716	0.242716
3852.89	2835.31	0.243626	0.243626
3853	2839.12	0.244493	0.244493
3853.1	2853.85	0.2453	0.2453
3853.21	2870.36	0.246147	0.246147
3853.32	2883.5	0.247036	0.247036
3853.42	2874.63	0.247863	0.247863
3853.53	2864.23	0.248731	0.248731
3853.64	2877.93	0.249641	0.249641
3853.75	2888.53	0.250509	0.250509
3853.85	2867.68	0.251315	0.251315
3853.96	2851.52	0.252204	0.252204
3854.07	2871	0.253072	0.253072
3854.17	2890.32	0.253878	0.253878
3854.28	2911.54	0.254767	0.254767
3854.39	2924.66	0.255615	0.255615
3854.5	2891.72	0.256524	0.256524
3854.6	2900.68	0.257309	0.257309
3854.71	2923.08	0.258219	0.258219
3854.82	2944.01	0.259087	0.259087
3854.92	2955.76	0.259894	0.259894
3855.03	2923.9	0.260761	0.260761
3855.14	2907.87	0.261671	0.261671
3855.25	2927.76	0.26256	0.26256
3855.35	2945.91	0.263345	0.263345
3855.46	2961.04	0.264255	0.264255
3855.57	2947.84	0.265123	0.265123
3855.67	2940.37	0.265908	0.265908
3855.78	2958.95	0.266797	0.266797
3855.89	2981.33	0.267707	0.267707
3856	2997.38	0.268596	0.268596
3856.1	2988.4	0.269402	0.269402
3856.21	2953.3	0.270291	0.270291
3856.32	2969.15	0.27118	0.27118
3856.42	2985.11	0.271986	0.271986
3856.53	2996.16	0.272833	0.272833
3856.64	3000.29	0.273722	0.273722
3856.74	3003.23	0.274528	0.274528
3856.85	3013.31	0.275417	0.275417
3856.96	3025.02	0.276306	0.276306
3857.07	3025.94	0.277195	0.277195
3857.17	3024.98	0.27798	0.27798
3857.28	3034.82	0.27889	0.27889
3857.39	3039.08	0.279758	0.279758
3857.49	2997.72	0.280585	0.280585
3857.6	3007.31	0.281432	0.281432
3857.71	3028.69	0.282321	0.282321
3857.82	3046.83	0.28321	0.28321
3857.92	3059.75	0.283995	0.283995
3858.03	3044.06	0.284884	0.284884
3858.14	3040.48	0.285773	0.285773
3858.24	3059.17	0.286579	0.286579
3858.35	3080	0.287468	0.287468
3858.46	3095.37	0.288357	0.288357
3858.57	3091.62	0.289225	0.289225
3858.67	3064.58	0.290031	0.290031
3858.78	3074.92	0.29092	0.29092
3858.89	3091.49	0.291768	0.291768
3858.99	3096.96	0.292595	0.292595
3859.1	3077.92	0.293484	0.293484
3859.21	3088.75	0.294352	0.294352
3859.32	3107.7	0.29524	0.29524
3859.42	3125.34	0.296046	0.296046
3859.53	3139.98	0.296915	0.296915
3859.64	3127.17	0.297803	0.297803
3859.74	3110.52	0.29861	0.29861
3859.85	3126.92	0.299478	0.299478
3859.96	3147.05	0.300387	0.300387
3860.07	3155.13	0.301235	0.301235
3860.17	3104.33	0.302041	0.302041
3860.28	3114.37	0.302909	0.302909
3860.39	3136.24	0.303778	0.303778
3860.49	3155.09	0.304583	0.304583
3860.6	3169.47	0.305472	0.305472
3860.71	3161.25	0.306362	0.306362
3860.82	3146.95	0.30725	0.30725
3860.92	3160.15	0.308036	0.308036
3861.03	3178.21	0.308925	0.308925
3861.14	3194.71	0.309813	0.309813
3861.24	3201.81	0.310599	0.310599
3861.35	3179.16	0.311467	0.311467
3861.46	3176.88	0.312356	0.312356
3861.56	3190.06	0.313183	0.313183
3861.67	3199.68	0.31403	0.31403
3861.78	3196.84	0.314898	0.314898
3861.89	3198.33	0.315808	0.315808
3861.99	3210.09	0.316593	0.316593
3862.1	3226.06	0.317482	0.317482
3862.21	3235.67	0.318351	0.318351
3862.31	3229.8	0.319156	0.319156
3862.42	3225.11	0.320025	0.320025
3862.53	3233.3	0.320914	0.320914
3862.64	3224.46	0.321802	0.321802
3862.74	3209.7	0.322588	0.322588
3862.85	3223.28	0.323477	0.323477
3862.96	3239.61	0.324345	0.324345
3863.06	3251.9	0.32513	0.32513
3863.17	3251.69	0.325999	0.325999
3863.28	3242.61	0.326887	0.326887
3863.39	3255.62	0.327755	0.327755
3863.49	3271.81	0.328582	0.328582
3863.6	3286.25	0.329451	0.329451
3863.71	3289.36	0.330319	0.330319
3863.81	3279.54	0.331125	0.331125
3863.92	3279.91	0.332014	0.332014
3864.03	3289.56	0.332882	0.332882
3864.14	3296.64	0.33375	0.33375
3864.24	3290.4	0.334556	0.334556
3864.35	3272.69	0.335445	0.335445
3864.46	3284.27	0.336313	0.336313
3864.56	3301.55	0.337099	0.337099
3864.67	3319.88	0.337987	0.337987
3864.78	3330.12	0.338856	0.338856
3864.89	3309.44	0.339745	0.339745
3864.99	3313.99	0.34053	0.34053
3865.1	3333.73	0.341398	0.341398
3865.21	3351.77	0.342287	0.342287
3865.31	3358.4	0.343093	0.343093
3865.42	3319.77	0.343961	0.343961
3865.53	3312.64	0.344851	0.344851
3865.64	3331.22	0.345718	0.345718
3865.74	3348.88	0.346525	0.346525
3865.85	3361.04	0.347393	0.347393
3865.96	3351.09	0.348282	0.348282
3866.06	3345.27	0.349088	0.349088
3866.17	3360.88	0.349936	0.349936
3866.28	3379.04	0.350783	0.350783
3866.38	3391.92	0.351589	0.351589
3866.49	3399.83	0.352457	0.352457
3866.6	3382.12	0.353346	0.353346
3866.7	3371.75	0.354152	0.354152
3866.81	3382.44	0.35502	0.35502
3866.92	3393.16	0.355909	0.355909
3867.03	3390.73	0.356798	0.356798
3867.13	3387.76	0.357563	0.357563
3867.24	3399.89	0.358452	0.358452
3867.35	3414.25	0.35932	0.35932
3867.45	3426.21	0.360126	0.360126
3867.56	3425.3	0.360994	0.360994
3867.67	3416.86	0.361883	0.361883
3867.78	3428.76	0.362751	0.362751
3867.88	3442.76	0.363557	0.363557
3867.99	3451.2	0.364446	0.364446
3868.1	3415	0.365335	0.365335
3868.2	3411.02	0.3661	0.3661
3868.31	3428.73	0.366989	0.366989
3868.42	3446.13	0.367857	0.367857
3868.53	3453.47	0.368746	0.368746
3868.63	3442.31	0.369531	0.369531
3868.74	3444.98	0.37042	0.37042
3868.85	3462.9	0.371268	0.371268
3868.95	3479.54	0.372094	0.372094
3869.06	3490.84	0.372942	0.372942
3869.17	3487.67	0.373851	0.373851
3869.28	3474.55	0.37472	0.37472
3869.38	3477.93	0.375546	0.375546
3869.49	3489.83	0.376414	0.376414
3869.6	3496.92	0.377283	0.377283
3869.7	3491.84	0.378068	0.378068
3869.81	3476.74	0.378936	0.378936
3869.92	3485.53	0.379825	0.379825
3870.03	3502.58	0.380714	0.380714
3870.13	3517.59	0.381499	0.381499
3870.24	3528.7	0.382409	0.382409
3870.35	3512.52	0.383298	0.383298
3870.45	3509.35	0.384063	0.384063
3870.56	3527.31	0.384972	0.384972
3870.67	3545.92	0.385841	0.385841
3870.78	3556.12	0.386708	0.386708
3870.88	3541.87	0.387515	0.387515
3870.99	3526.32	0.388383	0.388383
3871.1	3534.32	0.389272	0.389272
3871.2	3535.78	0.390036	0.390036
3871.31	3526.33	0.390926	0.390926
3871.42	3536.18	0.391814	0.391814
3871.52	3552.3	0.39262	0.39262
3871.63	3564.15	0.39351	0.39351
3871.74	3565.64	0.394398	0.394398
3871.85	3565.21	0.395266	0.395266
3871.95	3574.95	0.396093	0.396093
3872.06	3588.5	0.396941	0.396941
3872.17	3599.37	0.39783	0.39783
3872.27	3600.72	0.398615	0.398615
3872.38	3594.95	0.399504	0.399504
3872.49	3596.96	0.400393	0.400393
3872.6	3605.51	0.401281	0.401281
3872.7	3607.89	0.402088	0.402088
3872.81	3589.38	0.402977	0.402977
3872.92	3576.85	0.403844	0.403844
3873.02	3588.85	0.40463	0.40463
3873.13	3606.27	0.405498	0.405498
3873.24	3621.1	0.406387	0.406387
3873.35	3621.76	0.407255	0.407255
3873.45	3610.83	0.408103	0.408103
3873.56	3622.22	0.40895	0.40895
3873.67	3640.19	0.409839	0.409839
3873.77	3654.32	0.410645	0.410645
3873.88	3660.17	0.411555	0.411555
3873.99	3646.7	0.412403	0.412403
3874.1	3648.73	0.413291	0.413291
3874.2	3659.07	0.414097	0.414097
3874.31	3665.4	0.414966	0.414966
3874.42	3653.62	0.415854	0.415854
3874.52	3641.9	0.41664	0.41664
3874.63	3647.92	0.417549	0.417549
3874.74	3661.01	0.418417	0.418417
3874.85	3673.43	0.419307	0.419307
3874.95	3676.56	0.420112	0.420112
3875.06	3674.82	0.421001	0.421001
3875.17	3683.83	0.42187	0.42187
3875.27	3695.95	0.422676	0.422676
3875.38	3708.76	0.423544	0.423544
3875.49	3714.76	0.424412	0.424412
3875.6	3711.08	0.425321	0.425321
3875.7	3707.62	0.426107	0.426107
3875.81	3712.82	0.426996	0.426996
3875.92	3720.33	0.427885	0.427885
3876.02	3716.7	0.428691	0.428691
3876.13	3698.88	0.42958	0.42958
3876.24	3695.89	0.430468	0.430468
3876.34	3707.32	0.431275	0.431275
3876.45	3721.79	0.432143	0.432143
3876.56	3730.55	0.433032	0.433032
3876.67	3729.32	0.433921	0.433921
3876.77	3733.44	0.434727	0.434727
3876.88	3746.4	0.435595	0.435595
3876.99	3760.1	0.436484	0.436484
3877.09	3769.45	0.437352	0.437352
3877.2	3767.76	0.438199	0.438199
3877.31	3763.59	0.439088	0.439088
3877.42	3768.91	0.439977	0.439977
3877.52	3775.83	0.440783	0.440783
3877.63	3780.83	0.441652	0.441652
3877.74	3774.17	0.44252	0.44252
3877.84	3762.41	0.443346	0.443346
3877.95	3758.24	0.444215	0.444215
3878.06	3767.14	0.445104	0.445104
3878.17	3778.72	0.445992	0.445992
3878.27	3786.46	0.446778	0.446778
3878.38	3787.36	0.447667	0.447667
3878.43	3789.54	0.448101	0.448101
3878.53	3791.45	0.448576	0.448576
3878.64	3785.31	0.448618	0.448618
3878.75	3770.07	0.447915	0.447915
3878.86	3748.07	0.446985	0.446985
3878.96	3728.52	0.446138	0.446138
3879.07	3706.42	0.445249	0.445249
3879.18	3682.66	0.444339	0.444339
3879.28	3660.72	0.443554	0.443554
3879.39	3635.91	0.442665	0.442665
3879.5	3609.33	0.441797	0.441797
3879.61	3582.19	0.440887	0.440887
3879.71	3557.25	0.440081	0.440081
3879.82	3528.16	0.439192	0.439192
3879.93	3498.91	0.438303	0.438303
3880.03	3472.47	0.437518	0.437518
3880.14	3441.06	0.436629	0.436629
3880.25	3411.77	0.43574	0.43574
3880.36	3382.25	0.434851	0.434851
3880.46	3354.77	0.434024	0.434024
3880.57	3324.72	0.433136	0.433136
3880.68	3295	0.432247	0.432247
3880.78	3268.38	0.431461	0.431461
3880.89	3238.74	0.430552	0.430552
3881	3209.35	0.429704	0.429704
3881.11	3179.91	0.428795	0.428795
3881.21	3154.08	0.428009	0.428009
3881.32	3124.47	0.42712	0.42712
3881.43	3096.43	0.426252	0.426252
3881.53	3070.48	0.425446	0.425446
3881.64	3042.26	0.424578	0.424578
3881.75	3014.39	0.423689	0.423689
3881.85	2989.04	0.422883	0.422883
3881.96	2960.68	0.421994	0.421994
3882.07	2932.92	0.421105	0.421105
3882.18	2905.01	0.420216	0.420216
3882.28	2880.17	0.419431	0.419431
3882.39	2852.89	0.418563	0.418563
3882.5	2825.58	0.417674	0.417674
3882.6	2800.48	0.416868	0.416868
3882.71	2772.2	0.415979	0.415979
3882.82	2744.86	0.41509	0.41509
3882.93	2716.73	0.414181	0.414181
3883.03	2692.08	0.413395	0.413395
3883.14	2664.45	0.412527	0.412527
3883.25	2636.9	0.411659	0.411659
3883.35	2612.51	0.410873	0.410873
3883.46	2585.65	0.409964	0.409964
3883.57	2558.56	0.409096	0.409096
3883.68	2531.64	0.408207	0.408207
3883.78	2508.15	0.4074	0.4074
3883.89	2482.17	0.406533	0.406533
3884	2455.79	0.405623	0.405623
3884.1	2432.61	0.404837	0.404837
3884.21	2407.04	0.403949	0.403949
3884.32	2382	0.40308	0.40308
3884.43	2356.4	0.402191	0.402191
3884.53	2333.72	0.401385	0.401385
3884.64	2308.73	0.400496	0.400496
3884.75	2284.61	0.399628	0.399628
3884.85	2262.86	0.398843	0.398843
3884.96	2237.39	0.397933	0.397933
3885.07	2212.25	0.397044	0.397044
3885.18	2187.26	0.396176	0.396176
3885.28	2163.9	0.39537	0.39537
3885.39	2138.11	0.394481	0.394481
3885.5	2114.1	0.393634	0.393634
3885.6	2092.57	0.392807	0.392807
3885.71	2068.21	0.391939	0.391939
3885.82	2044.54	0.39107	0.39107
3885.93	2021.29	0.390182	0.390182
3886.03	2000.1	0.389375	0.389375
3886.14	1976.99	0.388487	0.388487
3886.24	1957.17	0.387722	0.387722
3886.35	1936.85	0.386833	0.386833
3886.46	1915.51	0.385965	0.385965
3886.57	1895.2	0.385076	0.385076
3886.67	1876.5	0.38427	0.38427
3886.78	1856.06	0.383381	0.383381
3886.89	1835.77	0.382513	0.382513
3886.99	1817.34	0.381686	0.381686
3887.1	1797.51	0.380839	0.380839
3887.21	1777.86	0.37995	0.37995
3887.32	1757.87	0.379081	0.379081
3887.42	1740.54	0.378276	0.378276
3887.53	1720.58	0.377387	0.377387
3887.64	1701.26	0.376518	0.376518
3887.74	1682.95	0.375712	0.375712
3887.85	1663.49	0.374844	0.374844
3887.96	1644.46	0.373955	0.373955
3888.07	1626.07	0.373067	0.373067
3888.17	1609.66	0.37226	0.37226
3888.28	1591.59	0.371392	0.371392
3888.39	1574.39	0.370524	0.370524
3888.49	1558.26	0.369738	0.369738
3888.6	1542.26	0.36887	0.36887
3888.71	1525.99	0.367981	0.367981
3888.82	1509.92	0.367113	0.367113
3888.92	1496.12	0.366286	0.366286
3889.03	1481.12	0.365418	0.365418
3889.14	1467.02	0.36455	0.36455
3889.24	1454.9	0.363744	0.363744
3889.35	1441.25	0.362855	0.362855
3889.46	1428.44	0.362007	0.362007
3889.57	1416.03	0.361139	0.361139
3889.67	1404.28	0.360313	0.360313
3889.78	1389.5	0.359444	0.359444
3889.89	1372.58	0.358597	0.358597
3889.99	1354.9	0.357791	0.357791
3890.1	1334.29	0.356902	0.356902
3890.21	1313.12	0.356013	0.356013
3890.32	1292.36	0.355145	0.355145
3890.42	1272.84	0.354339	0.354339
3890.53	1252.16	0.353471	0.353471
3890.64	1230.66	0.352582	0.352582
3890.74	1212.06	0.351796	0.351796
3890.85	1191.37	0.350928	0.350928
3890.96	1171.46	0.35006	0.35006
3891.07	1150.96	0.349192	0.349192
3891.17	1132.5	0.348427	0.348427
3891.28	1111.48	0.347517	0.347517
3891.39	1091.37	0.346628	0.346628
3891.49	1072.6	0.345843	0.345843
3891.6	1052.5	0.344954	0.344954
3891.71	1032.94	0.344086	0.344086
3891.81	1015.04	0.34328	0.34328
3891.92	995.261	0.342411	0.342411
3892.03	976.323	0.341564	0.341564
3892.14	957.112	0.340675	0.340675
3892.24	939.128	0.339869	0.339869
3892.35	919.94	0.339001	0.339001
3892.46	901.245	0.338112	0.338112
3892.56	883.714	0.337306	0.337306
3892.67	863.112	0.336438	0.336438
3892.78	843.565	0.335549	0.335549
3892.89	824.292	0.334681	0.334681
3892.99	807.19	0.333874	0.333874
3893.1	788.886	0.333027	0.333027
3893.21	769.909	0.332118	0.332118
3893.31	752.979	0.331332	0.331332
3893.42	734.417	0.330464	0.330464
3893.53	716.003	0.329596	0.329596
3893.64	697.144	0.328707	0.328707
3893.74	680.394	0.327922	0.327922
3893.85	662.292	0.327012	0.327012
3893.96	644.792	0.326123	0.326123
3894.06	628.839	0.325338	0.325338
3894.17	611.651	0.324469	0.324469
3894.28	594.503	0.323581	0.323581
3894.39	577.745	0.322712	0.322712
3894.49	562.479	0.321906	0.321906
3894.6	545.604	0.321017	0.321017
3894.71	529.589	0.320149	0.320149
3894.81	514.636	0.319322	0.319322
3894.92	498.831	0.318475	0.318475
3895.03	483.511	0.317586	0.317586
3895.14	468.19	0.316738	0.316738
3895.24	453.722	0.315912	0.315912
3895.35	438.448	0.315002	0.315002
3895.46	423.05	0.314134	0.314134
3895.56	410.019	0.313349	0.313349
3895.67	395.12	0.31248	0.31248
3895.78	380.042	0.311612	0.311612
3895.89	365.511	0.310703	0.310703
3895.99	352.651	0.309876	0.309876
3896.1	338.714	0.309049	0.309049
3896.21	325.065	0.30814	0.30814
3896.31	312.644	0.307333	0.307333
3896.42	298.73	0.306465	0.306465
3896.53	286.081	0.305576	0.305576
3896.63	274.526	0.304791	0.304791
3896.74	261.636	0.303923	0.303923
3896.85	249.292	0.303034	0.303034
3896.96	236.823	0.302124	0.302124
3897.06	225.448	0.301318	0.301318
3897.17	215.296	0.30045	0.30045
3897.28	203.968	0.299582	0.299582
3897.38	194.101	0.298776	0.298776
3897.49	183.241	0.297907	0.297907
3897.6	172.663	0.297039	0.297039
3897.71	162.929	0.29613	0.29613
3897.81	153.573	0.295344	0.295344
3897.92	144.276	0.294476	0.294476
3898.03	134.534	0.293567	0.293567
3898.13	126.53	0.29276	0.29276
3898.24	117.648	0.291892	0.291892
3898.35	109.187	0.291024	0.291024
3898.46	100.03	0.290115	0.290115
3898.56	93.0656	0.289308	0.289308
3898.67	85.757	0.28842	0.28842
3898.78	78.4249	0.287551	0.287551
3898.88	71.5577	0.286766	0.286766
3898.99	64.9171	0.285877	0.285877
3899.1	58.2648	0.284988	0.284988
3899.21	51.3937	0.284099	0.284099
3899.25	49.3663	0.283789	0.283789
3899.26	48.9074	0.283707	0.283707
3899.29	47.755	0.283479	0.283479
3899.49	47.2487	0.283272	0.283272
3899.5	47.2726	0.283272	0.283272
