# Supplementary material for: Data compilation on the effect of grain size, temperature, and texture on the strength of a single-phase FCC MnFeNi medium-entropy alloy
Source: Data Brief. 2019 Nov 15;28:104807. doi: 10.1016/j.dib.2019.104807 (PMC6909151; doi:10.1016/j.dib.2019.104807)
Supplement: Multimedia component 1 [file mmc1.zip › Compression_Tests/673K/MnFeNi_1173K_60min_673K.xlsx]

## Sheet: MnFeNi_1173K_60min_673K
Name	MnFeNi_1173K_60min_673K
Diameter	4.07	mm
Sample height	8.03	mm
Gage length	8.03	mm
Speed ​​during measurement	0.48	mm/min
Time	Force	Crosshead Displacement	Crosshead Displacement
s	N	mm	mm
4568.87	184.599	0	0
4568.95	184.686	0	0
4568.98	184.797	-2.06708e-05	-2.06708e-05
4568.98	184.797	-2.06708e-05	-2.06708e-05
4569.09	184.449	-6.20123e-05	-6.20123e-05
4569.2	184.86	-6.20123e-05	-6.20123e-05
4569.3	187.188	0.000144244	0.000144244
4569.41	198.156	0.00105405	0.00105405
4569.52	209.363	0.00196338	0.00196338
4569.63	218.074	0.0028522	0.0028522
4569.73	229.211	0.00367904	0.00367904
4569.84	241.742	0.00456786	0.00456786
4569.95	254.219	0.00541568	0.00541568
4570.05	266.43	0.00622153	0.00622153
4570.16	279.789	0.00711036	0.00711036
4570.27	293.305	0.00802016	0.00802016
4570.38	307.805	0.00888801	0.00888801
4570.48	320.641	0.00967383	0.00967383
4570.59	335.172	0.0105627	0.0105627
4570.7	350.109	0.0114305	0.0114305
4570.8	363.445	0.0122573	0.0122573
4570.91	377.977	0.0131052	0.0131052
4571.02	392.867	0.013973	0.013973
4571.13	407.336	0.0148828	0.0148828
4571.23	419.977	0.0156682	0.0156682
4571.34	433.844	0.016557	0.016557
4571.45	447.609	0.0174253	0.0174253
4571.55	459.969	0.0182106	0.0182106
4571.66	473.781	0.0190995	0.0190995
4571.77	487.164	0.0199678	0.0199678
4571.88	500.75	0.0208566	0.0208566
4571.98	512.727	0.021663	0.021663
4572.09	525.594	0.0225308	0.0225308
4572.2	538.047	0.0234196	0.0234196
4572.3	550.352	0.0242054	0.0242054
4572.41	563.664	0.0251148	0.0251148
4572.52	576.547	0.0259831	0.0259831
4572.63	589.438	0.0268304	0.0268304
4572.73	601.281	0.0276573	0.0276573
4572.84	614.375	0.0285256	0.0285256
4572.95	628.016	0.0294144	0.0294144
4573.05	639.844	0.0301998	0.0301998
4573.16	652.734	0.0310681	0.0310681
4573.27	665.672	0.0319774	0.0319774
4573.38	678.586	0.0328662	0.0328662
4573.48	690.414	0.0336726	0.0336726
4573.59	703.68	0.0345404	0.0345404
4573.7	716.641	0.0354087	0.0354087
4573.8	728.289	0.0362151	0.0362151
4573.91	741.188	0.0371039	0.0371039
4574.02	754.43	0.0379717	0.0379717
4574.13	767.664	0.038861	0.038861
4574.23	779.602	0.0396669	0.0396669
4574.34	793.288	0.0405559	0.0405559
4574.45	806.538	0.0414033	0.0414033
4574.55	818.585	0.0422301	0.0422301
4574.66	832.155	0.0430984	0.0430984
4574.77	845.53	0.0439665	0.0439665
4574.87	858.015	0.0447934	0.0447934
4574.98	872.616	0.0456407	0.0456407
4575.09	887.194	0.046571	0.046571
4575.2	900.726	0.0474183	0.0474183
4575.3	913.421	0.0482247	0.0482247
4575.41	927.249	0.0490928	0.0490928
4575.52	941.398	0.0500026	0.0500026
4575.62	954.413	0.0508084	0.0508084
4575.73	968.452	0.0516767	0.0516767
4575.84	981.609	0.0525656	0.0525656
4575.95	995.257	0.0534336	0.0534336
4576.05	1007.41	0.05424	0.05424
4576.16	1019.98	0.0551078	0.0551078
4576.27	1032.72	0.0559969	0.0559969
4576.37	1043.39	0.0568237	0.0568237
4576.48	1054.56	0.057692	0.057692
4576.59	1065.37	0.0585599	0.0585599
4576.7	1076.75	0.0594697	0.0594697
4576.8	1087.14	0.0602345	0.0602345
4576.91	1098.59	0.0611439	0.0611439
4577.02	1110.36	0.0620122	0.0620122
4577.12	1120.78	0.062818	0.062818
4577.23	1132.32	0.0637069	0.0637069
4577.34	1143.72	0.0645962	0.0645962
4577.45	1155.45	0.065485	0.065485
4577.55	1166.56	0.0662703	0.0662703
4577.66	1178.64	0.0671592	0.0671592
4577.77	1190.74	0.068048	0.068048
4577.87	1202.29	0.0688543	0.0688543
4577.98	1214.38	0.0697431	0.0697431
4578.09	1225.88	0.070632	0.070632
4578.2	1238.39	0.0714998	0.0714998
4578.3	1250.67	0.0723061	0.0723061
4578.41	1264.33	0.073195	0.073195
4578.52	1278.08	0.0740633	0.0740633
4578.62	1290.88	0.0748691	0.0748691
4578.73	1305.24	0.0757995	0.0757995
4578.84	1319.07	0.0766678	0.0766678
4578.95	1332.9	0.0775771	0.0775771
4579.05	1345.17	0.0783625	0.0783625
4579.16	1358.97	0.0792308	0.0792308
4579.26	1370.99	0.0800579	0.0800579
4579.37	1384.01	0.0809257	0.0809257
4579.48	1397.41	0.0818146	0.0818146
4579.59	1410.83	0.0826829	0.0826829
4579.69	1422.77	0.0835097	0.0835097
4579.8	1436.44	0.084378	0.084378
4579.91	1449.57	0.0852669	0.0852669
4580.01	1461.69	0.0860522	0.0860522
4580.12	1475.01	0.086941	0.086941
4580.23	1488.82	0.0878299	0.0878299
4580.34	1502.59	0.0887187	0.0887187
4580.44	1515.26	0.089504	0.089504
4580.55	1528.88	0.0903929	0.0903929
4580.66	1542.33	0.0912612	0.0912612
4580.76	1554.13	0.092088	0.092088
4580.87	1567.05	0.0929563	0.0929563
4580.98	1579.79	0.0938452	0.0938452
4581.09	1591.95	0.094734	0.094734
4581.19	1602.56	0.0955608	0.0955608
4581.3	1613.7	0.0964292	0.0964292
4581.41	1624.2	0.097318	0.097318
4581.51	1632.87	0.0981033	0.0981033
4581.62	1641.91	0.0989717	0.0989717
4581.73	1649.89	0.0998605	0.0998605
4581.84	1656.42	0.100728	0.100728
4581.94	1660.23	0.101514	0.101514
4582.05	1662.51	0.102423	0.102423
4582.16	1663.68	0.103312	0.103312
4582.26	1664.54	0.104098	0.104098
4582.37	1665.31	0.104986	0.104986
4582.48	1665.46	0.105855	0.105855
4582.59	1663.15	0.106744	0.106744
4582.69	1658.84	0.10755	0.10755
4582.8	1654.2	0.108439	0.108439
4582.91	1652.86	0.109307	0.109307
4583.01	1652.96	0.110092	0.110092
4583.12	1652.45	0.110981	0.110981
4583.23	1652.14	0.11187	0.11187
4583.34	1653.03	0.112738	0.112738
4583.44	1653.48	0.113565	0.113565
4583.55	1652.22	0.114413	0.114413
4583.66	1651.67	0.115322	0.115322
4583.76	1650.04	0.116107	0.116107
4583.87	1648.16	0.116997	0.116997
4583.98	1647.85	0.117885	0.117885
4584.09	1648.59	0.118753	0.118753
4584.19	1649.03	0.119539	0.119539
4584.3	1651.02	0.120428	0.120428
4584.41	1654.21	0.121296	0.121296
4584.51	1657.53	0.122123	0.122123
4584.62	1663.06	0.12297	0.12297
4584.73	1668.38	0.123838	0.123838
4584.83	1673.25	0.124686	0.124686
4584.94	1678.51	0.125554	0.125554
4585.05	1684.45	0.126401	0.126401
4585.16	1690.51	0.127311	0.127311
4585.26	1695.89	0.128097	0.128097
4585.37	1701.31	0.128985	0.128985
4585.48	1706.93	0.129854	0.129854
4585.58	1712.35	0.130639	0.130639
4585.69	1717.93	0.131528	0.131528
4585.8	1723.85	0.132396	0.132396
4585.91	1728.72	0.133285	0.133285
4586.01	1732.73	0.134091	0.134091
4586.12	1735.59	0.134959	0.134959
4586.23	1735.88	0.135828	0.135828
4586.33	1736.1	0.136613	0.136613
4586.44	1742.19	0.137522	0.137522
4586.55	1750.15	0.138411	0.138411
4586.66	1760.51	0.139259	0.139259
4586.76	1767.67	0.140044	0.140044
4586.87	1772.95	0.140913	0.140913
4586.98	1777.65	0.141842	0.141842
4587.08	1780.74	0.142607	0.142607
4587.19	1780.41	0.143517	0.143517
4587.3	1776.97	0.144385	0.144385
4587.41	1782.49	0.145253	0.145253
4587.51	1790.45	0.146039	0.146039
4587.62	1799.88	0.146927	0.146927
4587.73	1808.66	0.147796	0.147796
4587.83	1815.07	0.148602	0.148602
4587.94	1822.6	0.149491	0.149491
4588.05	1827.55	0.150338	0.150338
4588.16	1831.25	0.151248	0.151248
4588.26	1833.69	0.152033	0.152033
4588.37	1833.83	0.152922	0.152922
4588.48	1833.43	0.153811	0.153811
4588.58	1836.31	0.154597	0.154597
4588.69	1843.61	0.155485	0.155485
4588.8	1852.21	0.156333	0.156333
4588.91	1862.9	0.157222	0.157222
4589.01	1871.66	0.158028	0.158028
4589.12	1878.23	0.158875	0.158875
4589.23	1884.74	0.159723	0.159723
4589.33	1890.73	0.160549	0.160549
4589.44	1893.71	0.161418	0.161418
4589.55	1896.42	0.162286	0.162286
4589.65	1893.33	0.163071	0.163071
4589.76	1884.07	0.16396	0.16396
4589.87	1888.24	0.164891	0.164891
4589.98	1899.27	0.165738	0.165738
4590.08	1910.21	0.166503	0.166503
4590.19	1921.03	0.167392	0.167392
4590.3	1930.85	0.16826	0.16826
4590.4	1935.89	0.169045	0.169045
4590.51	1940.38	0.169934	0.169934
4590.62	1946.77	0.170823	0.170823
4590.73	1953.62	0.171712	0.171712
4590.83	1959.34	0.172518	0.172518
4590.94	1962.25	0.173386	0.173386
4591.05	1963	0.174275	0.174275
4591.15	1957.69	0.175061	0.175061
4591.26	1950.19	0.175949	0.175949
4591.37	1952.33	0.176797	0.176797
4591.48	1963.08	0.177686	0.177686
4591.58	1975.75	0.178492	0.178492
4591.69	1988.57	0.17936	0.17936
4591.8	1996.35	0.180249	0.180249
4591.9	1997.95	0.181055	0.181055
4592.01	2004.4	0.181923	0.181923
4592.12	2014.95	0.182791	0.182791
4592.23	2025.98	0.18368	0.18368
4592.33	2027.71	0.184486	0.184486
4592.44	2025.7	0.185355	0.185355
4592.55	2027.6	0.186223	0.186223
4592.65	2024.95	0.187029	0.187029
4592.76	2013.18	0.187918	0.187918
4592.87	2015.11	0.188786	0.188786
4592.98	2028.17	0.189633	0.189633
4593.08	2040.33	0.19046	0.19046
4593.19	2052.78	0.191329	0.191329
4593.3	2060.19	0.192238	0.192238
4593.4	2062.65	0.193044	0.193044
4593.51	2070.42	0.193892	0.193892
4593.62	2081.62	0.19478	0.19478
4593.73	2090.04	0.195649	0.195649
4593.83	2091.37	0.196455	0.196455
4593.94	2092.74	0.197344	0.197344
4594.05	2097.64	0.198212	0.198212
4594.15	2098.25	0.198998	0.198998
4594.26	2089.32	0.199886	0.199886
4594.37	2070.11	0.200775	0.200775
4594.47	2072.25	0.201581	0.201581
4594.58	2090.75	0.20247	0.20247
4594.69	2110.15	0.203338	0.203338
4594.79	2124.05	0.204144	0.204144
4594.9	2121.98	0.205033	0.205033
4595.01	2116.77	0.205881	0.205881
4595.12	2131.7	0.20677	0.20677
4595.22	2146.45	0.207596	0.207596
4595.33	2159.84	0.208464	0.208464
4595.44	2152.58	0.209374	0.209374
4595.54	2149.12	0.210159	0.210159
4595.65	2160.68	0.211028	0.211028
4595.76	2169.76	0.211896	0.211896
4595.87	2159.73	0.212785	0.212785
4595.97	2149.2	0.213591	0.213591
4596.08	2147.56	0.214459	0.214459
4596.19	2157.87	0.215348	0.215348
4596.29	2172.31	0.216133	0.216133
4596.4	2183.37	0.217022	0.217022
4596.51	2191.02	0.217911	0.217911
4596.62	2195.27	0.2188	0.2188
4596.72	2201.6	0.219586	0.219586
4596.83	2213.59	0.220474	0.220474
4596.94	2223.09	0.221363	0.221363
4597.04	2223.22	0.222149	0.222149
4597.15	2223.2	0.223058	0.223058
4597.26	2229.29	0.223926	0.223926
4597.37	2229.16	0.224815	0.224815
4597.47	2214.38	0.2256	0.2256
4597.58	2196.77	0.22651	0.22651
4597.69	2203.91	0.227378	0.227378
4597.79	2220.43	0.228184	0.228184
4597.9	2239.68	0.229052	0.229052
4598.01	2252.18	0.229921	0.229921
4598.12	2242.93	0.23081	0.23081
4598.22	2248.07	0.231636	0.231636
4598.33	2264.99	0.232484	0.232484
4598.44	2281.63	0.233373	0.233373
4598.54	2290.16	0.234179	0.234179
4598.65	2269.25	0.235088	0.235088
4598.76	2277.8	0.235957	0.235957
4598.87	2295.52	0.236866	0.236866
4598.97	2299.7	0.237652	0.237652
4599.08	2281.95	0.238541	0.238541
4599.19	2277.89	0.239429	0.239429
4599.29	2275.29	0.240215	0.240215
4599.4	2282.16	0.241104	0.241104
4599.51	2296.75	0.241972	0.241972
4599.61	2307.42	0.242778	0.242778
4599.72	2314.39	0.243688	0.243688
4599.83	2317.84	0.244535	0.244535
4599.94	2328.78	0.245465	0.245465
4600.04	2338.91	0.246292	0.246292
4600.15	2346.68	0.247181	0.247181
4600.26	2345.62	0.248028	0.248028
4600.36	2348.09	0.248855	0.248855
4600.47	2356.26	0.249723	0.249723
4600.58	2356.51	0.250592	0.250592
4600.69	2342.52	0.251481	0.251481
4600.79	2333.71	0.252287	0.252287
4600.9	2333.58	0.253175	0.253175
4601.01	2340.45	0.254064	0.254064
4601.11	2348.75	0.25485	0.25485
4601.22	2362.18	0.255738	0.255738
4601.33	2374.72	0.256607	0.256607
4601.44	2380.49	0.257516	0.257516
4601.54	2379.28	0.258322	0.258322
4601.65	2390.28	0.259211	0.259211
4601.76	2405.66	0.2601	0.2601
4601.86	2420.1	0.260885	0.260885
4601.97	2411.8	0.261754	0.261754
4602.08	2403.93	0.262622	0.262622
4602.19	2416.09	0.263531	0.263531
4602.29	2414.39	0.264317	0.264317
4602.4	2397.5	0.265227	0.265227
4602.51	2394.43	0.266115	0.266115
4602.61	2403.13	0.266921	0.266921
4602.72	2418.09	0.26779	0.26779
4602.83	2428.33	0.268658	0.268658
4602.94	2429.63	0.269526	0.269526
4603.04	2434.6	0.270353	0.270353
4603.15	2448.94	0.271221	0.271221
4603.26	2465.69	0.27211	0.27211
4603.36	2473.72	0.272916	0.272916
4603.47	2454.06	0.273784	0.273784
4603.58	2462.17	0.274673	0.274673
4603.69	2481.34	0.275541	0.275541
4603.79	2493.89	0.276347	0.276347
4603.9	2472.25	0.277257	0.277257
4604.01	2464.95	0.278104	0.278104
4604.11	2461.4	0.27891	0.27891
4604.22	2454.27	0.279799	0.279799
4604.33	2460.56	0.280647	0.280647
4604.43	2473.44	0.281453	0.281453
4604.54	2483.06	0.282342	0.282342
4604.65	2488.13	0.283231	0.283231
4604.76	2498.76	0.284099	0.284099
4604.86	2512.7	0.284946	0.284946
4604.97	2522.76	0.285794	0.285794
4605.08	2516.91	0.286662	0.286662
4605.18	2511.52	0.287489	0.287489
4605.29	2526.92	0.288336	0.288336
4605.4	2545.58	0.289246	0.289246
4605.51	2539.95	0.290093	0.290093
4605.61	2520.54	0.2909	0.2909
4605.72	2527.17	0.291768	0.291768
4605.83	2520.68	0.292657	0.292657
4605.93	2515.5	0.293463	0.293463
4606.04	2530.14	0.294352	0.294352
4606.15	2546.89	0.29522	0.29522
4606.26	2558.77	0.296108	0.296108
4606.36	2546.48	0.296915	0.296915
4606.47	2551.75	0.297783	0.297783
4606.58	2573.46	0.298651	0.298651
4606.68	2592.96	0.299457	0.299457
4606.79	2605.41	0.300325	0.300325
4606.9	2569.27	0.301194	0.301194
4607.01	2580.36	0.302103	0.302103
4607.11	2600.2	0.302889	0.302889
4607.22	2617.71	0.303778	0.303778
4607.33	2598.86	0.304645	0.304645
4607.43	2581.48	0.305452	0.305452
4607.54	2584.22	0.306341	0.306341
4607.65	2573.01	0.307188	0.307188
4607.76	2580.53	0.308077	0.308077
4607.86	2593.41	0.308883	0.308883
4607.97	2603.64	0.309751	0.309751
4608.08	2607.81	0.31062	0.31062
4608.18	2614.75	0.311426	0.311426
4608.29	2630.09	0.312315	0.312315
4608.4	2644.68	0.313183	0.313183
4608.51	2639.85	0.314051	0.314051
4608.61	2629.69	0.314878	0.314878
4608.72	2644.56	0.315725	0.315725
4608.83	2661.4	0.316614	0.316614
4608.93	2667	0.317379	0.317379
4609.04	2641.6	0.318268	0.318268
4609.15	2639.45	0.319157	0.319157
4609.26	2638.54	0.320045	0.320045
4609.36	2638.9	0.320831	0.320831
4609.47	2651.21	0.321699	0.321699
4609.57	2666.48	0.322526	0.322526
4609.68	2672.87	0.323414	0.323414
4609.79	2664.71	0.324262	0.324262
4609.9	2680.86	0.325151	0.325151
4610	2699.37	0.325957	0.325957
4610.11	2716.35	0.326805	0.326805
4610.22	2696.91	0.327652	0.327652
4610.32	2690.19	0.328438	0.328438
4610.43	2711.1	0.329347	0.329347
4610.54	2731.79	0.330215	0.330215
4610.65	2729.37	0.331084	0.331084
4610.75	2692.12	0.33189	0.33189
4610.86	2692.02	0.332758	0.332758
4610.97	2688.09	0.333647	0.333647
4611.07	2692.71	0.334432	0.334432
4611.18	2704.49	0.335321	0.335321
4611.29	2720.53	0.336189	0.336189
4611.4	2735.02	0.337078	0.337078
4611.5	2725.14	0.337864	0.337864
4611.61	2726.18	0.338732	0.338732
4611.72	2747.99	0.339621	0.339621
4611.82	2765.12	0.340427	0.340427
4611.93	2769.53	0.341315	0.341315
4612.04	2749.9	0.342184	0.342184
4612.15	2762.82	0.343073	0.343073
4612.25	2774.27	0.343837	0.343837
4612.36	2755.19	0.344726	0.344726
4612.47	2749.93	0.345595	0.345595
4612.57	2754.86	0.346421	0.346421
4612.68	2754.58	0.347269	0.347269
4612.79	2763.32	0.348158	0.348158
4612.9	2778.93	0.349026	0.349026
4613	2787.19	0.349853	0.349853
4613.11	2780.44	0.350721	0.350721
4613.22	2792.15	0.35161	0.35161
4613.32	2809.64	0.352416	0.352416
4613.43	2827.98	0.353284	0.353284
4613.54	2822.08	0.354152	0.354152
4613.65	2801.36	0.35502	0.35502
4613.75	2817.59	0.355827	0.355827
4613.86	2836.78	0.356695	0.356695
4613.97	2827.08	0.357584	0.357584
4614.07	2795.96	0.35839	0.35839
4614.18	2801.15	0.359278	0.359278
4614.29	2804.85	0.360167	0.360167
4614.39	2810.92	0.360974	0.360974
4614.5	2819.87	0.361821	0.361821
4614.61	2826.72	0.36271	0.36271
4614.72	2835.93	0.363578	0.363578
4614.82	2848.15	0.364384	0.364384
4614.93	2860.73	0.365252	0.365252
4615.04	2858.19	0.366141	0.366141
4615.14	2847.67	0.366927	0.366927
4615.25	2863.8	0.367816	0.367816
4615.36	2883.89	0.368684	0.368684
4615.47	2894.15	0.369552	0.369552
4615.57	2867.48	0.370379	0.370379
4615.68	2869.79	0.371267	0.371267
4615.79	2873.27	0.372156	0.372156
4615.89	2857.9	0.372942	0.372942
4616	2863.29	0.37381	0.37381
4616.11	2877.47	0.374699	0.374699
4616.22	2883.71	0.375588	0.375588
4616.32	2875.46	0.376373	0.376373
4616.43	2886.69	0.377262	0.377262
4616.54	2908.05	0.378151	0.378151
4616.64	2926.48	0.378957	0.378957
4616.75	2938.56	0.379825	0.379825
4616.86	2896.09	0.380714	0.380714
4616.97	2911.32	0.381582	0.381582
4617.07	2932.17	0.382389	0.382389
4617.18	2949.5	0.383236	0.383236
4617.29	2922.61	0.384125	0.384125
4617.39	2925.99	0.384952	0.384952
4617.5	2930.84	0.38582	0.38582
4617.61	2905.91	0.386708	0.386708
4617.72	2915.68	0.387577	0.387577
4617.82	2934.83	0.388383	0.388383
4617.93	2951.69	0.389272	0.389272
4618.04	2930.78	0.390181	0.390181
4618.14	2936.15	0.390988	0.390988
4618.25	2960.01	0.391855	0.391855
4618.36	2983.2	0.392724	0.392724
4618.47	2996.5	0.393592	0.393592
4618.57	2956.44	0.394398	0.394398
4618.68	2967.56	0.395287	0.395287
4618.79	2989.94	0.396197	0.396197
4618.89	3004.83	0.396982	0.396982
4619	2978.01	0.397871	0.397871
4619.11	2974.23	0.398739	0.398739
4619.22	2973.33	0.399628	0.399628
4619.32	2964.23	0.400434	0.400434
4619.43	2977.96	0.401302	0.401302
4619.54	2995.99	0.402191	0.402191
4619.64	2995.64	0.402997	0.402997
4619.75	2980.96	0.403865	0.403865
4619.86	3002.52	0.404754	0.404754
4619.96	3024.97	0.40556	0.40556
4620.07	3045.03	0.406449	0.406449
4620.18	3020.47	0.407317	0.407317
4620.29	3015.25	0.408206	0.408206
4620.39	3035.2	0.409033	0.409033
4620.5	3053.92	0.409901	0.409901
4620.61	3039.03	0.41079	0.41079
4620.71	3026.33	0.411596	0.411596
4620.82	3024.44	0.412464	0.412464
4620.93	3018.86	0.413353	0.413353
4621.04	3030.71	0.414263	0.414263
4621.14	3041.45	0.415069	0.415069
4621.25	3036.11	0.415958	0.415958
4621.36	3042.3	0.416846	0.416846
4621.46	3061.71	0.417653	0.417653
4621.57	3083.06	0.418521	0.418521
4621.68	3097.89	0.41941	0.41941
4621.79	3055.93	0.420278	0.420278
4621.89	3066.86	0.421064	0.421064
4622	3089.72	0.421952	0.421952
4622.11	3110.76	0.422862	0.422862
4622.21	3101.72	0.423668	0.423668
4622.32	3079.68	0.424557	0.424557
4622.43	3091.65	0.425425	0.425425
4622.54	3075.47	0.426293	0.426293
4622.64	3069.07	0.42712	0.42712
4622.75	3085.35	0.427988	0.427988
4622.86	3097.3	0.428898	0.428898
4622.96	3082.54	0.429683	0.429683
4623.07	3094.25	0.430572	0.430572
4623.18	3118.37	0.43144	0.43144
4623.29	3141.18	0.432308	0.432308
4623.39	3142.9	0.433135	0.433135
4623.5	3106.43	0.434024	0.434024
4623.61	3126.39	0.434892	0.434892
4623.71	3147.75	0.435698	0.435698
4623.82	3163.11	0.436587	0.436587
4623.93	3136.8	0.437476	0.437476
4624.04	3138.6	0.438324	0.438324
4624.14	3143.62	0.439129	0.439129
4624.25	3117.34	0.440039	0.440039
4624.35	3125.81	0.440846	0.440846
4624.46	3146.79	0.441713	0.441713
4624.57	3162.36	0.442582	0.442582
4624.68	3139.4	0.44345	0.44345
4624.78	3145.68	0.444277	0.444277
4624.89	3169.8	0.445145	0.445145
4625	3193.69	0.446034	0.446034
4625.1	3208.45	0.446798	0.446798
4625.21	3169.78	0.447708	0.447708
4625.32	3175.79	0.448576	0.448576
4625.43	3197.78	0.449444	0.449444
4625.53	3216.11	0.450271	0.450271
4625.64	3203.23	0.45114	0.45114
4625.75	3187.91	0.452028	0.452028
4625.85	3191.7	0.452834	0.452834
4625.96	3172.91	0.453723	0.453723
4626.07	3180.47	0.454612	0.454612
4626.18	3198.47	0.45548	0.45548
4626.28	3209.18	0.456245	0.456245
4626.39	3187.02	0.457155	0.457155
4626.5	3199.86	0.458023	0.458023
4626.6	3221.55	0.458829	0.458829
4626.71	3243.74	0.459718	0.459718
4626.82	3258.21	0.460586	0.460586
4626.93	3215.15	0.461475	0.461475
4627.03	3226.61	0.46226	0.46226
4627.14	3247.97	0.463149	0.463149
4627.25	3265.7	0.464017	0.464017
4627.35	3254.2	0.464824	0.464824
4627.46	3241.56	0.465691	0.465691
4627.57	3251.41	0.46658	0.46658
4627.68	3228.63	0.467469	0.467469
4627.78	3229.62	0.468234	0.468234
4627.89	3249.22	0.469123	0.469123
4628	3265.68	0.470012	0.470012
4628.1	3248.71	0.470818	0.470818
4628.21	3249.57	0.471686	0.471686
4628.32	3273.21	0.472555	0.472555
4628.43	3296.59	0.473443	0.473443
4628.53	3309.58	0.474249	0.474249
4628.64	3271.86	0.475138	0.475138
4628.75	3282.09	0.476006	0.476006
4628.85	3301.31	0.476771	0.476771
4628.96	3318.46	0.47766	0.47766
4629.07	3300.16	0.478549	0.478549
4629.18	3289.69	0.479417	0.479417
4629.28	3292.07	0.480223	0.480223
4629.39	3275.73	0.481091	0.481091
4629.5	3288.48	0.481959	0.481959
4629.6	3306.17	0.482807	0.482807
4629.71	3310.65	0.483655	0.483655
4629.82	3290.29	0.484543	0.484543
4629.92	3307.91	0.485329	0.485329
4630.03	3331.05	0.486197	0.486197
4630.14	3352.78	0.487065	0.487065
4630.25	3348.29	0.487954	0.487954
4630.35	3317.78	0.48876	0.48876
4630.46	3336.22	0.489628	0.489628
4630.57	3358.04	0.490517	0.490517
4630.67	3371.4	0.491323	0.491323
4630.78	3347.35	0.492191	0.492191
4630.89	3345.27	0.49308	0.49308
4631	3339.46	0.493948	0.493948
4631.1	3327.67	0.494755	0.494755
4631.21	3342.31	0.495623	0.495623
4631.32	3359.96	0.496512	0.496512
4631.42	3353.39	0.497277	0.497277
4631.53	3346.45	0.498145	0.498145
4631.64	3367.94	0.499013	0.499013
4631.75	3390.99	0.499881	0.499881
4631.85	3407.09	0.500708	0.500708
4631.96	3374.66	0.501576	0.501576
4632.07	3377.75	0.502444	0.502444
4632.17	3396.92	0.503271	0.503271
4632.28	3415.91	0.504119	0.504119
4632.39	3408.39	0.505007	0.505007
4632.5	3394.78	0.505876	0.505876
4632.6	3404.66	0.506661	0.506661
4632.71	3388.68	0.50755	0.50755
4632.82	3380.74	0.508418	0.508418
4632.92	3397.96	0.509224	0.509224
4633.03	3415.44	0.510134	0.510134
4633.14	3398.43	0.510981	0.510981
4633.25	3401.06	0.51187	0.51187
4633.35	3422.58	0.512655	0.512655
4633.46	3445.4	0.513524	0.513524
4633.57	3462.24	0.514413	0.514413
4633.67	3425.42	0.515198	0.515198
4633.78	3431.19	0.516087	0.516087
4633.89	3453.04	0.516955	0.516955
4634	3471.27	0.517823	0.517823
4634.1	3461.9	0.518609	0.518609
4634.21	3445.52	0.519519	0.519519
4634.32	3450.13	0.520386	0.520386
4634.42	3429.24	0.521213	0.521213
4634.53	3436.21	0.522081	0.522081
4634.64	3457.3	0.52297	0.52297
4634.74	3472.68	0.523756	0.523756
4634.85	3449.81	0.524603	0.524603
4634.96	3455.64	0.525492	0.525492
4635.07	3479.3	0.526361	0.526361
4635.17	3499.6	0.527166	0.527166
4635.28	3514.15	0.528055	0.528055
4635.39	3479.25	0.528965	0.528965
4635.49	3485.26	0.52973	0.52973
4635.6	3505.13	0.530598	0.530598
4635.71	3522.66	0.531507	0.531507
4635.82	3516.09	0.532396	0.532396
4635.92	3497.51	0.533161	0.533161
4636.03	3504.44	0.534071	0.534071
4636.14	3486.19	0.534939	0.534939
4636.24	3488.15	0.535724	0.535724
4636.35	3506.17	0.536613	0.536613
4636.46	3520.87	0.537481	0.537481
4636.57	3495.47	0.53837	0.53837
4636.67	3506.48	0.539176	0.539176
4636.78	3530.26	0.540065	0.540065
4636.89	3552.08	0.540954	0.540954
4636.99	3562.29	0.54176	0.54176
4637.1	3526.11	0.542607	0.542607
4637.21	3538.27	0.543497	0.543497
4637.32	3557.97	0.544365	0.544365
4637.42	3571.94	0.54515	0.54515
4637.53	3565.74	0.54606	0.54606
4637.64	3548.31	0.546948	0.546948
4637.74	3551.95	0.547755	0.547755
4637.85	3534.29	0.548623	0.548623
4637.96	3541.9	0.549511	0.549511
4638.07	3561.2	0.550359	0.550359
4638.17	3573.35	0.551165	0.551165
4638.28	3549.71	0.552054	0.552054
4638.39	3561.33	0.552922	0.552922
4638.49	3582.47	0.553749	0.553749
4638.6	3604.07	0.554638	0.554638
4638.71	3605.7	0.555485	0.555485
4638.82	3578.38	0.556374	0.556374
4638.92	3592.98	0.557201	0.557201
4639.03	3612.6	0.55809	0.55809
4639.14	3626.33	0.558958	0.558958
4639.24	3615.66	0.559764	0.559764
4639.35	3597.78	0.560653	0.560653
4639.46	3593.61	0.561521	0.561521
4639.56	3586.64	0.562307	0.562307
4639.67	3597.7	0.563196	0.563196
4639.78	3614.24	0.564084	0.564084
4639.88	3610.14	0.56487	0.56487
4639.99	3599.65	0.56578	0.56578
4640.1	3620.4	0.566668	0.566668
4640.21	3642.99	0.567537	0.567537
4640.31	3658.67	0.568343	0.568343
4640.42	3637.08	0.569231	0.569231
4640.53	3630.24	0.5701	0.5701
4640.63	3647.84	0.570906	0.570906
4640.74	3666.51	0.571774	0.571774
4640.85	3674.49	0.572684	0.572684
4640.96	3652.96	0.573552	0.573552
4641.06	3652.64	0.574358	0.574358
4641.17	3643.72	0.575247	0.575247
4641.28	3637.57	0.576115	0.576115
4641.38	3652.39	0.576942	0.576942
4641.49	3669.75	0.57783	0.57783
4641.6	3657.6	0.578678	0.578678
4641.71	3656.6	0.579546	0.579546
4641.81	3677.04	0.580373	0.580373
4641.92	3697.67	0.581241	0.581241
4642.03	3707.85	0.58213	0.58213
4642.13	3682.61	0.582957	0.582957
4642.24	3690.02	0.583866	0.583866
4642.35	3707.73	0.584755	0.584755
4642.46	3721.56	0.585624	0.585624
4642.56	3720.46	0.58645	0.58645
4642.67	3701.92	0.587318	0.587318
4642.78	3700.97	0.588187	0.588187
4642.88	3687.27	0.588993	0.588993
4642.99	3691.16	0.589881	0.589881
4643.1	3709.5	0.59075	0.59075
4643.21	3722.23	0.591639	0.591639
4643.31	3700.62	0.592465	0.592465
4643.42	3708.95	0.593354	0.593354
4643.53	3731.77	0.594223	0.594223
4643.63	3750.71	0.595028	0.595028
4643.74	3755.02	0.595917	0.595917
4643.85	3729.03	0.596807	0.596807
4643.96	3743.26	0.597695	0.597695
4644.06	3760.39	0.598481	0.598481
4644.17	3774.25	0.59937	0.59937
4644.28	3775.27	0.600238	0.600238
4644.38	3759.96	0.601044	0.601044
4644.49	3752.85	0.601912	0.601912
4644.6	3739.22	0.602821	0.602821
4644.7	3742.07	0.603607	0.603607
4644.81	3759.31	0.604475	0.604475
4644.92	3773.15	0.605385	0.605385
4645.03	3754.13	0.606274	0.606274
4645.13	3758.66	0.60708	0.60708
4645.24	3779.88	0.607948	0.607948
4645.35	3800.92	0.608816	0.608816
4645.45	3807.83	0.609602	0.609602
4645.56	3784.52	0.610511	0.610511
4645.67	3792.19	0.611379	0.611379
4645.78	3809.65	0.612248	0.612248
4645.88	3822.35	0.613053	0.613053
4645.99	3827.19	0.613942	0.613942
4646.1	3815.17	0.614831	0.614831
4646.2	3809.9	0.615617	0.615617
4646.31	3823.72	0.616506	0.616506
4646.42	3841.08	0.617395	0.617395
4646.53	3844.73	0.618262	0.618262
4646.63	3808.75	0.619069	0.619069
4646.74	3802.15	0.619937	0.619937
4646.85	3802.52	0.620826	0.620826
4646.95	3806.92	0.621611	0.621611
4647.06	3816.06	0.6225	0.6225
4647.17	3815.51	0.62341	0.62341
4647.28	3818.71	0.624278	0.624278
4647.38	3833.64	0.625084	0.625084
4647.49	3852.41	0.625931	0.625931
4647.6	3864.22	0.62682	0.62682
4647.7	3839.68	0.627627	0.627627
4647.81	3841.05	0.628515	0.628515
4647.92	3861.56	0.629384	0.629384
4648.03	3880.69	0.630273	0.630273
4648.13	3888.1	0.631058	0.631058
4648.24	3872.66	0.631926	0.631926
4648.35	3873.19	0.632836	0.632836
4648.45	3887.8	0.633621	0.633621
4648.56	3902.56	0.63451	0.63451
4648.57	3903.34	0.634572	0.634572
4648.68	3894.55	0.63513	0.63513
4648.79	3878.82	0.635151	0.635151
4648.89	3871.73	0.634924	0.634924
4649	3853.29	0.633993	0.633993
4649.11	3832.73	0.633084	0.633084
4649.22	3811.15	0.632195	0.632195
4649.32	3790.93	0.631368	0.631368
4649.43	3766.77	0.6305	0.6305
4649.54	3742.47	0.629632	0.629632
4649.64	3719.46	0.628846	0.628846
4649.75	3692.41	0.627937	0.627937
4649.86	3664.53	0.627069	0.627069
4649.96	3638.83	0.626242	0.626242
4650.07	3610.1	0.625374	0.625374
4650.18	3581.05	0.624485	0.624485
4650.29	3552.19	0.623617	0.623617
4650.39	3524.83	0.622811	0.622811
4650.5	3494.75	0.621922	0.621922
4650.61	3465.5	0.621074	0.621074
4650.71	3437.88	0.620268	0.620268
4650.82	3408.85	0.619379	0.619379
4650.93	3378.94	0.61847	0.61847
4651.04	3350.16	0.617602	0.617602
4651.14	3324.38	0.616795	0.616795
4651.25	3295.44	0.615907	0.615907
4651.36	3267.19	0.615038	0.615038
4651.46	3241.25	0.614253	0.614253
4651.57	3213.11	0.613364	0.613364
4651.68	3185.42	0.612475	0.612475
4651.79	3157.47	0.611607	0.611607
4651.89	3131.77	0.610821	0.610821
4652	3103.8	0.609912	0.609912
4652.11	3076.08	0.609044	0.609044
4652.21	3050.49	0.608238	0.608238
4652.32	3022.42	0.607349	0.607349
4652.43	2994.39	0.606481	0.606481
4652.54	2965.99	0.605571	0.605571
4652.64	2939.94	0.604786	0.604786
4652.75	2911.75	0.603897	0.603897
4652.86	2883.74	0.603028	0.603028
4652.96	2857.75	0.602223	0.602223
4653.07	2829.69	0.601334	0.601334
4653.18	2801.66	0.600445	0.600445
4653.29	2773.97	0.599577	0.599577
4653.39	2748.99	0.59875	0.59875
4653.5	2721.14	0.597881	0.597881
4653.61	2693.53	0.596993	0.596993
4653.71	2669.28	0.596207	0.596207
4653.82	2642.61	0.595318	0.595318
4653.93	2615.58	0.594409	0.594409
4654.04	2589.55	0.593582	0.593582
4654.14	2565.5	0.592755	0.592755
4654.25	2538.61	0.591867	0.591867
4654.36	2512.25	0.590998	0.590998
4654.46	2488.34	0.590192	0.590192
4654.57	2462.52	0.589303	0.589303
4654.68	2436.95	0.588435	0.588435
4654.78	2413.68	0.587629	0.587629
4654.89	2387.9	0.58674	0.58674
4655	2361.54	0.585851	0.585851
4655.11	2335.59	0.584983	0.584983
4655.21	2311.91	0.584177	0.584177
4655.32	2285.54	0.583288	0.583288
4655.43	2259.45	0.582379	0.582379
4655.53	2236.09	0.581572	0.581572
4655.64	2209.96	0.580704	0.580704
4655.75	2184.31	0.579795	0.579795
4655.86	2158.41	0.578906	0.578906
4655.96	2134.98	0.5781	0.5781
4656.07	2110.81	0.577231	0.577231
4656.18	2086.45	0.576364	0.576364
4656.28	2064.31	0.575557	0.575557
4656.39	2040.34	0.574668	0.574668
4656.5	2016.82	0.57378	0.57378
4656.61	1993.04	0.572911	0.572911
4656.71	1971.81	0.572084	0.572084
4656.82	1948.66	0.571217	0.571217
4656.93	1925.77	0.570328	0.570328
4657.03	1905.29	0.569542	0.569542
4657.14	1883.14	0.568653	0.568653
4657.25	1861.84	0.567764	0.567764
4657.36	1840.34	0.566855	0.566855
4657.46	1821.91	0.56609	0.56609
4657.57	1801.03	0.565201	0.565201
4657.68	1780.09	0.564312	0.564312
4657.78	1761.13	0.563527	0.563527
4657.89	1739.99	0.562638	0.562638
4658	1719.5	0.56177	0.56177
4658.11	1699.61	0.560881	0.560881
4658.21	1681.14	0.560075	0.560075
4658.32	1660.97	0.559186	0.559186
4658.43	1640.99	0.558297	0.558297
4658.53	1623.7	0.557512	0.557512
4658.64	1604.9	0.556602	0.556602
4658.75	1586.61	0.555734	0.555734
4658.86	1569.55	0.554845	0.554845
4658.96	1554.45	0.55406	0.55406
4659.07	1537.91	0.55315	0.55315
4659.18	1521.07	0.552282	0.552282
4659.28	1505.13	0.551497	0.551497
4659.39	1487.93	0.550608	0.550608
4659.5	1470.85	0.549719	0.549719
4659.6	1456.19	0.548892	0.548892
4659.71	1440.48	0.548024	0.548024
4659.82	1425.1	0.547156	0.547156
4659.92	1412.32	0.54637	0.54637
4660.03	1398.29	0.545482	0.545482
4660.14	1385.09	0.544613	0.544613
4660.25	1372.04	0.543724	0.543724
4660.35	1360.6	0.542918	0.542918
4660.46	1346.39	0.542029	0.542029
4660.57	1331.17	0.54114	0.54114
4660.67	1314.62	0.540355	0.540355
4660.78	1295.52	0.539466	0.539466
4660.89	1274.84	0.538577	0.538577
4661	1254.04	0.537709	0.537709
4661.1	1235.08	0.536924	0.536924
4661.21	1214.91	0.536055	0.536055
4661.32	1193.86	0.535167	0.535167
4661.42	1175.05	0.53436	0.53436
4661.53	1154.67	0.533492	0.533492
4661.64	1134.83	0.532624	0.532624
4661.75	1114.6	0.531735	0.531735
4661.85	1095.9	0.53095	0.53095
4661.96	1075.59	0.53004	0.53004
4662.07	1055.79	0.529172	0.529172
4662.17	1037.54	0.528345	0.528345
4662.28	1017.8	0.527498	0.527498
4662.39	998.26	0.52663	0.52663
4662.5	978.502	0.525741	0.525741
4662.6	960.307	0.524934	0.524934
4662.71	939.745	0.524067	0.524067
4662.82	919.893	0.523178	0.523178
4662.92	901.752	0.522371	0.522371
4663.03	881.659	0.521483	0.521483
4663.14	860.979	0.520614	0.520614
4663.25	841.252	0.519746	0.519746
4663.35	823.463	0.51894	0.51894
4663.46	804.37	0.518051	0.518051
4663.57	785.073	0.517183	0.517183
4663.67	768.01	0.516398	0.516398
4663.78	749.455	0.515529	0.515529
4663.89	730.198	0.51462	0.51462
4664	711.909	0.513752	0.513752
4664.1	695.299	0.512966	0.512966
4664.21	677.424	0.512098	0.512098
4664.32	659.565	0.511209	0.511209
4664.42	643.846	0.510382	0.510382
4664.53	626.295	0.509514	0.509514
4664.64	609.124	0.508667	0.508667
4664.74	593.663	0.507861	0.507861
4664.85	576.967	0.507013	0.507013
4664.96	560.709	0.506124	0.506124
4665.07	544.03	0.505235	0.505235
4665.17	528.522	0.50445	0.50445
4665.28	512.077	0.50354	0.50354
4665.39	495.209	0.502672	0.502672
4665.49	480.756	0.501866	0.501866
4665.6	464.842	0.501019	0.501019
4665.71	448.444	0.500109	0.500109
4665.82	432.733	0.499241	0.499241
4665.92	418.795	0.498476	0.498476
4666.03	403.709	0.497587	0.497587
4666.14	388.874	0.496698	0.496698
4666.24	375.436	0.495954	0.495954
4666.35	360.624	0.495065	0.495065
4666.46	345.874	0.494177	0.494177
4666.57	331.397	0.493329	0.493329
4666.67	318.866	0.492523	0.492523
4666.78	304.678	0.491634	0.491634
4666.89	290.413	0.490704	0.490704
4666.99	278.639	0.48996	0.48996
4667.1	265.42	0.489071	0.489071
4667.21	252.522	0.488202	0.488202
4667.32	240.295	0.487355	0.487355
4667.42	228.866	0.486549	0.486549
4667.53	217.1	0.485639	0.485639
4667.64	205.471	0.484771	0.484771
4667.74	194.752	0.483965	0.483965
4667.85	183.12	0.483076	0.483076
4667.96	171.776	0.482208	0.482208
4668.07	160.991	0.48134	0.48134
4668.17	151.198	0.480554	0.480554
4668.28	141.069	0.479686	0.479686
4668.39	130.19	0.478798	0.478798
4668.49	121.452	0.477991	0.477991
4668.6	111.499	0.477123	0.477123
4668.71	102.311	0.476255	0.476255
4668.82	92.9477	0.475345	0.475345
4668.92	84.9204	0.47456	0.47456
4669.03	76.4985	0.473671	0.473671
4669.14	68.0688	0.472803	0.472803
4669.24	61.397	0.471997	0.471997
4669.35	53.4868	0.471129	0.471129
4669.41	49.1235	0.470653	0.470653
4669.42	48.5532	0.47057	0.47057
4669.45	46.825	0.470343	0.470343
4669.63	45.7978	0.470115	0.470115
4669.64	45.8057	0.470115	0.470115
