# Supplementary material for: Data compilation on the effect of grain size, temperature, and texture on the strength of a single-phase FCC MnFeNi medium-entropy alloy
Source: Data Brief. 2019 Nov 15;28:104807. doi: 10.1016/j.dib.2019.104807 (PMC6909151; doi:10.1016/j.dib.2019.104807)
Supplement: Multimedia component 1 [file mmc1.zip › Compression_Tests/673K/MnFeNi_1273K_60min_673K.xlsx]

## Sheet: MnFeNi_1273K_60min_673K
Name	MnFeNi_1273K_60min_673K
Diameter	4.05	mm
Sample height	8.02	mm
Gage length	nicht bekannt
Speed ​​during measurement	0.48	mm/min
Time	Force	Crosshead Displacement	Crosshead Displacement
s	N	mm	mm
4563.49	169.361	0	0
4563.57	169.44	0	0
4563.6	169.409	-2.06707e-05	-2.06707e-05
4563.6	169.409	-2.06707e-05	-2.06707e-05
4563.71	169.054	-6.20123e-05	-6.20123e-05
4563.81	169.061	-8.26831e-05	-8.26831e-05
4563.92	172.659	0.000165153	0.000165153
4564.03	184.124	0.00103324	0.00103324
4564.13	194.321	0.00190152	0.00190152
4564.24	204.809	0.00279035	0.00279035
4564.35	216.934	0.00369968	0.00369968
4564.46	229.52	0.004568	0.004568
4564.56	242.372	0.00537433	0.00537433
4564.67	256.286	0.00626315	0.00626315
4564.78	270.598	0.00717248	0.00717248
4564.88	284.27	0.00799932	0.00799932
4564.99	298.879	0.00888814	0.00888814
4565.1	313.934	0.00979795	0.00979795
4565.21	328.543	0.0106658	0.0106658
4565.31	341.387	0.0114511	0.0114511
4565.42	355.739	0.0123609	0.0123609
4565.53	369.434	0.0132293	0.0132293
4565.63	381.747	0.0140146	0.0140146
4565.74	395.387	0.0149034	0.0149034
4565.85	408.84	0.0157923	0.0157923
4565.96	421.707	0.0166603	0.0166603
4566.06	433.661	0.0174872	0.0174872
4566.17	446.348	0.018376	0.018376
4566.28	457.239	0.0192443	0.0192443
4566.38	467.719	0.0200502	0.0200502
4566.49	480.477	0.0209185	0.0209185
4566.6	493.118	0.0218073	0.0218073
4566.71	505.813	0.0226962	0.0226962
4566.81	517.266	0.0235025	0.0235025
4566.92	529.922	0.0243913	0.0243913
4567.03	542.118	0.0252596	0.0252596
4567.13	553.532	0.0260655	0.0260655
4567.24	565.5	0.0269543	0.0269543
4567.35	577.633	0.0278226	0.0278226
4567.46	589.766	0.028732	0.028732
4567.56	600.399	0.0295175	0.0295175
4567.67	612.2	0.0303859	0.0303859
4567.78	624.278	0.0312747	0.0312747
4567.88	634.891	0.03206	0.03206
4567.99	646.36	0.0329489	0.0329489
4568.1	657.743	0.0338172	0.0338172
4568.21	669.883	0.0347265	0.0347265
4568.31	680.192	0.0355123	0.0355123
4568.42	691.559	0.0363804	0.0363804
4568.53	703.473	0.0372898	0.0372898
4568.63	714.215	0.0380961	0.0380961
4568.74	725.86	0.0389849	0.0389849
4568.85	737.075	0.0398532	0.0398532
4568.96	748.461	0.0407421	0.0407421
4569.06	759.051	0.0415479	0.0415479
4569.17	770.777	0.0424163	0.0424163
4569.28	782.089	0.0432842	0.0432842
4569.38	793.277	0.04407	0.04407
4569.49	804.488	0.0449793	0.0449793
4569.6	815.304	0.0458681	0.0458681
4569.7	825.503	0.0466535	0.0466535
4569.81	837.644	0.0475423	0.0475423
4569.92	849.128	0.0484106	0.0484106
4570.03	859.976	0.049279	0.049279
4570.13	870.796	0.0500853	0.0500853
4570.24	882.461	0.0509741	0.0509741
4570.35	893.101	0.051842	0.051842
4570.45	902.05	0.0526483	0.0526483
4570.56	911.964	0.0535371	0.0535371
4570.67	921.609	0.0544259	0.0544259
4570.78	930.753	0.0552733	0.0552733
4570.88	938.589	0.0560796	0.0560796
4570.99	947.054	0.0569684	0.0569684
4571.1	956.109	0.0578573	0.0578573
4571.2	963.199	0.0586426	0.0586426
4571.31	971.957	0.0595109	0.0595109
4571.42	980.589	0.0603997	0.0603997
4571.53	989.191	0.0612681	0.0612681
4571.63	997.468	0.0620739	0.0620739
4571.74	1006.32	0.0629422	0.0629422
4571.85	1015.12	0.0638106	0.0638106
4571.95	1022.34	0.0646374	0.0646374
4572.06	1031.69	0.0655262	0.0655262
4572.17	1039.92	0.0663736	0.0663736
4572.28	1048.53	0.0672829	0.0672829
4572.38	1056.3	0.0680477	0.0680477
4572.49	1064.02	0.0689366	0.0689366
4572.6	1072.28	0.0698259	0.0698259
4572.7	1079.47	0.0706317	0.0706317
4572.81	1087	0.0714791	0.0714791
4572.92	1094.55	0.0723889	0.0723889
4573.03	1101.28	0.0732362	0.0732362
4573.13	1107.69	0.0740425	0.0740425
4573.24	1115.66	0.0749519	0.0749519
4573.35	1121.93	0.0757997	0.0757997
4573.45	1128.17	0.0766055	0.0766055
4573.56	1134.5	0.0774739	0.0774739
4573.67	1140.12	0.0783832	0.0783832
4573.78	1145.48	0.0792515	0.0792515
4573.88	1150.43	0.0800369	0.0800369
4573.99	1155.29	0.0809052	0.0809052
4574.09	1160.16	0.0817322	0.0817322
4574.2	1163.95	0.0825796	0.0825796
4574.31	1167.71	0.0834479	0.0834479
4574.42	1171.26	0.0843367	0.0843367
4574.52	1172.87	0.0851636	0.0851636
4574.63	1174.37	0.0860109	0.0860109
4574.74	1174.67	0.0869202	0.0869202
4574.84	1174.47	0.0876851	0.0876851
4574.95	1175.37	0.0885534	0.0885534
4575.06	1176.19	0.0894627	0.0894627
4575.17	1177.83	0.090331	0.090331
4575.27	1179.27	0.0910959	0.0910959
4575.38	1181.6	0.0919642	0.0919642
4575.49	1184.88	0.0928321	0.0928321
4575.59	1188.52	0.0936384	0.0936384
4575.7	1193.01	0.0945272	0.0945272
4575.81	1197.33	0.0953955	0.0953955
4575.92	1201.35	0.0962636	0.0962636
4576.02	1204.97	0.0970904	0.0970904
4576.13	1208.55	0.0979378	0.0979378
4576.24	1212.93	0.0988061	0.0988061
4576.34	1216.36	0.0996329	0.0996329
4576.45	1219.85	0.100501	0.100501
4576.56	1223.91	0.101369	0.101369
4576.67	1228.19	0.102258	0.102258
4576.77	1232.14	0.103064	0.103064
4576.88	1236.37	0.103933	0.103933
4576.99	1241.54	0.104821	0.104821
4577.09	1245.13	0.105607	0.105607
4577.2	1249.65	0.106475	0.106475
4577.31	1254.22	0.107364	0.107364
4577.42	1258.83	0.108232	0.108232
4577.52	1262.53	0.109038	0.109038
4577.63	1266.71	0.109927	0.109927
4577.74	1271.21	0.110774	0.110774
4577.84	1276.02	0.111601	0.111601
4577.95	1280.46	0.112469	0.112469
4578.06	1284.04	0.113338	0.113338
4578.17	1288.63	0.114227	0.114227
4578.27	1293.06	0.115032	0.115032
4578.38	1296.92	0.115921	0.115921
4578.49	1301.29	0.116811	0.116811
4578.59	1304.55	0.117575	0.117575
4578.7	1309.06	0.118443	0.118443
4578.81	1313.13	0.119332	0.119332
4578.92	1317.39	0.1202	0.1202
4579.02	1321.67	0.121007	0.121007
4579.13	1325.28	0.121874	0.121874
4579.24	1329.54	0.122784	0.122784
4579.34	1333.71	0.12359	0.12359
4579.45	1337.83	0.124479	0.124479
4579.56	1341.61	0.125327	0.125327
4579.66	1345.31	0.126133	0.126133
4579.77	1349.75	0.127001	0.127001
4579.88	1353.91	0.127869	0.127869
4579.99	1358.38	0.128758	0.128758
4580.09	1362.29	0.129564	0.129564
4580.2	1365.95	0.130432	0.130432
4580.31	1370.38	0.131342	0.131342
4580.41	1374.62	0.132127	0.132127
4580.52	1378.85	0.133016	0.133016
4580.63	1382.27	0.133885	0.133885
4580.74	1386.62	0.134794	0.134794
4580.84	1390.71	0.135579	0.135579
4580.95	1394.04	0.136448	0.136448
4581.06	1398.37	0.137336	0.137336
4581.16	1402.47	0.138122	0.138122
4581.27	1406.12	0.139011	0.139011
4581.38	1409.99	0.139899	0.139899
4581.49	1414.4	0.140809	0.140809
4581.59	1418.09	0.141595	0.141595
4581.7	1421.58	0.142463	0.142463
4581.81	1425.32	0.143331	0.143331
4581.91	1428.99	0.144137	0.144137
4582.02	1433.48	0.145026	0.145026
4582.13	1437.34	0.145894	0.145894
4582.24	1441.2	0.146762	0.146762
4582.34	1444.68	0.147568	0.147568
4582.45	1449.04	0.148457	0.148457
4582.56	1452.77	0.149325	0.149325
4582.66	1456.87	0.150132	0.150132
4582.77	1461.15	0.15102	0.15102
4582.88	1464.78	0.151909	0.151909
4582.99	1468.71	0.152798	0.152798
4583.09	1472.23	0.153583	0.153583
4583.2	1476.07	0.154452	0.154452
4583.31	1480.09	0.155341	0.155341
4583.41	1484.05	0.156147	0.156147
4583.52	1487.97	0.157036	0.157036
4583.63	1492.23	0.157925	0.157925
4583.74	1497.16	0.158793	0.158793
4583.84	1501	0.159599	0.159599
4583.95	1503.87	0.160488	0.160488
4584.06	1505.11	0.161397	0.161397
4584.16	1507.39	0.162182	0.162182
4584.27	1513.85	0.163051	0.163051
4584.38	1520.99	0.16394	0.16394
4584.48	1527	0.164746	0.164746
4584.59	1532.24	0.165614	0.165614
4584.7	1536.77	0.166482	0.166482
4584.81	1539.22	0.167392	0.167392
4584.91	1541.12	0.168198	0.168198
4585.02	1540.96	0.169066	0.169066
4585.13	1538.25	0.169955	0.169955
4585.23	1537.37	0.17074	0.17074
4585.34	1545.4	0.171629	0.171629
4585.45	1555.95	0.172518	0.172518
4585.56	1565.04	0.173407	0.173407
4585.66	1569.14	0.174213	0.174213
4585.77	1573.15	0.175081	0.175081
4585.88	1578.19	0.175949	0.175949
4585.98	1582.67	0.176776	0.176776
4586.09	1586.69	0.177686	0.177686
4586.2	1587.53	0.178574	0.178574
4586.31	1586.83	0.179463	0.179463
4586.41	1580.59	0.18029	0.18029
4586.52	1577.2	0.181138	0.181138
4586.63	1584.59	0.182027	0.182027
4586.73	1594.09	0.182854	0.182854
4586.84	1603.15	0.183722	0.183722
4586.95	1609.56	0.18461	0.18461
4587.06	1613.92	0.185479	0.185479
4587.16	1618.82	0.186285	0.186285
4587.27	1624.49	0.187132	0.187132
4587.38	1629.52	0.188062	0.188062
4587.48	1632.83	0.188869	0.188869
4587.59	1636.21	0.189737	0.189737
4587.7	1639.64	0.190626	0.190626
4587.81	1638.68	0.191494	0.191494
4587.91	1630.34	0.192279	0.192279
4588.02	1624.17	0.193168	0.193168
4588.13	1630.52	0.194078	0.194078
4588.23	1640.13	0.194842	0.194842
4588.34	1649.65	0.195752	0.195752
4588.45	1655.95	0.196641	0.196641
4588.56	1660.58	0.19753	0.19753
4588.66	1665.85	0.198336	0.198336
4588.77	1671.72	0.199183	0.199183
4588.88	1677.22	0.200093	0.200093
4588.98	1681.41	0.200878	0.200878
4589.09	1684.68	0.201746	0.201746
4589.2	1688.51	0.202656	0.202656
4589.3	1688.92	0.203442	0.203442
4589.41	1684.79	0.20433	0.20433
4589.52	1676.2	0.205219	0.205219
4589.62	1677.49	0.206005	0.206005
4589.73	1686.15	0.206914	0.206914
4589.84	1695.61	0.207782	0.207782
4589.95	1703.44	0.20865	0.20865
4590.05	1708.48	0.209457	0.209457
4590.16	1713.48	0.210325	0.210325
4590.27	1719.53	0.211213	0.211213
4590.37	1724.2	0.21202	0.21202
4590.48	1728.17	0.212888	0.212888
4590.59	1732.43	0.213777	0.213777
4590.7	1735.95	0.214645	0.214645
4590.8	1737.61	0.215451	0.215451
4590.91	1736.66	0.21634	0.21634
4591.02	1728.68	0.217229	0.217229
4591.12	1718.88	0.218014	0.218014
4591.23	1723.49	0.218883	0.218883
4591.34	1735.08	0.219772	0.219772
4591.45	1744.21	0.220639	0.220639
4591.55	1749.71	0.221466	0.221466
4591.66	1753.5	0.222314	0.222314
4591.77	1760.72	0.223203	0.223203
4591.87	1767.58	0.22403	0.22403
4591.98	1771.61	0.224898	0.224898
4592.09	1774.72	0.225766	0.225766
4592.2	1780.12	0.226634	0.226634
4592.3	1785.08	0.227461	0.227461
4592.41	1787.27	0.228329	0.228329
4592.52	1787.05	0.229239	0.229239
4592.62	1784.95	0.230024	0.230024
4592.73	1776.49	0.230872	0.230872
4592.84	1773.69	0.23174	0.23174
4592.95	1781.54	0.232649	0.232649
4593.05	1789.74	0.233414	0.233414
4593.16	1797.73	0.234324	0.234324
4593.27	1804.15	0.235192	0.235192
4593.37	1810.24	0.235998	0.235998
4593.48	1815.59	0.236866	0.236866
4593.59	1821.07	0.237755	0.237755
4593.7	1826.33	0.238644	0.238644
4593.8	1829.38	0.239429	0.239429
4593.91	1833.37	0.240297	0.240297
4594.02	1835.37	0.241186	0.241186
4594.12	1835.39	0.241951	0.241951
4594.23	1834.3	0.24284	0.24284
4594.34	1824.47	0.243749	0.243749
4594.44	1816.44	0.244514	0.244514
4594.55	1823.65	0.245403	0.245403
4594.66	1833.99	0.246292	0.246292
4594.77	1841.76	0.24716	0.24716
4594.87	1847.76	0.247967	0.247967
4594.98	1854.03	0.248834	0.248834
4595.09	1861.18	0.249703	0.249703
4595.19	1865.07	0.250488	0.250488
4595.3	1868.83	0.251398	0.251398
4595.41	1874.2	0.252266	0.252266
4595.52	1879.63	0.253155	0.253155
4595.62	1881.45	0.25394	0.25394
4595.73	1884.21	0.254808	0.254808
4595.84	1885.83	0.255697	0.255697
4595.94	1881.85	0.256483	0.256483
4596.05	1873.53	0.257392	0.257392
4596.16	1872.04	0.25826	0.25826
4596.27	1881.34	0.259129	0.259129
4596.37	1889.33	0.259893	0.259893
4596.48	1896.47	0.260782	0.260782
4596.59	1904.19	0.261651	0.261651
4596.69	1910.13	0.262436	0.262436
4596.8	1913.34	0.263325	0.263325
4596.91	1918.6	0.264214	0.264214
4597.02	1926.7	0.265082	0.265082
4597.12	1931.08	0.265867	0.265867
4597.23	1930.49	0.266756	0.266756
4597.34	1932.59	0.267624	0.267624
4597.44	1935.48	0.268431	0.268431
4597.55	1933.13	0.269298	0.269298
4597.66	1923.99	0.270167	0.270167
4597.77	1912.41	0.271035	0.271035
4597.87	1918.69	0.271841	0.271841
4597.98	1929.6	0.27273	0.27273
4598.09	1935.72	0.27364	0.27364
4598.19	1941.99	0.274425	0.274425
4598.3	1951.07	0.275293	0.275293
4598.41	1955.93	0.276161	0.276161
4598.52	1957.24	0.277029	0.277029
4598.62	1964.32	0.277836	0.277836
4598.73	1974.24	0.278724	0.278724
4598.84	1975.51	0.279613	0.279613
4598.94	1974.07	0.280399	0.280399
4599.05	1982.31	0.281246	0.281246
4599.16	1984.19	0.282156	0.282156
4599.26	1977.26	0.282962	0.282962
4599.37	1971.67	0.283851	0.283851
4599.48	1968.86	0.284698	0.284698
4599.59	1977.33	0.285587	0.285587
4599.69	1985.91	0.286393	0.286393
4599.8	1991.5	0.287262	0.287262
4599.91	1998.82	0.28815	0.28815
4600.01	2005.6	0.288915	0.288915
4600.12	2011.55	0.289804	0.289804
4600.23	2014.38	0.290693	0.290693
4600.34	2018.89	0.291582	0.291582
4600.44	2026.79	0.292388	0.292388
4600.55	2028.39	0.293256	0.293256
4600.66	2025.43	0.294145	0.294145
4600.76	2029.35	0.29493	0.29493
4600.87	2026.57	0.295798	0.295798
4600.98	2015.6	0.296687	0.296687
4601.09	2005.27	0.297576	0.297576
4601.19	2011.49	0.298341	0.298341
4601.3	2023.39	0.29923	0.29923
4601.41	2028.01	0.300119	0.300119
4601.51	2033.22	0.300925	0.300925
4601.62	2045.09	0.301814	0.301814
4601.73	2050.87	0.302682	0.302682
4601.84	2047.75	0.303571	0.303571
4601.94	2056.17	0.304377	0.304377
4602.05	2070.01	0.305266	0.305266
4602.16	2073.08	0.306134	0.306134
4602.26	2064.6	0.306919	0.306919
4602.37	2072.89	0.307808	0.307808
4602.48	2080.93	0.308676	0.308676
4602.59	2072.98	0.309586	0.309586
4602.69	2070.4	0.310392	0.310392
4602.8	2066.22	0.31126	0.31126
4602.91	2066.19	0.312149	0.312149
4603.01	2076.19	0.312935	0.312935
4603.12	2085.18	0.313823	0.313823
4603.23	2085.96	0.314692	0.314692
4603.34	2095.74	0.315539	0.315539
4603.44	2108.61	0.316366	0.316366
4603.55	2109.19	0.317255	0.317255
4603.66	2102.06	0.318123	0.318123
4603.76	2115.19	0.318929	0.318929
4603.87	2132.02	0.319839	0.319839
4603.98	2123.5	0.320707	0.320707
4604.09	2115.33	0.321596	0.321596
4604.19	2122.53	0.322381	0.322381
4604.3	2113.5	0.323249	0.323249
4604.4	2101.34	0.324076	0.324076
4604.51	2102.11	0.324944	0.324944
4604.62	2112.81	0.325813	0.325813
4604.73	2119.63	0.326743	0.326743
4604.83	2122.27	0.327507	0.327507
4604.94	2135.16	0.328417	0.328417
4605.05	2148.99	0.329306	0.329306
4605.15	2143.33	0.330112	0.330112
4605.26	2136.91	0.33098	0.33098
4605.37	2155.25	0.331848	0.331848
4605.48	2174.27	0.332716	0.332716
4605.58	2165.55	0.333543	0.333543
4605.69	2157.76	0.334412	0.334412
4605.8	2170.81	0.335279	0.335279
4605.9	2168.26	0.336106	0.336106
4606.01	2157.45	0.336996	0.336996
4606.12	2156.34	0.337843	0.337843
4606.23	2163.78	0.338752	0.338752
4606.33	2172.4	0.339559	0.339559
4606.44	2176.12	0.340427	0.340427
4606.55	2182.53	0.341316	0.341316
4606.65	2194.83	0.342122	0.342122
4606.76	2202.99	0.343031	0.343031
4606.87	2192.73	0.343899	0.343899
4606.98	2203.98	0.344768	0.344768
4607.08	2219.45	0.345574	0.345574
4607.19	2214.89	0.346483	0.346483
4607.3	2204.89	0.347372	0.347372
4607.4	2212.39	0.348178	0.348178
4607.51	2200.87	0.349067	0.349067
4607.62	2190.85	0.349956	0.349956
4607.73	2193.26	0.350824	0.350824
4607.83	2199.6	0.35163	0.35163
4607.94	2205.71	0.352519	0.352519
4608.05	2217.31	0.353387	0.353387
4608.15	2229.02	0.354194	0.354194
4608.26	2221.41	0.355083	0.355083
4608.37	2225.43	0.355971	0.355971
4608.48	2244.35	0.35686	0.35686
4608.58	2255.03	0.357666	0.357666
4608.69	2242.24	0.358534	0.358534
4608.8	2247.7	0.359403	0.359403
4608.9	2259.28	0.360229	0.360229
4609.01	2250.39	0.361118	0.361118
4609.12	2246.57	0.361986	0.361986
4609.22	2241.15	0.362772	0.362772
4609.33	2242.05	0.363661	0.363661
4609.44	2254.21	0.364529	0.364529
4609.55	2259.67	0.365418	0.365418
4609.65	2257.92	0.366245	0.366245
4609.76	2271.78	0.367133	0.367133
4609.87	2290.03	0.368043	0.368043
4609.97	2290.9	0.368808	0.368808
4610.08	2274.96	0.369697	0.369697
4610.19	2292.99	0.370565	0.370565
4610.3	2310.67	0.371412	0.371412
4610.4	2303.65	0.37226	0.37226
4610.51	2290.52	0.373107	0.373107
4610.62	2305.88	0.373996	0.373996
4610.72	2300.15	0.374802	0.374802
4610.83	2283.07	0.37567	0.37567
4610.94	2274.83	0.37658	0.37658
4611.05	2276.13	0.377448	0.377448
4611.15	2290.16	0.378275	0.378275
4611.26	2292.99	0.379143	0.379143
4611.37	2290.77	0.380011	0.380011
4611.47	2308.37	0.380817	0.380817
4611.58	2328.36	0.381686	0.381686
4611.69	2322.74	0.382575	0.382575
4611.8	2309.35	0.383443	0.383443
4611.9	2327.53	0.384269	0.384269
4612.01	2346.82	0.385138	0.385138
4612.12	2335.61	0.386006	0.386006
4612.22	2329.76	0.386812	0.386812
4612.33	2347.05	0.387701	0.387701
4612.44	2362.9	0.388569	0.388569
4612.55	2342.57	0.389458	0.389458
4612.65	2340.31	0.390244	0.390244
4612.76	2350.11	0.391132	0.391132
4612.87	2336.75	0.392	0.392
4612.97	2336.37	0.392807	0.392807
4613.08	2340.68	0.393695	0.393695
4613.19	2351.04	0.394564	0.394564
4613.3	2357.03	0.395452	0.395452
4613.4	2356.29	0.396258	0.396258
4613.51	2367.73	0.397127	0.397127
4613.62	2386.46	0.398015	0.398015
4613.72	2392.37	0.39878	0.39878
4613.83	2365.48	0.399669	0.399669
4613.94	2382.95	0.400578	0.400578
4614.05	2403.28	0.401426	0.401426
4614.15	2403.16	0.402253	0.402253
4614.26	2383.96	0.4031	0.4031
4614.37	2392.82	0.40401	0.40401
4614.47	2380.24	0.404795	0.404795
4614.58	2375.11	0.405684	0.405684
4614.69	2384.43	0.406553	0.406553
4614.79	2383.98	0.407338	0.407338
4614.9	2385.29	0.408227	0.408227
4615.01	2403.57	0.409116	0.409116
4615.12	2420.97	0.409984	0.409984
4615.22	2405.87	0.410769	0.410769
4615.33	2405.58	0.411638	0.411638
4615.44	2427.36	0.412506	0.412506
4615.54	2442.89	0.413291	0.413291
4615.65	2423.19	0.414201	0.414201
4615.76	2427.03	0.415089	0.415089
4615.87	2440.46	0.415978	0.415978
4615.97	2428.51	0.416785	0.416785
4616.08	2422.05	0.417653	0.417653
4616.19	2422.43	0.418521	0.418521
4616.29	2426.47	0.419327	0.419327
4616.4	2434.99	0.420195	0.420195
4616.51	2433.4	0.421064	0.421064
4616.62	2442.97	0.421932	0.421932
4616.72	2460.73	0.422738	0.422738
4616.83	2464.97	0.423627	0.423627
4616.94	2449.1	0.424515	0.424515
4617.04	2466.24	0.42528	0.42528
4617.15	2485.28	0.42619	0.42619
4617.26	2471.44	0.427058	0.427058
4617.37	2468.16	0.427926	0.427926
4617.47	2479.78	0.428732	0.428732
4617.58	2459.51	0.42958	0.42958
4617.69	2449.75	0.430448	0.430448
4617.79	2457.42	0.431233	0.431233
4617.9	2462.74	0.432122	0.432122
4618.01	2460.78	0.432991	0.432991
4618.12	2477.6	0.4339	0.4339
4618.22	2496.14	0.434685	0.434685
4618.33	2499.99	0.435533	0.435533
4618.44	2476.19	0.436442	0.436442
4618.54	2493.5	0.437228	0.437228
4618.65	2515.4	0.438096	0.438096
4618.76	2518.43	0.438985	0.438985
4618.87	2502.93	0.439853	0.439853
4618.97	2514.85	0.440659	0.440659
4619.08	2525.35	0.441528	0.441528
4619.18	2507.12	0.442334	0.442334
4619.29	2513.64	0.443223	0.443223
4619.4	2504.94	0.444091	0.444091
4619.51	2497.31	0.444979	0.444979
4619.61	2510.69	0.445744	0.445744
4619.72	2519.82	0.446633	0.446633
4619.83	2512.43	0.447522	0.447522
4619.93	2526.14	0.448287	0.448287
4620.04	2547.02	0.449197	0.449197
4620.15	2541.93	0.450064	0.450064
4620.26	2533.87	0.450953	0.450953
4620.36	2552.77	0.45176	0.45176
4620.47	2568.45	0.452628	0.452628
4620.58	2548.51	0.453517	0.453517
4620.68	2553.65	0.454302	0.454302
4620.79	2573.04	0.455211	0.455211
4620.9	2568.35	0.456059	0.456059
4621.01	2547.3	0.456927	0.456927
4621.11	2555.79	0.457733	0.457733
4621.22	2543.55	0.458602	0.458602
4621.33	2544.18	0.45949	0.45949
4621.43	2559.48	0.460296	0.460296
4621.54	2565.69	0.461165	0.461165
4621.65	2556.16	0.462074	0.462074
4621.76	2576.62	0.462942	0.462942
4621.86	2596.6	0.463728	0.463728
4621.97	2598.68	0.464596	0.464596
4622.08	2576.79	0.465506	0.465506
4622.18	2592.09	0.466271	0.466271
4622.29	2611.2	0.467159	0.467159
4622.4	2607.74	0.468028	0.468028
4622.51	2595.19	0.468916	0.468916
4622.61	2610.64	0.469722	0.469722
4622.72	2627.5	0.470611	0.470611
4622.83	2598.63	0.4715	0.4715
4622.93	2598.69	0.472306	0.472306
4623.04	2598.38	0.473175	0.473175
4623.15	2587.61	0.474063	0.474063
4623.26	2597.64	0.474932	0.474932
4623.36	2603.81	0.475717	0.475717
4623.47	2600.83	0.476585	0.476585
4623.58	2614.1	0.477474	0.477474
4623.68	2632.41	0.478301	0.478301
4623.79	2632.12	0.47919	0.47919
4623.9	2619.63	0.480058	0.480058
4624.01	2639.85	0.480947	0.480947
4624.11	2658.01	0.481753	0.481753
4624.22	2644.9	0.482621	0.482621
4624.33	2634.76	0.483489	0.483489
4624.43	2654.9	0.484295	0.484295
4624.54	2673.1	0.485164	0.485164
4624.65	2649.93	0.486052	0.486052
4624.75	2649.28	0.486838	0.486838
4624.86	2655.2	0.487727	0.487727
4624.97	2640.53	0.488616	0.488616
4625.08	2647.4	0.489505	0.489505
4625.18	2654.62	0.49029	0.49029
4625.29	2644.51	0.491199	0.491199
4625.4	2658.78	0.492068	0.492068
4625.5	2679.55	0.492874	0.492874
4625.61	2690.42	0.493783	0.493783
4625.72	2662.93	0.494651	0.494651
4625.83	2682.94	0.49552	0.49552
4625.93	2702.82	0.496305	0.496305
4626.04	2694.56	0.497215	0.497215
4626.15	2689.62	0.498083	0.498083
4626.25	2704.08	0.498909	0.498909
4626.36	2697.08	0.499757	0.499757
4626.47	2690.17	0.500646	0.500646
4626.58	2690.42	0.501535	0.501535
4626.68	2685.27	0.502341	0.502341
4626.79	2698.23	0.503209	0.503209
4626.9	2694.82	0.504077	0.504077
4627	2692.82	0.504883	0.504883
4627.11	2715.78	0.505772	0.505772
4627.22	2737.35	0.50664	0.50664
4627.33	2713.36	0.50755	0.50755
4627.43	2715.1	0.508335	0.508335
4627.54	2738.65	0.509245	0.509245
4627.65	2751.11	0.510113	0.510113
4627.75	2729.58	0.51094	0.51094
4627.86	2739.32	0.511808	0.511808
4627.97	2738	0.512676	0.512676
4628.08	2715.24	0.513586	0.513586
4628.18	2722.36	0.514371	0.514371
4628.29	2725.51	0.51526	0.51526
4628.4	2726.31	0.51619	0.51619
4628.5	2735.73	0.516976	0.516976
4628.61	2753.62	0.517865	0.517865
4628.72	2753.51	0.518774	0.518774
4628.83	2744	0.519601	0.519601
4628.93	2762.83	0.520428	0.520428
4629.04	2782.22	0.521275	0.521275
4629.15	2768.08	0.522164	0.522164
4629.25	2763.03	0.522991	0.522991
4629.36	2783.93	0.52388	0.52388
4629.47	2781.37	0.524769	0.524769
4629.57	2770.61	0.525575	0.525575
4629.68	2785.7	0.526443	0.526443
4629.79	2769.95	0.527332	0.527332
4629.9	2759.85	0.528221	0.528221
4630	2766.35	0.529027	0.529027
4630.11	2774.91	0.529895	0.529895
4630.22	2774.77	0.530784	0.530784
4630.32	2781.72	0.53159	0.53159
4630.43	2797.53	0.532458	0.532458
4630.54	2797.48	0.533347	0.533347
4630.65	2792.54	0.534236	0.534236
4630.75	2810.92	0.535042	0.535042
4630.86	2826.89	0.53591	0.53591
4630.97	2808.76	0.53682	0.53682
4631.07	2815.38	0.537626	0.537626
4631.18	2832.65	0.538473	0.538473
4631.29	2824.34	0.539362	0.539362
4631.4	2818.51	0.540231	0.540231
4631.5	2824.8	0.541036	0.541036
4631.61	2809.08	0.541925	0.541925
4631.72	2816.14	0.542814	0.542814
4631.82	2814.77	0.5436	0.5436
4631.93	2815.09	0.544489	0.544489
4632.04	2832.48	0.545378	0.545378
4632.15	2845.23	0.546245	0.546245
4632.25	2827.35	0.547052	0.547052
4632.36	2843.26	0.547941	0.547941
4632.47	2864.38	0.548809	0.548809
4632.57	2867.59	0.549594	0.549594
4632.68	2846.33	0.550483	0.550483
4632.79	2863.9	0.551351	0.551351
4632.9	2879.33	0.55224	0.55224
4633	2862.05	0.553067	0.553067
4633.11	2867.56	0.553935	0.553935
4633.22	2865.67	0.554803	0.554803
4633.32	2850.63	0.55561	0.55561
4633.43	2858.84	0.556498	0.556498
4633.54	2855.91	0.557387	0.557387
4633.65	2859.11	0.558276	0.558276
4633.75	2873.35	0.559041	0.559041
4633.86	2878.32	0.55993	0.55993
4633.97	2870.76	0.560818	0.560818
4634.07	2887.44	0.561625	0.561625
4634.18	2908.06	0.562493	0.562493
4634.29	2908.5	0.563382	0.563382
4634.39	2884.84	0.564167	0.564167
4634.5	2903.5	0.565056	0.565056
4634.61	2921.77	0.565924	0.565924
4634.71	2910.07	0.56673	0.56673
4634.82	2908.81	0.567619	0.567619
4634.93	2917.52	0.568487	0.568487
4635.04	2889.52	0.569376	0.569376
4635.14	2894.52	0.570162	0.570162
4635.25	2907.94	0.57105	0.57105
4635.36	2897.07	0.571919	0.571919
4635.46	2906.99	0.572725	0.572725
4635.57	2928.3	0.573593	0.573593
4635.68	2939.44	0.574482	0.574482
4635.79	2912.68	0.57535	0.57535
4635.89	2930.9	0.576156	0.576156
4636	2953.11	0.577004	0.577004
4636.11	2948.95	0.577913	0.577913
4636.21	2940.13	0.578699	0.578699
4636.32	2956.29	0.579567	0.579567
4636.43	2960.93	0.580456	0.580456
4636.54	2943.45	0.581344	0.581344
4636.64	2947.82	0.58213	0.58213
4636.75	2937.21	0.583019	0.583019
4636.86	2939.39	0.583866	0.583866
4636.96	2949.55	0.584714	0.584714
4637.07	2938.43	0.585562	0.585562
4637.18	2952.2	0.58643	0.58643
4637.29	2975.51	0.587298	0.587298
4637.39	2990.48	0.588104	0.588104
4637.5	2954.59	0.588972	0.588972
4637.61	2972.19	0.58984	0.58984
4637.71	2992.96	0.590647	0.590647
4637.82	2992.99	0.591556	0.591556
4637.93	2982.38	0.592424	0.592424
4638.04	2998.37	0.593292	0.593292
4638.14	2993.24	0.594098	0.594098
4638.25	2974.91	0.594946	0.594946
4638.36	2976.8	0.595855	0.595855
4638.46	2980.61	0.596662	0.596662
4638.57	2978.39	0.59753	0.59753
4638.68	2990.97	0.598398	0.598398
4638.79	3009.41	0.599245	0.599245
4638.89	3009.1	0.600031	0.600031
4639	2994.08	0.60092	0.60092
4639.11	3014.78	0.601809	0.601809
4639.21	3031.55	0.602615	0.602615
4639.32	3017.45	0.603462	0.603462
4639.43	3019.63	0.604351	0.604351
4639.53	3036.72	0.605157	0.605157
4639.64	3035.53	0.606025	0.606025
4639.75	3022.92	0.606935	0.606935
4639.86	3028.67	0.607762	0.607762
4639.96	3009.35	0.608568	0.608568
4640.07	3015.5	0.609436	0.609436
4640.18	3027.95	0.610325	0.610325
4640.28	3018.51	0.611131	0.611131
4640.39	3031.04	0.61202	0.61202
4640.5	3052.52	0.612888	0.612888
4640.61	3054	0.613777	0.613777
4640.71	3035.71	0.614583	0.614583
4640.82	3057.12	0.615452	0.615452
4640.93	3075.85	0.616319	0.616319
4641.03	3064	0.617126	0.617126
4641.14	3059.34	0.617994	0.617994
4641.25	3078.9	0.618862	0.618862
4641.36	3089.07	0.619751	0.619751
4641.46	3061.12	0.620557	0.620557
4641.57	3070.23	0.621425	0.621425
4641.68	3064.54	0.622314	0.622314
4641.78	3053.09	0.623141	0.623141
4641.89	3067.04	0.624009	0.624009
4642	3067.07	0.624877	0.624877
4642.11	3063.35	0.625746	0.625746
4642.21	3083.51	0.626531	0.626531
4642.32	3106.02	0.627399	0.627399
4642.43	3101.51	0.628267	0.628267
4642.53	3078.25	0.629094	0.629094
4642.64	3099.99	0.629962	0.629962
4642.75	3121.31	0.630851	0.630851
4642.86	3113.45	0.631719	0.631719
4642.96	3107.17	0.632525	0.632525
4643.07	3123.87	0.633435	0.633435
4643.18	3130.89	0.634262	0.634262
4643.28	3110.11	0.635088	0.635088
4643.39	3109.6	0.635978	0.635978
4643.5	3106.48	0.636825	0.636825
4643.61	3107.55	0.637714	0.637714
4643.71	3114.66	0.63852	0.63852
4643.82	3110.57	0.639409	0.639409
4643.93	3123.18	0.640256	0.640256
4644.03	3141.74	0.641083	0.641083
4644.14	3134.33	0.641972	0.641972
4644.25	3128.96	0.642861	0.642861
4644.35	3148.96	0.643647	0.643647
4644.46	3164.05	0.644535	0.644535
4644.57	3146.71	0.645403	0.645403
4644.68	3154.62	0.646292	0.646292
4644.78	3168.93	0.647078	0.647078
4644.89	3159.66	0.647967	0.647967
4645	3144.83	0.648876	0.648876
4645.1	3141.13	0.649682	0.649682
4645.21	3148.1	0.65055	0.65055
4645.32	3150.89	0.651419	0.651419
4645.43	3144.12	0.652287	0.652287
4645.53	3162.05	0.653072	0.653072
4645.64	3184.34	0.653961	0.653961
4645.75	3172.28	0.65485	0.65485
4645.85	3164.07	0.655656	0.655656
4645.96	3186.49	0.656524	0.656524
4646.07	3201.64	0.657413	0.657413
4646.18	3186.13	0.658302	0.658302
4646.28	3193.98	0.659087	0.659087
4646.39	3208.1	0.659976	0.659976
4646.5	3197.36	0.660865	0.660865
4646.6	3201.04	0.661671	0.661671
4646.71	3220.9	0.66256	0.66256
4646.82	3222.26	0.663428	0.663428
4646.93	3203.99	0.664317	0.664317
4647.03	3219.58	0.665103	0.665103
4647.14	3198.08	0.665992	0.665992
4647.25	3190.44	0.66688	0.66688
4647.35	3192.06	0.667686	0.667686
4647.46	3186.82	0.668575	0.668575
4647.57	3203.12	0.669464	0.669464
4647.68	3208.34	0.670353	0.670353
4647.78	3198.3	0.671139	0.671139
4647.89	3217	0.672006	0.672006
4648	3238.82	0.672895	0.672895
4648.1	3234.87	0.673681	0.673681
4648.21	3214.75	0.67457	0.67457
4648.32	3236.01	0.675479	0.675479
4648.43	3256.62	0.676348	0.676348
4648.53	3251.39	0.677133	0.677133
4648.64	3239.14	0.678042	0.678042
4648.75	3259.56	0.678911	0.678911
4648.85	3268.6	0.679738	0.679738
4648.96	3246.03	0.680605	0.680605
4649.07	3262.68	0.681494	0.681494
4649.18	3269.17	0.682342	0.682342
4649.28	3255.43	0.683169	0.683169
4649.39	3264.05	0.684058	0.684058
4649.49	3253.76	0.684864	0.684864
4649.6	3260.76	0.685773	0.685773
4649.71	3279.92	0.686662	0.686662
4649.82	3261.29	0.687572	0.687572
4649.92	3266.08	0.688378	0.688378
4650.03	3289.6	0.689225	0.689225
4650.14	3310.34	0.690114	0.690114
4650.24	3285.18	0.69092	0.69092
4650.35	3285.7	0.691789	0.691789
4650.46	3307.23	0.692678	0.692678
4650.57	3317.61	0.693545	0.693545
4650.67	3296.88	0.694372	0.694372
4650.78	3303.16	0.695241	0.695241
4650.89	3299.82	0.696129	0.696129
4650.99	3289.72	0.696936	0.696936
4651.1	3302.81	0.697804	0.697804
4651.21	3301.21	0.698693	0.698693
4651.32	3299.07	0.699581	0.699581
4651.42	3315.78	0.700367	0.700367
4651.53	3327.51	0.701256	0.701256
4651.64	3313.85	0.702144	0.702144
4651.74	3327.36	0.70293	0.70293
4651.85	3346.3	0.70384	0.70384
4651.96	3334.84	0.704708	0.704708
4652.07	3332.61	0.705617	0.705617
4652.17	3348.12	0.706444	0.706444
4652.28	3342.46	0.707291	0.707291
4652.39	3338.42	0.70818	0.70818
4652.49	3339.24	0.708987	0.708987
4652.6	3323.06	0.709834	0.709834
4652.71	3338.17	0.710702	0.710702
4652.82	3350.28	0.711612	0.711612
4652.92	3331.05	0.712397	0.712397
4653.03	3347.62	0.713307	0.713307
4653.14	3370.05	0.714175	0.714175
4653.24	3386.05	0.71496	0.71496
4653.35	3350.74	0.715849	0.715849
4653.46	3363.87	0.716718	0.716718
4653.57	3385.8	0.717606	0.717606
4653.67	3389.99	0.718413	0.718413
4653.78	3372.51	0.719302	0.719302
4653.89	3387.7	0.720169	0.720169
4653.99	3401.96	0.720955	0.720955
4654.1	3381.75	0.721865	0.721865
4654.21	3386.12	0.722753	0.722753
4654.31	3394.61	0.723539	0.723539
4654.42	3375.97	0.724428	0.724428
4654.53	3380.26	0.725296	0.725296
4654.64	3378.12	0.726164	0.726164
4654.74	3387.21	0.726991	0.726991
4654.85	3400.68	0.727859	0.727859
4654.96	3389.49	0.728727	0.728727
4655.06	3399.14	0.729513	0.729513
4655.17	3419.46	0.730422	0.730422
4655.28	3434.4	0.73127	0.73127
4655.39	3407.07	0.732138	0.732138
4655.49	3414.67	0.732944	0.732944
4655.6	3435.18	0.733833	0.733833
4655.71	3441.92	0.734722	0.734722
4655.81	3423.81	0.735528	0.735528
4655.92	3435.91	0.736417	0.736417
4656.03	3432.49	0.737285	0.737285
4656.14	3424.37	0.738174	0.738174
4656.24	3422.62	0.738939	0.738939
4656.35	3422.79	0.739848	0.739848
4656.46	3434.98	0.740716	0.740716
4656.56	3428.57	0.741522	0.741522
4656.67	3432.57	0.74237	0.74237
4656.78	3456.16	0.743279	0.743279
4656.89	3474.48	0.744127	0.744127
4656.99	3449.25	0.744954	0.744954
4657.1	3451.86	0.745842	0.745842
4657.21	3474.1	0.74669	0.74669
4657.31	3484.02	0.747496	0.747496
4657.42	3463.89	0.748364	0.748364
4657.53	3478.83	0.749274	0.749274
4657.64	3489.78	0.750142	0.750142
4657.74	3477.72	0.750948	0.750948
4657.85	3483.94	0.751796	0.751796
4657.96	3477.42	0.752685	0.752685
4658.06	3467.43	0.753491	0.753491
4658.17	3477.53	0.75438	0.75438
4658.28	3468.79	0.755248	0.755248
4658.39	3472.21	0.756116	0.756116
4658.49	3485.14	0.756922	0.756922
4658.6	3487.78	0.757791	0.757791
4658.71	3487.36	0.758658	0.758658
4658.81	3502.35	0.759485	0.759485
4658.92	3517.66	0.760333	0.760333
4659.03	3500.76	0.761242	0.761242
4659.14	3506.08	0.762111	0.762111
4659.24	3525.44	0.762917	0.762917
4659.35	3531.13	0.763785	0.763785
4659.46	3520.14	0.764653	0.764653
4659.56	3531.96	0.765459	0.765459
4659.67	3536.11	0.766348	0.766348
4659.78	3519.17	0.767195	0.767195
4659.88	3523.72	0.767981	0.767981
4659.99	3517.61	0.768829	0.768829
4660.1	3528.76	0.769717	0.769717
4660.21	3530.94	0.770586	0.770586
4660.31	3519.6	0.771392	0.771392
4660.42	3540.98	0.77228	0.77228
4660.53	3562.75	0.773149	0.773149
4660.63	3561.55	0.773975	0.773975
4660.74	3540.2	0.774823	0.774823
4660.85	3559.74	0.775712	0.775712
4660.96	3577.02	0.77658	0.77658
4661.06	3570.9	0.777386	0.777386
4661.17	3561.79	0.778255	0.778255
4661.28	3578.52	0.779122	0.779122
4661.38	3581.79	0.779908	0.779908
4661.49	3568.79	0.780818	0.780818
4661.6	3572.02	0.781686	0.781686
4661.71	3558.7	0.782554	0.782554
4661.81	3565.82	0.783381	0.783381
4661.92	3567.05	0.784249	0.784249
4662.03	3561.21	0.785138	0.785138
4662.13	3573.62	0.785923	0.785923
4662.24	3590.67	0.786812	0.786812
4662.35	3578.58	0.78768	0.78768
4662.46	3585.12	0.788549	0.788549
4662.56	3604.8	0.789354	0.789354
4662.67	3617.86	0.790223	0.790223
4662.78	3596.94	0.791091	0.791091
4662.88	3604.61	0.791897	0.791897
4662.99	3623.8	0.792807	0.792807
4663.1	3626.22	0.793675	0.793675
4663.21	3618.23	0.794543	0.794543
4663.31	3628.21	0.795328	0.795328
4663.42	3620.71	0.796218	0.796218
4663.53	3617.54	0.797106	0.797106
4663.63	3614.23	0.797892	0.797892
4663.74	3610.78	0.79876	0.79876
4663.85	3626.11	0.799649	0.799649
4663.96	3617.93	0.800538	0.800538
4664.06	3621.42	0.801344	0.801344
4664.17	3643.5	0.802212	0.802212
4664.27	3661.33	0.802998	0.802998
4664.38	3648.3	0.803865	0.803865
4664.49	3638.1	0.804775	0.804775
4664.6	3657.12	0.805643	0.805643
4664.7	3672.01	0.806429	0.806429
4664.81	3660.49	0.807318	0.807318
4664.92	3662.33	0.808186	0.808186
4665.02	3675.27	0.809012	0.809012
4665.13	3670.48	0.809901	0.809901
4665.24	3669.32	0.810769	0.810769
4665.35	3670.72	0.811658	0.811658
4665.45	3655.84	0.812465	0.812465
4665.56	3663.76	0.813312	0.813312
4665.67	3666.05	0.814201	0.814201
4665.77	3657.78	0.815007	0.815007
4665.88	3669.85	0.815896	0.815896
4665.99	3687.58	0.816785	0.816785
4666.1	3680.39	0.817674	0.817674
4666.2	3677.44	0.818459	0.818459
4666.31	3696.64	0.819348	0.819348
4666.42	3714.08	0.820216	0.820216
4666.52	3706.45	0.821022	0.821022
4666.63	3696.46	0.82189	0.82189
4666.74	3714.28	0.822759	0.822759
4666.85	3727.58	0.823647	0.823647
4666.95	3714.96	0.824433	0.824433
4667.06	3718.53	0.825322	0.825322
4667.17	3720.74	0.82621	0.82621
4667.27	3712.59	0.827017	0.827017
4667.38	3714.38	0.827906	0.827906
4667.49	3708.13	0.828794	0.828794
4667.6	3714.85	0.829683	0.829683
4667.7	3725.59	0.830469	0.830469
4667.81	3718.05	0.831337	0.831337
4667.92	3731.08	0.832246	0.832246
4668.02	3749.02	0.833011	0.833011
4668.13	3757.25	0.8339	0.8339
4668.24	3731.4	0.834789	0.834789
4668.35	3745.98	0.835678	0.835678
4668.45	3765.06	0.836504	0.836504
4668.56	3773.74	0.837393	0.837393
4668.67	3755.62	0.838241	0.838241
4668.77	3765.99	0.839047	0.839047
4668.88	3772.35	0.839936	0.839936
4668.99	3752.59	0.840804	0.840804
4669.1	3762.08	0.841672	0.841672
4669.2	3760.48	0.842499	0.842499
4669.31	3752.4	0.843367	0.843367
4669.42	3763.23	0.844256	0.844256
4669.52	3773.66	0.845062	0.845062
4669.63	3770.8	0.845931	0.845931
4669.74	3778.28	0.84684	0.84684
4669.84	3794.46	0.847646	0.847646
4669.95	3800	0.848514	0.848514
4670.06	3786.56	0.849403	0.849403
4670.17	3801.14	0.850292	0.850292
4670.27	3817.13	0.851098	0.851098
4670.38	3810.5	0.851987	0.851987
4670.49	3806.67	0.852855	0.852855
4670.59	3818.4	0.853662	0.853662
4670.7	3809.58	0.854571	0.854571
4670.81	3790.32	0.85546	0.85546
4670.92	3803.36	0.856369	0.856369
4671.02	3805.73	0.857134	0.857134
4671.13	3798.89	0.858023	0.858023
4671.24	3812.23	0.858891	0.858891
4671.34	3828.35	0.859718	0.859718
4671.45	3820.5	0.860586	0.860586
4671.56	3820.15	0.861454	0.861454
4671.67	3839.31	0.862343	0.862343
4671.77	3851.88	0.863149	0.863149
4671.88	3836.14	0.864038	0.864038
4671.99	3842.88	0.864927	0.864927
4672.09	3856.83	0.865733	0.865733
4672.2	3853.39	0.866622	0.866622
4672.31	3854.53	0.86749	0.86749
4672.42	3864.42	0.868379	0.868379
4672.42	3864.42	0.868379	0.868379
4672.52	3850.67	0.868917	0.868917
4672.63	3839.14	0.868937	0.868937
4672.74	3831.2	0.868566	0.868566
4672.84	3813.7	0.867718	0.867718
4672.95	3792.03	0.866767	0.866767
4673.06	3769.41	0.865899	0.865899
4673.17	3746.06	0.86501	0.86501
4673.27	3724.06	0.864183	0.864183
4673.38	3698.08	0.863294	0.863294
4673.49	3671.16	0.862447	0.862447
4673.59	3645.45	0.86162	0.86162
4673.7	3617.06	0.860731	0.860731
4673.81	3588.33	0.859863	0.859863
4673.92	3559.55	0.858974	0.858974
4674.02	3532.49	0.858147	0.858147
4674.13	3503.05	0.857279	0.857279
4674.24	3473.84	0.85637	0.85637
4674.34	3446.39	0.855626	0.855626
4674.45	3416.72	0.854695	0.854695
4674.56	3386.69	0.853806	0.853806
4674.66	3360.64	0.853	0.853
4674.77	3330.64	0.852091	0.852091
4674.88	3300.85	0.851223	0.851223
4674.99	3271.25	0.850354	0.850354
4675.09	3244.33	0.849549	0.849549
4675.2	3215.22	0.848639	0.848639
4675.31	3185.75	0.84777	0.84777
4675.41	3160.05	0.846965	0.846965
4675.52	3130.97	0.846076	0.846076
4675.63	3102.46	0.845207	0.845207
4675.74	3074.43	0.844339	0.844339
4675.84	3048.52	0.843512	0.843512
4675.95	3020.61	0.842644	0.842644
4676.06	2992.52	0.841735	0.841735
4676.16	2966.89	0.840949	0.840949
4676.27	2939.1	0.840081	0.840081
4676.38	2911.16	0.839172	0.839172
4676.49	2883.11	0.838283	0.838283
4676.59	2858.44	0.837476	0.837476
4676.7	2831.5	0.836609	0.836609
4676.81	2804.5	0.83574	0.83574
4676.91	2779.18	0.834934	0.834934
4677.02	2751.69	0.834066	0.834066
4677.13	2723.55	0.833177	0.833177
4677.24	2695.86	0.832288	0.832288
4677.34	2670.64	0.831482	0.831482
4677.45	2642.91	0.830593	0.830593
4677.56	2615.52	0.829725	0.829725
4677.66	2590.82	0.828919	0.828919
4677.77	2563.79	0.828051	0.828051
4677.88	2536.49	0.827162	0.827162
4677.99	2510.27	0.826273	0.826273
4678.09	2485.89	0.825488	0.825488
4678.2	2459.82	0.824578	0.824578
4678.31	2434.14	0.82371	0.82371
4678.41	2410.32	0.822904	0.822904
4678.52	2384.72	0.822015	0.822015
4678.63	2358.97	0.821147	0.821147
4678.74	2333.6	0.820258	0.820258
4678.84	2310.32	0.819452	0.819452
4678.95	2285.3	0.818584	0.818584
4679.06	2260.91	0.817715	0.817715
4679.16	2237.86	0.816889	0.816889
4679.27	2212.64	0.81602	0.81602
4679.38	2187.74	0.815111	0.815111
4679.48	2164.24	0.814346	0.814346
4679.59	2138.56	0.813478	0.813478
4679.7	2112.95	0.812547	0.812547
4679.8	2089.72	0.811762	0.811762
4679.91	2065.2	0.810894	0.810894
4680.02	2041.05	0.810005	0.810005
4680.13	2016.06	0.809137	0.809137
4680.23	1993.17	0.808331	0.808331
4680.34	1969.33	0.807442	0.807442
4680.45	1945.44	0.806574	0.806574
4680.55	1923.83	0.805789	0.805789
4680.66	1900.56	0.8049	0.8049
4680.77	1877.47	0.804031	0.804031
4680.88	1854.55	0.803143	0.803143
4680.98	1833.52	0.802357	0.802357
4681.09	1810.68	0.801468	0.801468
4681.2	1788.68	0.800579	0.800579
4681.3	1769	0.799773	0.799773
4681.41	1747.43	0.798905	0.798905
4681.52	1726.81	0.798037	0.798037
4681.63	1706.95	0.797148	0.797148
4681.73	1689.38	0.796362	0.796362
4681.84	1669.06	0.795474	0.795474
4681.95	1648.92	0.794585	0.794585
4682.05	1631.04	0.793799	0.793799
4682.16	1610.86	0.792911	0.792911
4682.27	1590.84	0.792022	0.792022
4682.38	1570.83	0.791133	0.791133
4682.48	1553.23	0.790347	0.790347
4682.59	1533.8	0.789479	0.789479
4682.7	1513.67	0.78859	0.78859
4682.8	1496.18	0.787784	0.787784
4682.91	1477.08	0.786937	0.786937
4683.02	1458.44	0.786068	0.786068
4683.13	1440.38	0.78518	0.78518
4683.23	1424.5	0.784373	0.784373
4683.34	1408.51	0.783484	0.783484
4683.45	1392.61	0.782616	0.782616
4683.55	1379.06	0.78181	0.78181
4683.66	1363.7	0.780963	0.780963
4683.77	1347.61	0.780053	0.780053
4683.88	1333.36	0.779206	0.779206
4683.98	1320.35	0.778399	0.778399
4684.09	1306.68	0.777531	0.777531
4684.2	1294.27	0.776663	0.776663
4684.3	1282.92	0.775836	0.775836
4684.41	1270.75	0.774968	0.774968
4684.52	1259.02	0.7741	0.7741
4684.62	1247.57	0.773273	0.773273
4684.73	1233.32	0.772426	0.772426
4684.84	1214.82	0.771557	0.771557
4684.95	1194.51	0.770668	0.770668
4685.05	1175.49	0.769863	0.769863
4685.16	1154.83	0.768974	0.768974
4685.27	1135.25	0.768126	0.768126
4685.37	1116.69	0.767341	0.767341
4685.48	1096.39	0.766472	0.766472
4685.59	1075.59	0.765604	0.765604
4685.7	1055.34	0.764716	0.764716
4685.8	1036.55	0.763909	0.763909
4685.91	1016.2	0.76302	0.76302
4686.02	996.16	0.762152	0.762152
4686.12	978.512	0.761367	0.761367
4686.23	959.215	0.760478	0.760478
4686.34	939.863	0.75963	0.75963
4686.45	920.394	0.758721	0.758721
4686.55	902.605	0.757915	0.757915
4686.66	883.707	0.757046	0.757046
4686.77	863.051	0.756199	0.756199
4686.87	845.551	0.755372	0.755372
4686.98	826.418	0.754483	0.754483
4687.09	807.605	0.753615	0.753615
4687.2	788.605	0.752747	0.752747
4687.3	771.121	0.751982	0.751982
4687.41	752.301	0.751073	0.751073
4687.52	733.207	0.750205	0.750205
4687.62	716.277	0.749419	0.749419
4687.73	697.051	0.74853	0.74853
4687.84	678.082	0.747642	0.747642
4687.95	659.363	0.746773	0.746773
4688.05	642.598	0.745988	0.745988
4688.16	623.582	0.745099	0.745099
4688.27	605.527	0.74421	0.74421
4688.37	588.637	0.743404	0.743404
4688.48	570.887	0.742536	0.742536
4688.59	553.488	0.741668	0.741668
4688.7	535.449	0.740799	0.740799
4688.8	519.762	0.739993	0.739993
4688.91	502.465	0.739084	0.739084
4689.02	485.73	0.738215	0.738215
4689.12	470.465	0.73743	0.73743
4689.23	453.441	0.736521	0.736521
4689.34	437.213	0.735632	0.735632
4689.44	423.049	0.734867	0.734867
4689.55	407.166	0.733957	0.733957
4689.66	391.228	0.73311	0.73311
4689.77	374.822	0.732221	0.732221
4689.87	360.658	0.731435	0.731435
4689.98	345.088	0.730526	0.730526
4690.09	329.572	0.729658	0.729658
4690.19	315.564	0.728872	0.728872
4690.3	299.892	0.727963	0.727963
4690.41	284.799	0.727095	0.727095
4690.52	270.932	0.726227	0.726227
4690.62	257.361	0.7254	0.7254
4690.73	243.58	0.724532	0.724532
4690.84	229.275	0.723663	0.723663
4690.94	217.322	0.722878	0.722878
4691.05	204.072	0.721989	0.721989
4691.16	191.15	0.7211	0.7211
4691.27	177.642	0.720211	0.720211
4691.37	165.971	0.719405	0.719405
4691.48	153.498	0.718537	0.718537
4691.59	141.303	0.717669	0.717669
4691.69	130.006	0.716842	0.716842
4691.8	118.439	0.715974	0.715974
4691.91	106.584	0.715106	0.715106
4692.02	95.5018	0.714217	0.714217
4692.12	85.5839	0.713431	0.713431
4692.23	75.1972	0.712563	0.712563
4692.34	64.2323	0.711674	0.711674
4692.44	54.2323	0.710847	0.710847
4692.49	49.3065	0.710455	0.710455
4692.5	48.412	0.710372	0.710372
4692.53	46.0604	0.710124	0.710124
4692.74	44.4795	0.709938	0.709938
4692.75	44.5508	0.709938	0.709938
