# Supplementary material for: Data compilation on the effect of grain size, temperature, and texture on the strength of a single-phase FCC MnFeNi medium-entropy alloy
Source: Data Brief. 2019 Nov 15;28:104807. doi: 10.1016/j.dib.2019.104807 (PMC6909151; doi:10.1016/j.dib.2019.104807)
Supplement: Multimedia component 1 [file mmc1.zip › Compression_Tests/673K/MnFeNi_1373K_30min_673K.xlsx]

## Sheet: MnFeNi_1373K_30min_673K
Name	MnFeNi_1373K_30min_673K
Diameter	4.06	mm
Sample height	8.06	mm
Gage length	8.06	mm
Speed ​​during measurement	0.48	mm/min
Time	Force	Crosshead Displacement	Crosshead Displacement
s	N	mm	mm
3767.37	177.115	0	0
3767.45	177.1	0	0
3767.48	177.139	0	0
3767.48	177.139	0	0
3767.59	177.186	0	0
3767.7	177.431	2.06708e-05	2.06708e-05
3767.8	179.048	0.000268268	0.000268268
3767.91	182.931	0.00113683	0.00113683
3768.02	188.388	0.00204616	0.00204616
3768.13	193.156	0.00295548	0.00295548
3768.23	198.042	0.00374131	0.00374131
3768.34	204.175	0.00463014	0.00463014
3768.45	209.874	0.00551896	0.00551896
3768.55	214.611	0.00630431	0.00630431
3768.66	220.144	0.00719314	0.00719314
3768.77	226.31	0.00806146	0.00806146
3768.88	231.868	0.00895028	0.00895028
3768.98	237.376	0.00977712	0.00977712
3769.09	243.07	0.0106454	0.0106454
3769.2	249.036	0.0115343	0.0115343
3769.3	254.351	0.0123196	0.0123196
3769.41	259.783	0.0132084	0.0132084
3769.52	265.277	0.0140768	0.0140768
3769.63	270.904	0.0149656	0.0149656
3769.73	275.419	0.0157509	0.0157509
3769.84	281.165	0.0166398	0.0166398
3769.95	285.255	0.0175491	0.0175491
3770.05	290.062	0.0183139	0.0183139
3770.16	296.033	0.0192028	0.0192028
3770.27	301.069	0.0200709	0.0200709
3770.37	306.27	0.0208978	0.0208978
3770.48	311.93	0.0217661	0.0217661
3770.59	316.422	0.0226344	0.0226344
3770.69	321.285	0.0234612	0.0234612
3770.8	326.645	0.0243291	0.0243291
3770.91	331.903	0.0251974	0.0251974
3771.02	337.592	0.0260657	0.0260657
3771.12	342.86	0.0268926	0.0268926
3771.23	348.528	0.0277604	0.0277604
3771.34	354.662	0.0286492	0.0286492
3771.44	359.754	0.0294141	0.0294141
3771.55	345.022	0.0303239	0.0303239
3771.66	350.726	0.0312127	0.0312127
3771.77	357.808	0.0321015	0.0321015
3771.87	364.171	0.0329079	0.0329079
3771.98	371.218	0.0337757	0.0337757
3772.09	377.288	0.034644	0.034644
3772.19	383.195	0.0354709	0.0354709
3772.3	388.673	0.0363182	0.0363182
3772.41	394.579	0.037228	0.037228
3772.52	400.159	0.0380958	0.0380958
3772.62	405.003	0.0389022	0.0389022
3772.73	411.173	0.0397705	0.0397705
3772.84	417.29	0.0406593	0.0406593
3772.94	422.343	0.0414447	0.0414447
3773.05	427.97	0.0423335	0.0423335
3773.16	430.534	0.0432223	0.0432223
3773.27	431.499	0.0441111	0.0441111
3773.37	435.61	0.0448965	0.0448965
3773.48	441.253	0.0457648	0.0457648
3773.59	447.737	0.0466741	0.0466741
3773.69	453.247	0.0474392	0.0474392
3773.8	458.741	0.0483486	0.0483486
3773.91	462.797	0.0492584	0.0492584
3774.02	463.873	0.0501262	0.0501262
3774.12	467.225	0.0509118	0.0509118
3774.23	473.051	0.0518006	0.0518006
3774.34	478.899	0.0526894	0.0526894
3774.44	483.723	0.0534753	0.0534753
3774.55	438.402	0.0543641	0.0543641
3774.66	447.248	0.0552529	0.0552529
3774.77	457.666	0.0561208	0.0561208
3774.87	466.525	0.0569476	0.0569476
3774.98	464.733	0.0578157	0.0578157
3775.09	449.184	0.058705	0.058705
3775.19	456.621	0.0594903	0.0594903
3775.3	466.02	0.0603998	0.0603998
3775.41	474.852	0.0612681	0.0612681
3775.51	482.559	0.0620949	0.0620949
3775.62	489.993	0.062963	0.062963
3775.73	495.881	0.0638518	0.0638518
3775.84	501.385	0.0646992	0.0646992
3775.94	506.524	0.065526	0.065526
3776.05	512.799	0.0664148	0.0664148
3776.16	518.262	0.0673037	0.0673037
3776.26	519.853	0.0681515	0.0681515
3776.37	524.072	0.0690193	0.0690193
3776.48	529.748	0.0698876	0.0698876
3776.59	536.99	0.0707765	0.0707765
3776.69	543.783	0.0715828	0.0715828
3776.8	550.548	0.0724506	0.0724506
3776.91	556.937	0.0733395	0.0733395
3777.01	562.898	0.0741253	0.0741253
3777.12	569.347	0.0750141	0.0750141
3777.23	574.947	0.0759029	0.0759029
3777.34	581.24	0.0768123	0.0768123
3777.44	586.957	0.0775976	0.0775976
3777.55	593.318	0.0784869	0.0784869
3777.66	598.861	0.0793757	0.0793757
3777.76	596.447	0.0801816	0.0801816
3777.87	598.179	0.0810499	0.0810499
3777.98	605.707	0.0819182	0.0819182
3778.09	612.757	0.0828071	0.0828071
3778.19	619.464	0.0836129	0.0836129
3778.3	625.123	0.084481	0.084481
3778.41	633.9	0.0853908	0.0853908
3778.51	640.873	0.0861762	0.0861762
3778.62	648.439	0.087065	0.087065
3778.73	655.884	0.0879538	0.0879538
3778.84	660.597	0.0888636	0.0888636
3778.94	668.029	0.0896285	0.0896285
3779.05	676.068	0.0904963	0.0904963
3779.16	683.15	0.0914061	0.0914061
3779.26	689.509	0.0921915	0.0921915
3779.37	697.224	0.0930598	0.0930598
3779.48	702.529	0.0939486	0.0939486
3779.59	709.597	0.0948374	0.0948374
3779.69	716.839	0.0956433	0.0956433
3779.8	724.054	0.0965116	0.0965116
3779.91	731.757	0.0974004	0.0974004
3780.01	738.035	0.0982068	0.0982068
3780.12	743.226	0.0990746	0.0990746
3780.23	752.089	0.0999845	0.0999845
3780.33	759.561	0.10077	0.10077
3780.44	766.503	0.101617	0.101617
3780.55	774.96	0.102527	0.102527
3780.66	782.218	0.103395	0.103395
3780.76	787.626	0.104201	0.104201
3780.87	795.61	0.10509	0.10509
3780.98	803.04	0.105958	0.105958
3781.08	808.94	0.106764	0.106764
3781.19	815.429	0.107653	0.107653
3781.3	822.601	0.108521	0.108521
3781.41	829.819	0.109389	0.109389
3781.51	836.347	0.110196	0.110196
3781.62	842.563	0.111064	0.111064
3781.73	846.998	0.111953	0.111953
3781.83	855.37	0.112759	0.112759
3781.94	863.694	0.113627	0.113627
3782.05	870.721	0.114495	0.114495
3782.16	876.993	0.115384	0.115384
3782.26	883.442	0.11619	0.11619
3782.37	890.946	0.117059	0.117059
3782.48	898.446	0.117947	0.117947
3782.58	902.583	0.118774	0.118774
3782.69	909.008	0.119622	0.119622
3782.8	917.238	0.12049	0.12049
3782.91	925.035	0.121358	0.121358
3783.01	932.434	0.122185	0.122185
3783.12	939.705	0.123053	0.123053
3783.23	947.385	0.123921	0.123921
3783.33	954.283	0.124727	0.124727
3783.44	961.647	0.125637	0.125637
3783.55	965.592	0.126505	0.126505
3783.66	972.452	0.127373	0.127373
3783.76	979.764	0.128179	0.128179
3783.87	987.331	0.129068	0.129068
3783.98	994.424	0.129936	0.129936
3784.08	1000.88	0.130722	0.130722
3784.19	1005.97	0.13159	0.13159
3784.3	1014.01	0.132458	0.132458
3784.41	1021.31	0.133347	0.133347
3784.51	1027.61	0.134153	0.134153
3784.62	1034.59	0.135021	0.135021
3784.73	1037.63	0.135931	0.135931
3784.83	1043.27	0.136695	0.136695
3784.94	1051.22	0.137605	0.137605
3785.05	1058.24	0.138473	0.138473
3785.16	1064.58	0.139341	0.139341
3785.26	1070.96	0.140127	0.140127
3785.37	1076.83	0.141016	0.141016
3785.47	1081.88	0.141822	0.141822
3785.58	1088.68	0.14269	0.14269
3785.69	1095.82	0.1436	0.1436
3785.8	1102.24	0.144468	0.144468
3785.9	1107.79	0.145253	0.145253
3786.01	1112.86	0.146121	0.146121
3786.12	1114.77	0.146989	0.146989
3786.22	1122.45	0.147796	0.147796
3786.33	1128.88	0.148643	0.148643
3786.44	1134.19	0.149511	0.149511
3786.55	1139.53	0.15038	0.15038
3786.65	1145.08	0.151186	0.151186
3786.76	1151.06	0.152074	0.152074
3786.87	1156.72	0.152943	0.152943
3786.97	1160.1	0.153749	0.153749
3787.08	1165.95	0.154638	0.154638
3787.19	1171.71	0.155506	0.155506
3787.3	1177.07	0.156374	0.156374
3787.4	1181.9	0.15716	0.15716
3787.51	1186.9	0.158048	0.158048
3787.62	1191.81	0.158938	0.158938
3787.72	1196.57	0.159743	0.159743
3787.83	1201.3	0.160591	0.160591
3787.94	1203.21	0.161459	0.161459
3788.05	1206.51	0.162369	0.162369
3788.15	1212.82	0.163175	0.163175
3788.26	1216.92	0.164043	0.164043
3788.37	1221.22	0.164932	0.164932
3788.47	1224.9	0.165717	0.165717
3788.58	1229.19	0.166585	0.166585
3788.69	1233.12	0.167474	0.167474
3788.8	1237.39	0.168342	0.168342
3788.9	1240.85	0.169128	0.169128
3789.01	1244.49	0.170017	0.170017
3789.12	1248.54	0.170906	0.170906
3789.22	1251.45	0.17167	0.17167
3789.33	1255.59	0.17256	0.17256
3789.44	1259.73	0.173448	0.173448
3789.55	1261	0.174337	0.174337
3789.65	1265.89	0.175123	0.175123
3789.76	1269.19	0.176011	0.176011
3789.87	1272.91	0.17688	0.17688
3789.97	1275.83	0.177665	0.177665
3790.08	1279.21	0.178574	0.178574
3790.19	1282.76	0.179443	0.179443
3790.29	1285.73	0.180228	0.180228
3790.4	1289.3	0.181138	0.181138
3790.51	1292.62	0.182006	0.182006
3790.62	1295.5	0.182874	0.182874
3790.72	1298.79	0.183701	0.183701
3790.83	1301.86	0.184549	0.184549
3790.94	1305.58	0.185458	0.185458
3791.04	1308.24	0.186223	0.186223
3791.15	1311.62	0.187091	0.187091
3791.26	1313.67	0.18798	0.18798
3791.37	1314.33	0.188869	0.188869
3791.47	1321.43	0.189675	0.189675
3791.58	1325.02	0.190543	0.190543
3791.69	1327.07	0.191432	0.191432
3791.79	1329.17	0.192259	0.192259
3791.9	1332.08	0.193147	0.193147
3792.01	1336.05	0.194016	0.194016
3792.12	1339.55	0.194863	0.194863
3792.22	1342.68	0.19569	0.19569
3792.33	1345.9	0.196538	0.196538
3792.44	1349.02	0.197426	0.197426
3792.54	1352.12	0.198253	0.198253
3792.65	1355.03	0.199121	0.199121
3792.76	1358.43	0.199989	0.199989
3792.87	1361.7	0.200878	0.200878
3792.97	1364.23	0.201664	0.201664
3793.08	1367.54	0.202594	0.202594
3793.19	1370.76	0.203421	0.203421
3793.29	1372.22	0.204248	0.204248
3793.4	1375.72	0.205136	0.205136
3793.51	1380.2	0.206005	0.206005
3793.62	1383.1	0.206873	0.206873
3793.72	1385.57	0.207679	0.207679
3793.83	1388.54	0.208568	0.208568
3793.94	1391.94	0.209478	0.209478
3794.04	1394.96	0.210242	0.210242
3794.15	1398.25	0.21111	0.21111
3794.26	1401.65	0.21202	0.21202
3794.37	1404.86	0.212888	0.212888
3794.47	1407.58	0.213694	0.213694
3794.58	1410.73	0.214583	0.214583
3794.69	1413.85	0.215451	0.215451
3794.79	1416.92	0.216278	0.216278
3794.9	1420.15	0.217167	0.217167
3795.01	1423.4	0.218035	0.218035
3795.12	1426.7	0.218945	0.218945
3795.22	1428.68	0.21971	0.21971
3795.33	1428	0.220598	0.220598
3795.44	1436.75	0.221487	0.221487
3795.54	1441.16	0.222273	0.222273
3795.65	1441.82	0.223162	0.223162
3795.76	1442.95	0.224071	0.224071
3795.86	1445.78	0.224856	0.224856
3795.97	1449.08	0.225725	0.225725
3796.08	1452.58	0.226614	0.226614
3796.19	1455.63	0.227502	0.227502
3796.29	1458.72	0.228308	0.228308
3796.4	1461.81	0.229177	0.229177
3796.51	1465.17	0.230065	0.230065
3796.61	1468.15	0.230892	0.230892
3796.72	1471.14	0.23174	0.23174
3796.83	1474.5	0.232649	0.232649
3796.94	1477.86	0.233517	0.233517
3797.04	1480.41	0.234324	0.234324
3797.15	1483.4	0.235192	0.235192
3797.26	1486.59	0.236143	0.236143
3797.36	1488.73	0.236949	0.236949
3797.47	1491.6	0.237817	0.237817
3797.58	1494.89	0.238706	0.238706
3797.69	1496.93	0.239574	0.239574
3797.79	1501.64	0.24038	0.24038
3797.9	1505.6	0.241269	0.241269
3798.01	1507.01	0.242158	0.242158
3798.11	1509.24	0.242943	0.242943
3798.22	1513.33	0.243811	0.243811
3798.33	1518.26	0.244721	0.244721
3798.44	1521.35	0.245589	0.245589
3798.54	1523.41	0.246375	0.246375
3798.65	1524.68	0.247284	0.247284
3798.76	1524.09	0.248153	0.248153
3798.86	1526.47	0.248979	0.248979
3798.97	1531.66	0.249868	0.249868
3799.08	1537.35	0.250736	0.250736
3799.19	1542.05	0.251604	0.251604
3799.29	1545.25	0.252411	0.252411
3799.4	1548.01	0.253279	0.253279
3799.51	1549.85	0.254188	0.254188
3799.61	1550.01	0.254994	0.254994
3799.72	1549.41	0.255863	0.255863
3799.83	1551.15	0.256751	0.256751
3799.94	1555.78	0.25764	0.25764
3800.04	1561.57	0.258447	0.258447
3800.15	1566.57	0.259294	0.259294
3800.25	1564.51	0.2601	0.2601
3800.36	1576.31	0.26101	0.26101
3800.47	1581.7	0.261857	0.261857
3800.58	1579.11	0.262746	0.262746
3800.68	1579.35	0.263552	0.263552
3800.79	1582.85	0.264441	0.264441
3800.9	1584.82	0.265309	0.265309
3801	1583.54	0.266115	0.266115
3801.11	1581.29	0.267004	0.267004
3801.22	1581.6	0.267893	0.267893
3801.33	1587.59	0.268782	0.268782
3801.43	1594.57	0.269567	0.269567
3801.54	1601.01	0.270435	0.270435
3801.65	1604.81	0.271304	0.271304
3801.75	1608.08	0.272131	0.272131
3801.86	1611.42	0.272978	0.272978
3801.97	1614.34	0.273887	0.273887
3802.08	1615.72	0.274776	0.274776
3802.18	1615.09	0.275583	0.275583
3802.29	1611.58	0.276451	0.276451
3802.4	1610.67	0.277319	0.277319
3802.5	1614.68	0.278125	0.278125
3802.61	1620.77	0.279014	0.279014
3802.72	1626.93	0.279882	0.279882
3802.83	1631.92	0.280771	0.280771
3802.93	1635.58	0.281556	0.281556
3803.04	1637	0.282445	0.282445
3803.15	1644.11	0.283293	0.283293
3803.25	1648.02	0.28412	0.28412
3803.36	1647.45	0.284988	0.284988
3803.47	1648.99	0.285856	0.285856
3803.58	1652.35	0.286765	0.286765
3803.68	1651.79	0.287551	0.287551
3803.79	1646.55	0.28844	0.28844
3803.9	1644.48	0.289308	0.289308
3804	1648.47	0.290093	0.290093
3804.11	1656.58	0.290982	0.290982
3804.22	1663.28	0.29185	0.29185
3804.33	1668.2	0.292739	0.292739
3804.43	1672.15	0.293545	0.293545
3804.54	1676.13	0.294414	0.294414
3804.65	1680.46	0.295303	0.295303
3804.75	1683.41	0.296108	0.296108
3804.86	1685.3	0.296977	0.296977
3804.97	1686.48	0.297866	0.297866
3805.08	1685.32	0.298734	0.298734
3805.18	1679.83	0.29954	0.29954
3805.29	1677.07	0.300408	0.300408
3805.4	1682	0.301276	0.301276
3805.5	1688.76	0.302062	0.302062
3805.61	1695.06	0.302971	0.302971
3805.72	1700.24	0.30384	0.30384
3805.82	1703.37	0.304625	0.304625
3805.93	1706.8	0.305534	0.305534
3806.04	1706.57	0.306403	0.306403
3806.15	1719.39	0.307271	0.307271
3806.25	1727.44	0.308077	0.308077
3806.36	1720.33	0.308925	0.308925
3806.47	1717.93	0.309834	0.309834
3806.57	1722.35	0.310619	0.310619
3806.68	1722.44	0.311488	0.311488
3806.79	1715.84	0.312377	0.312377
3806.9	1713.61	0.313244	0.313244
3807	1718.09	0.314051	0.314051
3807.11	1725.28	0.314919	0.314919
3807.22	1732.81	0.315808	0.315808
3807.32	1736.3	0.316593	0.316593
3807.43	1740.46	0.317482	0.317482
3807.54	1745.91	0.31835	0.31835
3807.65	1750.19	0.319218	0.319218
3807.75	1753.8	0.319983	0.319983
3807.86	1756.08	0.320872	0.320872
3807.97	1756.19	0.321741	0.321741
3808.07	1757.02	0.322526	0.322526
3808.18	1751.89	0.323415	0.323415
3808.29	1746.92	0.324324	0.324324
3808.4	1749.56	0.325192	0.325192
3808.5	1756.26	0.325999	0.325999
3808.61	1763.91	0.326867	0.326867
3808.72	1768.99	0.327735	0.327735
3808.82	1772.18	0.3285	0.3285
3808.93	1776.87	0.329409	0.329409
3809.04	1780.49	0.330298	0.330298
3809.15	1784.02	0.331146	0.331146
3809.25	1792.35	0.331973	0.331973
3809.36	1792.46	0.332861	0.332861
3809.47	1790.09	0.333709	0.333709
3809.57	1794.67	0.334515	0.334515
3809.68	1794.94	0.335404	0.335404
3809.79	1786.62	0.336272	0.336272
3809.9	1781.65	0.33714	0.33714
3810	1786.53	0.337946	0.337946
3810.11	1793.62	0.338815	0.338815
3810.22	1800.8	0.339703	0.339703
3810.32	1805.19	0.340509	0.340509
3810.43	1809.75	0.341377	0.341377
3810.54	1815.23	0.342266	0.342266
3810.64	1819.27	0.343073	0.343073
3810.75	1822.46	0.343941	0.343941
3810.86	1826.62	0.34485	0.34485
3810.97	1829.71	0.345677	0.345677
3811.07	1830.82	0.346483	0.346483
3811.18	1830.56	0.347372	0.347372
3811.29	1829.44	0.348261	0.348261
3811.39	1823.12	0.349046	0.349046
3811.5	1818.99	0.349915	0.349915
3811.61	1824.47	0.350804	0.350804
3811.72	1832.81	0.351692	0.351692
3811.82	1838.87	0.352478	0.352478
3811.93	1843.36	0.353346	0.353346
3812.04	1847.39	0.354235	0.354235
3812.14	1851.78	0.355021	0.355021
3812.25	1854.95	0.355888	0.355888
3812.36	1856.97	0.356798	0.356798
3812.47	1872.67	0.357666	0.357666
3812.57	1877.18	0.358472	0.358472
3812.68	1862.78	0.359361	0.359361
3812.79	1865.25	0.360229	0.360229
3812.89	1866.26	0.361056	0.361056
3813	1856.45	0.361945	0.361945
3813.11	1855.33	0.362813	0.362813
3813.22	1861.75	0.363682	0.363682
3813.32	1867.65	0.364467	0.364467
3813.43	1874.06	0.365356	0.365356
3813.54	1878.96	0.366245	0.366245
3813.64	1883.46	0.36703	0.36703
3813.75	1887.28	0.36794	0.36794
3813.86	1891.82	0.368808	0.368808
3813.97	1896.7	0.369717	0.369717
3814.07	1897.8	0.370482	0.370482
3814.18	1899.73	0.37135	0.37135
3814.29	1902.5	0.372219	0.372219
3814.39	1901.44	0.373024	0.373024
3814.5	1891.74	0.373913	0.373913
3814.61	1886.71	0.374782	0.374782
3814.72	1892.38	0.375691	0.375691
3814.82	1900.22	0.376497	0.376497
3814.93	1906.62	0.377345	0.377345
3815.04	1910.54	0.378254	0.378254
3815.14	1914.91	0.37906	0.37906
3815.25	1920.08	0.379908	0.379908
3815.36	1925.54	0.380818	0.380818
3815.46	1927.27	0.381623	0.381623
3815.57	1930.36	0.382512	0.382512
3815.68	1940.82	0.383381	0.383381
3815.78	1948.03	0.384166	0.384166
3815.89	1937.69	0.385055	0.385055
3816	1934.01	0.385944	0.385944
3816.11	1930.05	0.386832	0.386832
3816.21	1924.63	0.387639	0.387639
3816.32	1929.21	0.388528	0.388528
3816.43	1936.48	0.389375	0.389375
3816.53	1941.72	0.390202	0.390202
3816.64	1947.06	0.39107	0.39107
3816.75	1952.11	0.391938	0.391938
3816.86	1956.01	0.392848	0.392848
3816.96	1959.81	0.393634	0.393634
3817.07	1964.95	0.394522	0.394522
3817.18	1969.88	0.395411	0.395411
3817.28	1971.23	0.396217	0.396217
3817.39	1973.39	0.397106	0.397106
3817.5	1973.63	0.397995	0.397995
3817.61	1967.28	0.398863	0.398863
3817.71	1962.67	0.399669	0.399669
3817.82	1961.9	0.400558	0.400558
3817.93	1968.02	0.401447	0.401447
3818.03	1975.59	0.402232	0.402232
3818.14	1981.29	0.403101	0.403101
3818.25	1984.53	0.40401	0.40401
3818.36	1990.94	0.404899	0.404899
3818.46	1994.34	0.405726	0.405726
3818.57	1995.83	0.406614	0.406614
3818.68	2002.8	0.407503	0.407503
3818.78	2007.08	0.408289	0.408289
3818.89	2014.09	0.409178	0.409178
3819	2022.34	0.410067	0.410067
3819.11	2005.18	0.410956	0.410956
3819.21	2001.56	0.411741	0.411741
3819.32	1995.86	0.41265	0.41265
3819.43	1998.16	0.413519	0.413519
3819.53	2005.15	0.414304	0.414304
3819.64	2011.73	0.415172	0.415172
3819.75	2016.31	0.416082	0.416082
3819.86	2021.13	0.41695	0.41695
3819.96	2026.21	0.417777	0.417777
3820.07	2029.94	0.418645	0.418645
3820.18	2033.77	0.419534	0.419534
3820.28	2039.57	0.420319	0.420319
3820.39	2042.48	0.421208	0.421208
3820.5	2042.31	0.422076	0.422076
3820.6	2041.8	0.422882	0.422882
3820.71	2035.59	0.423772	0.423772
3820.82	2032.9	0.42466	0.42466
3820.93	2030.59	0.425549	0.425549
3821.03	2034.57	0.426355	0.426355
3821.14	2043.22	0.427223	0.427223
3821.25	2048.92	0.428112	0.428112
3821.35	2051.28	0.428898	0.428898
3821.46	2057.53	0.429786	0.429786
3821.57	2064.63	0.430675	0.430675
3821.68	2063.29	0.431564	0.431564
3821.78	2064.86	0.43237	0.43237
3821.89	2077.9	0.433239	0.433239
3822	2085.38	0.434106	0.434106
3822.1	2072.36	0.434933	0.434933
3822.21	2076.26	0.435802	0.435802
3822.32	2078.49	0.43669	0.43669
3822.43	2067.07	0.437559	0.437559
3822.53	2067.29	0.438365	0.438365
3822.64	2074.62	0.439254	0.439254
3822.75	2078.77	0.440122	0.440122
3822.85	2084.94	0.440907	0.440907
3822.96	2092.69	0.441796	0.441796
3823.07	2091.86	0.442706	0.442706
3823.18	2096.99	0.443574	0.443574
3823.28	2110.54	0.44438	0.44438
3823.39	2114.32	0.445248	0.445248
3823.5	2104.01	0.446158	0.446158
3823.6	2109.06	0.446922	0.446922
3823.71	2118.56	0.447811	0.447811
3823.82	2107.27	0.44868	0.44868
3823.93	2101.68	0.449568	0.449568
3824.03	2100	0.450375	0.450375
3824.14	2101.56	0.451222	0.451222
3824.25	2110.4	0.452131	0.452131
3824.35	2116.09	0.452938	0.452938
3824.46	2117.26	0.453806	0.453806
3824.57	2124.79	0.454695	0.454695
3824.68	2133.7	0.455563	0.455563
3824.78	2128.27	0.456369	0.456369
3824.89	2131.76	0.457258	0.457258
3825	2148.12	0.458126	0.458126
3825.1	2159.42	0.458912	0.458912
3825.21	2141.85	0.4598	0.4598
3825.32	2143.65	0.460648	0.460648
3825.42	2148.46	0.461454	0.461454
3825.53	2131.16	0.462364	0.462364
3825.64	2133.61	0.463232	0.463232
3825.75	2142.41	0.464121	0.464121
3825.85	2141.64	0.464906	0.464906
3825.96	2148.74	0.465774	0.465774
3826.07	2163.86	0.466643	0.466643
3826.17	2167.21	0.467449	0.467449
3826.28	2154.23	0.468337	0.468337
3826.39	2168.41	0.469185	0.469185
3826.5	2186.73	0.470074	0.470074
3826.6	2187.18	0.470859	0.470859
3826.71	2174.01	0.471748	0.471748
3826.82	2180.4	0.472637	0.472637
3826.92	2181.05	0.473464	0.473464
3827.03	2168.61	0.474332	0.474332
3827.14	2166.18	0.4752	0.4752
3827.25	2168.28	0.476089	0.476089
3827.35	2175.91	0.476854	0.476854
3827.46	2183.51	0.477743	0.477743
3827.57	2183.47	0.478611	0.478611
3827.67	2188.8	0.479417	0.479417
3827.78	2199.73	0.480306	0.480306
3827.89	2198.13	0.481153	0.481153
3828	2199.39	0.482063	0.482063
3828.1	2212.16	0.482848	0.482848
3828.21	2223.48	0.483758	0.483758
3828.32	2206.49	0.484605	0.484605
3828.42	2205.7	0.485391	0.485391
3828.53	2201.58	0.4863	0.4863
3828.64	2195.93	0.487148	0.487148
3828.75	2205.84	0.488016	0.488016
3828.85	2210.76	0.488801	0.488801
3828.96	2209.66	0.489649	0.489649
3829.07	2220.72	0.490538	0.490538
3829.17	2233.66	0.491323	0.491323
3829.28	2222.16	0.492212	0.492212
3829.39	2228.41	0.493101	0.493101
3829.5	2245.56	0.493969	0.493969
3829.6	2246.26	0.494796	0.494796
3829.71	2236.29	0.495664	0.495664
3829.82	2247.41	0.496491	0.496491
3829.92	2245.95	0.497318	0.497318
3830.03	2234.41	0.498186	0.498186
3830.14	2234.74	0.499075	0.499075
3830.25	2235.33	0.499943	0.499943
3830.35	2244.31	0.500749	0.500749
3830.46	2250.81	0.501638	0.501638
3830.56	2250	0.502444	0.502444
3830.67	2260.5	0.503313	0.503313
3830.78	2271.68	0.50418	0.50418
3830.89	2259.54	0.505049	0.505049
3830.99	2263.45	0.505876	0.505876
3831.1	2282.47	0.506723	0.506723
3831.21	2290.46	0.507633	0.507633
3831.31	2269.28	0.508418	0.508418
3831.42	2273.16	0.509286	0.509286
3831.53	2264.68	0.510175	0.510175
3831.64	2262.65	0.511043	0.511043
3831.74	2274.95	0.51187	0.51187
3831.85	2275.98	0.512759	0.512759
3831.96	2276.69	0.513606	0.513606
3832.06	2292.24	0.514433	0.514433
3832.17	2307.93	0.515281	0.515281
3832.28	2289.19	0.516169	0.516169
3832.39	2293.65	0.517038	0.517038
3832.49	2310.03	0.517865	0.517865
3832.6	2311.35	0.518733	0.518733
3832.71	2301.29	0.519601	0.519601
3832.81	2309.25	0.520387	0.520387
3832.92	2301.79	0.521296	0.521296
3833.03	2297.37	0.522164	0.522164
3833.14	2296.8	0.523032	0.523032
3833.24	2300.35	0.523818	0.523818
3833.35	2310.28	0.524727	0.524727
3833.46	2312.2	0.525596	0.525596
3833.56	2316.28	0.526381	0.526381
3833.67	2329.61	0.52727	0.52727
3833.78	2329	0.528138	0.528138
3833.89	2321.39	0.529027	0.529027
3833.99	2337.03	0.529854	0.529854
3834.1	2349.15	0.530722	0.530722
3834.21	2352.2	0.531631	0.531631
3834.31	2333.99	0.532417	0.532417
3834.42	2337.6	0.533285	0.533285
3834.53	2329.37	0.534153	0.534153
3834.64	2326.65	0.535021	0.535021
3834.74	2340.07	0.535828	0.535828
3834.85	2342.16	0.536716	0.536716
3834.96	2339.94	0.537605	0.537605
3835.06	2354.41	0.538412	0.538412
3835.17	2369.87	0.539279	0.539279
3835.28	2350.65	0.540148	0.540148
3835.38	2357.01	0.540954	0.540954
3835.49	2375.1	0.541843	0.541843
3835.6	2369.77	0.542711	0.542711
3835.71	2365.98	0.5436	0.5436
3835.81	2373.35	0.544406	0.544406
3835.92	2360.16	0.545295	0.545295
3836.03	2360.66	0.546163	0.546163
3836.13	2358.53	0.546948	0.546948
3836.24	2367.43	0.547858	0.547858
3836.35	2377.41	0.548705	0.548705
3836.46	2373.67	0.549615	0.549615
3836.56	2381.1	0.550421	0.550421
3836.67	2399.08	0.55131	0.55131
3836.78	2396.28	0.552178	0.552178
3836.88	2384.13	0.552943	0.552943
3836.99	2401.47	0.553852	0.553852
3837.1	2413.72	0.554762	0.554762
3837.21	2395.66	0.55563	0.55563
3837.31	2398.67	0.556457	0.556457
3837.42	2387.97	0.557325	0.557325
3837.53	2390.39	0.558173	0.558173
3837.63	2404.6	0.55902	0.55902
3837.74	2402.26	0.559868	0.559868
3837.85	2402.94	0.560756	0.560756
3837.96	2421.02	0.561645	0.561645
3838.06	2433.05	0.562431	0.562431
3838.17	2410.51	0.56332	0.56332
3838.28	2423.39	0.564209	0.564209
3838.38	2438	0.565014	0.565014
3838.49	2433.15	0.565924	0.565924
3838.6	2428.71	0.566772	0.566772
3838.71	2437.15	0.56766	0.56766
3838.81	2423.29	0.568467	0.568467
3838.92	2421.71	0.569356	0.569356
3839.03	2421.21	0.570224	0.570224
3839.13	2430.61	0.571051	0.571051
3839.24	2437.83	0.571898	0.571898
3839.35	2434.07	0.572787	0.572787
3839.46	2448.96	0.573696	0.573696
3839.56	2465.84	0.574502	0.574502
3839.67	2450.41	0.575412	0.575412
3839.78	2450.51	0.576301	0.576301
3839.88	2467.46	0.577107	0.577107
3839.99	2476.81	0.577996	0.577996
3840.1	2457.17	0.578843	0.578843
3840.21	2461.6	0.579732	0.579732
3840.31	2448.17	0.580539	0.580539
3840.42	2453.83	0.581407	0.581407
3840.53	2469.27	0.582316	0.582316
3840.63	2461	0.583122	0.583122
3840.74	2466.41	0.58399	0.58399
3840.85	2485.1	0.58488	0.58488
3840.95	2485.73	0.585685	0.585685
3841.06	2471.99	0.586574	0.586574
3841.17	2491.25	0.587463	0.587463
3841.28	2498.66	0.588331	0.588331
3841.38	2485.61	0.589117	0.589117
3841.49	2498.13	0.590006	0.590006
3841.6	2494.6	0.590874	0.590874
3841.7	2483.5	0.59168	0.59168
3841.81	2483.34	0.592569	0.592569
3841.92	2486.41	0.593478	0.593478
3842.03	2500.78	0.594367	0.594367
3842.13	2498.02	0.595152	0.595152
3842.24	2499.83	0.596041	0.596041
3842.35	2518.66	0.59691	0.59691
3842.45	2529.44	0.597736	0.597736
3842.56	2524.14	0.598584	0.598584
3842.67	2510.52	0.599473	0.599473
3842.78	2526.21	0.600361	0.600361
3842.88	2534.69	0.601147	0.601147
3842.99	2517.9	0.602036	0.602036
3843.1	2517.32	0.602904	0.602904
3843.2	2507.8	0.60371	0.60371
3843.31	2518.96	0.60462	0.60462
3843.42	2531.6	0.605488	0.605488
3843.53	2519.41	0.606356	0.606356
3843.63	2532.26	0.607183	0.607183
3843.74	2551.18	0.608051	0.608051
3843.85	2543.27	0.608919	0.608919
3843.95	2533.8	0.609726	0.609726
3844.06	2553.48	0.610594	0.610594
3844.17	2564.73	0.611462	0.611462
3844.28	2546.96	0.612372	0.612372
3844.38	2556.93	0.613177	0.613177
3844.49	2547.55	0.614066	0.614066
3844.6	2539.21	0.614935	0.614935
3844.7	2545.65	0.61572	0.61572
3844.81	2547.74	0.616588	0.616588
3844.92	2552.03	0.617498	0.617498
3845.03	2568.27	0.618366	0.618366
3845.13	2577.23	0.619151	0.619151
3845.24	2559.26	0.62004	0.62004
3845.34	2571.98	0.620847	0.620847
3845.45	2590.52	0.621715	0.621715
3845.56	2585.53	0.622604	0.622604
3845.67	2577.69	0.623492	0.623492
3845.77	2592.48	0.624278	0.624278
3845.88	2586.99	0.625167	0.625167
3845.99	2569.62	0.626035	0.626035
3846.09	2573.76	0.626841	0.626841
3846.2	2579.23	0.627709	0.627709
3846.31	2582.53	0.628577	0.628577
3846.42	2591.28	0.629466	0.629466
3846.52	2592.49	0.630272	0.630272
3846.63	2596.7	0.63114	0.63114
3846.74	2611.31	0.632009	0.632009
3846.84	2608.72	0.632815	0.632815
3846.95	2602.06	0.633724	0.633724
3847.06	2619.82	0.634572	0.634572
3847.17	2622.18	0.635482	0.635482
3847.27	2611.2	0.636267	0.636267
3847.38	2620	0.637135	0.637135
3847.49	2600.71	0.638003	0.638003
3847.59	2601.07	0.63883	0.63883
3847.7	2617.34	0.639678	0.639678
3847.81	2617.04	0.640567	0.640567
3847.92	2613.47	0.641434	0.641434
3848.02	2632.09	0.642241	0.642241
3848.13	2651.45	0.64313	0.64313
3848.24	2628.87	0.643998	0.643998
3848.34	2630.27	0.644804	0.644804
3848.45	2651.32	0.645672	0.645672
3848.56	2651.29	0.64654	0.64654
3848.67	2640.65	0.647429	0.647429
3848.77	2652.56	0.648235	0.648235
3848.88	2639.2	0.649083	0.649083
3848.99	2638.04	0.649992	0.649992
3849.09	2639.59	0.650778	0.650778
3849.2	2644.01	0.651646	0.651646
3849.31	2650.28	0.652514	0.652514
3849.42	2651.09	0.653424	0.653424
3849.52	2664.3	0.654209	0.654209
3849.63	2678.5	0.655077	0.655077
3849.74	2656.24	0.655945	0.655945
3849.84	2666.71	0.656772	0.656772
3849.95	2685.95	0.657599	0.657599
3850.06	2678.48	0.658447	0.658447
3850.17	2675.21	0.659356	0.659356
3850.27	2682.6	0.660141	0.660141
3850.38	2660.66	0.661031	0.661031
3850.49	2668.23	0.661919	0.661919
3850.59	2676.43	0.662684	0.662684
3850.7	2670.56	0.663594	0.663594
3850.81	2684.51	0.664482	0.664482
3850.91	2702	0.665268	0.665268
3851.02	2695.28	0.666136	0.666136
3851.13	2688.58	0.667025	0.667025
3851.24	2708.34	0.667893	0.667893
3851.34	2714.73	0.668658	0.668658
3851.45	2701.23	0.669567	0.669567
3851.56	2711.91	0.670456	0.670456
3851.66	2711.88	0.671221	0.671221
3851.77	2700.78	0.67211	0.67211
3851.88	2701.35	0.672999	0.672999
3851.99	2699.27	0.673867	0.673867
3852.09	2714.64	0.674673	0.674673
3852.2	2714.92	0.675541	0.675541
3852.31	2709.94	0.676409	0.676409
3852.41	2729.73	0.677195	0.677195
3852.52	2748.98	0.678063	0.678063
3852.63	2723.18	0.678973	0.678973
3852.74	2729.58	0.679862	0.679862
3852.84	2747.72	0.680647	0.680647
3852.95	2744.94	0.681557	0.681557
3853.06	2735.06	0.682425	0.682425
3853.16	2741.94	0.68321	0.68321
3853.27	2722	0.684099	0.684099
3853.38	2731.02	0.684947	0.684947
3853.49	2744.67	0.685835	0.685835
3853.59	2731.97	0.686621	0.686621
3853.7	2744.67	0.68751	0.68751
3853.81	2765.51	0.688378	0.688378
3853.91	2764.01	0.689205	0.689205
3854.02	2747.09	0.690073	0.690073
3854.13	2767.78	0.690962	0.690962
3854.24	2776.57	0.69183	0.69183
3854.34	2762.51	0.692657	0.692657
3854.45	2776.11	0.693525	0.693525
3854.56	2764.19	0.694393	0.694393
3854.66	2755.04	0.695199	0.695199
3854.77	2770.97	0.696068	0.696068
3854.88	2767.02	0.696956	0.696956
3854.99	2770.36	0.697824	0.697824
3855.09	2788.59	0.698651	0.698651
3855.2	2783.28	0.699499	0.699499
3855.31	2781.57	0.700387	0.700387
3855.41	2800.58	0.701214	0.701214
3855.52	2805.44	0.702083	0.702083
3855.63	2793.35	0.702971	0.702971
3855.73	2805.01	0.703778	0.703778
3855.84	2806.48	0.704625	0.704625
3855.95	2786.78	0.705514	0.705514
3856.06	2784.39	0.706403	0.706403
3856.16	2791.46	0.707209	0.707209
3856.27	2793.23	0.708098	0.708098
3856.38	2798.86	0.708966	0.708966
3856.48	2814.57	0.709772	0.709772
3856.59	2819.17	0.710661	0.710661
3856.7	2804.36	0.711529	0.711529
3856.81	2823.52	0.712397	0.712397
3856.91	2836.17	0.713203	0.713203
3857.02	2817.94	0.714072	0.714072
3857.13	2829.33	0.71496	0.71496
3857.23	2830.82	0.715767	0.715767
3857.34	2818.97	0.716656	0.716656
3857.45	2815	0.717523	0.717523
3857.56	2822.51	0.718412	0.718412
3857.66	2837.77	0.719239	0.719239
3857.77	2823.5	0.720108	0.720108
3857.88	2833.93	0.720976	0.720976
3857.98	2854.23	0.721782	0.721782
3858.09	2853.77	0.72265	0.72265
3858.2	2840.09	0.723539	0.723539
3858.31	2859.96	0.724449	0.724449
3858.41	2872.78	0.725213	0.725213
3858.52	2853.16	0.726102	0.726102
3858.63	2862.53	0.727012	0.727012
3858.73	2856.3	0.727797	0.727797
3858.84	2844.39	0.728686	0.728686
3858.95	2857.47	0.729575	0.729575
3859.06	2855.81	0.730443	0.730443
3859.16	2856.58	0.731228	0.731228
3859.27	2876.91	0.732117	0.732117
3859.38	2882.94	0.733006	0.733006
3859.48	2864.21	0.733812	0.733812
3859.59	2883.54	0.734701	0.734701
3859.7	2895.74	0.735569	0.735569
3859.81	2879.03	0.736479	0.736479
3859.91	2893.69	0.737244	0.737244
3860.02	2888.7	0.738174	0.738174
3860.13	2873.53	0.739062	0.739062
3860.23	2885.73	0.739848	0.739848
3860.34	2883.31	0.740716	0.740716
3860.45	2887.72	0.741564	0.741564
3860.55	2906.12	0.742391	0.742391
3860.66	2901.12	0.7433	0.7433
3860.77	2899.65	0.74421	0.74421
3860.87	2917.91	0.744995	0.744995
3860.98	2927.28	0.745904	0.745904
3861.09	2908.48	0.746773	0.746773
3861.2	2922.3	0.747662	0.747662
3861.3	2923.58	0.748468	0.748468
3861.41	2910.4	0.749316	0.749316
3861.52	2905.96	0.750225	0.750225
3861.62	2906.25	0.751031	0.751031
3861.73	2925.2	0.751899	0.751899
3861.84	2919.33	0.752788	0.752788
3861.95	2918.01	0.753677	0.753677
3862.05	2938.74	0.754462	0.754462
3862.16	2948.19	0.755372	0.755372
3862.27	2928.94	0.75624	0.75624
3862.37	2944.99	0.757046	0.757046
3862.48	2958.93	0.757935	0.757935
3862.59	2944.14	0.758803	0.758803
3862.7	2957.03	0.759692	0.759692
3862.8	2971.68	0.760498	0.760498
3862.91	2949.72	0.761367	0.761367
3863.02	2953.09	0.762255	0.762255
3863.12	2944.54	0.763061	0.763061
3863.23	2939	0.76395	0.76395
3863.34	2948.65	0.764839	0.764839
3863.45	2942.32	0.765707	0.765707
3863.55	2958.23	0.766534	0.766534
3863.66	2969.6	0.767361	0.767361
3863.77	2954.29	0.76827	0.76827
3863.87	2970.43	0.769077	0.769077
3863.98	2989.08	0.769965	0.769965
3864.09	2967.88	0.770854	0.770854
3864.2	2975.36	0.771702	0.771702
3864.3	2992.18	0.772508	0.772508
3864.41	2981.02	0.773397	0.773397
3864.52	2990.68	0.774286	0.774286
3864.62	2991.49	0.775092	0.775092
3864.73	2988.38	0.77596	0.77596
3864.84	2995.6	0.776828	0.776828
3864.95	2987.56	0.777717	0.777717
3865.05	3001.68	0.778503	0.778503
3865.16	3004.28	0.779392	0.779392
3865.27	2993.52	0.78028	0.78028
3865.37	3012.78	0.781086	0.781086
3865.48	3031.44	0.781975	0.781975
3865.59	3009.37	0.782864	0.782864
3865.69	3015.83	0.78365	0.78365
3865.8	3027.15	0.784518	0.784518
3865.91	3009.95	0.785407	0.785407
3866.02	3016.38	0.786254	0.786254
3866.12	3006.16	0.787081	0.787081
3866.23	3014.78	0.787949	0.787949
3866.34	3029.42	0.788838	0.788838
3866.44	3012.97	0.789644	0.789644
3866.55	3025.77	0.790512	0.790512
3866.66	3048.38	0.79138	0.79138
3866.77	3055.56	0.792269	0.792269
3866.87	3027.68	0.793075	0.793075
3866.98	3045.27	0.793964	0.793964
3867.09	3061.65	0.794853	0.794853
3867.19	3049.84	0.795639	0.795639
3867.3	3050.95	0.796507	0.796507
3867.41	3069.44	0.797375	0.797375
3867.52	3058.2	0.798285	0.798285
3867.62	3049.96	0.799049	0.799049
3867.73	3052.79	0.799938	0.799938
3867.84	3034.95	0.800827	0.800827
3867.94	3049.24	0.801633	0.801633
3868.05	3047.87	0.802481	0.802481
3868.16	3047.43	0.80339	0.80339
3868.27	3068.97	0.804279	0.804279
3868.37	3084.37	0.805044	0.805044
3868.48	3056	0.805933	0.805933
3868.59	3069.13	0.806821	0.806821
3868.69	3088.08	0.807586	0.807586
3868.8	3088.74	0.808455	0.808455
3868.91	3074.35	0.809343	0.809343
3869.02	3094.12	0.810253	0.810253
3869.12	3102.9	0.811018	0.811018
3869.23	3086.1	0.811927	0.811927
3869.34	3099.3	0.812795	0.812795
3869.44	3088.74	0.813602	0.813602
3869.55	3092.23	0.81449	0.81449
3869.66	3099.73	0.815338	0.815338
3869.77	3089.88	0.816227	0.816227
3869.87	3106.73	0.817012	0.817012
3869.98	3115.19	0.81788	0.81788
3870.09	3099.14	0.818749	0.818749
3870.19	3117.67	0.819575	0.819575
3870.3	3132.79	0.820464	0.820464
3870.41	3135.32	0.821353	0.821353
3870.51	3111.44	0.822138	0.822138
3870.62	3128.55	0.823007	0.823007
3870.73	3133.22	0.823875	0.823875
3870.84	3116.53	0.824763	0.824763
3870.94	3117.22	0.82557	0.82557
3871.05	3114.66	0.826397	0.826397
3871.16	3130.77	0.827265	0.827265
3871.26	3138.01	0.82805	0.82805
3871.37	3120.47	0.828939	0.828939
3871.48	3141.21	0.829828	0.829828
3871.59	3159.68	0.830717	0.830717
3871.69	3139.68	0.831523	0.831523
3871.8	3149.13	0.832391	0.832391
3871.91	3165.34	0.833259	0.833259
3872.01	3159.26	0.834066	0.834066
3872.12	3153.52	0.834933	0.834933
3872.23	3156.38	0.835802	0.835802
3872.34	3141.32	0.836691	0.836691
3872.44	3155.97	0.837476	0.837476
3872.55	3153.1	0.838365	0.838365
3872.66	3153.22	0.839233	0.839233
3872.76	3172.93	0.840039	0.840039
3872.87	3177.38	0.840908	0.840908
3872.98	3165.51	0.841797	0.841797
3873.09	3182.85	0.842685	0.842685
3873.19	3189.81	0.84345	0.84345
3873.3	3176.34	0.84438	0.84438
3873.41	3191.41	0.845207	0.845207
3873.51	3197.09	0.846034	0.846034
3873.62	3178.37	0.846881	0.846881
3873.73	3187.08	0.847791	0.847791
3873.84	3174.01	0.848659	0.848659
3873.94	3187.3	0.849444	0.849444
3874.05	3190	0.850334	0.850334
3874.16	3183.86	0.851222	0.851222
3874.26	3203.35	0.852028	0.852028
3874.37	3223.94	0.852897	0.852897
3874.48	3201.29	0.853765	0.853765
3874.59	3203.39	0.854633	0.854633
3874.69	3222.54	0.855418	0.855418
3874.8	3231.81	0.856328	0.856328
3874.91	3209.86	0.857217	0.857217
3875.01	3225.29	0.857982	0.857982
3875.12	3238.67	0.858891	0.858891
3875.23	3215.89	0.859759	0.859759
3875.34	3222.28	0.860627	0.860627
3875.44	3210.65	0.861434	0.861434
3875.55	3224.65	0.862322	0.862322
3875.65	3222.82	0.863087	0.863087
3875.76	3220.31	0.863997	0.863997
3875.87	3239.47	0.864865	0.864865
3875.98	3247.4	0.865754	0.865754
3876.08	3230.44	0.86656	0.86656
3876.19	3248.8	0.867428	0.867428
3876.3	3261.87	0.868317	0.868317
3876.4	3242.74	0.869123	0.869123
3876.51	3255.66	0.870012	0.870012
3876.62	3270	0.87088	0.87088
3876.73	3250.39	0.871769	0.871769
3876.83	3260.99	0.872534	0.872534
3876.94	3257.36	0.873443	0.873443
3877.05	3254.16	0.874312	0.874312
3877.15	3268.79	0.875097	0.875097
3877.26	3256.37	0.876007	0.876007
3877.37	3267.39	0.876895	0.876895
3877.48	3285.89	0.877784	0.877784
3877.58	3273.67	0.87857	0.87857
3877.69	3275.44	0.879438	0.879438
3877.8	3295.3	0.880306	0.880306
3877.9	3288.98	0.881092	0.881092
3878.01	3284.77	0.882021	0.882021
3878.12	3301.34	0.882869	0.882869
3878.23	3285.34	0.883737	0.883737
3878.33	3292.76	0.884564	0.884564
3878.44	3283.37	0.885432	0.885432
3878.55	3286.25	0.886321	0.886321
3878.65	3298.78	0.887127	0.887127
3878.76	3287.84	0.888037	0.888037
3878.87	3303.09	0.888884	0.888884
3878.98	3324.28	0.889773	0.889773
3879.08	3313.28	0.890559	0.890559
3879.19	3304.7	0.891468	0.891468
3879.3	3325.48	0.892316	0.892316
3879.4	3333.19	0.893163	0.893163
3879.51	3317.42	0.894052	0.894052
3879.62	3332.3	0.89492	0.89492
3879.73	3320.34	0.895809	0.895809
3879.83	3322.57	0.896615	0.896615
3879.94	3316.09	0.897504	0.897504
3880.05	3321.68	0.898372	0.898372
3880.15	3335.62	0.899158	0.899158
3880.26	3320.31	0.900046	0.900046
3880.37	3336.22	0.900935	0.900935
3880.47	3353.93	0.901721	0.901721
3880.58	3351.61	0.90261	0.90261
3880.69	3345.13	0.903499	0.903499
3880.8	3359.18	0.904367	0.904367
3880.9	3352.11	0.905173	0.905173
3881.01	3355.37	0.906082	0.906082
3881.12	3374.69	0.906951	0.906951
3881.22	3370.35	0.907757	0.907757
3881.33	3361.29	0.908666	0.908666
3881.44	3374.1	0.909514	0.909514
3881.55	3352.45	0.910402	0.910402
3881.65	3353	0.911188	0.911188
3881.76	3351.2	0.912098	0.912098
3881.87	3367.73	0.912986	0.912986
3881.97	3366.05	0.913813	0.913813
3882.08	3362.68	0.914682	0.914682
3882.19	3384.57	0.91557	0.91557
3882.3	3397.57	0.916459	0.916459
3882.4	3370.93	0.917266	0.917266
3882.51	3384.37	0.918154	0.918154
3882.62	3404.92	0.919002	0.919002
3882.72	3405.31	0.919829	0.919829
3882.83	3392.97	0.920697	0.920697
3882.94	3408.63	0.921606	0.921606
3883.05	3399.85	0.922475	0.922475
3883.15	3400.6	0.92326	0.92326
3883.26	3409.4	0.924169	0.924169
3883.37	3402.66	0.925058	0.925058
3883.47	3417.11	0.925864	0.925864
3883.58	3422.17	0.926733	0.926733
3883.69	3406.85	0.927601	0.927601
3883.8	3428.74	0.92851	0.92851
3883.9	3443.85	0.929296	0.929296
3884.01	3417.45	0.930164	0.930164
3884.12	3430.99	0.931053	0.931053
3884.22	3429.57	0.931859	0.931859
3884.33	3413.24	0.932727	0.932727
3884.44	3425.99	0.933637	0.933637
3884.55	3419.95	0.934546	0.934546
3884.65	3432.57	0.935332	0.935332
3884.76	3447.18	0.9362	0.9362
3884.87	3429.7	0.937068	0.937068
3884.97	3444.7	0.937895	0.937895
3885.08	3464.58	0.938763	0.938763
3885.19	3448.74	0.939672	0.939672
3885.3	3449.72	0.94052	0.94052
3885.4	3467.5	0.941285	0.941285
3885.51	3462.88	0.942194	0.942194
3885.62	3465.8	0.943083	0.943083
3885.72	3473.39	0.943889	0.943889
3885.83	3448.95	0.944757	0.944757
3885.94	3462.55	0.945646	0.945646
3886.04	3461.03	0.946452	0.946452
3886.15	3464.27	0.947321	0.947321
3886.26	3482.75	0.948209	0.948209
3886.37	3472.73	0.949057	0.949057
3886.47	3475.22	0.949884	0.949884
3886.58	3495	0.950773	0.950773
3886.69	3491.01	0.951662	0.951662
3886.79	3481.61	0.952447	0.952447
3886.9	3501.08	0.953336	0.953336
3887.01	3499.41	0.954204	0.954204
3887.12	3494.18	0.955072	0.955072
3887.22	3496.12	0.95592	0.95592
3887.33	3487.45	0.956788	0.956788
3887.44	3498.55	0.957636	0.957636
3887.54	3488.76	0.958442	0.958442
3887.65	3499.55	0.95933	0.95933
3887.76	3520.43	0.960219	0.960219
3887.87	3510.04	0.961088	0.961088
3887.97	3505.68	0.961873	0.961873
3888.08	3528.41	0.962762	0.962762
3888.19	3537.68	0.963651	0.963651
3888.29	3523.18	0.964457	0.964457
3888.4	3526.36	0.965325	0.965325
3888.51	3542.79	0.966173	0.966173
3888.62	3524.84	0.96704	0.96704
3888.72	3534.15	0.967867	0.967867
3888.83	3535.67	0.968756	0.968756
3888.94	3526.75	0.969624	0.969624
3889.04	3534.73	0.970431	0.970431
3889.15	3527.15	0.97132	0.97132
3889.26	3544.61	0.972187	0.972187
3889.37	3556.46	0.973056	0.973056
3889.47	3536.81	0.973841	0.973841
3889.58	3553.17	0.97473	0.97473
3889.69	3572.52	0.975639	0.975639
3889.79	3559.62	0.976425	0.976425
3889.9	3558.45	0.977293	0.977293
3890.01	3576.18	0.978161	0.978161
3890.12	3565.5	0.97903	0.97903
3890.22	3567.95	0.979836	0.979836
3890.33	3563.8	0.980724	0.980724
3890.43	3563.37	0.98151	0.98151
3890.54	3576.46	0.98242	0.98242
3890.65	3564.06	0.983288	0.983288
3890.76	3577.76	0.984135	0.984135
3890.86	3596.09	0.984942	0.984942
3890.97	3585.78	0.98583	0.98583
3891.08	3585.76	0.986719	0.986719
3891.18	3602.22	0.987505	0.987505
3891.29	3600.55	0.988373	0.988373
3891.4	3595.29	0.989262	0.989262
3891.51	3608.59	0.99013	0.99013
3891.61	3594.15	0.990936	0.990936
3891.72	3604.35	0.991804	0.991804
3891.83	3594.76	0.992672	0.992672
3891.93	3594.71	0.993478	0.993478
3892.04	3606.61	0.994367	0.994367
3892.15	3597.52	0.995235	0.995235
3892.26	3612.51	0.996104	0.996104
3892.36	3630.17	0.996868	0.996868
3892.47	3624.37	0.997757	0.997757
3892.58	3610.08	0.998625	0.998625
3892.68	3629.79	0.999432	0.999432
3892.79	3647.83	1.00032	1.00032
3892.9	3639.59	1.00119	1.00119
3893.01	3633.08	1.00208	1.00208
3893.11	3646.21	1.00286	1.00286
3893.22	3634.08	1.00375	1.00375
3893.33	3636.45	1.0046	1.0046
3893.43	3634.66	1.00543	1.00543
3893.54	3636.43	1.00629	1.00629
3893.65	3656.67	1.00716	1.00716
3893.76	3652.83	1.00805	1.00805
3893.86	3643.3	1.00886	1.00886
3893.97	3664.96	1.00975	1.00975
3894.08	3677.73	1.01061	1.01061
3894.18	3656.71	1.01142	1.01142
3894.29	3670.43	1.01227	1.01227
3894.4	3673.29	1.01316	1.01316
3894.51	3658.36	1.01405	1.01405
3894.61	3661.26	1.01483	1.01483
3894.72	3662.12	1.0157	1.0157
3894.83	3676.71	1.01657	1.01657
3894.93	3671.63	1.01737	1.01737
3895.04	3669.95	1.01826	1.01826
3895.15	3691.44	1.01913	1.01913
3895.26	3698.66	1.02004	1.02004
3895.36	3685.98	1.02083	1.02083
3895.47	3700.15	1.02169	1.02169
3895.58	3706.49	1.02258	1.02258
3895.68	3698.38	1.02337	1.02337
3895.79	3701.35	1.02424	1.02424
3895.9	3691.18	1.02513	1.02513
3896	3698.24	1.02593	1.02593
3896.11	3705.78	1.02682	1.02682
3896.22	3698.67	1.02769	1.02769
3896.33	3715.58	1.02856	1.02856
3896.43	3730.25	1.02936	1.02936
3896.54	3711.47	1.03025	1.03025
3896.65	3720.14	1.03112	1.03112
3896.75	3737.11	1.03191	1.03191
3896.86	3737.32	1.03279	1.03279
3896.97	3727.42	1.03368	1.03368
3897.08	3731.58	1.03455	1.03455
3897.18	3719.17	1.03536	1.03536
3897.29	3726.97	1.03623	1.03623
3897.4	3726.54	1.03711	1.03711
3897.5	3724.63	1.0379	1.0379
3897.61	3743.51	1.03881	1.03881
3897.72	3758.69	1.03968	1.03968
3897.83	3734.68	1.04057	1.04057
3897.93	3746.91	1.04137	1.04137
3898.04	3766.22	1.04224	1.04224
3898.15	3764.12	1.04311	1.04311
3898.25	3757.15	1.04389	1.04389
3898.36	3772.63	1.0448	1.0448
3898.47	3774.2	1.04571	1.04571
3898.58	3760.76	1.0466	1.0466
3898.68	3762.3	1.04737	1.04737
3898.79	3757.95	1.04826	1.04826
3898.9	3772.28	1.04912	1.04912
3899	3768.3	1.04993	1.04993
3899.11	3770.35	1.0508	1.0508
3899.22	3790.04	1.05169	1.05169
3899.33	3792.5	1.05258	1.05258
3899.43	3775.98	1.05338	1.05338
3899.54	3794.66	1.05425	1.05425
3899.65	3807.22	1.05514	1.05514
3899.75	3792.17	1.05595	1.05595
3899.86	3801.64	1.05681	1.05681
3899.97	3800.5	1.0577	1.0577
3900.08	3794.01	1.05861	1.05861
3900.18	3795.61	1.0594	1.0594
3900.29	3795.34	1.06027	1.06027
3900.4	3808.78	1.06115	1.06115
3900.5	3809	1.06196	1.06196
3900.61	3801.67	1.06283	1.06283
3900.72	3821.84	1.06372	1.06372
3900.82	3835.87	1.06452	1.06452
3900.93	3819.64	1.06539	1.06539
3901.04	3829.27	1.06628	1.06628
3901.15	3837.09	1.06715	1.06715
3901.25	3826.72	1.068	1.068
3901.36	3830.74	1.06886	1.06886
3901.47	3824.01	1.06973	1.06973
3901.57	3832.07	1.07054	1.07054
3901.68	3846.5	1.07141	1.07141
3901.79	3829.87	1.07228	1.07228
3901.9	3843.95	1.07318	1.07318
3902	3863.14	1.07399	1.07399
3902.11	3853.99	1.07486	1.07486
3902.22	3854.9	1.07575	1.07575
3902.32	3867.09	1.07655	1.07655
3902.43	3854.81	1.07746	1.07746
3902.54	3855.89	1.07833	1.07833
3902.65	3852.9	1.0792	1.0792
3902.75	3861.59	1.08001	1.08001
3902.86	3865.84	1.0809	1.0809
3902.97	3860.73	1.08176	1.08176
3903.07	3878.37	1.08261	1.08261
3903.11	3885.02	1.08292	1.08292
3903.22	3886.92	1.0835	1.0835
3903.32	3878.83	1.08352	1.08352
3903.43	3868.9	1.08307	1.08307
3903.54	3848.8	1.08212	1.08212
3903.65	3827.31	1.08116	1.08116
3903.75	3806.33	1.08034	1.08034
3903.86	3781.91	1.07947	1.07947
3903.97	3755.02	1.07856	1.07856
3904.07	3730.08	1.07773	1.07773
3904.18	3702.54	1.07684	1.07684
3904.29	3673.99	1.076	1.076
3904.4	3644.93	1.07511	1.07511
3904.5	3618.8	1.07428	1.07428
3904.61	3590.07	1.07343	1.07343
3904.72	3560.91	1.07252	1.07252
3904.82	3535.05	1.07174	1.07174
3904.93	3504.96	1.07085	1.07085
3905.04	3476.74	1.06996	1.06996
3905.15	3448.63	1.06909	1.06909
3905.25	3423.19	1.06827	1.06827
3905.36	3395.6	1.0674	1.0674
3905.46	3370.63	1.06657	1.06657
3905.57	3342.73	1.0657	1.0657
3905.68	3315.6	1.06483	1.06483
3905.79	3288.48	1.06397	1.06397
3905.89	3263.49	1.06316	1.06316
3906	3235.37	1.06227	1.06227
3906.11	3208.1	1.0614	1.0614
3906.21	3182.59	1.06058	1.06058
3906.32	3154.49	1.05969	1.05969
3906.43	3126.82	1.0588	1.0588
3906.54	3099.26	1.05791	1.05791
3906.64	3074.57	1.05712	1.05712
3906.75	3047.66	1.05626	1.05626
3906.86	3020.49	1.05537	1.05537
3906.96	2996.31	1.05458	1.05458
3907.07	2969.43	1.05367	1.05367
3907.18	2942.93	1.05278	1.05278
3907.29	2916.95	1.05194	1.05194
3907.39	2893.18	1.05111	1.05111
3907.5	2867.43	1.05024	1.05024
3907.61	2841.66	1.04933	1.04933
3907.71	2818.9	1.04855	1.04855
3907.82	2793.21	1.04764	1.04764
3907.93	2767.76	1.04677	1.04677
3908.04	2742.63	1.0459	1.0459
3908.14	2719.81	1.04509	1.04509
3908.25	2695.02	1.04425	1.04425
3908.36	2670.18	1.04336	1.04336
3908.46	2647.7	1.04255	1.04255
3908.57	2622.09	1.04166	1.04166
3908.68	2596.13	1.04075	1.04075
3908.79	2571.54	1.03991	1.03991
3908.89	2548.37	1.03908	1.03908
3909	2523.62	1.03821	1.03821
3909.11	2499.01	1.03732	1.03732
3909.21	2476.35	1.03654	1.03654
3909.32	2451.59	1.03567	1.03567
3909.43	2427.12	1.03478	1.03478
3909.54	2402.88	1.03389	1.03389
3909.64	2380.73	1.0331	1.0331
3909.75	2356.24	1.03224	1.03224
3909.86	2332.43	1.03135	1.03135
3909.96	2310.93	1.03054	1.03054
3910.07	2287.31	1.02965	1.02965
3910.18	2263.95	1.02878	1.02878
3910.29	2241.05	1.02792	1.02792
3910.39	2218.13	1.02713	1.02713
3910.5	2195.32	1.02624	1.02624
3910.61	2172.76	1.02537	1.02537
3910.71	2152.3	1.02457	1.02457
3910.82	2129.44	1.02368	1.02368
3910.93	2106.74	1.02279	1.02279
3911.03	2086.33	1.022	1.022
3911.14	2063.11	1.02112	1.02112
3911.25	2040.56	1.02023	1.02023
3911.36	2018.2	1.01936	1.01936
3911.46	1998.12	1.01857	1.01857
3911.57	1975.87	1.01771	1.01771
3911.68	1954.04	1.01682	1.01682
3911.78	1934.26	1.01601	1.01601
3911.89	1913.23	1.01514	1.01514
3912	1892.99	1.01425	1.01425
3912.11	1873.33	1.01338	1.01338
3912.21	1855.43	1.01258	1.01258
3912.32	1836.35	1.01171	1.01171
3912.43	1816.94	1.0108	1.0108
3912.53	1799.61	1.01002	1.01002
3912.64	1780.8	1.00915	1.00915
3912.75	1762.65	1.00826	1.00826
3912.86	1744.66	1.00739	1.00739
3912.96	1728.57	1.0066	1.0066
3913.07	1711.72	1.00574	1.00574
3913.18	1696.22	1.00487	1.00487
3913.28	1682.37	1.00406	1.00406
3913.39	1666.58	1.00317	1.00317
3913.5	1649.97	1.00228	1.00228
3913.61	1633.3	1.00144	1.00144
3913.71	1617.89	1.00063	1.00063
3913.82	1601.38	0.999742	0.999742
3913.93	1584.49	0.998853	0.998853
3914.03	1570.52	0.998068	0.998068
3914.14	1555.6	0.997179	0.997179
3914.25	1541.45	0.996332	0.996332
3914.36	1528.63	0.995443	0.995443
3914.46	1517.16	0.994678	0.994678
3914.57	1504.78	0.99381	0.99381
3914.68	1492.13	0.992921	0.992921
3914.78	1480.4	0.992115	0.992115
3914.89	1463.88	0.991226	0.991226
3915	1446.47	0.990357	0.990357
3915.11	1427.58	0.989469	0.989469
3915.21	1409.76	0.988683	0.988683
3915.32	1390.23	0.987815	0.987815
3915.43	1370.98	0.986926	0.986926
3915.53	1353.5	0.98612	0.98612
3915.64	1333.76	0.985252	0.985252
3915.75	1314.89	0.984384	0.984384
3915.85	1297.04	0.983598	0.983598
3915.96	1277.86	0.982668	0.982668
3916.07	1258.19	0.981821	0.981821
3916.18	1238.53	0.980952	0.980952
3916.28	1220.47	0.980167	0.980167
3916.39	1201.27	0.979257	0.979257
3916.5	1181.97	0.97843	0.97843
3916.6	1163.89	0.977604	0.977604
3916.71	1144.82	0.976736	0.976736
3916.82	1125.97	0.975867	0.975867
3916.93	1107.02	0.974999	0.974999
3917.03	1089.14	0.974172	0.974172
3917.14	1070.31	0.973304	0.973304
3917.25	1051.19	0.972416	0.972416
3917.35	1034.14	0.971609	0.971609
3917.46	1015.66	0.970741	0.970741
3917.57	997.301	0.969873	0.969873
3917.68	979.332	0.968984	0.968984
3917.78	963.465	0.968178	0.968178
3917.89	946.082	0.967289	0.967289
3918	927.028	0.966421	0.966421
3918.1	910.903	0.965615	0.965615
3918.21	894.067	0.964747	0.964747
3918.32	876.918	0.963837	0.963837
3918.43	860.762	0.962969	0.962969
3918.53	845.379	0.962183	0.962183
3918.64	828.864	0.961294	0.961294
3918.75	811.778	0.960406	0.960406
3918.85	797.168	0.9596	0.9596
3918.96	780.746	0.958731	0.958731
3919.07	764.348	0.957863	0.957863
3919.18	748.364	0.956995	0.956995
3919.28	733.536	0.956189	0.956189
3919.39	717.403	0.9553	0.9553
3919.5	702.348	0.954411	0.954411
3919.6	688.325	0.953605	0.953605
3919.71	672.981	0.952716	0.952716
3919.82	658.379	0.951889	0.951889
3919.93	642.621	0.95098	0.95098
3920.03	630.239	0.950174	0.950174
3920.14	615.45	0.949306	0.949306
3920.25	600.848	0.948417	0.948417
3920.35	588.2	0.947611	0.947611
3920.46	573.637	0.946742	0.946742
3920.57	561.183	0.945853	0.945853
3920.67	548.426	0.945047	0.945047
3920.78	535.785	0.944179	0.944179
3920.89	522.597	0.94329	0.94329
3920.99	510.137	0.942505	0.942505
3921.1	499.211	0.941595	0.941595
3921.21	485.539	0.940748	0.940748
3921.32	473.719	0.939859	0.939859
3921.42	462.945	0.939074	0.939074
3921.53	449.094	0.938164	0.938164
3921.64	438.805	0.937275	0.937275
3921.74	426.82	0.936469	0.936469
3921.85	414.551	0.935601	0.935601
3921.96	404.625	0.934691	0.934691
3922.07	392.332	0.933823	0.933823
3922.17	383.086	0.933037	0.933037
3922.28	373.113	0.932149	0.932149
3922.39	360.449	0.93126	0.93126
3922.49	351.715	0.930495	0.930495
3922.6	342.258	0.929586	0.929586
3922.71	330.289	0.928697	0.928697
3922.82	320.451	0.927829	0.927829
3922.92	314.586	0.927022	0.927022
3923.03	303.344	0.926134	0.926134
3923.14	292.125	0.925245	0.925245
3923.24	285.337	0.924438	0.924438
3923.35	279.079	0.923571	0.923571
3923.46	268.825	0.922702	0.922702
3923.57	259.352	0.921813	0.921813
3923.67	255.142	0.921028	0.921028
3923.78	246.308	0.920139	0.920139
3923.89	237.238	0.91925	0.91925
3923.99	229.383	0.918465	0.918465
3924.1	226.014	0.917576	0.917576
3924.21	217.166	0.916687	0.916687
3924.32	208.877	0.915798	0.915798
3924.42	202.558	0.914992	0.914992
3924.53	198.439	0.914124	0.914124
3924.64	190.642	0.913235	0.913235
3924.74	184.087	0.912408	0.912408
3924.85	177.411	0.911519	0.911519
3924.96	171.072	0.91063	0.91063
3925.07	168.985	0.909721	0.909721
3925.17	164.352	0.908936	0.908936
3925.28	158.826	0.908047	0.908047
3925.39	154.303	0.907158	0.907158
3925.49	150.869	0.906393	0.906393
3925.6	147.916	0.905484	0.905484
3925.71	145.737	0.904615	0.904615
3925.81	144.348	0.903809	0.903809
3925.92	142.792	0.902941	0.902941
3926.03	141.592	0.902031	0.902031
3926.14	140.787	0.901142	0.901142
3926.24	139.942	0.900357	0.900357
3926.35	139.019	0.899468	0.899468
3926.46	138.166	0.898579	0.898579
3926.56	137.384	0.897773	0.897773
3926.67	136.816	0.896905	0.896905
3926.78	135.601	0.896037	0.896037
3926.89	135.103	0.895128	0.895128
3926.99	134.527	0.894342	0.894342
3927.1	133.943	0.893474	0.893474
3927.21	133.414	0.892585	0.892585
3927.31	134.44	0.891779	0.891779
3927.42	133.619	0.89089	0.89089
3927.53	133.169	0.890001	0.890001
3927.64	132.822	0.889112	0.889112
3927.74	132.782	0.888306	0.888306
3927.85	132.822	0.887438	0.887438
3927.96	132.774	0.88657	0.88657
3928.06	132.584	0.885743	0.885743
3928.17	132.79	0.884875	0.884875
3928.28	132.687	0.884007	0.884007
3928.39	132.175	0.883138	0.883138
3928.49	130.036	0.882312	0.882312
3928.6	127.376	0.881423	0.881423
3928.71	125.235	0.880534	0.880534
3928.81	123.831	0.879748	0.879748
3928.92	122.094	0.878859	0.878859
3929.03	120.933	0.877991	0.877991
3929.14	120.665	0.877103	0.877103
3929.24	120.412	0.876296	0.876296
3929.35	119.299	0.875449	0.875449
3929.46	118.447	0.874539	0.874539
3929.56	117.404	0.873754	0.873754
3929.67	115.479	0.872865	0.872865
3929.78	113.285	0.871976	0.871976
3929.89	110.783	0.871108	0.871108
3929.99	108.374	0.870302	0.870302
3930.1	105.683	0.869434	0.869434
3930.21	102.864	0.868545	0.868545
3930.31	99.8326	0.867739	0.867739
3930.42	102.058	0.866871	0.866871
3930.53	97.6855	0.865961	0.865961
3930.63	94.8046	0.865196	0.865196
3930.74	91.6318	0.864308	0.864308
3930.85	89.0097	0.863439	0.863439
3930.96	86.7128	0.86255	0.86255
3931.06	84.8969	0.861744	0.861744
3931.17	83.1918	0.860855	0.860855
3931.28	81.7001	0.859987	0.859987
3931.38	80.4445	0.859202	0.859202
3931.49	79.5049	0.858313	0.858313
3931.6	78.7787	0.857424	0.857424
3931.71	78.155	0.856556	0.856556
3931.81	77.6498	0.85577	0.85577
3931.92	77.3576	0.854881	0.854881
3932.03	77.2074	0.853993	0.853993
3932.13	77.018	0.853207	0.853207
3932.24	77.0496	0.852339	0.852339
3932.35	77.0969	0.85143	0.85143
3932.46	76.9864	0.850561	0.850561
3932.56	76.8364	0.849776	0.849776
3932.67	76.7889	0.848887	0.848887
3932.78	76.3472	0.847998	0.847998
3932.88	76.4022	0.847192	0.847192
3932.99	76.0942	0.846303	0.846303
3933.1	75.8421	0.845456	0.845456
3933.21	75.7315	0.844587	0.844587
3933.31	75.4317	0.843781	0.843781
3933.42	75.2579	0.842892	0.842892
3933.53	75.4234	0.842024	0.842024
3933.63	74.9815	0.841218	0.841218
3933.74	75.084	0.84035	0.84035
3933.85	75.0919	0.839482	0.839482
3933.96	74.9655	0.838593	0.838593
3934.06	74.7367	0.837807	0.837807
3934.17	74.5548	0.836918	0.836918
3934.28	74.6418	0.83605	0.83605
3934.38	74.4838	0.835265	0.835265
3934.49	74.4682	0.834396	0.834396
3934.6	74.4447	0.833487	0.833487
3934.71	74.3972	0.832619	0.832619
3934.81	74.4524	0.831813	0.831813
3934.92	74.4921	0.830965	0.830965
3935.03	74.1682	0.830056	0.830056
3935.13	74.2712	0.82927	0.82927
3935.24	74.034	0.828382	0.828382
3935.35	74.2314	0.827513	0.827513
3935.46	74.0812	0.826645	0.826645
3935.56	74.0814	0.825859	0.825859
3935.67	74.0579	0.824992	0.824992
3935.77	74.1129	0.824185	0.824185
3935.88	74.1521	0.823317	0.823317
3935.99	74.0025	0.822428	0.822428
3936.1	74.0104	0.82154	0.82154
3936.2	73.7581	0.820754	0.820754
3936.31	73.8051	0.819865	0.819865
3936.42	73.9314	0.818997	0.818997
3936.52	73.7892	0.818191	0.818191
3936.63	73.7971	0.817323	0.817323
3936.74	73.8286	0.816455	0.816455
3936.85	73.7104	0.815586	0.815586
3936.95	73.7024	0.814759	0.814759
3937.06	73.6946	0.813871	0.813871
3937.17	73.5921	0.813002	0.813002
3937.27	73.6632	0.812196	0.812196
3937.38	73.6477	0.811349	0.811349
3937.49	73.2921	0.81046	0.81046
3937.6	72.9759	0.809592	0.809592
3937.7	72.858	0.808786	0.808786
3937.81	72.8577	0.807917	0.807917
3937.92	72.4869	0.807049	0.807049
3938.02	71.8633	0.806264	0.806264
3938.13	71.3111	0.805375	0.805375
3938.24	70.4582	0.804486	0.804486
3938.35	69.5424	0.803618	0.803618
3938.45	69.1239	0.802812	0.802812
3938.56	68.4844	0.801902	0.801902
3938.67	67.9164	0.801055	0.801055
3938.77	67.3558	0.800269	0.800269
3938.88	66.5111	0.79938	0.79938
3938.99	65.9584	0.798492	0.798492
3939.1	65.5162	0.797623	0.797623
3939.2	65.0348	0.796817	0.796817
3939.31	64.5531	0.795929	0.795929
3939.42	63.9849	0.795039	0.795039
3939.52	63.8111	0.794254	0.794254
3939.63	63.306	0.793386	0.793386
3939.74	62.6272	0.792476	0.792476
3939.85	62.2008	0.791608	0.791608
3939.95	61.4668	0.790823	0.790823
3940.06	60.4879	0.789913	0.789913
3940.17	59.7856	0.789065	0.789065
3940.27	58.8226	0.78828	0.78828
3940.38	57.6934	0.787391	0.787391
3940.49	56.4776	0.786482	0.786482
3940.59	55.5697	0.785676	0.785676
3940.7	54.2277	0.784807	0.784807
3940.81	58.7335	0.783918	0.783918
3940.92	58.2312	0.783051	0.783051
3941.02	55.3885	0.782265	0.782265
3941.13	52.8704	0.781376	0.781376
3941.24	51.2283	0.780508	0.780508
3941.34	49.7283	0.779702	0.779702
3941.34	49.7283	0.779702	0.779702
3941.35	49.7438	0.779619	0.779619
3941.38	49.2863	0.779392	0.779392
3941.56	49.4989	0.779164	0.779164
3941.57	49.507	0.779164	0.779164
