# Supplementary material for: Data compilation on the effect of grain size, temperature, and texture on the strength of a single-phase FCC MnFeNi medium-entropy alloy
Source: Data Brief. 2019 Nov 15;28:104807. doi: 10.1016/j.dib.2019.104807 (PMC6909151; doi:10.1016/j.dib.2019.104807)
Supplement: Multimedia component 1 [file mmc1.zip › Compression_Tests/673K/MnFeNi_1473K_60min_673K.xlsx]

## Sheet: MnFeNi_1473K_60min_673K
Name	MnFeNi_1473K_60min_673K
Diameter	4.02	mm
Sample height	7.99	mm
Gage length	7.99	mm
Speed ​​during measurement	0.48	mm/min
Time	Force	Crosshead Displacement	Crosshead Displacement
s	N	mm	mm
4783.93	168.406	0	0
4784.01	168.224	0	0
4784.04	168.287	0	0
4784.04	168.287	0	0
4784.15	168.382	0	0
4784.26	168.453	-2.06708e-05	-2.06708e-05
4784.36	168.65	-2.06708e-05	-2.06708e-05
4784.47	173.78	0.000599218	0.000599218
4784.58	182.929	0.00150855	0.00150855
4784.68	190.585	0.00237687	0.00237687
4784.79	198.425	0.00320394	0.00320394
4784.9	207.78	0.00411327	0.00411327
4785.01	217.679	0.00500209	0.00500209
4785.11	225.558	0.00580843	0.00580843
4785.22	236.694	0.00671775	0.00671775
4785.33	246.87	0.00756509	0.00756509
4785.43	255.855	0.00835092	0.00835092
4785.54	266.093	0.00923975	0.00923975
4785.65	276.554	0.0101491	0.0101491
4785.76	286.773	0.0110174	0.0110174
4785.86	295.351	0.0118027	0.0118027
4785.97	304.987	0.0127121	0.0127121
4786.08	314.398	0.0135599	0.0135599
4786.18	322.452	0.0143452	0.0143452
4786.29	330.8	0.0152341	0.0152341
4786.4	339.362	0.0161024	0.0161024
4786.51	348.183	0.0169912	0.0169912
4786.61	355.679	0.0177971	0.0177971
4786.72	364.148	0.0186654	0.0186654
4786.83	372.273	0.0195542	0.0195542
4786.93	379.608	0.0203605	0.0203605
4787.04	388.273	0.0212289	0.0212289
4787.15	395.769	0.0221177	0.0221177
4787.26	403.601	0.0229855	0.0229855
4787.36	411.018	0.0237918	0.0237918
4787.47	418.553	0.0246601	0.0246601
4787.57	425.713	0.0254869	0.0254869
4787.68	433.303	0.0263343	0.0263343
4787.79	441.635	0.0272231	0.0272231
4787.9	450.206	0.0281119	0.0281119
4788	457.424	0.0288973	0.0288973
4788.11	465.651	0.0297866	0.0297866
4788.22	474.405	0.0306544	0.0306544
4788.32	482.081	0.0314607	0.0314607
4788.43	490.588	0.0323701	0.0323701
4788.54	498.928	0.0332179	0.0332179
4788.65	507.385	0.0341272	0.0341272
4788.75	514.897	0.0348921	0.0348921
4788.86	523.608	0.0357809	0.0357809
4788.97	530.856	0.0366492	0.0366492
4789.07	538.137	0.037476	0.037476
4789.18	546.414	0.0383854	0.0383854
4789.29	555.145	0.0392537	0.0392537
4789.4	563.34	0.0401215	0.0401215
4789.5	571.407	0.0409074	0.0409074
4789.61	579.539	0.0417962	0.0417962
4789.72	588.504	0.042685	0.042685
4789.82	596.805	0.0434704	0.0434704
4789.93	605.215	0.0443387	0.0443387
4790.04	614.118	0.0452275	0.0452275
4790.15	621.914	0.0461368	0.0461368
4790.25	629.914	0.0469222	0.0469222
4790.36	638.198	0.0477905	0.0477905
4790.47	646.553	0.0486793	0.0486793
4790.57	654.768	0.0494857	0.0494857
4790.68	664.073	0.0503745	0.0503745
4790.79	673.245	0.0512428	0.0512428
4790.9	682.139	0.0521316	0.0521316
4791	690.303	0.052917	0.052917
4791.11	699.428	0.0538058	0.0538058
4791.22	708.663	0.0546946	0.0546946
4791.32	717.081	0.055501	0.055501
4791.43	726.022	0.0563898	0.0563898
4791.54	735.041	0.0572576	0.0572576
4791.65	743.729	0.0581674	0.0581674
4791.75	751.588	0.0589528	0.0589528
4791.86	760.323	0.0598416	0.0598416
4791.97	767.819	0.0607097	0.0607097
4792.07	774.752	0.061516	0.061516
4792.18	783.155	0.0624049	0.0624049
4792.29	791.881	0.0632732	0.0632732
4792.39	799.526	0.0640794	0.0640794
4792.5	808.057	0.0649682	0.0649682
4792.61	816.522	0.065857	0.065857
4792.72	824.565	0.0667249	0.0667249
4792.82	832.397	0.0675517	0.0675517
4792.93	840.936	0.06842	0.06842
4793.04	849.26	0.0693091	0.0693091
4793.14	856.651	0.0701149	0.0701149
4793.25	864.748	0.0710038	0.0710038
4793.36	874.471	0.0718721	0.0718721
4793.47	882.518	0.0727404	0.0727404
4793.57	889.784	0.0735463	0.0735463
4793.68	897.944	0.0744561	0.0744561
4793.79	905.35	0.0753449	0.0753449
4793.89	912.616	0.0761717	0.0761717
4794	920.221	0.0770191	0.0770191
4794.11	928.053	0.0779079	0.0779079
4794.22	935.643	0.0788382	0.0788382
4794.32	941.873	0.079603	0.079603
4794.43	949.463	0.0805124	0.0805124
4794.54	956.924	0.0813597	0.0813597
4794.64	963.139	0.082166	0.082166
4794.75	970.69	0.0830549	0.0830549
4794.86	977.78	0.0839437	0.0839437
4794.97	984.041	0.0848325	0.0848325
4795.07	990.452	0.0856389	0.0856389
4795.18	997.338	0.0865072	0.0865072
4795.29	1003.88	0.0874165	0.0874165
4795.39	1009.87	0.0882019	0.0882019
4795.5	1016.2	0.0890702	0.0890702
4795.61	1021.93	0.0899795	0.0899795
4795.72	1028.08	0.0908478	0.0908478
4795.82	1033.86	0.0916332	0.0916332
4795.93	1039.98	0.092522	0.092522
4796.04	1045.25	0.0934108	0.0934108
4796.14	1050.73	0.0941966	0.0941966
4796.25	1055.99	0.095106	0.095106
4796.36	1061.03	0.0959743	0.0959743
4796.47	1065.5	0.0968631	0.0968631
4796.57	1069.98	0.0976485	0.0976485
4796.68	1074.14	0.0985373	0.0985373
4796.79	1078.83	0.0994056	0.0994056
4796.89	1082.62	0.100232	0.100232
4797	1086.19	0.10108	0.10108
4797.11	1090.28	0.101969	0.101969
4797.22	1093.99	0.102858	0.102858
4797.32	1097.14	0.103664	0.103664
4797.43	1100.41	0.104532	0.104532
4797.54	1103.41	0.105421	0.105421
4797.64	1106.22	0.106227	0.106227
4797.75	1109.86	0.107115	0.107115
4797.86	1113.35	0.107984	0.107984
4797.96	1116.26	0.10879	0.10879
4798.07	1119.59	0.109658	0.109658
4798.18	1122.82	0.110526	0.110526
4798.29	1125.78	0.111436	0.111436
4798.39	1128.72	0.112201	0.112201
4798.5	1132.29	0.11311	0.11311
4798.61	1135.8	0.113999	0.113999
4798.71	1138.65	0.114784	0.114784
4798.82	1141.55	0.115673	0.115673
4798.93	1144.45	0.116562	0.116562
4799.04	1148.11	0.11743	0.11743
4799.14	1151.16	0.118216	0.118216
4799.25	1154.06	0.119084	0.119084
4799.36	1157.12	0.119993	0.119993
4799.46	1160.18	0.120779	0.120779
4799.57	1163.13	0.121647	0.121647
4799.68	1166.19	0.122557	0.122557
4799.79	1169.41	0.123404	0.123404
4799.89	1172.8	0.124211	0.124211
4800	1176.05	0.12512	0.12512
4800.11	1178.85	0.125967	0.125967
4800.21	1181.91	0.126774	0.126774
4800.32	1184.75	0.127662	0.127662
4800.43	1187.86	0.128551	0.128551
4800.54	1191.39	0.12942	0.12942
4800.64	1194.61	0.130205	0.130205
4800.75	1198.2	0.131094	0.131094
4800.86	1201.34	0.131962	0.131962
4800.96	1204.1	0.132727	0.132727
4801.07	1207.13	0.133636	0.133636
4801.18	1210.46	0.134546	0.134546
4801.29	1214.27	0.135414	0.135414
4801.39	1216.95	0.136199	0.136199
4801.5	1220.24	0.137068	0.137068
4801.61	1223.2	0.137936	0.137936
4801.71	1225.69	0.138762	0.138762
4801.82	1228.68	0.13961	0.13961
4801.93	1232.13	0.140499	0.140499
4802.04	1234.9	0.141367	0.141367
4802.14	1237.62	0.142173	0.142173
4802.25	1241.16	0.143062	0.143062
4802.35	1243.98	0.143848	0.143848
4802.46	1246.74	0.144737	0.144737
4802.57	1249.99	0.145605	0.145605
4802.68	1253.14	0.146493	0.146493
4802.78	1256.1	0.1473	0.1473
4802.89	1259.09	0.148147	0.148147
4803	1261.94	0.149036	0.149036
4803.1	1264.49	0.149822	0.149822
4803.21	1267.38	0.150711	0.150711
4803.32	1270.74	0.151578	0.151578
4803.43	1273.95	0.152467	0.152467
4803.53	1277.29	0.153253	0.153253
4803.64	1280.62	0.154142	0.154142
4803.75	1283.8	0.155031	0.155031
4803.85	1285.7	0.155816	0.155816
4803.96	1289.12	0.156705	0.156705
4804.07	1292.44	0.157573	0.157573
4804.18	1295.72	0.1584	0.1584
4804.28	1299.5	0.159206	0.159206
4804.39	1302.07	0.160074	0.160074
4804.5	1303.28	0.160963	0.160963
4804.6	1304.98	0.161769	0.161769
4804.71	1308.29	0.162658	0.162658
4804.82	1312.82	0.163526	0.163526
4804.93	1317.24	0.164394	0.164394
4805.03	1320.46	0.165201	0.165201
4805.14	1323.4	0.166048	0.166048
4805.25	1325.1	0.166958	0.166958
4805.35	1325.66	0.167743	0.167743
4805.46	1326.4	0.168632	0.168632
4805.57	1329.92	0.1695	0.1695
4805.68	1336.07	0.170409	0.170409
4805.78	1341.05	0.171174	0.171174
4805.89	1344.7	0.172084	0.172084
4806	1347.66	0.172952	0.172952
4806.1	1350.84	0.173738	0.173738
4806.21	1353.92	0.174627	0.174627
4806.32	1354.47	0.175474	0.175474
4806.43	1351.17	0.176384	0.176384
4806.53	1348.84	0.177169	0.177169
4806.64	1353.36	0.178037	0.178037
4806.75	1360.68	0.178905	0.178905
4806.85	1365.81	0.179732	0.179732
4806.96	1370.7	0.1806	0.1806
4807.07	1374.67	0.18151	0.18151
4807.18	1378.98	0.182358	0.182358
4807.28	1383.33	0.183184	0.183184
4807.39	1385.41	0.184032	0.184032
4807.5	1385.93	0.1849	0.1849
4807.6	1384.85	0.185706	0.185706
4807.71	1382.37	0.186595	0.186595
4807.82	1383.25	0.187442	0.187442
4807.92	1387.5	0.188249	0.188249
4808.03	1393.68	0.189137	0.189137
4808.14	1399.21	0.190026	0.190026
4808.25	1403.1	0.190895	0.190895
4808.35	1406.29	0.191721	0.191721
4808.46	1410.31	0.192569	0.192569
4808.57	1414.34	0.193458	0.193458
4808.67	1416.78	0.194243	0.194243
4808.78	1418.95	0.195132	0.195132
4808.89	1418.69	0.196	0.196
4809	1412.86	0.196889	0.196889
4809.1	1412.06	0.197695	0.197695
4809.21	1417.95	0.198584	0.198584
4809.32	1424.66	0.199452	0.199452
4809.42	1429.1	0.200258	0.200258
4809.53	1434.24	0.201147	0.201147
4809.64	1438.12	0.202036	0.202036
4809.75	1442.59	0.202904	0.202904
4809.85	1446.63	0.203731	0.203731
4809.96	1448.3	0.204558	0.204558
4810.07	1448.71	0.205446	0.205446
4810.17	1446.52	0.206315	0.206315
4810.28	1442.5	0.207162	0.207162
4810.39	1442.9	0.208051	0.208051
4810.5	1448.11	0.208899	0.208899
4810.6	1453.88	0.209705	0.209705
4810.71	1459.09	0.210573	0.210573
4810.82	1463.26	0.211441	0.211441
4810.92	1466.28	0.212268	0.212268
4811.03	1469.23	0.213136	0.213136
4811.14	1473.03	0.214004	0.214004
4811.25	1476.72	0.214893	0.214893
4811.35	1479.25	0.215699	0.215699
4811.46	1482.14	0.216588	0.216588
4811.57	1481.14	0.217477	0.217477
4811.67	1473.05	0.218304	0.218304
4811.78	1471.95	0.219172	0.219172
4811.89	1479.26	0.22004	0.22004
4812	1486.7	0.22095	0.22095
4812.1	1490.4	0.221735	0.221735
4812.21	1495.27	0.222603	0.222603
4812.32	1499.86	0.223471	0.223471
4812.42	1504.44	0.224319	0.224319
4812.53	1507.45	0.225187	0.225187
4812.64	1509.98	0.226035	0.226035
4812.74	1510.82	0.226862	0.226862
4812.85	1508.5	0.22773	0.22773
4812.96	1505.62	0.228619	0.228619
4813.07	1503.91	0.229508	0.229508
4813.17	1508.87	0.230313	0.230313
4813.28	1515.9	0.231202	0.231202
4813.39	1521.01	0.232071	0.232071
4813.49	1525.02	0.232856	0.232856
4813.6	1529.11	0.233724	0.233724
4813.71	1533.27	0.234655	0.234655
4813.82	1536.69	0.235502	0.235502
4813.92	1540.04	0.236329	0.236329
4814.03	1542.4	0.237218	0.237218
4814.14	1545.94	0.238086	0.238086
4814.24	1546.01	0.238933	0.238933
4814.35	1536.63	0.239801	0.239801
4814.46	1535.04	0.24067	0.24067
4814.57	1542.19	0.241517	0.241517
4814.67	1548.65	0.242323	0.242323
4814.78	1552.17	0.243233	0.243233
4814.89	1557.04	0.244142	0.244142
4814.99	1561.32	0.244948	0.244948
4815.1	1567.08	0.245817	0.245817
4815.21	1570.09	0.246726	0.246726
4815.32	1571.72	0.247615	0.247615
4815.42	1572.33	0.2484	0.2484
4815.53	1570.8	0.249269	0.249269
4815.64	1565	0.250178	0.250178
4815.74	1565.97	0.250964	0.250964
4815.85	1572.58	0.251832	0.251832
4815.96	1578.82	0.252721	0.252721
4816.07	1582.96	0.25361	0.25361
4816.17	1586.37	0.254395	0.254395
4816.28	1591.15	0.255284	0.255284
4816.39	1595.36	0.256173	0.256173
4816.49	1599.04	0.256979	0.256979
4816.6	1601.67	0.257868	0.257868
4816.71	1604.3	0.258777	0.258777
4816.82	1606.49	0.259625	0.259625
4816.92	1602.56	0.260431	0.260431
4817.03	1594.08	0.261299	0.261299
4817.14	1597.72	0.262188	0.262188
4817.24	1605.13	0.262994	0.262994
4817.35	1609.7	0.263903	0.263903
4817.46	1613.28	0.264771	0.264771
4817.56	1621.19	0.265578	0.265578
4817.67	1624.82	0.266446	0.266446
4817.78	1626.19	0.267314	0.267314
4817.88	1632.03	0.26812	0.26812
4817.99	1633.1	0.268989	0.268989
4818.1	1630.66	0.269898	0.269898
4818.21	1631.47	0.270766	0.270766
4818.31	1625.41	0.271552	0.271552
4818.42	1624.13	0.27244	0.27244
4818.53	1631.21	0.273329	0.273329
4818.63	1637.2	0.274156	0.274156
4818.74	1640.05	0.275024	0.275024
4818.85	1645.26	0.275892	0.275892
4818.96	1649.05	0.276781	0.276781
4819.06	1653.63	0.277588	0.277588
4819.17	1658.1	0.278456	0.278456
4819.28	1660.5	0.279324	0.279324
4819.38	1661.7	0.28011	0.28011
4819.49	1664.36	0.281019	0.281019
4819.6	1668.71	0.281908	0.281908
4819.71	1664.19	0.282796	0.282796
4819.81	1653.4	0.283582	0.283582
4819.92	1656.83	0.284471	0.284471
4820.03	1663.18	0.285318	0.285318
4820.13	1669.06	0.286145	0.286145
4820.24	1670.89	0.287014	0.287014
4820.35	1678.65	0.287923	0.287923
4820.46	1682.8	0.288771	0.288771
4820.56	1684.75	0.289577	0.289577
4820.67	1689.3	0.290465	0.290465
4820.78	1691.75	0.291313	0.291313
4820.88	1689.15	0.29214	0.29214
4820.99	1690.05	0.293008	0.293008
4821.1	1686.09	0.293897	0.293897
4821.21	1683.05	0.294744	0.294744
4821.31	1689	0.295571	0.295571
4821.42	1694.45	0.296481	0.296481
4821.53	1697.2	0.297349	0.297349
4821.63	1703.54	0.298114	0.298114
4821.74	1708.23	0.299002	0.299002
4821.85	1710.07	0.299871	0.299871
4821.96	1716.52	0.30076	0.30076
4822.06	1719.95	0.301566	0.301566
4822.17	1717.72	0.302434	0.302434
4822.28	1720.89	0.303344	0.303344
4822.38	1716.9	0.304108	0.304108
4822.49	1713.07	0.304976	0.304976
4822.6	1718.97	0.305865	0.305865
4822.7	1720.93	0.306671	0.306671
4822.81	1725.68	0.30756	0.30756
4822.92	1733.24	0.308429	0.308429
4823.03	1737.57	0.309276	0.309276
4823.13	1737.93	0.310082	0.310082
4823.24	1743.9	0.310971	0.310971
4823.35	1743.65	0.31186	0.31186
4823.45	1741.64	0.312645	0.312645
4823.56	1737.71	0.313534	0.313534
4823.67	1732.16	0.314402	0.314402
4823.78	1739.43	0.315291	0.315291
4823.88	1745.02	0.316097	0.316097
4823.99	1748.25	0.316965	0.316965
4824.1	1752.88	0.317834	0.317834
4824.2	1758.7	0.318619	0.318619
4824.31	1760.83	0.319508	0.319508
4824.42	1767.51	0.320397	0.320397
4824.53	1770.21	0.321265	0.321265
4824.63	1767.39	0.322092	0.322092
4824.74	1775.33	0.322981	0.322981
4824.85	1786.12	0.323807	0.323807
4824.95	1782.71	0.324614	0.324614
4825.06	1774.64	0.325482	0.325482
4825.17	1770.53	0.32637	0.32637
4825.28	1766.45	0.327218	0.327218
4825.38	1765.2	0.328004	0.328004
4825.49	1770.94	0.328913	0.328913
4825.6	1778.97	0.329781	0.329781
4825.7	1781.02	0.330588	0.330588
4825.81	1788.53	0.331455	0.331455
4825.92	1796.67	0.332324	0.332324
4826.03	1791.44	0.333213	0.333213
4826.13	1799.13	0.333998	0.333998
4826.24	1814.2	0.334887	0.334887
4826.35	1808.05	0.335755	0.335755
4826.45	1803.23	0.33654	0.33654
4826.56	1816.71	0.337409	0.337409
4826.67	1805.32	0.338298	0.338298
4826.78	1805.49	0.339166	0.339166
4826.88	1802.65	0.340013	0.340013
4826.99	1806.85	0.340861	0.340861
4827.1	1813.74	0.34175	0.34175
4827.2	1814.38	0.342535	0.342535
4827.31	1820.78	0.343403	0.343403
4827.42	1827.67	0.344272	0.344272
4827.52	1826.69	0.345098	0.345098
4827.63	1832.64	0.345967	0.345967
4827.74	1841.36	0.346835	0.346835
4827.85	1836.52	0.347723	0.347723
4827.95	1838.82	0.34853	0.34853
4828.06	1835.17	0.349398	0.349398
4828.17	1830.42	0.350266	0.350266
4828.27	1834.16	0.351072	0.351072
4828.38	1837.53	0.351961	0.351961
4828.49	1844.58	0.352829	0.352829
4828.6	1850.2	0.353718	0.353718
4828.7	1851.36	0.354503	0.354503
4828.81	1859.01	0.355392	0.355392
4828.92	1865.73	0.356281	0.356281
4829.02	1860.19	0.357066	0.357066
4829.13	1864.5	0.357935	0.357935
4829.24	1854.75	0.358824	0.358824
4829.35	1848.57	0.359712	0.359712
4829.45	1857.38	0.360498	0.360498
4829.56	1862.74	0.361387	0.361387
4829.67	1862.67	0.362255	0.362255
4829.77	1874.14	0.363041	0.363041
4829.88	1876.87	0.363909	0.363909
4829.99	1874.95	0.364818	0.364818
4830.1	1890.67	0.365686	0.365686
4830.2	1896.95	0.366472	0.366472
4830.31	1879.66	0.367381	0.367381
4830.42	1896.23	0.36825	0.36825
4830.52	1903.87	0.369056	0.369056
4830.63	1886.96	0.369965	0.369965
4830.74	1885.89	0.370813	0.370813
4830.85	1880.4	0.371722	0.371722
4830.95	1882.52	0.372508	0.372508
4831.06	1885.01	0.373355	0.373355
4831.17	1896.71	0.374265	0.374265
4831.27	1899.06	0.375029	0.375029
4831.38	1899.16	0.375939	0.375939
4831.49	1916.03	0.376849	0.376849
4831.6	1914.89	0.377737	0.377737
4831.7	1906.29	0.378502	0.378502
4831.81	1924.52	0.379391	0.379391
4831.92	1937.7	0.380259	0.380259
4832.02	1916.79	0.381066	0.381066
4832.13	1920.46	0.381934	0.381934
4832.24	1911.62	0.382802	0.382802
4832.35	1914.06	0.383691	0.383691
4832.45	1921.54	0.384497	0.384497
4832.56	1921.76	0.385386	0.385386
4832.66	1931.02	0.386192	0.386192
4832.77	1936.63	0.387101	0.387101
4832.88	1933.61	0.387949	0.387949
4832.99	1949.85	0.388858	0.388858
4833.09	1948.9	0.389644	0.389644
4833.2	1943.72	0.390512	0.390512
4833.31	1955.3	0.391401	0.391401
4833.41	1941.51	0.392186	0.392186
4833.52	1938.88	0.393075	0.393075
4833.63	1941.39	0.393985	0.393985
4833.74	1945.74	0.394853	0.394853
4833.84	1951	0.395659	0.395659
4833.95	1955.16	0.396548	0.396548
4834.06	1961.57	0.397416	0.397416
4834.16	1970.02	0.398222	0.398222
4834.27	1964.6	0.399111	0.399111
4834.38	1971.56	0.4	0.4
4834.49	1982.31	0.400868	0.400868
4834.59	1967.31	0.401654	0.401654
4834.7	1962.72	0.402543	0.402543
4834.81	1960.13	0.403431	0.403431
4834.91	1970.86	0.404237	0.404237
4835.02	1969.35	0.405126	0.405126
4835.13	1977.37	0.405994	0.405994
4835.24	1988.98	0.406883	0.406883
4835.34	1980.12	0.40771	0.40771
4835.45	1993.08	0.408599	0.408599
4835.56	2007.65	0.409488	0.409488
4835.66	1987.29	0.410273	0.410273
4835.77	1999.91	0.411141	0.411141
4835.88	2017.27	0.41201	0.41201
4835.99	1995.42	0.412919	0.412919
4836.09	1995.05	0.413725	0.413725
4836.2	1990.61	0.414635	0.414635
4836.31	1992.14	0.415503	0.415503
4836.41	1994.74	0.416309	0.416309
4836.52	1998.58	0.417198	0.417198
4836.63	2016.62	0.418066	0.418066
4836.74	2008.58	0.418955	0.418955
4836.84	2011.47	0.419761	0.419761
4836.95	2031.16	0.42063	0.42063
4837.06	2025.42	0.421539	0.421539
4837.16	2018.37	0.422324	0.422324
4837.27	2037.68	0.423213	0.423213
4837.38	2039.69	0.424102	0.424102
4837.48	2027.36	0.424888	0.424888
4837.59	2024.4	0.425777	0.425777
4837.7	2023.31	0.426665	0.426665
4837.81	2023.17	0.427533	0.427533
4837.91	2028.85	0.42834	0.42834
4838.02	2031.6	0.429228	0.429228
4838.13	2040.22	0.430097	0.430097
4838.23	2047.1	0.430903	0.430903
4838.34	2042.4	0.431791	0.431791
4838.45	2056.65	0.43268	0.43268
4838.56	2053.9	0.433569	0.433569
4838.66	2052.11	0.434355	0.434355
4838.77	2071.63	0.435244	0.435244
4838.88	2060.74	0.436133	0.436133
4838.98	2066.79	0.436918	0.436918
4839.09	2067.27	0.437827	0.437827
4839.2	2048.53	0.438696	0.438696
4839.31	2050.78	0.439543	0.439543
4839.41	2052.26	0.44037	0.44037
4839.52	2060.86	0.441279	0.441279
4839.63	2070.03	0.442127	0.442127
4839.73	2062.62	0.442933	0.442933
4839.84	2077.71	0.443822	0.443822
4839.95	2090.01	0.44469	0.44469
4840.06	2073.34	0.445579	0.445579
4840.16	2090.02	0.446385	0.446385
4840.27	2097.27	0.447253	0.447253
4840.38	2089.79	0.448121	0.448121
4840.48	2103	0.448928	0.448928
4840.59	2086.78	0.449817	0.449817
4840.7	2082.92	0.450705	0.450705
4840.81	2085.72	0.451574	0.451574
4840.91	2091.19	0.45238	0.45238
4841.02	2091.76	0.453268	0.453268
4841.13	2107.86	0.454157	0.454157
4841.23	2107.61	0.454943	0.454943
4841.34	2102.03	0.455832	0.455832
4841.45	2121.09	0.4567	0.4567
4841.56	2122.04	0.457589	0.457589
4841.66	2113.02	0.458374	0.458374
4841.77	2121.29	0.459242	0.459242
4841.88	2109.21	0.460131	0.460131
4841.98	2115.05	0.460937	0.460937
4842.09	2110.58	0.461826	0.461826
4842.2	2116.55	0.462694	0.462694
4842.31	2123.95	0.463563	0.463563
4842.41	2119.55	0.464369	0.464369
4842.52	2137.08	0.465237	0.465237
4842.63	2144.9	0.466105	0.466105
4842.73	2131.7	0.466932	0.466932
4842.84	2146.1	0.4678	0.4678
4842.95	2148.13	0.468668	0.468668
4843.05	2142.98	0.469495	0.469495
4843.16	2154.09	0.470363	0.470363
4843.27	2147.07	0.471231	0.471231
4843.38	2156.82	0.472141	0.472141
4843.48	2160.75	0.472926	0.472926
4843.59	2126.67	0.473795	0.473795
4843.7	2138.73	0.474683	0.474683
4843.8	2133.63	0.475469	0.475469
4843.91	2145.26	0.476358	0.476358
4844.02	2167.07	0.477226	0.477226
4844.13	2148.8	0.478094	0.478094
4844.23	2155.92	0.4789	0.4789
4844.34	2178.15	0.479789	0.479789
4844.45	2161.15	0.480657	0.480657
4844.55	2169.75	0.481464	0.481464
4844.66	2184.6	0.482331	0.482331
4844.77	2173.33	0.483241	0.483241
4844.88	2188.91	0.484089	0.484089
4844.98	2183.65	0.484895	0.484895
4845.09	2181.92	0.485763	0.485763
4845.2	2175.95	0.486631	0.486631
4845.3	2183.12	0.487437	0.487437
4845.41	2187.47	0.488305	0.488305
4845.52	2185.37	0.489194	0.489194
4845.63	2205.02	0.490083	0.490083
4845.73	2198.69	0.490869	0.490869
4845.84	2197.87	0.491758	0.491758
4845.95	2216.59	0.492605	0.492605
4846.05	2204.55	0.493432	0.493432
4846.16	2203.9	0.4943	0.4943
4846.27	2199.44	0.495189	0.495189
4846.38	2198.06	0.496036	0.496036
4846.48	2201.49	0.496842	0.496842
4846.59	2197.08	0.49769	0.49769
4846.7	2213.2	0.498558	0.498558
4846.8	2225.85	0.499385	0.499385
4846.91	2206.91	0.500253	0.500253
4847.02	2226.11	0.501142	0.501142
4847.13	2241.47	0.50199	0.50199
4847.23	2225.44	0.502816	0.502816
4847.34	2234.21	0.503664	0.503664
4847.44	2237.75	0.504429	0.504429
4847.55	2231.24	0.505359	0.505359
4847.66	2252.67	0.506207	0.506207
4847.77	2261.16	0.507095	0.507095
4847.87	2228.37	0.507901	0.507901
4847.98	2226.28	0.50877	0.50877
4848.09	2228.45	0.509658	0.509658
4848.19	2229.84	0.510465	0.510465
4848.3	2235.22	0.511333	0.511333
4848.41	2242.64	0.512221	0.512221
4848.52	2239.44	0.51309	0.51309
4848.62	2256.37	0.513875	0.513875
4848.73	2257.72	0.514764	0.514764
4848.84	2252.06	0.515653	0.515653
4848.94	2270	0.516438	0.516438
4849.05	2269.4	0.517327	0.517327
4849.16	2260.01	0.518195	0.518195
4849.27	2281.13	0.519063	0.519063
4849.37	2275.76	0.51987	0.51987
4849.48	2268.07	0.520759	0.520759
4849.59	2270.36	0.521647	0.521647
4849.69	2264.13	0.522433	0.522433
4849.8	2269.9	0.523322	0.523322
4849.91	2270.14	0.524169	0.524169
4850.02	2281.58	0.525058	0.525058
4850.12	2273.56	0.525864	0.525864
4850.23	2289.4	0.526753	0.526753
4850.34	2290.67	0.527621	0.527621
4850.44	2290.82	0.528448	0.528448
4850.55	2304.95	0.529295	0.529295
4850.66	2291.3	0.530184	0.530184
4850.77	2302.47	0.531053	0.531053
4850.87	2292.49	0.531859	0.531859
4850.98	2299.62	0.532727	0.532727
4851.09	2291.94	0.533616	0.533616
4851.19	2298.76	0.534401	0.534401
4851.3	2312.4	0.53529	0.53529
4851.41	2298	0.536158	0.536158
4851.52	2319.23	0.537047	0.537047
4851.62	2329	0.537853	0.537853
4851.73	2316.13	0.538763	0.538763
4851.84	2329.85	0.539631	0.539631
4851.94	2324.07	0.540437	0.540437
4852.05	2313.16	0.541326	0.541326
4852.16	2308.25	0.542194	0.542194
4852.27	2321.87	0.543083	0.543083
4852.37	2314.42	0.543868	0.543868
4852.48	2325.64	0.544737	0.544737
4852.59	2343.25	0.545646	0.545646
4852.69	2325.55	0.546431	0.546431
4852.8	2339.5	0.54732	0.54732
4852.91	2354.66	0.548189	0.548189
4853.01	2331.37	0.548995	0.548995
4853.12	2347.46	0.549863	0.549863
4853.23	2365.72	0.550731	0.550731
4853.34	2344.27	0.55162	0.55162
4853.44	2353.64	0.552426	0.552426
4853.55	2341.98	0.553315	0.553315
4853.66	2342.84	0.554162	0.554162
4853.76	2339.36	0.554989	0.554989
4853.87	2351.2	0.555858	0.555858
4853.98	2345.63	0.556746	0.556746
4854.09	2366.23	0.557656	0.557656
4854.19	2377.66	0.558442	0.558442
4854.3	2353.77	0.55933	0.55933
4854.41	2374.79	0.560219	0.560219
4854.51	2377.86	0.561005	0.561005
4854.62	2369.95	0.561873	0.561873
4854.73	2391.61	0.562762	0.562762
4854.84	2381.04	0.563651	0.563651
4854.94	2385.8	0.564456	0.564456
4855.05	2374.02	0.565345	0.565345
4855.16	2369.81	0.566234	0.566234
4855.26	2371.31	0.56702	0.56702
4855.37	2377.7	0.567909	0.567909
4855.48	2382.39	0.568777	0.568777
4855.59	2383.06	0.569686	0.569686
4855.69	2401.3	0.570451	0.570451
4855.8	2391.88	0.57134	0.57134
4855.91	2401.08	0.572229	0.572229
4856.01	2408.75	0.573035	0.573035
4856.12	2393.55	0.573924	0.573924
4856.23	2409.27	0.574792	0.574792
4856.34	2425.85	0.575681	0.575681
4856.44	2408.02	0.576487	0.576487
4856.55	2422	0.577397	0.577397
4856.66	2418.89	0.578264	0.578264
4856.76	2402.22	0.57905	0.57905
4856.87	2399.76	0.579939	0.579939
4856.98	2405.35	0.580828	0.580828
4857.09	2405.47	0.581696	0.581696
4857.19	2424.62	0.582523	0.582523
4857.3	2416.59	0.583432	0.583432
4857.41	2419.98	0.5843	0.5843
4857.51	2440.53	0.585107	0.585107
4857.62	2432.05	0.585995	0.585995
4857.73	2433.31	0.586884	0.586884
4857.83	2447.99	0.587691	0.587691
4857.94	2437.01	0.588559	0.588559
4858.05	2452.85	0.589427	0.589427
4858.16	2465.62	0.590316	0.590316
4858.26	2441.66	0.591122	0.591122
4858.37	2461.2	0.59199	0.59199
4858.48	2445.91	0.5929	0.5929
4858.58	2453.17	0.593685	0.593685
4858.69	2439.08	0.594574	0.594574
4858.8	2439.02	0.595463	0.595463
4858.91	2443.63	0.596352	0.596352
4859.01	2446.2	0.597137	0.597137
4859.12	2468.36	0.598026	0.598026
4859.23	2453.8	0.598894	0.598894
4859.33	2461.81	0.599679	0.599679
4859.44	2481.49	0.600589	0.600589
4859.55	2466.59	0.601478	0.601478
4859.66	2478.38	0.602367	0.602367
4859.76	2483.45	0.603194	0.603194
4859.87	2470.16	0.604062	0.604062
4859.98	2493.91	0.60493	0.60493
4860.08	2507.96	0.605736	0.605736
4860.19	2478.35	0.606604	0.606604
4860.3	2498.77	0.607493	0.607493
4860.41	2483.93	0.608361	0.608361
4860.51	2484.43	0.609147	0.609147
4860.62	2475.62	0.610035	0.610035
4860.73	2490.48	0.610945	0.610945
4860.83	2480.47	0.611751	0.611751
4860.94	2493.44	0.612619	0.612619
4861.05	2513.69	0.613508	0.613508
4861.16	2487.41	0.614397	0.614397
4861.26	2505.21	0.615224	0.615224
4861.37	2519.89	0.616072	0.616072
4861.48	2500.68	0.61694	0.61694
4861.58	2519.18	0.617746	0.617746
4861.69	2530.01	0.618614	0.618614
4861.8	2514.96	0.619482	0.619482
4861.91	2525.46	0.620392	0.620392
4862.01	2516.23	0.621198	0.621198
4862.12	2518.23	0.622066	0.622066
4862.23	2517.74	0.622955	0.622955
4862.33	2532.92	0.623761	0.623761
4862.44	2515.45	0.624629	0.624629
4862.55	2536.7	0.625518	0.625518
4862.65	2547.09	0.626304	0.626304
4862.76	2530.48	0.627192	0.627192
4862.87	2550.15	0.62804	0.62804
4862.97	2552.42	0.628867	0.628867
4863.08	2541.6	0.629735	0.629735
4863.19	2542.69	0.630603	0.630603
4863.3	2542.81	0.631492	0.631492
4863.4	2542.63	0.632298	0.632298
4863.51	2539.73	0.633166	0.633166
4863.62	2557.32	0.634035	0.634035
4863.72	2544.25	0.634861	0.634861
4863.83	2558.18	0.63575	0.63575
4863.94	2576.1	0.636618	0.636618
4864.05	2557.45	0.637466	0.637466
4864.15	2571.9	0.638272	0.638272
4864.26	2575.35	0.639161	0.639161
4864.37	2568.14	0.64005	0.64005
4864.47	2584.89	0.640835	0.640835
4864.58	2591.98	0.641724	0.641724
4864.69	2579.3	0.642592	0.642592
4864.8	2562.64	0.64346	0.64346
4864.9	2561.61	0.644266	0.644266
4865.01	2562.75	0.645135	0.645135
4865.12	2569.87	0.646044	0.646044
4865.22	2567.41	0.64683	0.64683
4865.33	2589.33	0.647698	0.647698
4865.44	2583.23	0.648587	0.648587
4865.55	2585.69	0.649455	0.649455
4865.65	2601.03	0.650261	0.650261
4865.76	2583.07	0.651129	0.651129
4865.87	2601.32	0.652039	0.652039
4865.97	2619.38	0.652804	0.652804
4866.08	2597.96	0.653672	0.653672
4866.19	2614.23	0.654561	0.654561
4866.3	2611.51	0.65545	0.65545
4866.4	2610.82	0.656214	0.656214
4866.51	2603.16	0.657124	0.657124
4866.62	2612.7	0.657971	0.657971
4866.72	2609.23	0.658798	0.658798
4866.83	2614.35	0.659666	0.659666
4866.94	2628.94	0.660555	0.660555
4867.05	2615.14	0.661423	0.661423
4867.15	2634.18	0.662209	0.662209
4867.26	2637.81	0.663098	0.663098
4867.37	2629.83	0.663966	0.663966
4867.47	2646.33	0.664772	0.664772
4867.58	2633.1	0.66564	0.66564
4867.69	2638.4	0.666488	0.666488
4867.79	2628.65	0.667273	0.667273
4867.9	2638.57	0.668141	0.668141
4868.01	2627.8	0.669071	0.669071
4868.12	2641.52	0.66994	0.66994
4868.22	2660.14	0.670725	0.670725
4868.33	2639.29	0.671614	0.671614
4868.44	2656.37	0.672482	0.672482
4868.54	2673.17	0.673267	0.673267
4868.65	2654.86	0.674136	0.674136
4868.76	2668.99	0.675025	0.675025
4868.87	2659.94	0.675893	0.675893
4868.97	2658.98	0.676699	0.676699
4869.08	2655.26	0.677567	0.677567
4869.19	2665.11	0.678476	0.678476
4869.29	2658.43	0.679262	0.679262
4869.4	2672.05	0.680151	0.680151
4869.51	2688.27	0.681019	0.681019
4869.62	2668.94	0.681908	0.681908
4869.72	2686.63	0.682694	0.682694
4869.83	2691.62	0.683561	0.683561
4869.94	2683.25	0.68443	0.68443
4870.04	2702.4	0.685257	0.685257
4870.15	2689.46	0.686125	0.686125
4870.26	2690.56	0.687014	0.687014
4870.37	2674.48	0.687903	0.687903
4870.47	2678.27	0.688688	0.688688
4870.58	2676.78	0.689577	0.689577
4870.69	2696.3	0.690445	0.690445
4870.79	2699.34	0.691251	0.691251
4870.9	2691.78	0.692099	0.692099
4871.01	2713.49	0.692988	0.692988
4871.12	2706.92	0.693856	0.693856
4871.22	2714.9	0.694662	0.694662
4871.33	2713.35	0.695551	0.695551
4871.44	2709.74	0.696419	0.696419
4871.54	2729.35	0.697246	0.697246
4871.65	2722.5	0.698093	0.698093
4871.76	2729.73	0.698982	0.698982
4871.87	2740.51	0.699871	0.699871
4871.97	2722.13	0.700677	0.700677
4872.08	2722.64	0.701545	0.701545
4872.19	2719.99	0.702413	0.702413
4872.29	2714.25	0.703219	0.703219
4872.4	2725.69	0.704088	0.704088
4872.51	2721.26	0.704956	0.704956
4872.61	2730.33	0.705762	0.705762
4872.72	2751.35	0.706651	0.706651
4872.83	2729.47	0.70754	0.70754
4872.94	2745.08	0.708429	0.708429
4873.04	2763.32	0.709235	0.709235
4873.15	2747.99	0.710123	0.710123
4873.26	2756.01	0.710992	0.710992
4873.36	2772.4	0.711798	0.711798
4873.47	2755.71	0.712645	0.712645
4873.58	2769.23	0.713534	0.713534
4873.69	2773.63	0.714423	0.714423
4873.79	2760.06	0.71525	0.71525
4873.9	2760.81	0.716097	0.716097
4874.01	2755.54	0.716986	0.716986
4874.11	2753.92	0.717792	0.717792
4874.22	2761.78	0.718681	0.718681
4874.33	2761.26	0.719549	0.719549
4874.44	2768.52	0.720397	0.720397
4874.54	2786.24	0.721224	0.721224
4874.65	2773.13	0.722112	0.722112
4874.76	2788.48	0.723001	0.723001
4874.86	2776.52	0.723766	0.723766
4874.97	2788.88	0.724676	0.724676
4875.08	2808.7	0.725565	0.725565
4875.19	2786.25	0.726454	0.726454
4875.29	2803.96	0.727239	0.727239
4875.4	2804.74	0.728128	0.728128
4875.51	2796.46	0.728996	0.728996
4875.61	2790.35	0.729802	0.729802
4875.72	2799.09	0.730691	0.730691
4875.83	2797.98	0.731559	0.731559
4875.94	2797.72	0.732469	0.732469
4876.04	2817.14	0.733234	0.733234
4876.15	2803.26	0.734122	0.734122
4876.26	2812.39	0.735032	0.735032
4876.36	2830.9	0.735838	0.735838
4876.47	2814.64	0.736706	0.736706
4876.58	2828	0.737595	0.737595
4876.69	2831.09	0.738463	0.738463
4876.79	2827.66	0.739249	0.739249
4876.9	2849.34	0.740158	0.740158
4877.01	2838.5	0.741047	0.741047
4877.11	2832.99	0.741812	0.741812
4877.22	2836.36	0.742721	0.742721
4877.33	2831.44	0.74361	0.74361
4877.44	2823.26	0.744499	0.744499
4877.54	2829.24	0.745284	0.745284
4877.65	2819.93	0.746173	0.746173
4877.75	2839.65	0.747	0.747
4877.86	2845.68	0.747868	0.747868
4877.97	2838.76	0.748757	0.748757
4878.08	2859.48	0.749626	0.749626
4878.18	2847.89	0.750452	0.750452
4878.29	2854.9	0.75132	0.75132
4878.4	2879.07	0.75223	0.75223
4878.5	2859.82	0.753036	0.753036
4878.61	2869.37	0.753904	0.753904
4878.72	2877.52	0.754793	0.754793
4878.83	2871	0.755682	0.755682
4878.93	2878.72	0.756488	0.756488
4879.04	2868.08	0.757356	0.757356
4879.15	2879.18	0.758245	0.758245
4879.25	2869.21	0.759051	0.759051
4879.36	2889.69	0.759961	0.759961
4879.47	2881.74	0.760829	0.760829
4879.58	2888.37	0.761697	0.761697
4879.68	2904.95	0.762483	0.762483
4879.79	2890.01	0.763392	0.763392
4879.9	2904.64	0.76426	0.76426
4880	2907.04	0.765066	0.765066
4880.11	2899.2	0.765935	0.765935
4880.22	2916.8	0.766823	0.766823
4880.33	2892.85	0.767733	0.767733
4880.43	2887.6	0.768498	0.768498
4880.54	2887.43	0.769386	0.769386
4880.65	2892.07	0.770275	0.770275
4880.75	2892.55	0.771061	0.771061
4880.86	2917.53	0.77195	0.77195
4880.97	2913.11	0.772859	0.772859
4881.08	2907.48	0.773728	0.773728
4881.18	2927.71	0.774533	0.774533
4881.29	2913.41	0.775423	0.775423
4881.4	2926.08	0.776291	0.776291
4881.5	2941.51	0.777076	0.777076
4881.61	2929.2	0.777965	0.777965
4881.72	2945.29	0.778854	0.778854
4881.83	2934.03	0.779743	0.779743
4881.93	2944.82	0.780549	0.780549
4882.04	2928.68	0.781438	0.781438
4882.15	2942.12	0.782285	0.782285
4882.25	2930	0.783112	0.783112
4882.36	2946.83	0.784001	0.784001
4882.47	2952.28	0.784849	0.784849
4882.57	2943.36	0.785634	0.785634
4882.68	2964.95	0.786523	0.786523
4882.79	2957.95	0.787432	0.787432
4882.9	2961.92	0.7883	0.7883
4883	2979.05	0.789107	0.789107
4883.11	2963	0.789996	0.789996
4883.22	2976.55	0.790863	0.790863
4883.32	2963.87	0.79167	0.79167
4883.43	2963.91	0.792559	0.792559
4883.54	2950.64	0.793406	0.793406
4883.65	2967.36	0.794316	0.794316
4883.75	2952.75	0.795101	0.795101
4883.86	2975.52	0.79599	0.79599
4883.97	2986.74	0.796858	0.796858
4884.07	2967.01	0.797685	0.797685
4884.18	2988.8	0.798532	0.798532
4884.29	2991.81	0.799421	0.799421
4884.4	2983.64	0.80029	0.80029
4884.5	3004.28	0.801095	0.801095
4884.61	3003.85	0.801985	0.801985
4884.72	3000.9	0.802873	0.802873
4884.82	3013.56	0.803659	0.803659
4884.93	2999.25	0.804548	0.804548
4885.04	3007.02	0.805416	0.805416
4885.15	2994.84	0.806284	0.806284
4885.25	3002.78	0.80709	0.80709
4885.36	2998.36	0.807958	0.807958
4885.47	3021.43	0.808847	0.808847
4885.57	3013.2	0.809633	0.809633
4885.68	3014.18	0.810521	0.810521
4885.79	3036.18	0.811431	0.811431
4885.9	3021.39	0.812279	0.812279
4886	3030.34	0.813084	0.813084
4886.11	3042.91	0.813953	0.813953
4886.22	3024.35	0.814842	0.814842
4886.32	3032.24	0.815627	0.815627
4886.43	3018.94	0.816516	0.816516
4886.54	3030.59	0.817364	0.817364
4886.65	3017.65	0.818273	0.818273
4886.75	3038.28	0.819038	0.819038
4886.86	3043.99	0.819947	0.819947
4886.97	3033.37	0.820816	0.820816
4887.07	3054.13	0.821643	0.821643
4887.18	3052.19	0.82249	0.82249
4887.29	3058.08	0.823379	0.823379
4887.4	3067.6	0.824226	0.824226
4887.5	3048.8	0.825032	0.825032
4887.61	3066.23	0.825921	0.825921
4887.72	3066.47	0.826789	0.826789
4887.82	3063.99	0.827575	0.827575
4887.93	3082.49	0.828484	0.828484
4888.04	3070.31	0.829353	0.829353
4888.14	3073.53	0.830158	0.830158
4888.25	3058.37	0.831027	0.831027
4888.36	3060.47	0.831916	0.831916
4888.47	3066.21	0.832784	0.832784
4888.57	3066.92	0.83359	0.83359
4888.68	3068.54	0.834437	0.834437
4888.79	3089.87	0.835306	0.835306
4888.89	3082.25	0.836091	0.836091
4889	3082.52	0.83698	0.83698
4889.11	3103	0.837848	0.837848
4889.22	3084.74	0.838717	0.838717
4889.32	3100.02	0.839522	0.839522
4889.43	3115.53	0.840411	0.840411
4889.54	3096.49	0.84128	0.84128
4889.64	3112.95	0.842086	0.842086
4889.75	3121.24	0.842975	0.842975
4889.86	3108.29	0.843822	0.843822
4889.97	3109.68	0.84469	0.84469
4890.07	3104.23	0.845496	0.845496
4890.18	3101.44	0.846406	0.846406
4890.29	3108.6	0.847254	0.847254
4890.39	3129.01	0.84808	0.84808
4890.5	3106.14	0.848969	0.848969
4890.61	3128.05	0.849817	0.849817
4890.72	3133.72	0.850706	0.850706
4890.82	3130.74	0.851491	0.851491
4890.93	3147.14	0.852359	0.852359
4891.04	3133.42	0.853269	0.853269
4891.14	3144.73	0.854054	0.854054
4891.25	3133.34	0.854922	0.854922
4891.36	3146.71	0.855791	0.855791
4891.47	3134.12	0.856679	0.856679
4891.57	3146.44	0.857485	0.857485
4891.68	3142.38	0.858354	0.858354
4891.79	3151.97	0.859242	0.859242
4891.89	3169.75	0.860049	0.860049
4892	3152.96	0.860917	0.860917
4892.11	3166.91	0.861785	0.861785
4892.22	3178.92	0.862653	0.862653
4892.32	3165.16	0.86348	0.86348
4892.43	3165.01	0.864327	0.864327
4892.53	3152.6	0.865134	0.865134
4892.64	3153.56	0.866002	0.866002
4892.75	3158.68	0.866932	0.866932
4892.86	3180.76	0.8678	0.8678
4892.96	3162.41	0.868565	0.868565
4893.07	3180.58	0.869475	0.869475
4893.18	3188.83	0.870343	0.870343
4893.28	3183.1	0.871128	0.871128
4893.39	3199	0.872038	0.872038
4893.5	3179.18	0.872906	0.872906
4893.61	3199.64	0.873753	0.873753
4893.71	3217.42	0.87456	0.87456
4893.82	3194.97	0.875469	0.875469
4893.93	3210.89	0.876337	0.876337
4894.03	3194.4	0.877144	0.877144
4894.14	3195.16	0.878032	0.878032
4894.25	3193.66	0.878921	0.878921
4894.36	3195.6	0.879789	0.879789
4894.46	3199.94	0.880575	0.880575
4894.57	3219.26	0.881443	0.881443
4894.68	3205.36	0.882331	0.882331
4894.78	3216.09	0.883138	0.883138
4894.89	3235.16	0.884006	0.884006
4895	3215.55	0.884895	0.884895
4895.11	3234.78	0.885804	0.885804
4895.21	3245.73	0.88659	0.88659
4895.32	3229.35	0.887479	0.887479
4895.43	3248.56	0.888347	0.888347
4895.53	3242.12	0.889153	0.889153
4895.64	3241.37	0.890021	0.890021
4895.75	3233.2	0.89091	0.89091
4895.86	3237.61	0.891799	0.891799
4895.96	3224.95	0.892584	0.892584
4896.07	3245.16	0.893453	0.893453
4896.18	3255.09	0.894341	0.894341
4896.28	3239.39	0.895168	0.895168
4896.39	3261.99	0.896057	0.896057
4896.5	3265.56	0.896925	0.896925
4896.61	3262.03	0.897814	0.897814
4896.71	3257.3	0.89862	0.89862
4896.82	3267.95	0.899488	0.899488
4896.93	3291.02	0.900357	0.900357
4897.03	3279.88	0.901163	0.901163
4897.14	3279.61	0.902052	0.902052
4897.25	3280.07	0.90292	0.90292
4897.36	3273.18	0.903808	0.903808
4897.46	3267.75	0.904615	0.904615
4897.57	3276.96	0.905504	0.905504
4897.68	3267.35	0.906393	0.906393
4897.78	3285.4	0.907198	0.907198
4897.89	3289.92	0.908046	0.908046
4898	3283.01	0.908935	0.908935
4898.1	3303.19	0.909741	0.909741
4898.21	3294.74	0.91063	0.91063
4898.32	3301.26	0.911519	0.911519
4898.43	3318.28	0.912408	0.912408
4898.53	3304.13	0.913193	0.913193
4898.64	3319.2	0.914082	0.914082
4898.75	3318.15	0.91495	0.91495
4898.85	3309.51	0.915757	0.915757
4898.96	3310.15	0.916666	0.916666
4899.07	3313.31	0.917555	0.917555
4899.18	3309.53	0.918423	0.918423
4899.28	3311.45	0.919229	0.919229
4899.39	3334.31	0.920118	0.920118
4899.5	3321.37	0.920986	0.920986
4899.6	3331.67	0.921813	0.921813
4899.71	3334.71	0.922702	0.922702
4899.82	3331.74	0.923611	0.923611
4899.93	3355.26	0.924459	0.924459
4900.03	3352.32	0.925285	0.925285
4900.14	3343.67	0.926174	0.926174
4900.25	3354.08	0.927043	0.927043
4900.35	3338.71	0.927828	0.927828
4900.46	3341.5	0.928717	0.928717
4900.57	3342.69	0.929627	0.929627
4900.68	3344.84	0.930515	0.930515
4900.78	3348.33	0.931321	0.931321
4900.89	3369.04	0.93219	0.93219
4901	3353.05	0.933058	0.933058
4901.1	3364.15	0.933843	0.933843
4901.21	3380.84	0.934774	0.934774
4901.32	3365.8	0.935642	0.935642
4901.43	3384.35	0.936489	0.936489
4901.53	3386.82	0.937316	0.937316
4901.64	3379.44	0.938184	0.938184
4901.75	3382.08	0.939073	0.939073
4901.85	3371.59	0.93992	0.93992
4901.96	3381.78	0.940747	0.940747
4902.07	3373.9	0.941657	0.941657
4902.18	3397.15	0.942525	0.942525
4902.28	3383.44	0.943352	0.943352
4902.39	3394.42	0.944199	0.944199
4902.5	3408.99	0.945088	0.945088
4902.6	3398.93	0.945894	0.945894
4902.71	3414.06	0.946804	0.946804
4902.82	3410.32	0.947651	0.947651
4902.92	3414.71	0.948437	0.948437
4903.03	3408.74	0.949347	0.949347
4903.14	3415.47	0.950214	0.950214
4903.25	3434.01	0.951124	0.951124
4903.35	3416.21	0.95191	0.95191
4903.46	3432.89	0.952778	0.952778
4903.57	3422.86	0.953646	0.953646
4903.67	3417.64	0.954432	0.954432
4903.78	3410.25	0.955341	0.955341
4903.89	3422.52	0.95623	0.95623
4904	3411.61	0.957098	0.957098
4904.1	3430.34	0.957904	0.957904
4904.21	3425.42	0.958793	0.958793
4904.32	3432.22	0.959661	0.959661
4904.42	3450.89	0.960467	0.960467
4904.53	3430.43	0.961356	0.961356
4904.64	3448.58	0.962224	0.962224
4904.75	3466.11	0.963113	0.963113
4904.85	3447.76	0.963898	0.963898
4904.96	3463.84	0.964787	0.964787
4905.07	3474.74	0.965656	0.965656
4905.17	3463.8	0.966462	0.966462
4905.28	3474.69	0.967351	0.967351
4905.39	3464.45	0.968219	0.968219
4905.5	3476.23	0.969107	0.969107
4905.6	3460.61	0.969893	0.969893
4905.71	3474.97	0.970782	0.970782
4905.82	3459.13	0.971671	0.971671
4905.92	3477.08	0.972456	0.972456
4906.03	3475.44	0.973366	0.973366
4906.14	3477.54	0.974213	0.974213
4906.25	3498.53	0.975081	0.975081
4906.35	3489.25	0.975888	0.975888
4906.46	3496.74	0.976735	0.976735
4906.57	3492.24	0.977645	0.977645
4906.67	3494.45	0.97843	0.97843
4906.78	3518.11	0.979319	0.979319
4906.89	3512.37	0.980208	0.980208
4907	3508.33	0.981076	0.981076
4907.1	3517.28	0.981882	0.981882
4907.21	3504.76	0.98275	0.98275
4907.32	3502.32	0.983619	0.983619
4907.42	3503.46	0.984425	0.984425
4907.53	3506.77	0.985293	0.985293
4907.64	3506.51	0.986161	0.986161
4907.74	3526.4	0.986967	0.986967
4907.85	3514.03	0.987856	0.987856
4907.96	3523.96	0.988745	0.988745
4908.06	3541.44	0.989551	0.989551
4908.17	3525.33	0.99044	0.99044
4908.28	3540.15	0.991308	0.991308
4908.39	3551.1	0.992176	0.992176
4908.49	3535.28	0.992962	0.992962
4908.6	3554.49	0.993871	0.993871
4908.71	3547.07	0.994719	0.994719
4908.81	3552.85	0.995545	0.995545
4908.92	3538.64	0.996393	0.996393
4909.03	3550.34	0.997261	0.997261
4909.14	3538.3	0.99815	0.99815
4909.24	3555.11	0.998956	0.998956
4909.35	3551.95	0.999825	0.999825
4909.46	3558.95	1.00071	1.00071
4909.56	3576.18	1.00152	1.00152
4909.67	3564.2	1.00239	1.00239
4909.78	3579.01	1.00326	1.00326
4909.89	3581.91	1.0041	1.0041
4909.99	3580.15	1.00491	1.00491
4910.1	3587.34	1.00578	1.00578
4910.21	3577.41	1.00665	1.00665
4910.31	3589.79	1.00743	1.00743
4910.42	3576.8	1.00832	1.00832
4910.53	3593.7	1.00921	1.00921
4910.64	3587.62	1.01008	1.01008
4910.74	3595.31	1.0109	1.0109
4910.85	3613.25	1.01175	1.01175
4910.96	3597.55	1.01262	1.01262
4911.06	3608.27	1.01343	1.01343
4911.17	3625.45	1.01431	1.01431
4911.28	3605.96	1.01516	1.01516
4911.39	3610.74	1.01603	1.01603
4911.49	3593.17	1.01686	1.01686
4911.6	3598.32	1.01775	1.01775
4911.71	3597.99	1.01861	1.01861
4911.81	3618.7	1.01944	1.01944
4911.92	3608.01	1.02031	1.02031
4912.03	3619.86	1.02118	1.02118
4912.14	3636.13	1.02205	1.02205
4912.24	3619.18	1.02285	1.02285
4912.35	3637.91	1.02372	1.02372
4912.46	3647.96	1.02461	1.02461
4912.56	3631.78	1.02537	1.02537
4912.67	3648.83	1.02628	1.02628
4912.78	3640	1.02717	1.02717
4912.88	3652.87	1.02798	1.02798
4912.99	3647.15	1.02885	1.02885
4913.1	3656.41	1.02973	1.02973
4913.21	3647.93	1.03058	1.03058
4913.31	3651.32	1.03137	1.03137
4913.42	3659.08	1.03226	1.03226
4913.53	3651.07	1.03315	1.03315
4913.63	3670.33	1.03395	1.03395
4913.74	3675.35	1.03482	1.03482
4913.85	3666.93	1.03571	1.03571
4913.96	3685.07	1.0366	1.0366
4914.06	3681.5	1.0374	1.0374
4914.17	3681.98	1.03827	1.03827
4914.28	3698.31	1.03914	1.03914
4914.38	3679.21	1.03993	1.03993
4914.49	3686.25	1.04081	1.04081
4914.6	3676.05	1.0417	1.0417
4914.71	3676.92	1.04255	1.04255
4914.81	3678.57	1.04338	1.04338
4914.92	3694.12	1.04425	1.04425
4915.03	3680.7	1.04513	1.04513
4915.13	3700.53	1.04592	1.04592
4915.24	3709.89	1.04683	1.04683
4915.35	3700.79	1.04772	1.04772
4915.46	3715.39	1.04857	1.04857
4915.56	3702.01	1.04939	1.04939
4915.67	3720.91	1.05026	1.05026
4915.78	3734.59	1.05113	1.05113
4915.88	3713.77	1.05194	1.05194
4915.99	3732.58	1.05282	1.05282
4916.1	3725.32	1.05373	1.05373
4916.21	3728.35	1.0546	1.0546
4916.31	3719.39	1.05541	1.05541
4916.42	3730.88	1.05628	1.05628
4916.53	3727.23	1.05717	1.05717
4916.63	3728.55	1.05793	1.05793
4916.74	3747.05	1.05882	1.05882
4916.85	3735.29	1.05969	1.05969
4916.96	3750.42	1.06058	1.06058
4917.06	3760.51	1.06138	1.06138
4917.17	3744.08	1.06225	1.06225
4917.28	3765.82	1.06314	1.06314
4917.38	3761.97	1.06395	1.06395
4917.49	3761.48	1.06481	1.06481
4917.6	3757.04	1.06572	1.06572
4917.7	3759.34	1.06651	1.06651
4917.81	3753.1	1.06742	1.06742
4917.92	3763.62	1.06829	1.06829
4918.03	3759.75	1.06915	1.06915
4918.13	3768.07	1.06996	1.06996
4918.24	3786.77	1.07085	1.07085
4918.35	3774.61	1.07172	1.07172
4918.45	3788.93	1.07252	1.07252
4918.56	3790.9	1.07343	1.07343
4918.67	3785.46	1.0743	1.0743
4918.78	3802.1	1.07517	1.07517
4918.88	3793.82	1.07598	1.07598
4918.99	3805.6	1.07686	1.07686
4919.01	3809.27	1.07703	1.07703
4919.12	3811.85	1.07755	1.07755
4919.23	3805.19	1.07757	1.07757
4919.33	3797.66	1.07718	1.07718
4919.44	3778.41	1.07624	1.07624
4919.55	3757.74	1.07531	1.07531
4919.66	3735.74	1.07443	1.07443
4919.76	3715.16	1.07362	1.07362
4919.87	3690.59	1.07273	1.07273
4919.98	3665.17	1.07186	1.07186
4920.08	3640.59	1.07104	1.07104
4920.19	3612.13	1.07017	1.07017
4920.3	3583	1.06926	1.06926
4920.41	3553.64	1.06839	1.06839
4920.51	3526.44	1.06758	1.06758
4920.62	3495.89	1.0667	1.0667
4920.73	3465.47	1.06581	1.06581
4920.83	3437.36	1.06502	1.06502
4920.94	3407.63	1.06413	1.06413
4921.05	3378.13	1.06326	1.06326
4921.16	3348.27	1.06235	1.06235
4921.26	3321.86	1.06159	1.06159
4921.37	3291.7	1.0607	1.0607
4921.48	3262.97	1.05983	1.05983
4921.58	3237	1.05901	1.05901
4921.69	3208.34	1.05814	1.05814
4921.8	3179.94	1.05725	1.05725
4921.91	3151.36	1.05638	1.05638
4922.01	3125.53	1.05555	1.05555
4922.12	3097.72	1.05466	1.05466
4922.23	3070.38	1.05384	1.05384
4922.33	3044.69	1.05299	1.05299
4922.44	3016.92	1.05212	1.05212
4922.55	2989.81	1.05125	1.05125
4922.65	2964.48	1.05045	1.05045
4922.76	2936.65	1.04956	1.04956
4922.87	2908.51	1.04865	1.04865
4922.98	2880.23	1.0478	1.0478
4923.08	2855.31	1.047	1.047
4923.19	2827.57	1.04609	1.04609
4923.3	2800.26	1.04524	1.04524
4923.4	2774.59	1.04443	1.04443
4923.51	2747.46	1.04356	1.04356
4923.62	2719.53	1.04268	1.04268
4923.73	2692.4	1.04179	1.04179
4923.83	2668.07	1.04102	1.04102
4923.94	2641.09	1.04015	1.04015
4924.05	2613.74	1.03926	1.03926
4924.15	2590.07	1.03846	1.03846
4924.26	2563.42	1.03755	1.03755
4924.37	2536.93	1.03668	1.03668
4924.48	2510.73	1.03581	1.03581
4924.58	2487.06	1.03499	1.03499
4924.69	2461.35	1.03412	1.03412
4924.8	2435.87	1.03325	1.03325
4924.9	2412.49	1.03244	1.03244
4925.01	2387.17	1.03158	1.03158
4925.12	2361.34	1.03071	1.03071
4925.23	2336.4	1.02982	1.02982
4925.33	2312.74	1.02899	1.02899
4925.44	2286.81	1.02812	1.02812
4925.55	2260.82	1.02723	1.02723
4925.65	2237.68	1.02647	1.02647
4925.76	2212.01	1.02558	1.02558
4925.87	2186.64	1.02471	1.02471
4925.98	2160.43	1.0238	1.0238
4926.08	2137.48	1.02304	1.02304
4926.19	2112.73	1.02217	1.02217
4926.3	2087.96	1.02126	1.02126
4926.4	2065.9	1.02048	1.02048
4926.51	2041.68	1.01961	1.01961
4926.62	2018.17	1.0187	1.0187
4926.73	1995.21	1.01785	1.01785
4926.83	1974.45	1.01702	1.01702
4926.94	1951.78	1.01615	1.01615
4927.05	1929.8	1.01529	1.01529
4927.15	1909.75	1.01452	1.01452
4927.26	1888.74	1.01361	1.01361
4927.37	1868.39	1.01274	1.01274
4927.48	1848.03	1.01188	1.01188
4927.58	1829.02	1.01109	1.01109
4927.69	1808.86	1.0102	1.0102
4927.8	1788.62	1.00931	1.00931
4927.9	1771.01	1.00853	1.00853
4928.01	1750.7	1.00764	1.00764
4928.12	1730.52	1.00675	1.00675
4928.22	1712.19	1.00596	1.00596
4928.33	1692.75	1.0051	1.0051
4928.44	1673.26	1.00423	1.00423
4928.55	1653.71	1.00336	1.00336
4928.65	1635.9	1.00257	1.00257
4928.76	1616.46	1.00171	1.00171
4928.87	1597.03	1.00082	1.00082
4928.97	1580.35	1.00001	1.00001
4929.08	1563.06	0.999143	0.999143
4929.19	1546.5	0.998254	0.998254
4929.3	1529.91	0.997365	0.997365
4929.4	1514.25	0.9966	0.9966
4929.51	1498.69	0.995712	0.995712
4929.62	1482.01	0.994823	0.994823
4929.72	1467.48	0.994016	0.994016
4929.83	1452.51	0.993148	0.993148
4929.94	1437.74	0.99228	0.99228
4930.05	1423.55	0.991391	0.991391
4930.15	1411.53	0.990606	0.990606
4930.26	1398.26	0.989696	0.989696
4930.37	1385.71	0.988828	0.988828
4930.47	1374.31	0.988043	0.988043
4930.58	1359.67	0.987195	0.987195
4930.69	1341.54	0.986327	0.986327
4930.8	1321.49	0.985417	0.985417
4930.9	1302.74	0.98459	0.98459
4931.01	1281.35	0.983722	0.983722
4931.12	1260.65	0.982854	0.982854
4931.22	1241.38	0.982068	0.982068
4931.33	1220.28	0.98118	0.98118
4931.44	1199.09	0.980291	0.980291
4931.55	1177.83	0.979423	0.979423
4931.65	1159.48	0.978617	0.978617
4931.76	1139.02	0.977748	0.977748
4931.87	1118.67	0.97688	0.97688
4931.97	1100.41	0.976074	0.976074
4932.08	1080.08	0.975185	0.975185
4932.19	1060.37	0.974338	0.974338
4932.3	1040.36	0.973428	0.973428
4932.4	1022.59	0.972643	0.972643
4932.51	1003.49	0.971734	0.971734
4932.61	985.704	0.970927	0.970927
4932.72	967.219	0.97008	0.97008
4932.83	947.688	0.96917	0.96917
4932.94	928.493	0.968302	0.968302
4933.04	911.032	0.967537	0.967537
4933.15	892.063	0.966649	0.966649
4933.26	872.423	0.96576	0.96576
4933.36	853.946	0.964953	0.964953
4933.47	835.243	0.964065	0.964065
4933.58	816.813	0.963196	0.963196
4933.69	798.665	0.962328	0.962328
4933.79	782.649	0.961502	0.961502
4933.9	764.844	0.960654	0.960654
4934.01	746.407	0.959765	0.959765
4934.11	731.337	0.958959	0.958959
4934.22	713.251	0.958091	0.958091
4934.33	696.454	0.957181	0.957181
4934.44	679.087	0.956272	0.956272
4934.54	663.259	0.955507	0.955507
4934.65	647.118	0.954618	0.954618
4934.76	630.493	0.95375	0.95375
4934.86	615.555	0.952964	0.952964
4934.97	599.141	0.952075	0.952075
4935.08	582.579	0.951187	0.951187
4935.19	567.118	0.950318	0.950318
4935.29	552.993	0.949533	0.949533
4935.4	536.735	0.948624	0.948624
4935.51	521.376	0.947735	0.947735
4935.61	506.907	0.946949	0.946949
4935.72	491.001	0.94606	0.94606
4935.83	475.759	0.945172	0.945172
4935.94	460.36	0.944324	0.944324
4936.04	446.196	0.943497	0.943497
4936.15	431.048	0.942588	0.942588
4936.26	416.188	0.941699	0.941699
4936.36	403.391	0.940934	0.940934
4936.47	388.985	0.940066	0.940066
4936.58	374.61	0.939156	0.939156
4936.69	360.548	0.938267	0.938267
4936.79	348.18	0.937502	0.937502
4936.9	334.68	0.936593	0.936593
4937.01	321.134	0.935684	0.935684
4937.11	309.516	0.934898	0.934898
4937.22	296.801	0.93403	0.93403
4937.33	284.532	0.93312	0.93312
4937.44	272.594	0.932273	0.932273
4937.54	261.469	0.931446	0.931446
4937.65	250.22	0.930578	0.930578
4937.76	239.012	0.92971	0.92971
4937.86	228.262	0.928903	0.928903
4937.97	218.251	0.928015	0.928015
4938.08	207.407	0.927126	0.927126
4938.18	198.04	0.92634	0.92634
4938.29	187.634	0.925431	0.925431
4938.4	176.919	0.924563	0.924563
4938.51	167.809	0.923694	0.923694
4938.61	159.376	0.922868	0.922868
4938.72	150.001	0.921999	0.921999
4938.83	141.372	0.921111	0.921111
4938.93	132.837	0.920304	0.920304
4939.04	124.739	0.919395	0.919395
4939.15	116.813	0.918527	0.918527
4939.26	108.509	0.917617	0.917617
4939.36	101.45	0.916832	0.916832
4939.47	94.0477	0.915922	0.915922
4939.58	87.157	0.915054	0.915054
4939.68	81.5418	0.914269	0.914269
4939.79	75.2664	0.9134	0.9134
4939.9	68.9852	0.912491	0.912491
4940.01	63.8602	0.911623	0.911623
4940.11	59.6844	0.910796	0.910796
4940.22	55.5945	0.909948	0.909948
4940.33	52.6023	0.90906	0.90906
4940.43	50.3611	0.908253	0.908253
4940.46	49.7127	0.908026	0.908026
4940.47	49.5789	0.907943	0.907943
4940.5	49.2784	0.907695	0.907695
4940.69	50.4465	0.907488	0.907488
4940.7	50.5802	0.907488	0.907488
