# Supplementary material for: Data compilation on the effect of grain size, temperature, and texture on the strength of a single-phase FCC MnFeNi medium-entropy alloy
Source: Data Brief. 2019 Nov 15;28:104807. doi: 10.1016/j.dib.2019.104807 (PMC6909151; doi:10.1016/j.dib.2019.104807)
Supplement: Multimedia component 1 [file mmc1.zip › Compression_Tests/77K/MnFeNi_1073K_120min_77K.xlsx]

## Sheet: MnFeNi_1073K_120min_77K
Name	MnFeNi_1073K_120min_77K
Diameter	4.06	mm
Sample height	8.09	mm
Gage length	8.09	mm
Speed ​​during measurement	0.48	mm/min
Time	Force	Crosshead Displacement	Crosshead Displacement
s	N	mm	mm
547.39	232.14	0	0
547.47	232.179	0	0
547.5	232.195	0	0
547.5	232.195	0	0
547.61	232.069	0	0
547.71	232.274	0	0
547.82	233.39	8.24928e-05	8.24928e-05
547.93	242.443	0.00105381	0.00105381
548.03	250.775	0.00186014	0.00186014
548.14	260.579	0.00274897	0.00274897
548.25	270.536	0.00363779	0.00363779
548.36	281.118	0.00450611	0.00450611
548.46	290.056	0.00531197	0.00531197
548.57	297.377	0.00618029	0.00618029
548.68	299.208	0.00706911	0.00706911
548.78	308.216	0.0078342	0.0078342
548.89	316.931	0.00874352	0.00874352
549	325.153	0.00963235	0.00963235
549.11	332.396	0.0105007	0.0105007
549.21	340.06	0.011286	0.011286
549.32	347.841	0.0121953	0.0121953
549.43	355.884	0.0130637	0.0130637
549.53	363.091	0.01387	0.01387
549.64	370.864	0.0147378	0.0147378
549.75	378.614	0.0156476	0.0156476
549.86	382.556	0.0165157	0.0165157
549.96	382.667	0.0173221	0.0173221
550.07	392.608	0.0181694	0.0181694
550.18	401.23	0.0190375	0.0190375
550.28	409.062	0.0198643	0.0198643
550.39	417.937	0.0207531	0.0207531
550.5	426.866	0.021642	0.021642
550.61	434.921	0.0225103	0.0225103
550.71	442.421	0.0232956	0.0232956
550.82	451.054	0.024164	0.024164
550.93	459.241	0.0250528	0.0250528
551.03	465.202	0.0258591	0.0258591
551.14	472.89	0.026727	0.026727
551.25	481.214	0.0276158	0.0276158
551.36	489.569	0.0285046	0.0285046
551.46	497.233	0.0292904	0.0292904
551.57	505.644	0.0301793	0.0301793
551.68	513.538	0.0310681	0.0310681
551.78	520.659	0.0318534	0.0318534
551.89	528.991	0.0327218	0.0327218
552	536.94	0.0336106	0.0336106
552.11	545.171	0.0344994	0.0344994
552.21	551.01	0.0352848	0.0352848
552.32	556.277	0.0361736	0.0361736
552.43	565.145	0.0370624	0.0370624
552.53	573.005	0.0378272	0.0378272
552.64	581.88	0.038737	0.038737
552.75	585.3	0.0396049	0.0396049
552.85	589.699	0.0403907	0.0403907
552.96	598.676	0.0412795	0.0412795
553.07	608.086	0.0421683	0.0421683
553.18	616.442	0.0430362	0.0430362
553.28	624.844	0.043863	0.043863
553.39	633.414	0.0447313	0.0447313
553.5	641.895	0.0455787	0.0455787
553.6	649.488	0.0464055	0.0464055
553.71	658.883	0.0472943	0.0472943
553.82	667.41	0.0481627	0.0481627
553.93	675.719	0.0490515	0.0490515
554.03	683.031	0.0498368	0.0498368
554.14	692.211	0.0507671	0.0507671
554.25	700.797	0.0516145	0.0516145
554.35	706.182	0.0524413	0.0524413
554.46	713.86	0.0533096	0.0533096
554.57	722.231	0.0541985	0.0541985
554.68	731.641	0.0550873	0.0550873
554.78	740.305	0.0558726	0.0558726
554.89	748.707	0.0567619	0.0567619
555	757.055	0.0576298	0.0576298
555.1	754.352	0.0584156	0.0584156
555.21	756.219	0.0593044	0.0593044
555.32	769.367	0.0601723	0.0601723
555.43	779.262	0.0610611	0.0610611
555.53	787.981	0.0618674	0.0618674
555.64	796.996	0.0627563	0.0627563
555.75	806.414	0.0636246	0.0636246
555.85	815.121	0.0643894	0.0643894
555.96	825.106	0.0652988	0.0652988
556.07	834.336	0.0661876	0.0661876
556.18	842.629	0.0670559	0.0670559
556.28	851.91	0.0678827	0.0678827
556.39	861.801	0.0687506	0.0687506
556.5	871.035	0.0696191	0.0696191
556.6	879.305	0.070446	0.070446
556.71	888.653	0.0713348	0.0713348
556.82	898.297	0.0722026	0.0722026
556.93	907.442	0.073071	0.073071
557.03	915.582	0.0738978	0.0738978
557.14	925.063	0.0747866	0.0747866
557.25	929.328	0.075634	0.075634
557.35	931.776	0.0764608	0.0764608
557.46	944.424	0.0773291	0.0773291
557.57	952.961	0.0781971	0.0781971
557.67	961.766	0.0790035	0.0790035
557.78	972.387	0.0798923	0.0798923
557.89	982.824	0.0807606	0.0807606
557.99	992.109	0.0815874	0.0815874
558.1	1001.5	0.0824348	0.0824348
558.21	1011.25	0.0833236	0.0833236
558.32	1021.85	0.0842329	0.0842329
558.42	1030.57	0.0850393	0.0850393
558.53	1040	0.0859281	0.0859281
558.64	1050.03	0.0867964	0.0867964
558.74	1059.41	0.0875818	0.0875818
558.85	1069.4	0.0884916	0.0884916
558.96	1077.16	0.0893594	0.0893594
559.07	1087.55	0.0902692	0.0902692
559.17	1097.2	0.0910543	0.0910543
559.28	1107.55	0.0919022	0.0919022
559.39	1117.2	0.092832	0.092832
559.49	1126.05	0.0935968	0.0935968
559.6	1136.13	0.0945066	0.0945066
559.71	1145.7	0.0953745	0.0953745
559.82	1154.75	0.0962428	0.0962428
559.92	1162.41	0.0970906	0.0970906
560.03	1169.55	0.0979585	0.0979585
560.14	1179.99	0.0988268	0.0988268
560.24	1189.52	0.0996121	0.0996121
560.35	1199.52	0.100501	0.100501
560.46	1209.91	0.101369	0.101369
560.57	1221.02	0.102258	0.102258
560.67	1229.31	0.103064	0.103064
560.78	1237.7	0.103953	0.103953
560.89	1247.6	0.104821	0.104821
560.99	1256.87	0.105607	0.105607
561.1	1238.98	0.106516	0.106516
561.21	1249.71	0.107364	0.107364
561.32	1267.02	0.108253	0.108253
561.42	1277.76	0.109059	0.109059
561.53	1288.58	0.109968	0.109968
561.64	1298.91	0.110837	0.110837
561.74	1309.13	0.111642	0.111642
561.85	1319.61	0.112511	0.112511
561.96	1330.05	0.113379	0.113379
562.07	1340.34	0.114288	0.114288
562.17	1350.11	0.115053	0.115053
562.28	1360.57	0.115942	0.115942
562.39	1371.71	0.116831	0.116831
562.49	1381.52	0.117637	0.117637
562.6	1392.1	0.118505	0.118505
562.71	1402.84	0.119415	0.119415
562.81	1408.51	0.1202	0.1202
562.92	1419.8	0.121068	0.121068
563.03	1431.74	0.121937	0.121937
563.14	1443	0.122826	0.122826
563.24	1453.33	0.123611	0.123611
563.35	1464.66	0.124479	0.124479
563.46	1475.58	0.125368	0.125368
563.56	1485.65	0.126195	0.126195
563.67	1497.11	0.127063	0.127063
563.78	1507.94	0.127931	0.127931
563.89	1519.36	0.128799	0.128799
563.99	1529.46	0.129626	0.129626
564.1	1540.48	0.130495	0.130495
564.21	1552.41	0.131383	0.131383
564.31	1562.12	0.132169	0.132169
564.42	1574.02	0.133037	0.133037
564.53	1585.5	0.133905	0.133905
564.64	1597.06	0.134794	0.134794
564.74	1608.03	0.1356	0.1356
564.85	1619.58	0.136489	0.136489
564.96	1631.42	0.137357	0.137357
565.06	1634.77	0.138184	0.138184
565.17	1646.07	0.139052	0.139052
565.28	1657.58	0.139962	0.139962
565.39	1670.77	0.140809	0.140809
565.49	1681.74	0.141615	0.141615
565.6	1694.57	0.142484	0.142484
565.71	1708.03	0.143393	0.143393
565.81	1719.24	0.144158	0.144158
565.92	1732.41	0.145047	0.145047
566.03	1745.21	0.145915	0.145915
566.14	1757.59	0.146804	0.146804
566.24	1768.8	0.14761	0.14761
566.35	1781.27	0.148498	0.148498
566.46	1791.6	0.149387	0.149387
566.56	1802.64	0.150152	0.150152
566.67	1815.85	0.151041	0.151041
566.78	1828.63	0.151909	0.151909
566.89	1841.79	0.152798	0.152798
566.99	1853.21	0.153604	0.153604
567.1	1866.43	0.154473	0.154473
567.21	1876.93	0.155361	0.155361
567.31	1888.42	0.156168	0.156168
567.42	1901.82	0.157036	0.157036
567.53	1915.32	0.157904	0.157904
567.63	1912.15	0.15873	0.15873
567.74	1920.18	0.159578	0.159578
567.85	1934.65	0.160467	0.160467
567.96	1949.41	0.161356	0.161356
568.06	1960.99	0.162141	0.162141
568.17	1974.7	0.16303	0.16303
568.28	1987.99	0.163898	0.163898
568.38	2000.92	0.164684	0.164684
568.49	2013.22	0.165593	0.165593
568.6	2027.37	0.166461	0.166461
568.71	2040.94	0.16733	0.16733
568.81	2051.17	0.168074	0.168074
568.92	2065.11	0.168983	0.168983
569.03	2078.31	0.169893	0.169893
569.13	2085.4	0.170678	0.170678
569.24	2099.04	0.171546	0.171546
569.35	2109.98	0.172415	0.172415
569.46	2120.7	0.173283	0.173283
569.56	2133.43	0.17411	0.17411
569.67	2147.81	0.174978	0.174978
569.78	2161.45	0.175888	0.175888
569.88	2172.35	0.176673	0.176673
569.99	2186.05	0.177541	0.177541
570.1	2199.99	0.17843	0.17843
570.21	2213	0.179319	0.179319
570.31	2225.78	0.180104	0.180104
570.42	2234.93	0.181014	0.181014
570.53	2245.72	0.181841	0.181841
570.63	2258.06	0.182626	0.182626
570.74	2273.01	0.183556	0.183556
570.85	2282.88	0.184445	0.184445
570.96	2293.16	0.185334	0.185334
571.06	2308.25	0.186119	0.186119
571.17	2322.83	0.186988	0.186988
571.28	2337.05	0.187856	0.187856
571.38	2349.97	0.188662	0.188662
571.49	2361.6	0.18953	0.18953
571.6	2374.96	0.190419	0.190419
571.71	2388.88	0.191266	0.191266
571.81	2397.44	0.192093	0.192093
571.92	2406.94	0.192961	0.192961
572.03	2420.56	0.19385	0.19385
572.13	2433.23	0.194657	0.194657
572.24	2446.84	0.195524	0.195524
572.35	2460.19	0.196434	0.196434
572.46	2473.18	0.197302	0.197302
572.56	2485.83	0.198088	0.198088
572.67	2499.65	0.198976	0.198976
572.77	2513.03	0.199783	0.199783
572.88	2524.58	0.200672	0.200672
572.99	2536.73	0.20154	0.20154
573.1	2550.46	0.202408	0.202408
573.2	2562.31	0.203214	0.203214
573.31	2575	0.204082	0.204082
573.42	2588.15	0.204992	0.204992
573.52	2599.98	0.205778	0.205778
573.63	2613.16	0.206645	0.206645
573.74	2607.12	0.207514	0.207514
573.85	2622.83	0.208382	0.208382
573.95	2634.13	0.209167	0.209167
574.06	2643.22	0.210098	0.210098
574.17	2657.74	0.210966	0.210966
574.27	2671.45	0.211751	0.211751
574.38	2685.67	0.21264	0.21264
574.49	2693.12	0.213508	0.213508
574.6	2705.24	0.214418	0.214418
574.7	2718.24	0.215203	0.215203
574.81	2732.38	0.216113	0.216113
574.92	2747.26	0.216981	0.216981
575.02	2760.52	0.217766	0.217766
575.13	2774.61	0.218635	0.218635
575.24	2788.75	0.219544	0.219544
575.35	2803.26	0.220412	0.220412
575.45	2816.11	0.221198	0.221198
575.56	2830.16	0.222086	0.222086
575.67	2835.05	0.222976	0.222976
575.77	2843.67	0.223802	0.223802
575.88	2858.16	0.224712	0.224712
575.99	2871.66	0.225539	0.225539
576.1	2884.29	0.226407	0.226407
576.2	2897.18	0.227213	0.227213
576.31	2910.49	0.228102	0.228102
576.42	2923.37	0.22897	0.22897
576.52	2936.19	0.229755	0.229755
576.63	2950.39	0.230665	0.230665
576.74	2965.01	0.231554	0.231554
576.85	2977.34	0.232401	0.232401
576.95	2986.11	0.233208	0.233208
577.06	3000.54	0.234117	0.234117
577.17	3014.24	0.234985	0.234985
577.27	3026.9	0.235791	0.235791
577.38	3040.22	0.23666	0.23666
577.49	3054.02	0.237549	0.237549
577.59	3067.21	0.238334	0.238334
577.7	3082.7	0.239223	0.239223
577.81	3096.06	0.240112	0.240112
577.92	3110.2	0.240979	0.240979
578.02	3015.53	0.241806	0.241806
578.13	2980.71	0.242654	0.242654
578.24	3007.88	0.243543	0.243543
578.34	3032.85	0.24437	0.24437
578.45	3057.96	0.245217	0.245217
578.56	3082.99	0.246085	0.246085
578.67	3105.6	0.246995	0.246995
578.77	3124.4	0.24778	0.24778
578.88	3143.94	0.24869	0.24869
578.99	3162.51	0.249558	0.249558
579.09	3178.63	0.250364	0.250364
579.2	3189.59	0.251253	0.251253
579.31	3202.79	0.252121	0.252121
579.42	3219.23	0.253031	0.253031
579.52	3234.55	0.253837	0.253837
579.63	3249.44	0.254705	0.254705
579.74	3265.06	0.255573	0.255573
579.84	3278.49	0.256379	0.256379
579.95	3293.23	0.257289	0.257289
580.06	3308.41	0.258157	0.258157
580.17	3306.78	0.259025	0.259025
580.27	3312.25	0.259831	0.259831
580.38	3327.57	0.26072	0.26072
580.49	3343.02	0.26163	0.26163
580.59	3357.57	0.262415	0.262415
580.7	3371.94	0.263283	0.263283
580.81	3385.1	0.264193	0.264193
580.92	3397.94	0.265061	0.265061
581.02	3410.47	0.265826	0.265826
581.13	3425.23	0.266715	0.266715
581.24	3439.03	0.267583	0.267583
581.34	3451.95	0.26841	0.26841
581.45	3463.36	0.269278	0.269278
581.56	3475.7	0.270146	0.270146
581.67	3489.68	0.271056	0.271056
581.77	3503.23	0.271862	0.271862
581.88	3517.54	0.27273	0.27273
581.99	3531.09	0.273619	0.273619
582.09	3538.56	0.274425	0.274425
582.2	3535.62	0.275293	0.275293
582.31	3550.74	0.276182	0.276182
582.42	3565.89	0.277029	0.277029
582.52	3578.78	0.277836	0.277836
582.63	3593.42	0.278745	0.278745
582.74	3607.93	0.279655	0.279655
582.84	3620.65	0.28044	0.28044
582.95	3634.62	0.281288	0.281288
583.06	3645.3	0.282177	0.282177
583.16	3612.75	0.282962	0.282962
583.27	3617.62	0.283871	0.283871
583.38	3635.54	0.284698	0.284698
583.49	3652.73	0.285608	0.285608
583.59	3667.77	0.286414	0.286414
583.7	3683.71	0.287282	0.287282
583.81	3698.27	0.288171	0.288171
583.91	3712.02	0.288977	0.288977
584.02	3726.34	0.289845	0.289845
584.13	3735.06	0.290734	0.290734
584.24	3736.01	0.291623	0.291623
584.34	3748.85	0.29245	0.29245
584.45	3762.75	0.293318	0.293318
584.56	3775.31	0.294165	0.294165
584.66	3779.69	0.294972	0.294972
584.77	3789.42	0.295861	0.295861
584.88	3803.49	0.296749	0.296749
584.99	3816.88	0.297638	0.297638
585.09	3829.07	0.298403	0.298403
585.2	3842.51	0.299313	0.299313
585.31	3855.1	0.300201	0.300201
585.41	3866.78	0.300987	0.300987
585.52	3878.81	0.301814	0.301814
585.63	3891.25	0.302723	0.302723
585.74	3894.48	0.303612	0.303612
585.84	3893.66	0.304418	0.304418
585.95	3906.93	0.305286	0.305286
586.06	3920.86	0.306155	0.306155
586.16	3927.57	0.306981	0.306981
586.27	3938.44	0.30785	0.30785
586.38	3951.83	0.308718	0.308718
586.49	3965.17	0.309607	0.309607
586.59	3976.66	0.310413	0.310413
586.7	3989.73	0.311281	0.311281
586.81	4001.98	0.31217	0.31217
586.91	4013.01	0.312955	0.312955
587.02	3962.08	0.313844	0.313844
587.13	3985.97	0.314712	0.314712
587.24	4009.58	0.315601	0.315601
587.34	4027.13	0.316407	0.316407
587.45	4042.97	0.317317	0.317317
587.55	4054.31	0.318103	0.318103
587.66	4066.4	0.31897	0.31897
587.77	4078.22	0.319859	0.319859
587.88	4089.39	0.320707	0.320707
587.98	4099.4	0.321513	0.321513
588.09	4111.13	0.322402	0.322402
588.2	4122.44	0.32327	0.32327
588.3	4110.8	0.324097	0.324097
588.41	4038.21	0.324944	0.324944
588.52	4056.99	0.325833	0.325833
588.63	4077.85	0.326701	0.326701
588.73	4095.95	0.327508	0.327508
588.84	4114.06	0.328376	0.328376
588.95	4131.11	0.329244	0.329244
589.05	4145.62	0.33005	0.33005
589.16	4159.71	0.330918	0.330918
589.27	4172.06	0.331828	0.331828
589.38	4184.79	0.332696	0.332696
589.48	4196.21	0.333461	0.333461
589.59	4209.9	0.33437	0.33437
589.7	4222.15	0.335259	0.335259
589.8	4232.89	0.336065	0.336065
589.91	4244.05	0.336933	0.336933
590.02	4254.13	0.337781	0.337781
590.13	4265.23	0.33869	0.33869
590.23	4275.03	0.339455	0.339455
590.34	4285.3	0.340344	0.340344
590.45	4295.53	0.341212	0.341212
590.55	4304.3	0.341998	0.341998
590.66	4314.4	0.342887	0.342887
590.77	4325.14	0.343817	0.343817
590.88	4334.75	0.344664	0.344664
590.98	4343.02	0.34545	0.34545
591.09	4352.51	0.346318	0.346318
591.2	4362.74	0.347207	0.347207
591.3	4371.67	0.348013	0.348013
591.41	4380.73	0.348881	0.348881
591.52	4390.58	0.34977	0.34977
591.63	4399.23	0.350659	0.350659
591.73	4407.19	0.351424	0.351424
591.84	4416.98	0.352333	0.352333
591.95	4426.32	0.353222	0.353222
592.05	4434.57	0.354028	0.354028
592.16	4444.23	0.354896	0.354896
592.27	4453.17	0.355806	0.355806
592.38	4460.99	0.356674	0.356674
592.48	4468.65	0.357459	0.357459
592.59	4458.9	0.358328	0.358328
592.7	4469.21	0.359196	0.359196
592.8	4480	0.360002	0.360002
592.91	4490.64	0.360891	0.360891
593.02	4500.49	0.361779	0.361779
593.12	4508.68	0.362545	0.362545
593.23	4518.51	0.363454	0.363454
593.34	4528.1	0.364322	0.364322
593.45	4536.26	0.365211	0.365211
593.55	4543.67	0.366017	0.366017
593.66	4551.31	0.366864	0.366864
593.77	4559.71	0.367753	0.367753
593.87	4567.42	0.36858	0.36858
593.98	4575.35	0.369428	0.369428
594.09	4582.74	0.370317	0.370317
594.2	4590.21	0.371206	0.371206
594.3	4598.1	0.372032	0.372032
594.41	4605.38	0.37288	0.37288
594.52	4613.06	0.373789	0.373789
594.62	4619.29	0.374575	0.374575
594.73	4626.91	0.375443	0.375443
594.84	4634.45	0.376352	0.376352
594.95	4641.65	0.3772	0.3772
595.05	4648.36	0.377985	0.377985
595.16	4655.24	0.378874	0.378874
595.27	4662.06	0.379763	0.379763
595.37	4668.9	0.380569	0.380569
595.48	4676.29	0.381479	0.381479
595.59	4683.86	0.382306	0.382306
595.7	4690.68	0.383194	0.383194
595.8	4696.06	0.384001	0.384001
595.91	4702.96	0.38491	0.38491
596.02	4710.01	0.385758	0.385758
596.12	4716.26	0.386543	0.386543
596.23	4724.3	0.387453	0.387453
596.34	4730.78	0.388341	0.388341
596.45	4737.84	0.38921	0.38921
596.55	4743.44	0.390016	0.390016
596.66	4751.08	0.390905	0.390905
596.77	4756.83	0.391773	0.391773
596.87	4763.51	0.392579	0.392579
596.98	4769.86	0.393488	0.393488
597.09	4772.11	0.394315	0.394315
597.2	4779.4	0.395225	0.395225
597.3	4785.88	0.396011	0.396011
597.41	4793.29	0.396899	0.396899
597.52	4800.93	0.397788	0.397788
597.62	4806.87	0.398553	0.398553
597.73	4814.12	0.399463	0.399463
597.84	4820.6	0.400351	0.400351
597.94	4826.42	0.401116	0.401116
598.05	4832.72	0.401984	0.401984
598.16	4840.18	0.402894	0.402894
598.27	4847.94	0.403803	0.403803
598.37	4853.62	0.404589	0.404589
598.48	4859.43	0.405457	0.405457
598.59	4866.08	0.406366	0.406366
598.69	4872.35	0.407131	0.407131
598.8	4878.9	0.40802	0.40802
598.91	4885.98	0.408909	0.408909
599.02	4891.57	0.409798	0.409798
599.12	4898	0.410583	0.410583
599.23	4904.28	0.411472	0.411472
599.34	4911.03	0.41234	0.41234
599.44	4917.5	0.413146	0.413146
599.55	4923.85	0.414056	0.414056
599.66	4929.72	0.414924	0.414924
599.77	4935.26	0.415792	0.415792
599.87	4941.79	0.416578	0.416578
599.98	4948.13	0.417467	0.417467
600.09	4955.02	0.418356	0.418356
600.19	4961.06	0.419162	0.419162
600.3	4872.13	0.42003	0.42003
600.41	4587.58	0.420919	0.420919
600.52	4613.91	0.421787	0.421787
600.62	4638.97	0.422655	0.422655
600.73	4663.39	0.423502	0.423502
600.84	4688.02	0.424371	0.424371
600.94	4708.96	0.425177	0.425177
601.05	4731.11	0.426045	0.426045
601.16	4753.04	0.426955	0.426955
601.27	4773.46	0.427823	0.427823
601.37	4792.09	0.428649	0.428649
601.48	4811.95	0.429497	0.429497
601.59	4830.85	0.430427	0.430427
601.69	4849.56	0.431213	0.431213
601.8	4866.87	0.432081	0.432081
601.91	4883.94	0.432949	0.432949
602.02	4900.87	0.433859	0.433859
602.12	4915.06	0.434644	0.434644
602.23	4930.75	0.435513	0.435513
602.34	4944.68	0.43638	0.43638
602.44	4957.33	0.437207	0.437207
602.55	4970.08	0.438076	0.438076
602.66	4982.8	0.438964	0.438964
602.76	4994.1	0.43977	0.43977
602.87	5006.1	0.440618	0.440618
602.98	5018.35	0.441548	0.441548
603.08	5026.81	0.442333	0.442333
603.19	5036.46	0.443202	0.443202
603.3	5045.27	0.44407	0.44407
603.41	5054.07	0.444959	0.444959
603.51	5061.5	0.445786	0.445786
603.62	5068.93	0.446633	0.446633
603.73	5076.28	0.447543	0.447543
603.83	5083.24	0.448349	0.448349
603.94	5090.76	0.449238	0.449238
604.05	5097.15	0.450085	0.450085
604.16	5104	0.450974	0.450974
604.26	5110.1	0.45176	0.45176
604.37	5117.46	0.452628	0.452628
604.48	5124.95	0.453537	0.453537
604.58	5130.8	0.454323	0.454323
604.69	5137.65	0.455191	0.455191
604.8	5143.89	0.4561	0.4561
604.91	5151.23	0.456969	0.456969
605.01	5157.09	0.457795	0.457795
605.12	5162.83	0.458643	0.458643
605.23	5168.99	0.459573	0.459573
605.33	5174.84	0.460338	0.460338
605.44	5181.03	0.461227	0.461227
605.55	5187.2	0.462074	0.462074
605.66	5194.15	0.462942	0.462942
605.76	5121.12	0.463769	0.463769
605.87	5129.44	0.464658	0.464658
605.98	5146.08	0.465526	0.465526
606.08	5161.47	0.466332	0.466332
606.19	5177.37	0.467221	0.467221
606.3	5190.98	0.468089	0.468089
606.41	5203.94	0.468999	0.468999
606.51	5213.02	0.469785	0.469785
606.62	5222.25	0.470673	0.470673
606.73	5230.06	0.471562	0.471562
606.83	5236.25	0.472306	0.472306
606.94	5244.16	0.473174	0.473174
607.05	5251.2	0.474042	0.474042
607.16	5258.18	0.474973	0.474973
607.26	5263.91	0.475758	0.475758
607.37	5270.55	0.476647	0.476647
607.48	5277.13	0.477536	0.477536
607.58	5282.68	0.478322	0.478322
607.69	5289.01	0.47921	0.47921
607.8	5295.33	0.480079	0.480079
607.9	5301	0.480905	0.480905
608.01	5306.43	0.481732	0.481732
608.12	5313.3	0.482621	0.482621
608.23	5320.19	0.48353	0.48353
608.33	5070.52	0.484316	0.484316
608.44	4722.82	0.485205	0.485205
608.55	4754.09	0.486073	0.486073
608.65	4783.79	0.4869	0.4869
608.76	4814.92	0.487789	0.487789
608.87	4844.01	0.488636	0.488636
608.98	4873.21	0.489525	0.489525
609.08	4898.18	0.490311	0.490311
609.19	4924.87	0.491179	0.491179
609.3	4950.52	0.492067	0.492067
609.4	4973.56	0.492853	0.492853
609.51	4997.2	0.493721	0.493721
609.62	5021.46	0.494631	0.494631
609.73	5044.99	0.49554	0.49554
609.83	5065.7	0.496326	0.496326
609.94	5088.67	0.497214	0.497214
610.05	5109.13	0.498041	0.498041
610.15	5128.9	0.498889	0.498889
610.26	5149.63	0.499736	0.499736
610.37	5168.56	0.500584	0.500584
610.48	5187.78	0.501493	0.501493
610.58	5205.06	0.5023	0.5023
610.69	5223.23	0.503168	0.503168
610.8	5241.3	0.504057	0.504057
610.9	5256.42	0.504842	0.504842
611.01	5273.74	0.505772	0.505772
611.12	5288.49	0.506579	0.506579
611.23	5303.14	0.507488	0.507488
611.33	5317.46	0.508273	0.508273
611.44	5333.02	0.509162	0.509162
611.55	5346.63	0.51001	0.51001
611.65	5358.6	0.510816	0.510816
611.76	5372.02	0.511705	0.511705
611.87	5384.23	0.512594	0.512594
611.98	5396.2	0.513462	0.513462
612.08	5406.58	0.514289	0.514289
612.19	5416.54	0.515136	0.515136
612.3	5425.27	0.516004	0.516004
612.4	5433.75	0.51681	0.51681
612.51	5442.06	0.517699	0.517699
612.62	5449.09	0.518567	0.518567
612.72	5456.07	0.519394	0.519394
612.83	5462.94	0.520262	0.520262
612.94	5469.29	0.52111	0.52111
613.05	5476.43	0.521999	0.521999
613.15	5482.67	0.522825	0.522825
613.26	5489.33	0.523694	0.523694
613.37	5496.15	0.524603	0.524603
613.47	5501.26	0.525389	0.525389
613.58	5507.69	0.526257	0.526257
613.69	5513.91	0.527125	0.527125
613.8	5520.55	0.527993	0.527993
613.9	5526.18	0.528779	0.528779
614.01	5532.66	0.529688	0.529688
614.12	5539.95	0.530598	0.530598
614.22	5545.38	0.531363	0.531363
614.33	5551.91	0.532272	0.532272
614.44	5557.98	0.53312	0.53312
614.55	5564.55	0.534029	0.534029
614.65	5570.23	0.534794	0.534794
614.76	5576.22	0.535683	0.535683
614.87	5582.21	0.536572	0.536572
614.97	5587.4	0.537378	0.537378
615.08	5593.79	0.538267	0.538267
615.19	5599.7	0.539156	0.539156
615.3	5604.93	0.540003	0.540003
615.4	5611.31	0.540809	0.540809
615.51	5617.57	0.541719	0.541719
615.62	5623.23	0.542566	0.542566
615.72	5628.73	0.543393	0.543393
615.83	5634.82	0.54424	0.54424
615.94	5640.84	0.545129	0.545129
616.05	5646.67	0.546018	0.546018
616.15	5650.36	0.546783	0.546783
616.26	5656.56	0.547672	0.547672
616.37	5662.2	0.54854	0.54854
616.47	5667.79	0.549367	0.549367
616.58	5673.8	0.550256	0.550256
616.69	5680.32	0.551124	0.551124
616.8	5686.02	0.552013	0.552013
616.9	5691.71	0.552798	0.552798
617.01	5697.47	0.553667	0.553667
617.12	5703.35	0.554555	0.554555
617.22	5708.55	0.555361	0.555361
617.33	5714.43	0.55623	0.55623
617.44	5719.62	0.557119	0.557119
617.55	5725.58	0.557986	0.557986
617.65	5731.57	0.558834	0.558834
617.76	5736.77	0.559682	0.559682
617.86	5741.65	0.560488	0.560488
617.97	5747.02	0.561397	0.561397
618.08	5753.41	0.562286	0.562286
618.19	5758.76	0.563134	0.563134
618.29	5763.72	0.563919	0.563919
618.4	5769.29	0.564829	0.564829
618.51	5775.03	0.565697	0.565697
618.61	5780.9	0.566482	0.566482
618.72	5786.48	0.567392	0.567392
618.83	5791.72	0.56824	0.56824
618.94	5797.38	0.569107	0.569107
619.04	5802.24	0.569955	0.569955
619.15	5808.11	0.570823	0.570823
619.26	5814.33	0.571691	0.571691
619.36	5819.51	0.572498	0.572498
619.47	5825.88	0.573407	0.573407
619.58	5830.3	0.574254	0.574254
619.69	5836.6	0.575143	0.575143
619.79	5841.64	0.575949	0.575949
619.9	5847.34	0.576818	0.576818
620.01	5852.78	0.577686	0.577686
620.11	5858.41	0.578512	0.578512
620.22	5863.19	0.579381	0.579381
620.33	5868	0.580249	0.580249
620.44	5873.25	0.581158	0.581158
620.54	5877.91	0.581944	0.581944
620.65	5884.33	0.582854	0.582854
620.76	5889.91	0.583701	0.583701
620.86	5895.25	0.584528	0.584528
620.97	5900.37	0.585396	0.585396
621.08	5905.61	0.586264	0.586264
621.19	5911.19	0.587153	0.587153
621.29	5915.97	0.587939	0.587939
621.4	5920.16	0.588807	0.588807
621.51	5923.43	0.589716	0.589716
621.61	5925.4	0.590502	0.590502
621.72	5931.7	0.591411	0.591411
621.83	5938.49	0.592321	0.592321
621.94	5943.43	0.593189	0.593189
622.04	5948.67	0.593995	0.593995
622.15	5953.48	0.594863	0.594863
622.26	5960.1	0.595752	0.595752
622.36	5965.8	0.596537	0.596537
622.47	5971.39	0.597406	0.597406
622.58	5977.39	0.598315	0.598315
622.68	5981.92	0.599122	0.599122
622.79	5987.11	0.59999	0.59999
622.9	5991.93	0.600879	0.600879
623.01	5997.51	0.601746	0.601746
623.11	6002.34	0.602553	0.602553
623.22	6007.11	0.6034	0.6034
623.33	6012.43	0.604289	0.604289
623.43	6018.04	0.605095	0.605095
623.54	6023.67	0.605984	0.605984
623.65	6028.53	0.606873	0.606873
623.76	6033.42	0.607741	0.607741
623.86	6039.08	0.608547	0.608547
623.97	6045.27	0.609436	0.609436
624.08	6051.21	0.610346	0.610346
624.18	6055.56	0.611111	0.611111
624.29	5971.15	0.611999	0.611999
624.4	5492.68	0.612888	0.612888
624.51	5523.2	0.613736	0.613736
624.61	5553.68	0.614563	0.614563
624.72	5585.53	0.615431	0.615431
624.83	5617.35	0.616361	0.616361
624.93	5644.24	0.617105	0.617105
625.04	5674.17	0.618035	0.618035
625.15	5702.09	0.618883	0.618883
625.26	5729.74	0.619792	0.619792
625.36	5753.18	0.620557	0.620557
625.47	5778.34	0.621466	0.621466
625.58	5803.49	0.622335	0.622335
625.68	5824.81	0.62312	0.62312
625.79	5848.27	0.624009	0.624009
625.9	5870.28	0.624898	0.624898
626.01	5892.81	0.625766	0.625766
626.11	5911.61	0.626593	0.626593
626.22	5932.06	0.627461	0.627461
626.33	5951.41	0.628329	0.628329
626.43	5969.38	0.629156	0.629156
626.54	5987.12	0.630024	0.630024
626.65	6004.44	0.630892	0.630892
626.76	6020.74	0.631761	0.631761
626.86	6034.53	0.632588	0.632588
626.97	6048.9	0.633455	0.633455
627.08	6062.24	0.634344	0.634344
627.18	6073.64	0.635151	0.635151
627.29	6086.14	0.636019	0.636019
627.4	6097.45	0.636908	0.636908
627.51	6107.02	0.637797	0.637797
627.61	6115.09	0.638602	0.638602
627.72	6123.58	0.63945	0.63945
627.83	6131.89	0.640339	0.640339
627.93	6137.65	0.641104	0.641104
628.04	6143.72	0.641972	0.641972
628.15	6149.56	0.64284	0.64284
628.25	6155.17	0.643667	0.643667
628.36	6161.52	0.644577	0.644577
628.47	6166.93	0.645424	0.645424
628.58	6172.86	0.646334	0.646334
628.68	6177.93	0.647119	0.647119
628.79	6183.29	0.648008	0.648008
628.9	6188.98	0.648897	0.648897
629	6194.07	0.649682	0.649682
629.11	6200.2	0.650571	0.650571
629.22	6205.97	0.651439	0.651439
629.33	6212.57	0.652287	0.652287
629.43	6218.24	0.653113	0.653113
629.54	6223.26	0.654002	0.654002
629.65	6228.63	0.654871	0.654871
629.75	6233.51	0.655697	0.655697
629.86	6238.64	0.656545	0.656545
629.97	6244.31	0.657455	0.657455
630.08	6249.38	0.658322	0.658322
630.18	6254.85	0.659129	0.659129
630.29	6260.61	0.659997	0.659997
630.4	6266.48	0.660844	0.660844
630.5	6271.48	0.661671	0.661671
630.61	6276.41	0.66256	0.66256
630.72	6282.53	0.663428	0.663428
630.83	6288.42	0.664296	0.664296
630.93	6293.67	0.665103	0.665103
631.04	6299.3	0.665991	0.665991
631.15	6304.11	0.66686	0.66686
631.25	6307.99	0.667666	0.667666
631.36	6313.47	0.668534	0.668534
631.47	6319.07	0.669402	0.669402
631.58	6324.59	0.670291	0.670291
631.68	6330.24	0.671118	0.671118
631.79	6335.05	0.671965	0.671965
631.9	6341.63	0.672834	0.672834
632	6346.39	0.673639	0.673639
632.11	6351.38	0.674528	0.674528
632.22	6356.73	0.675417	0.675417
632.33	6360.54	0.676244	0.676244
632.43	6365.3	0.677071	0.677071
632.54	6370.54	0.677918	0.677918
632.64	6376.18	0.678725	0.678725
632.75	6381.19	0.679593	0.679593
632.86	6386.46	0.680503	0.680503
632.97	6391.57	0.68135	0.68135
633.07	6396.78	0.682156	0.682156
633.18	6402.66	0.683045	0.683045
633.29	6408.53	0.683954	0.683954
633.39	6412.55	0.68474	0.68474
633.5	6417.88	0.685588	0.685588
633.61	6423.53	0.686497	0.686497
633.72	6428.15	0.687344	0.687344
633.82	6432.59	0.688171	0.688171
633.93	6437.84	0.689039	0.689039
634.04	6442.19	0.689908	0.689908
634.14	6447.62	0.690714	0.690714
634.25	6453.15	0.691602	0.691602
634.36	6458.93	0.692491	0.692491
634.47	6464.03	0.69338	0.69338
634.57	6464.71	0.694186	0.694186
634.68	6469.71	0.695055	0.695055
634.76	6473.58	0.695675	0.695675
634.87	6470.65	0.696295	0.696295
634.98	6454.45	0.696295	0.696295
635.09	6435.49	0.69584	0.69584
635.19	6409.15	0.694972	0.694972
635.3	6378.91	0.694042	0.694042
635.41	6348.55	0.693153	0.693153
635.51	6321.35	0.692327	0.692327
635.62	6290.97	0.691458	0.691458
635.73	6260.4	0.690569	0.690569
635.84	6228.77	0.68968	0.68968
635.94	6200.57	0.688916	0.688916
636.05	6167.44	0.687985	0.687985
636.16	6133.74	0.687138	0.687138
636.26	6102.41	0.686311	0.686311
636.37	6066.76	0.685443	0.685443
636.48	6031.22	0.684575	0.684575
636.59	5995.32	0.683686	0.683686
636.69	5962.49	0.68288	0.68288
636.8	5925.69	0.682012	0.682012
636.91	5890.11	0.681123	0.681123
637.01	5856.97	0.680337	0.680337
637.12	5820.77	0.679448	0.679448
637.23	5783.65	0.678581	0.678581
637.34	5747.93	0.677712	0.677712
637.44	5714.19	0.676885	0.676885
637.55	5677.54	0.675996	0.675996
637.65	5645.64	0.675252	0.675252
637.76	5609.27	0.674363	0.674363
637.87	5572.08	0.673454	0.673454
637.98	5535.19	0.672586	0.672586
638.08	5501.57	0.6718	0.6718
638.19	5465.86	0.670932	0.670932
638.3	5429.89	0.670085	0.670085
638.4	5397.07	0.669258	0.669258
638.51	5361.44	0.668369	0.668369
638.62	5325.52	0.667501	0.667501
638.73	5290.35	0.666633	0.666633
638.83	5257.66	0.665806	0.665806
638.94	5221.46	0.664917	0.664917
639.05	5185.61	0.664049	0.664049
639.15	5153.63	0.663243	0.663243
639.26	5118.88	0.662395	0.662395
639.37	5083.6	0.661506	0.661506
639.48	5048.08	0.660638	0.660638
639.58	5015.72	0.659832	0.659832
639.69	4980.13	0.658943	0.658943
639.8	4945.32	0.658054	0.658054
639.9	4914.16	0.657248	0.657248
640.01	4879.64	0.656421	0.656421
640.12	4845.61	0.655533	0.655533
640.23	4810.75	0.654623	0.654623
640.33	4779.14	0.653837	0.653837
640.44	4744.91	0.652949	0.652949
640.55	4710.02	0.65208	0.65208
640.65	4678.38	0.651253	0.651253
640.76	4644.11	0.650386	0.650386
640.87	4609.85	0.649517	0.649517
640.98	4575.44	0.648628	0.648628
641.08	4544.42	0.647843	0.647843
641.19	4510.44	0.646954	0.646954
641.3	4476.97	0.646086	0.646086
641.4	4447.19	0.64528	0.64528
641.51	4413.69	0.644391	0.644391
641.62	4380.27	0.643523	0.643523
641.73	4346.6	0.642613	0.642613
641.83	4317.27	0.641869	0.641869
641.94	4283.72	0.64098	0.64098
642.05	4250.02	0.640091	0.640091
642.15	4219.21	0.639285	0.639285
642.26	4185.08	0.638396	0.638396
642.37	4152.63	0.637528	0.637528
642.48	4120.47	0.63664	0.63664
642.58	4091.18	0.635833	0.635833
642.69	4059.22	0.634965	0.634965
642.8	4027.26	0.634076	0.634076
642.9	3998.45	0.63327	0.63327
643.01	3966.94	0.632402	0.632402
643.12	3934.55	0.631513	0.631513
643.22	3904.94	0.630728	0.630728
643.33	3872.65	0.629839	0.629839
643.44	3840.62	0.62895	0.62895
643.55	3809.09	0.628082	0.628082
643.65	3779.78	0.627275	0.627275
643.76	3748.94	0.626408	0.626408
643.87	3718.14	0.625539	0.625539
643.97	3690.78	0.624754	0.624754
644.08	3659.65	0.623844	0.623844
644.19	3629.33	0.622956	0.622956
644.3	3599.55	0.622087	0.622087
644.4	3571.23	0.62126	0.62126
644.51	3540.37	0.620392	0.620392
644.62	3510.31	0.619524	0.619524
644.72	3482.7	0.618697	0.618697
644.83	3452.17	0.61785	0.61785
644.94	3421.81	0.616961	0.616961
645.05	3393.11	0.616092	0.616092
645.15	3365.59	0.615266	0.615266
645.26	3336.47	0.614418	0.614418
645.37	3307.53	0.613529	0.613529
645.47	3281.06	0.612723	0.612723
645.58	3251.86	0.611834	0.611834
645.69	3222.37	0.610945	0.610945
645.8	3193.28	0.610077	0.610077
645.9	3166.83	0.609251	0.609251
646.01	3137.47	0.608383	0.608383
646.12	3108.97	0.607535	0.607535
646.22	3082.69	0.606688	0.606688
646.33	3054.55	0.60584	0.60584
646.44	3026.87	0.604951	0.604951
646.55	2999.06	0.604062	0.604062
646.65	2974.17	0.603256	0.603256
646.76	2947.25	0.602388	0.602388
646.87	2919.53	0.60152	0.60152
646.97	2894.59	0.600693	0.600693
647.08	2867.14	0.599804	0.599804
647.19	2840.28	0.598915	0.598915
647.3	2813.36	0.598047	0.598047
647.4	2788.56	0.597241	0.597241
647.51	2762.23	0.596373	0.596373
647.62	2734.95	0.595505	0.595505
647.72	2710.97	0.594678	0.594678
647.83	2685.14	0.59381	0.59381
647.94	2659.02	0.592921	0.592921
648.04	2635.7	0.592135	0.592135
648.15	2609.86	0.591267	0.591267
648.26	2584.87	0.590316	0.590316
648.37	2560.44	0.589448	0.589448
648.47	2536.87	0.588642	0.588642
648.58	2512.48	0.587794	0.587794
648.69	2487.06	0.586885	0.586885
648.79	2464.59	0.586099	0.586099
648.9	2440.41	0.585231	0.585231
649.01	2414.86	0.584322	0.584322
649.12	2391.87	0.583454	0.583454
649.22	2369.22	0.582647	0.582647
649.33	2346.17	0.581758	0.581758
649.44	2322.44	0.580869	0.580869
649.54	2301.11	0.580064	0.580064
649.65	2278.42	0.579195	0.579195
649.76	2254.92	0.578348	0.578348
649.87	2232	0.577438	0.577438
649.97	2210.55	0.576632	0.576632
650.08	2188.58	0.575785	0.575785
650.19	2164.75	0.574896	0.574896
650.29	2144.27	0.57411	0.57411
650.4	2121.54	0.573201	0.573201
650.51	2098.98	0.572332	0.572332
650.62	2076.79	0.571423	0.571423
650.72	2057.1	0.570638	0.570638
650.83	2036.13	0.569769	0.569769
650.94	2014.68	0.568881	0.568881
651.04	1996.28	0.568074	0.568074
651.15	1975.77	0.567227	0.567227
651.26	1956.1	0.566318	0.566318
651.37	1935.07	0.565449	0.565449
651.47	1917.09	0.564643	0.564643
651.58	1897.51	0.563733	0.563733
651.69	1878.41	0.562845	0.562845
651.79	1861.53	0.562059	0.562059
651.9	1842.72	0.561191	0.561191
652.01	1824.71	0.560323	0.560323
652.12	1806.45	0.559434	0.559434
652.22	1790.57	0.558648	0.558648
652.33	1771.67	0.557739	0.557739
652.44	1754.24	0.556871	0.556871
652.54	1737.64	0.556065	0.556065
652.65	1719.63	0.555176	0.555176
652.76	1701.18	0.554308	0.554308
652.86	1685.17	0.553502	0.553502
652.97	1667.13	0.552613	0.552613
653.08	1649.17	0.551745	0.551745
653.18	1633.65	0.550938	0.550938
653.29	1616.33	0.550049	0.550049
653.4	1599.23	0.549202	0.549202
653.51	1582.48	0.548313	0.548313
653.61	1567.32	0.547507	0.547507
653.72	1551.27	0.546639	0.546639
653.83	1534.12	0.54575	0.54575
653.93	1519.12	0.544944	0.544944
654.04	1502.38	0.544055	0.544055
654.15	1485.78	0.543166	0.543166
654.26	1469.59	0.542277	0.542277
654.36	1455.02	0.541533	0.541533
654.47	1438.97	0.540624	0.540624
654.58	1422.8	0.539755	0.539755
654.68	1408.76	0.538949	0.538949
654.79	1393.31	0.538081	0.538081
654.9	1377.09	0.537192	0.537192
655.01	1361.3	0.536304	0.536304
655.11	1347.32	0.535518	0.535518
655.22	1330.89	0.534608	0.534608
655.33	1315.65	0.53374	0.53374
655.43	1301.5	0.532955	0.532955
655.54	1285.36	0.532066	0.532066
655.65	1270.34	0.531177	0.531177
655.76	1254.72	0.530309	0.530309
655.86	1240.48	0.529503	0.529503
655.97	1225.71	0.528614	0.528614
656.08	1210.74	0.527767	0.527767
656.18	1197.5	0.52694	0.52694
656.29	1182.79	0.526072	0.526072
656.4	1168.17	0.525203	0.525203
656.51	1153.8	0.524315	0.524315
656.61	1141.01	0.523529	0.523529
656.72	1125.98	0.52264	0.52264
656.83	1111.98	0.521772	0.521772
656.93	1098.93	0.520966	0.520966
657.04	1084.44	0.520077	0.520077
657.15	1071.09	0.519209	0.519209
657.26	1057.13	0.51834	0.51834
657.36	1044.16	0.517514	0.517514
657.47	1030.52	0.516666	0.516666
657.58	1016.41	0.515757	0.515757
657.68	1004.31	0.514992	0.514992
657.79	990.966	0.514083	0.514083
657.9	977.318	0.513214	0.513214
658	964.247	0.512429	0.512429
658.11	951.029	0.511519	0.511519
658.22	937.857	0.510651	0.510651
658.33	923.966	0.509762	0.509762
658.43	911.81	0.508956	0.508956
658.54	898.591	0.508088	0.508088
658.65	885.169	0.507199	0.507199
658.75	873.814	0.506393	0.506393
658.86	861.673	0.505525	0.505525
658.97	848.517	0.504677	0.504677
659.08	835.884	0.503788	0.503788
659.18	824.79	0.503003	0.503003
659.29	811.861	0.502093	0.502093
659.4	799.47	0.501266	0.501266
659.5	788.501	0.50044	0.50044
659.61	775.822	0.499571	0.499571
659.72	763.048	0.498703	0.498703
659.83	751.232	0.497815	0.497815
659.93	740.911	0.497008	0.497008
660.04	728.146	0.49614	0.49614
660.15	715.951	0.495251	0.495251
660.25	705.161	0.494466	0.494466
660.36	693.615	0.493577	0.493577
660.47	681.544	0.492709	0.492709
660.58	670.509	0.49182	0.49182
660.68	659.876	0.491034	0.491034
660.79	647.111	0.490146	0.490146
660.9	635.747	0.489277	0.489277
661	625.595	0.48845	0.48845
661.11	614.142	0.487603	0.487603
661.22	602.743	0.486694	0.486694
661.33	591.771	0.485825	0.485825
661.43	581.896	0.48504	0.48504
661.54	571.087	0.484192	0.484192
661.65	560.013	0.483283	0.483283
661.75	550.025	0.482477	0.482477
661.86	539.056	0.481588	0.481588
661.97	528.876	0.48072	0.48072
662.08	518.306	0.479851	0.479851
662.18	508.833	0.479025	0.479025
662.29	498.345	0.478136	0.478136
662.4	487.9	0.477268	0.477268
662.5	478.529	0.476462	0.476462
662.61	468.908	0.475593	0.475593
662.72	458.588	0.474704	0.474704
662.82	449.775	0.473899	0.473899
662.93	439.768	0.47303	0.47303
663.04	430.139	0.472162	0.472162
663.15	421.045	0.471294	0.471294
663.25	412.014	0.470488	0.470488
663.36	402.42	0.469599	0.469599
663.47	392.982	0.46871	0.46871
663.57	384.553	0.467883	0.467883
663.68	375.193	0.467036	0.467036
663.79	366.334	0.466168	0.466168
663.9	357.143	0.465279	0.465279
664	349.268	0.464472	0.464472
664.11	340.732	0.463604	0.463604
664.22	331.533	0.462736	0.462736
664.32	323.666	0.461889	0.461889
664.43	315.244	0.461041	0.461041
664.54	307.205	0.460132	0.460132
664.65	298.998	0.459284	0.459284
664.75	291.646	0.458478	0.458478
664.86	283.982	0.457589	0.457589
664.97	275.912	0.456721	0.456721
665.07	269.033	0.455894	0.455894
665.18	261.33	0.455026	0.455026
665.29	253.744	0.454178	0.454178
665.4	246.174	0.453269	0.453269
665.5	239.217	0.452483	0.452483
665.61	232.15	0.451594	0.451594
665.72	225.17	0.450706	0.450706
665.82	218.354	0.4499	0.4499
665.93	211.588	0.449031	0.449031
666.04	205.229	0.448143	0.448143
666.15	198.514	0.447274	0.447274
666.25	192.471	0.446468	0.446468
666.36	186.283	0.44558	0.44558
666.47	180.135	0.444711	0.444711
666.57	174.561	0.443905	0.443905
666.68	168.076	0.443016	0.443016
666.79	161.992	0.442169	0.442169
666.9	156.428	0.44128	0.44128
667	151.285	0.440474	0.440474
667.11	145.932	0.439585	0.439585
667.22	140.605	0.438737	0.438737
667.32	135.689	0.437931	0.437931
667.43	130.674	0.437043	0.437043
667.54	125.959	0.436154	0.436154
667.65	121.021	0.435285	0.435285
667.75	116.29	0.434479	0.434479
667.86	111.966	0.43359	0.43359
667.96	108.013	0.432763	0.432763
668.07	103.956	0.431916	0.431916
668.18	99.6962	0.431027	0.431027
668.29	95.4111	0.430138	0.430138
668.39	91.6689	0.429311	0.429311
668.5	87.8173	0.428464	0.428464
668.61	84.4697	0.427596	0.427596
668.71	80.9072	0.42679	0.42679
668.82	77.1982	0.42588	0.42588
668.93	73.9286	0.424991	0.424991
669.04	70.8456	0.424144	0.424144
669.14	68.1884	0.423338	0.423338
669.25	64.997	0.42247	0.42247
669.36	62.1601	0.421539	0.421539
669.46	59.5341	0.420733	0.420733
669.57	56.7685	0.419865	0.419865
669.68	54.1493	0.418976	0.418976
669.79	51.5322	0.418087	0.418087
669.88	49.8261	0.417364	0.417364
669.89	49.6532	0.417261	0.417261
669.92	49.1655	0.417033	0.417033
670.13	49.3615	0.416764	0.416764
670.14	49.3619	0.416764	0.416764
