# Supplementary material for: Data compilation on the effect of grain size, temperature, and texture on the strength of a single-phase FCC MnFeNi medium-entropy alloy
Source: Data Brief. 2019 Nov 15;28:104807. doi: 10.1016/j.dib.2019.104807 (PMC6909151; doi:10.1016/j.dib.2019.104807)
Supplement: Multimedia component 1 [file mmc1.zip › Compression_Tests/77K/MnFeNi_1073K_45min_77K.xlsx]

## Sheet: MnFeNi_1073K_45min_77K
Name	MnFeNi_1073K_45min_77K
Diameter	4.11	mm
Sample height	8.08	mm
Gage length	8.08	mm
Speed ​​during measurement	0.48	mm/min
Time	Force	Crosshead Displacement	Crosshead Displacement
s	N	mm	mm
940.894	172.803	0	0
940.974	172.622	0	0
941.004	172.646	2.06708e-05	2.06708e-05
941.004	172.646	2.06708e-05	2.06708e-05
941.114	172.882	4.13415e-05	4.13415e-05
941.224	172.811	8.26831e-05	8.26831e-05
941.324	172.992	8.26831e-05	8.26831e-05
941.434	178.273	0.000661325	0.000661325
941.544	189.101	0.00152917	0.00152917
941.644	199.999	0.002315	0.002315
941.754	212.093	0.00322432	0.00322432
941.864	224.515	0.00409265	0.00409265
941.974	236.136	0.00498147	0.00498147
942.074	246.398	0.0057878	0.0057878
942.184	257.906	0.00665565	0.00665565
942.294	269.417	0.00754471	0.00754471
942.394	279.827	0.00833006	0.00833006
942.504	291.671	0.00919838	0.00919838
942.614	304.171	0.0100872	0.0100872
942.724	316.218	0.0109965	0.0109965
942.824	327.374	0.0117819	0.0117819
942.934	340.046	0.0126709	0.0126709
943.044	352.765	0.0135598	0.0135598
943.144	364.257	0.0143451	0.0143451
943.254	377.234	0.0151929	0.0151929
943.364	390.572	0.0160817	0.0160817
943.464	402.579	0.0169085	0.0169085
943.574	415.798	0.0177769	0.0177769
943.684	428.868	0.0186242	0.0186242
943.784	440.907	0.019451	0.019451
943.894	454.126	0.0202984	0.0202984
944.004	467.548	0.0211872	0.0211872
944.114	481.142	0.022076	0.022076
944.214	493.376	0.0228823	0.0228823
944.324	506.681	0.0237712	0.0237712
944.434	520.157	0.0246395	0.0246395
944.534	532.15	0.0254248	0.0254248
944.644	546.29	0.0263342	0.0263342
944.754	560.197	0.0272025	0.0272025
944.864	573.681	0.0280708	0.0280708
944.964	586.212	0.0288767	0.0288767
945.074	599.829	0.029745	0.029745
945.184	613.845	0.0306133	0.0306133
945.284	627.079	0.0314401	0.0314401
945.394	640.923	0.0322875	0.0322875
945.504	654.822	0.0331968	0.0331968
945.614	667.923	0.0340236	0.0340236
945.714	680.689	0.03483	0.03483
945.824	694.954	0.0357188	0.0357188
945.934	710.259	0.0365871	0.0365871
946.034	722.97	0.037393	0.037393
946.144	736.993	0.0382408	0.0382408
946.254	751.486	0.0391501	0.0391501
946.364	765.439	0.040039	0.040039
946.464	778.681	0.0408243	0.0408243
946.574	793.29	0.0417136	0.0417136
946.684	806.282	0.0425817	0.0425817
946.784	819.431	0.0433878	0.0433878
946.894	833.861	0.0442766	0.0442766
947.004	847.329	0.0451449	0.0451449
947.114	862.22	0.0460337	0.0460337
947.214	875.743	0.0468191	0.0468191
947.324	889.415	0.0476667	0.0476667
947.434	904.415	0.048576	0.048576
947.534	917.673	0.0494028	0.0494028
947.644	931.939	0.0502917	0.0502917
947.754	946.993	0.0511392	0.0511392
947.864	961.048	0.0520076	0.0520076
947.964	974.04	0.0527929	0.0527929
948.074	989.048	0.0537025	0.0537025
948.184	1003.57	0.0545913	0.0545913
948.284	1016.82	0.0553562	0.0553562
948.394	1032.7	0.0562655	0.0562655
948.504	1047.54	0.0571544	0.0571544
948.604	1061.2	0.05794	0.05794
948.714	1076.38	0.0588288	0.0588288
948.824	1091.4	0.0596971	0.0596971
948.934	1107.25	0.0606064	0.0606064
949.034	1120.52	0.0613713	0.0613713
949.144	1135.52	0.0622806	0.0622806
949.254	1150.74	0.0631489	0.0631489
949.354	1164.29	0.0639343	0.0639343
949.464	1179.58	0.0648231	0.0648231
949.574	1195.15	0.0656914	0.0656914
949.684	1209.68	0.0665597	0.0665597
949.784	1223.47	0.0673246	0.0673246
949.894	1239.16	0.0682544	0.0682544
950.004	1254.54	0.0691437	0.0691437
950.104	1269.47	0.0699291	0.0699291
950.214	1284.75	0.0707974	0.0707974
950.324	1300.22	0.0716862	0.0716862
950.434	1316.05	0.0725953	0.0725953
950.534	1329.86	0.0733811	0.0733811
950.644	1345.55	0.074249	0.074249
950.754	1361.59	0.0751175	0.0751175
950.854	1375.98	0.0759444	0.0759444
950.964	1391.68	0.0768122	0.0768122
951.074	1407.83	0.0776805	0.0776805
951.184	1424.5	0.0785901	0.0785901
951.284	1439.33	0.0793964	0.0793964
951.394	1455.36	0.0802438	0.0802438
951.504	1471.69	0.0811119	0.0811119
951.604	1486.72	0.0819182	0.0819182
951.714	1503.6	0.082786	0.082786
951.824	1520.39	0.0836958	0.0836958
951.934	1535.94	0.0845639	0.0845639
952.034	1551.11	0.0853703	0.0853703
952.144	1567.94	0.0862796	0.0862796
952.254	1583.75	0.0871479	0.0871479
952.354	1599.12	0.0879332	0.0879332
952.464	1615.66	0.0888223	0.0888223
952.574	1632.8	0.0896902	0.0896902
952.684	1649.58	0.090579	0.090579
952.784	1665.43	0.0913648	0.0913648
952.894	1682.67	0.0922327	0.0922327
953.004	1699.42	0.0931215	0.0931215
953.104	1715.19	0.0939278	0.0939278
953.214	1732.54	0.0948166	0.0948166
953.324	1750.01	0.0956848	0.0956848
953.424	1764.88	0.0964909	0.0964909
953.534	1781.76	0.0973797	0.0973797
953.644	1799.37	0.098248	0.098248
953.754	1816.94	0.0991369	0.0991369
953.854	1832.65	0.0999222	0.0999222
953.964	1850.51	0.100832	0.100832
954.074	1868.39	0.101679	0.101679
954.174	1885.08	0.102506	0.102506
954.284	1903.1	0.103395	0.103395
954.394	1920.76	0.104242	0.104242
954.504	1938.9	0.105131	0.105131
954.604	1955.07	0.105958	0.105958
954.714	1972.83	0.106847	0.106847
954.824	1991.44	0.107736	0.107736
954.924	2007.78	0.108501	0.108501
955.034	2024.1	0.10941	0.10941
955.144	2041.94	0.110299	0.110299
955.254	2057.31	0.111146	0.111146
955.354	2075.03	0.111953	0.111953
955.464	2093.47	0.112821	0.112821
955.574	2112.79	0.113709	0.113709
955.674	2129.96	0.114516	0.114516
955.784	2148.76	0.115425	0.115425
955.894	2167.03	0.116252	0.116252
956.004	2177.6	0.117162	0.117162
956.104	2192.55	0.117947	0.117947
956.214	2212.43	0.118877	0.118877
956.324	2231.19	0.119725	0.119725
956.424	2248.35	0.120572	0.120572
956.534	2266.47	0.12142	0.12142
956.644	2278.56	0.122288	0.122288
956.754	2297.53	0.123197	0.123197
956.854	2316.24	0.123983	0.123983
956.964	2335.79	0.124893	0.124893
957.074	2355.2	0.125761	0.125761
957.174	2372.27	0.126546	0.126546
957.284	2391.39	0.127456	0.127456
957.394	2409.84	0.128324	0.128324
957.504	2422.97	0.129192	0.129192
957.604	2439.84	0.129998	0.129998
957.714	2458.67	0.130887	0.130887
957.824	2478.31	0.131755	0.131755
957.924	2488.89	0.132582	0.132582
958.034	2495.1	0.13345	0.13345
958.144	2517.66	0.134319	0.134319
958.254	2538.17	0.135207	0.135207
958.354	2557.05	0.136013	0.136013
958.464	2577.03	0.136923	0.136923
958.564	2595.21	0.137688	0.137688
958.674	2610.14	0.138576	0.138576
958.784	2618.24	0.139445	0.139445
958.894	2639.07	0.140334	0.140334
958.994	2657.08	0.141119	0.141119
959.104	2676.91	0.141987	0.141987
959.214	2696.98	0.142897	0.142897
959.314	2715.43	0.143724	0.143724
959.424	2735.07	0.144571	0.144571
959.534	2729.77	0.145481	0.145481
959.644	2746.02	0.146328	0.146328
959.744	2766.15	0.147113	0.147113
959.854	2787.07	0.148002	0.148002
959.964	2807.63	0.148912	0.148912
960.064	2825.44	0.149656	0.149656
960.174	2845.23	0.150566	0.150566
960.284	2864.83	0.151413	0.151413
960.394	2885.67	0.152364	0.152364
960.494	2902.65	0.153129	0.153129
960.604	2904.96	0.154039	0.154039
960.714	2893.34	0.154906	0.154906
960.814	2917.43	0.155692	0.155692
960.924	2941.85	0.156581	0.156581
961.034	2964.41	0.15747	0.15747
961.144	2985.23	0.158359	0.158359
961.244	3004.14	0.159124	0.159124
961.354	3003.65	0.160012	0.160012
961.464	3009.26	0.16088	0.16088
961.564	3030.93	0.161707	0.161707
961.674	3051.96	0.162575	0.162575
961.784	3072.23	0.163464	0.163464
961.894	3092.94	0.164353	0.164353
961.994	3111.23	0.165159	0.165159
962.104	3131.67	0.166027	0.166027
962.214	3151.02	0.166896	0.166896
962.314	3169.31	0.167723	0.167723
962.424	3171.87	0.16857	0.16857
962.534	3184.94	0.169459	0.169459
962.644	3204.84	0.170327	0.170327
962.744	3221.18	0.171112	0.171112
962.854	3241.37	0.172001	0.172001
962.964	3261.11	0.17287	0.17287
963.064	3275.19	0.173696	0.173696
963.174	3280.56	0.174544	0.174544
963.284	3303.32	0.175433	0.175433
963.384	3322.54	0.17626	0.17626
963.494	3342.55	0.177128	0.177128
963.604	3362.81	0.178017	0.178017
963.714	3381.77	0.178864	0.178864
963.814	3360.09	0.17967	0.17967
963.924	3342.37	0.180559	0.180559
964.034	3368.26	0.181448	0.181448
964.134	3389.96	0.182275	0.182275
964.244	3412.18	0.183143	0.183143
964.354	3422.72	0.184032	0.184032
964.464	3440.65	0.184879	0.184879
964.564	3459.04	0.185685	0.185685
964.674	3479.02	0.186574	0.186574
964.784	3498.79	0.187421	0.187421
964.884	3517.38	0.188228	0.188228
964.994	3532.81	0.189096	0.189096
965.104	3542.95	0.189964	0.189964
965.214	3563.16	0.190894	0.190894
965.314	3580.23	0.191659	0.191659
965.424	3599.87	0.192569	0.192569
965.534	3618.05	0.193437	0.193437
965.634	3634.3	0.194222	0.194222
965.744	3644.75	0.19509	0.19509
965.854	3648.2	0.195979	0.195979
965.964	3667.93	0.196868	0.196868
966.064	3685.54	0.197654	0.197654
966.174	3703.83	0.198522	0.198522
966.284	3722.01	0.199411	0.199411
966.384	3739.09	0.200217	0.200217
966.494	3757.47	0.201085	0.201085
966.604	3775.66	0.202015	0.202015
966.714	3791.66	0.202863	0.202863
966.814	3806.85	0.203648	0.203648
966.924	3823.27	0.204496	0.204496
967.034	3826.21	0.205385	0.205385
967.134	3827.86	0.20619	0.20619
967.244	3845.77	0.20708	0.20708
967.354	3862.61	0.207948	0.207948
967.464	3881.06	0.208816	0.208816
967.564	3896.93	0.209622	0.209622
967.674	3913.97	0.210511	0.210511
967.784	3931.14	0.21142	0.21142
967.884	3945.21	0.212165	0.212165
967.994	3961.61	0.213054	0.213054
968.104	3978.21	0.213942	0.213942
968.214	3993.5	0.21481	0.21481
968.314	4004.05	0.215637	0.215637
968.424	4004.06	0.216464	0.216464
968.534	4019.94	0.217353	0.217353
968.634	4034.92	0.218159	0.218159
968.744	4051.3	0.219048	0.219048
968.854	4061.95	0.219937	0.219937
968.954	4049.96	0.220764	0.220764
969.064	4045	0.221632	0.221632
969.174	4064.59	0.22252	0.22252
969.284	4083.8	0.223368	0.223368
969.384	4098.85	0.224174	0.224174
969.494	4114.74	0.225084	0.225084
969.604	4129.27	0.225931	0.225931
969.704	4141.94	0.226717	0.226717
969.814	4155.49	0.227605	0.227605
969.924	4168.67	0.228494	0.228494
970.034	4180.6	0.229383	0.229383
970.134	4191.94	0.230169	0.230169
970.244	4202	0.231058	0.231058
970.354	4215.14	0.231926	0.231926
970.454	4225.01	0.232752	0.232752
970.564	4237.38	0.233642	0.233642
970.674	4241.98	0.234489	0.234489
970.784	4239.18	0.235378	0.235378
970.884	4254.43	0.236184	0.236184
970.994	4269.49	0.237052	0.237052
971.104	4283.62	0.237941	0.237941
971.204	4295.52	0.238747	0.238747
971.314	4307.16	0.239616	0.239616
971.424	4318.08	0.240504	0.240504
971.534	4331.23	0.241372	0.241372
971.634	4342.89	0.242179	0.242179
971.744	4356.01	0.243047	0.243047
971.854	4368.21	0.243915	0.243915
971.954	4379.83	0.244721	0.244721
972.064	4391.02	0.24561	0.24561
972.174	4399.01	0.246478	0.246478
972.284	4411.25	0.247388	0.247388
972.384	4422.47	0.248152	0.248152
972.494	4390.32	0.249041	0.249041
972.604	4395.98	0.24993	0.24993
972.704	4412.48	0.250777	0.250777
972.814	4429.11	0.251625	0.251625
972.924	4444.58	0.252473	0.252473
973.034	4455.71	0.253341	0.253341
973.134	4468.45	0.254188	0.254188
973.244	4481.66	0.255077	0.255077
973.344	4484.28	0.255863	0.255863
973.454	4483.61	0.256731	0.256731
973.564	4499.5	0.25764	0.25764
973.674	4513.89	0.258508	0.258508
973.774	4526.69	0.259315	0.259315
973.884	4538.96	0.260183	0.260183
973.994	4551.34	0.261051	0.261051
974.094	4562.71	0.261857	0.261857
974.204	4575.35	0.262725	0.262725
974.314	4586.75	0.263635	0.263635
974.424	4597.58	0.264503	0.264503
974.524	4607.8	0.26533	0.26533
974.634	4619.34	0.266198	0.266198
974.744	4629.96	0.267066	0.267066
974.844	4639.28	0.267852	0.267852
974.954	4648.6	0.268761	0.268761
975.064	4651.3	0.26965	0.26965
975.174	4661.45	0.270518	0.270518
975.274	4667.78	0.271324	0.271324
975.384	4677.46	0.272172	0.272172
975.494	4688.7	0.27306	0.27306
975.594	4699.04	0.273846	0.273846
975.704	4709.68	0.274756	0.274756
975.814	4720.59	0.275665	0.275665
975.924	4731.28	0.276533	0.276533
976.024	4740.37	0.277319	0.277319
976.134	4749.53	0.278208	0.278208
976.244	4760.33	0.279097	0.279097
976.344	4768.61	0.279882	0.279882
976.454	4777.01	0.28075	0.28075
976.564	4786.87	0.281639	0.281639
976.674	4796.33	0.282507	0.282507
976.774	4804.77	0.283313	0.283313
976.884	4814.22	0.284202	0.284202
976.994	4813.38	0.285091	0.285091
977.094	4820.52	0.285897	0.285897
977.204	4830.36	0.286745	0.286745
977.314	4840.9	0.287634	0.287634
977.424	4851.07	0.288564	0.288564
977.524	4859.07	0.289349	0.289349
977.634	4866.3	0.290238	0.290238
977.744	4873.99	0.291127	0.291127
977.844	4882.55	0.291892	0.291892
977.954	4891.62	0.292801	0.292801
978.064	4899.95	0.29369	0.29369
978.174	4908.64	0.294579	0.294579
978.274	4916.47	0.295385	0.295385
978.384	4924.83	0.296233	0.296233
978.494	4933.48	0.297142	0.297142
978.594	4941.12	0.297948	0.297948
978.704	4916.87	0.298796	0.298796
978.814	4927.91	0.299664	0.299664
978.914	4940.21	0.300449	0.300449
979.024	4951.58	0.301359	0.301359
979.134	4962.66	0.302248	0.302248
979.244	4971.92	0.303137	0.303137
979.344	4979.04	0.303922	0.303922
979.454	4987.22	0.304832	0.304832
979.564	4995.11	0.305679	0.305679
979.664	5002.92	0.306506	0.306506
979.774	5008.72	0.307395	0.307395
979.884	5015.68	0.308263	0.308263
979.994	5022.93	0.309131	0.309131
980.094	5029.76	0.309917	0.309917
980.204	5037.52	0.310826	0.310826
980.314	5045.25	0.311694	0.311694
980.414	5051.46	0.312459	0.312459
980.524	5058.37	0.313389	0.313389
980.634	5064.76	0.314278	0.314278
980.744	5068.25	0.315167	0.315167
980.844	5052.03	0.315952	0.315952
980.954	5061	0.316821	0.316821
981.064	5072.38	0.31771	0.31771
981.164	5081.11	0.318495	0.318495
981.274	5089.94	0.319363	0.319363
981.384	5098.23	0.320252	0.320252
981.494	5105.29	0.321141	0.321141
981.594	5110.43	0.321926	0.321926
981.704	5117.02	0.322815	0.322815
981.814	5124.11	0.323704	0.323704
981.914	5129.29	0.324489	0.324489
982.024	5135.65	0.325399	0.325399
982.134	5140.54	0.326247	0.326247
982.244	5146.41	0.327156	0.327156
982.344	5150.82	0.327942	0.327942
982.454	5156.3	0.328831	0.328831
982.564	5159.71	0.329698	0.329698
982.664	5163.33	0.330484	0.330484
982.774	5169.04	0.331373	0.331373
982.884	5174.01	0.332282	0.332282
982.994	5178.71	0.333151	0.333151
983.094	5182.08	0.333957	0.333957
983.204	5185.29	0.334825	0.334825
983.314	5188.75	0.335714	0.335714
983.414	5190.82	0.336478	0.336478
983.524	5181.75	0.337367	0.337367
983.634	5159.85	0.338236	0.338236
983.734	5170.75	0.339042	0.339042
983.844	5180.48	0.339931	0.339931
983.954	5188.3	0.340799	0.340799
984.064	5192.96	0.341688	0.341688
984.164	5197.2	0.342494	0.342494
984.274	5202.46	0.343362	0.343362
984.384	5206.48	0.344271	0.344271
984.484	5209.66	0.345057	0.345057
984.594	5213.12	0.345925	0.345925
984.704	5216.93	0.346814	0.346814
984.814	5221.35	0.347682	0.347682
984.914	5225.83	0.348489	0.348489
985.024	5230.23	0.349377	0.349377
985.134	5235.01	0.350245	0.350245
985.234	5239.66	0.351052	0.351052
985.344	5244.85	0.35194	0.35194
985.454	5250.41	0.352829	0.352829
985.564	5255.11	0.353697	0.353697
985.664	5260.35	0.354462	0.354462
985.774	5266.29	0.355351	0.355351
985.884	5272.08	0.35624	0.35624
985.984	5277.12	0.357025	0.357025
986.094	5283.62	0.357894	0.357894
986.204	5289.78	0.358782	0.358782
986.314	5296.64	0.359671	0.359671
986.414	5302.42	0.360457	0.360457
986.524	5308.76	0.361366	0.361366
986.634	5315.1	0.362235	0.362235
986.734	5320.91	0.36304	0.36304
986.844	5327.05	0.363909	0.363909
986.954	5334.38	0.364798	0.364798
987.064	5340.36	0.365645	0.365645
987.164	5347.05	0.366472	0.366472
987.274	5353.09	0.367361	0.367361
987.384	5359.42	0.368208	0.368208
987.484	5364.58	0.369014	0.369014
987.594	5371.43	0.369924	0.369924
987.704	5378.34	0.370792	0.370792
987.814	5385.18	0.371681	0.371681
987.914	5388.93	0.372446	0.372446
988.024	5395.46	0.373314	0.373314
988.134	5402.36	0.374203	0.374203
988.234	5408.5	0.375009	0.375009
988.344	5414.94	0.375857	0.375857
988.454	5421.41	0.376745	0.376745
988.554	5425.88	0.377551	0.377551
988.664	5430.09	0.37844	0.37844
988.774	5436.7	0.379309	0.379309
988.874	5442.86	0.380114	0.380114
988.984	5449.39	0.380983	0.380983
989.094	5456.06	0.381851	0.381851
989.204	5462.89	0.38274	0.38274
989.304	5468.87	0.383525	0.383525
989.414	5474.75	0.384435	0.384435
989.524	5481.76	0.385303	0.385303
989.624	5487.17	0.386068	0.386068
989.734	5489.5	0.386957	0.386957
989.844	5457.13	0.387866	0.387866
989.954	5467.83	0.388734	0.388734
990.054	5480.57	0.389561	0.389561
990.164	5493.94	0.39045	0.39045
990.274	5503.91	0.391297	0.391297
990.374	5512.22	0.392083	0.392083
990.484	5520.72	0.392993	0.392993
990.594	5527.91	0.39386	0.39386
990.704	5531.95	0.394749	0.394749
990.804	5536.83	0.395535	0.395535
990.914	5544.42	0.396424	0.396424
991.024	5551.04	0.397354	0.397354
991.124	5557.12	0.398139	0.398139
991.234	5563.36	0.398987	0.398987
991.344	5570.36	0.399897	0.399897
991.454	5576.72	0.400744	0.400744
991.554	5583.19	0.40155	0.40155
991.664	5589.07	0.402418	0.402418
991.774	5595.69	0.403287	0.403287
991.874	5601.46	0.404093	0.404093
991.984	5608.09	0.404961	0.404961
992.094	5614.05	0.40585	0.40585
992.204	5620.53	0.406759	0.406759
992.304	5625.38	0.407524	0.407524
992.414	5632.11	0.408413	0.408413
992.524	5638.14	0.409302	0.409302
992.624	5644.2	0.410108	0.410108
992.734	5650.56	0.410997	0.410997
992.844	5655.94	0.411844	0.411844
992.954	5662.66	0.412712	0.412712
993.054	5668.75	0.413519	0.413519
993.164	5674.26	0.414387	0.414387
993.274	5680.28	0.415275	0.415275
993.374	5685.72	0.416082	0.416082
993.484	5692.04	0.416991	0.416991
993.594	5698.73	0.41786	0.41786
993.694	5703.6	0.418666	0.418666
993.804	5709.64	0.419513	0.419513
993.914	5715.51	0.420423	0.420423
994.024	5721.49	0.421291	0.421291
994.124	5727.77	0.422097	0.422097
994.234	5729.08	0.422965	0.422965
994.344	5735.02	0.423833	0.423833
994.444	5738.27	0.42464	0.42464
994.554	5744.27	0.425528	0.425528
994.664	5751.33	0.426417	0.426417
994.774	5758.39	0.427306	0.427306
994.874	5764.04	0.428112	0.428112
994.984	5769.53	0.42898	0.42898
995.094	5775.85	0.429869	0.429869
995.194	5780.95	0.430655	0.430655
995.304	5787.02	0.431523	0.431523
995.414	5793.2	0.432391	0.432391
995.524	5799.6	0.4333	0.4333
995.624	5805.31	0.434107	0.434107
995.734	5810.73	0.434975	0.434975
995.844	5816.78	0.435864	0.435864
995.944	5821.96	0.436649	0.436649
996.054	5828.31	0.437538	0.437538
996.164	5832.88	0.438448	0.438448
996.274	5837.17	0.439295	0.439295
996.374	5842.43	0.440122	0.440122
996.484	5849.01	0.44099	0.44099
996.594	5855.53	0.441837	0.441837
996.694	5862.12	0.442664	0.442664
996.804	5867.81	0.443553	0.443553
996.914	5873.96	0.444442	0.444442
997.024	5878.95	0.44531	0.44531
997.124	5884.48	0.446116	0.446116
997.234	5890.97	0.446985	0.446985
997.344	5896.51	0.447894	0.447894
997.444	5902.67	0.4487	0.4487
997.554	5907.85	0.449569	0.449569
997.664	5913.72	0.450416	0.450416
997.774	5919.11	0.451305	0.451305
997.874	5924.48	0.452111	0.452111
997.984	5931.68	0.453	0.453
998.094	5936.26	0.453889	0.453889
998.194	5940.44	0.454674	0.454674
998.304	5946.31	0.455563	0.455563
998.414	5951.63	0.456431	0.456431
998.514	5957.44	0.457278	0.457278
998.624	5963.66	0.458167	0.458167
998.734	5969.16	0.459036	0.459036
998.844	5975.42	0.459924	0.459924
998.944	5980.12	0.46071	0.46071
999.054	5986.23	0.461578	0.461578
999.164	5992.52	0.462487	0.462487
999.264	5997.14	0.463273	0.463273
999.374	6003.65	0.464183	0.464183
999.484	6009.39	0.465051	0.465051
999.594	6016.24	0.46594	0.46594
999.694	6021.68	0.466725	0.466725
999.804	6026.31	0.467614	0.467614
999.914	6031.16	0.468482	0.468482
1000.01	6036.03	0.469247	0.469247
1000.12	6041.85	0.470156	0.470156
1000.23	6036.07	0.471045	0.471045
1000.34	6041.29	0.471955	0.471955
1000.44	6049.49	0.47272	0.47272
1000.55	6057.64	0.473609	0.473609
1000.66	6064.82	0.474477	0.474477
1000.76	6070.8	0.475283	0.475283
1000.87	6077.29	0.476192	0.476192
1000.98	6083.27	0.477061	0.477061
1001.09	6088.74	0.477908	0.477908
1001.19	6094.64	0.478735	0.478735
1001.3	6100.95	0.479624	0.479624
1001.41	6106.67	0.480492	0.480492
1001.51	6112.07	0.481298	0.481298
1001.62	6100.19	0.482187	0.482187
1001.73	6092.07	0.483055	0.483055
1001.84	6103.34	0.483944	0.483944
1001.94	6112.24	0.48475	0.48475
1002.05	6120.61	0.485618	0.485618
1002.16	6129.06	0.486507	0.486507
1002.26	6135.79	0.487313	0.487313
1002.37	6142.86	0.488161	0.488161
1002.48	6149.55	0.48905	0.48905
1002.59	6155.45	0.489938	0.489938
1002.69	6160.12	0.490724	0.490724
1002.8	6165.11	0.491634	0.491634
1002.91	6170.9	0.492501	0.492501
1003.01	6176.99	0.493308	0.493308
1003.12	6183.2	0.494176	0.494176
1003.23	6188.53	0.495065	0.495065
1003.34	6194.39	0.495933	0.495933
1003.44	6199.7	0.496739	0.496739
1003.55	6202.76	0.497628	0.497628
1003.65	6204.85	0.498413	0.498413
1003.76	6211.13	0.499302	0.499302
1003.87	6217.04	0.500191	0.500191
1003.98	6224.13	0.501059	0.501059
1004.08	6229.54	0.501845	0.501845
1004.19	6236.23	0.502755	0.502755
1004.3	6241.39	0.503622	0.503622
1004.4	6246.58	0.504408	0.504408
1004.51	6252.5	0.505318	0.505318
1004.62	6258.66	0.506165	0.506165
1004.73	6263.99	0.507054	0.507054
1004.83	6268.68	0.507819	0.507819
1004.94	6275.32	0.508708	0.508708
1005.05	6280.33	0.509596	0.509596
1005.15	6286.3	0.510403	0.510403
1005.26	6291.59	0.511271	0.511271
1005.37	6297.88	0.51218	0.51218
1005.48	6303.43	0.513049	0.513049
1005.58	6308.48	0.513854	0.513854
1005.69	6314.53	0.514743	0.514743
1005.8	6319.57	0.515632	0.515632
1005.9	6324.24	0.516418	0.516418
1006.01	6329.41	0.517286	0.517286
1006.12	6335.41	0.518154	0.518154
1006.23	6341.7	0.519043	0.519043
1006.33	6346.76	0.51987	0.51987
1006.44	6352.43	0.520738	0.520738
1006.55	6358.19	0.521627	0.521627
1006.65	6363.08	0.522412	0.522412
1006.76	6367.1	0.523281	0.523281
1006.87	6371.23	0.524169	0.524169
1006.98	6377.21	0.525058	0.525058
1007.08	6376.02	0.525844	0.525844
1007.19	6382.62	0.526712	0.526712
1007.3	6389.16	0.527601	0.527601
1007.4	6394.18	0.528386	0.528386
1007.51	6399.83	0.529275	0.529275
1007.62	6406.17	0.530164	0.530164
1007.73	6410.01	0.531032	0.531032
1007.83	6416.17	0.531859	0.531859
1007.94	6421.93	0.532727	0.532727
1008.05	6427.15	0.533595	0.533595
1008.15	6432.03	0.534381	0.534381
1008.26	6427.46	0.535249	0.535249
1008.37	6417.89	0.536137	0.536137
1008.47	6428.24	0.536964	0.536964
1008.58	6437.76	0.537812	0.537812
1008.69	6447.57	0.53868	0.53868
1008.8	6454.67	0.539569	0.539569
1008.9	6461.98	0.540375	0.540375
1009.01	6468.72	0.541285	0.541285
1009.12	6473.23	0.542111	0.542111
1009.22	6478.91	0.542918	0.542918
1009.33	6485.1	0.543765	0.543765
1009.44	6491.32	0.544674	0.544674
1009.55	6497.34	0.545563	0.545563
1009.65	6502.27	0.546349	0.546349
1009.76	6508.37	0.547217	0.547217
1009.87	6513.85	0.548106	0.548106
1009.97	6518.63	0.548892	0.548892
1010.08	6524.27	0.549821	0.549821
1010.19	6528.81	0.550648	0.550648
1010.3	6535.02	0.551537	0.551537
1010.4	6540.44	0.552364	0.552364
1010.51	6545.8	0.553232	0.553232
1010.62	6551.28	0.554101	0.554101
1010.72	6549.66	0.554886	0.554886
1010.83	6548.71	0.555775	0.555775
1010.94	6556.63	0.556664	0.556664
1011.05	6564.14	0.557553	0.557553
1011.15	6570.26	0.558358	0.558358
1011.26	6576.25	0.559247	0.559247
1011.37	6582.3	0.560095	0.560095
1011.47	6587.71	0.56088	0.56088
1011.58	6592.84	0.56179	0.56179
1011.69	6598.63	0.562679	0.562679
1011.8	6604.33	0.563547	0.563547
1011.9	6609.8	0.564333	0.564333
1012.01	6614.95	0.565222	0.565222
1012.12	6619.11	0.566089	0.566089
1012.22	6622.98	0.566916	0.566916
1012.33	6628.63	0.567785	0.567785
1012.44	6634.44	0.568673	0.568673
1012.55	6639.17	0.569521	0.569521
1012.65	6643.8	0.570348	0.570348
1012.76	6649.09	0.571195	0.571195
1012.87	6654.43	0.572105	0.572105
1012.97	6660.44	0.572952	0.572952
1013.08	6666.55	0.5738	0.5738
1013.19	6671.24	0.574668	0.574668
1013.3	6676.39	0.575536	0.575536
1013.4	6681.27	0.576322	0.576322
1013.51	6688.02	0.577252	0.577252
1013.62	6693.18	0.57812	0.57812
1013.72	6697.42	0.578905	0.578905
1013.83	6702.81	0.579774	0.579774
1013.94	6708.14	0.580663	0.580663
1014.04	6712.62	0.581427	0.581427
1014.15	6713.95	0.582337	0.582337
1014.26	6719.75	0.583205	0.583205
1014.37	6725.78	0.584094	0.584094
1014.47	6730.87	0.5849	0.5849
1014.58	6736.98	0.585768	0.585768
1014.69	6742.76	0.586657	0.586657
1014.79	6748.11	0.587463	0.587463
1014.9	6753.45	0.588332	0.588332
1015.01	6758.75	0.589199	0.589199
1015.12	6762.76	0.590068	0.590068
1015.22	6767.92	0.590895	0.590895
1015.33	6747.21	0.591763	0.591763
1015.44	6678.63	0.592631	0.592631
1015.54	6691.61	0.593458	0.593458
1015.65	6708.77	0.594347	0.594347
1015.76	6724.31	0.595235	0.595235
1015.87	6739.06	0.596104	0.596104
1015.97	6750.84	0.59691	0.59691
1016.08	6762.48	0.597798	0.597798
1016.19	6772.63	0.598667	0.598667
1016.29	6780.39	0.599452	0.599452
1016.4	6788.13	0.60032	0.60032
1016.51	6795.52	0.601209	0.601209
1016.62	6801.48	0.602078	0.602078
1016.72	6808.33	0.602904	0.602904
1016.83	6813.96	0.603793	0.603793
1016.94	6819.5	0.604661	0.604661
1017.04	6825.03	0.605447	0.605447
1017.15	6831.09	0.606356	0.606356
1017.26	6834.81	0.607224	0.607224
1017.37	6838.33	0.608072	0.608072
1017.47	6844.75	0.608919	0.608919
1017.58	6850.43	0.609788	0.609788
1017.69	6856.44	0.610656	0.610656
1017.79	6861.54	0.611462	0.611462
1017.9	6866.88	0.61233	0.61233
1018.01	6872.48	0.61326	0.61326
1018.12	6877.2	0.614087	0.614087
1018.22	6882.29	0.614914	0.614914
1018.33	6888.22	0.615803	0.615803
1018.43	6892.54	0.616609	0.616609
1018.54	6897.89	0.617477	0.617477
1018.65	6903.86	0.618366	0.618366
1018.76	6909.17	0.619234	0.619234
1018.86	6914.13	0.620019	0.620019
1018.97	6920.03	0.620908	0.620908
1019.08	6924.75	0.621756	0.621756
1019.18	6931.03	0.622603	0.622603
1019.29	6935.52	0.623451	0.623451
1019.4	6940.91	0.62434	0.62434
1019.51	6943.08	0.625249	0.625249
1019.61	6944.59	0.626035	0.626035
1019.72	6951.13	0.626965	0.626965
1019.83	6956.67	0.627854	0.627854
1019.93	6961.53	0.628639	0.628639
1020.04	6967.44	0.629508	0.629508
1020.15	6972.79	0.630375	0.630375
1020.26	6979.31	0.631285	0.631285
1020.36	6984.57	0.632071	0.632071
1020.47	6989.7	0.632939	0.632939
1020.58	6995.36	0.633848	0.633848
1020.68	6999.38	0.634634	0.634634
1020.79	6997	0.635543	0.635543
1020.9	6994.35	0.636412	0.636412
1021.01	6998.19	0.63728	0.63728
1021.11	7005.1	0.638106	0.638106
1021.22	7012.64	0.638954	0.638954
1021.33	7019.51	0.639843	0.639843
1021.43	7025.44	0.640649	0.640649
1021.54	7031.41	0.641517	0.641517
1021.65	7037.59	0.642406	0.642406
1021.76	7043.25	0.643315	0.643315
1021.86	7047.63	0.644101	0.644101
1021.97	7054.28	0.64499	0.64499
1022.08	7058.02	0.645858	0.645858
1022.18	7061.58	0.646664	0.646664
1022.29	7067.1	0.647512	0.647512
1022.4	7072.37	0.648421	0.648421
1022.51	7077.38	0.649289	0.649289
1022.61	7082.47	0.650096	0.650096
1022.72	7088.18	0.651005	0.651005
1022.83	7093.39	0.651853	0.651853
1022.93	7098.68	0.652659	0.652659
1023.04	7103.49	0.653527	0.653527
1023.15	7109.61	0.654437	0.654437
1023.26	7114.64	0.655304	0.655304
1023.36	7118.53	0.656049	0.656049
1023.47	7123.76	0.656979	0.656979
1023.58	7128.6	0.657847	0.657847
1023.68	7132.99	0.658633	0.658633
1023.79	7138.57	0.659522	0.659522
1023.9	7144.82	0.660431	0.660431
1024	7149.65	0.661216	0.661216
1024.11	7154.43	0.662105	0.662105
1024.22	7157.39	0.662994	0.662994
1024.33	7162.56	0.663862	0.663862
1024.43	7167.86	0.664689	0.664689
1024.54	7173.78	0.665557	0.665557
1024.65	7178.13	0.666384	0.666384
1024.75	7182.98	0.667211	0.667211
1024.86	7188.04	0.668079	0.668079
1024.97	7192.17	0.668947	0.668947
1025.08	7198.08	0.669857	0.669857
1025.18	7202.35	0.670642	0.670642
1025.29	7206.61	0.671531	0.671531
1025.4	7212.71	0.67242	0.67242
1025.5	7211.27	0.673206	0.673206
1025.61	7215.95	0.674115	0.674115
1025.72	7223	0.674983	0.674983
1025.83	7229.47	0.675852	0.675852
1025.93	7215.5	0.676657	0.676657
1026.04	7179.07	0.677505	0.677505
1026.15	7190.36	0.678394	0.678394
1026.25	7202.75	0.6792	0.6792
1026.36	7215.47	0.680068	0.680068
1026.47	7226.7	0.680978	0.680978
1026.58	7234.56	0.681846	0.681846
1026.68	7241.93	0.682631	0.682631
1026.79	7249.46	0.683541	0.683541
1026.9	7256.73	0.684409	0.684409
1027	7262.44	0.685215	0.685215
1027.11	7269.16	0.686125	0.686125
1027.22	7274.5	0.686972	0.686972
1027.33	7280.47	0.68784	0.68784
1027.43	7285.14	0.688667	0.688667
1027.54	7290.43	0.689536	0.689536
1027.65	7293.97	0.690403	0.690403
1027.75	7298.86	0.69123	0.69123
1027.86	7305.02	0.692099	0.692099
1027.97	7309.56	0.692967	0.692967
1028.08	7314.9	0.693835	0.693835
1028.18	7318.6	0.694621	0.694621
1028.29	7324.58	0.695509	0.695509
1028.4	7330.25	0.696398	0.696398
1028.5	7335.74	0.697204	0.697204
1028.61	7340.81	0.698072	0.698072
1028.72	7345.92	0.698961	0.698961
1028.82	7350.86	0.699768	0.699768
1028.93	7356.03	0.700656	0.700656
1029.04	7354.31	0.701524	0.701524
1029.15	7358.21	0.702393	0.702393
1029.25	7363.92	0.703199	0.703199
1029.36	7370.1	0.704087	0.704087
1029.47	7375.73	0.704935	0.704935
1029.57	7381	0.705721	0.705721
1029.68	7386.27	0.706609	0.706609
1029.79	7392.26	0.707519	0.707519
1029.9	7397.5	0.708387	0.708387
1030	7402.32	0.709193	0.709193
1030.11	7407.47	0.710082	0.710082
1030.22	7380.61	0.710889	0.710889
1030.32	7380.81	0.711715	0.711715
1030.43	7391.75	0.712604	0.712604
1030.54	7401.46	0.713452	0.713452
1030.65	7409.86	0.71434	0.71434
1030.75	7416.93	0.715147	0.715147
1030.86	7422.3	0.715994	0.715994
1030.97	7426.54	0.716903	0.716903
1031.07	7433.04	0.717689	0.717689
1031.18	7439.58	0.718578	0.718578
1031.29	7444.99	0.719467	0.719467
1031.4	7450.22	0.720335	0.720335
1031.5	7455.64	0.721121	0.721121
1031.61	7461.67	0.722009	0.722009
1031.72	7467.48	0.722898	0.722898
1031.82	7471.67	0.723684	0.723684
1031.93	7475.93	0.724572	0.724572
1032.04	7480.94	0.725461	0.725461
1032.15	7485.76	0.726329	0.726329
1032.25	7490.8	0.727136	0.727136
1032.36	7496.53	0.728024	0.728024
1032.47	7502.55	0.728934	0.728934
1032.57	7506.4	0.72972	0.72972
1032.68	7512.1	0.730587	0.730587
1032.79	7516.7	0.731435	0.731435
1032.9	7521.95	0.732345	0.732345
1033	7525.71	0.73313	0.73313
1033.11	7530.7	0.733998	0.733998
1033.22	7536.29	0.734908	0.734908
1033.32	7538.14	0.735714	0.735714
1033.43	7541.11	0.736561	0.736561
1033.54	7547.51	0.737429	0.737429
1033.64	7552.18	0.738236	0.738236
1033.75	7555.09	0.739145	0.739145
1033.86	7560.34	0.740013	0.740013
1033.96	7565.57	0.74082	0.74082
1034.07	7570.71	0.741688	0.741688
1034.18	7576.49	0.742576	0.742576
1034.29	7581.65	0.743445	0.743445
1034.39	7586.18	0.744272	0.744272
1034.5	7590.85	0.74514	0.74514
1034.61	7587.12	0.746008	0.746008
1034.71	7590.6	0.746835	0.746835
1034.82	7597	0.747703	0.747703
1034.93	7603.28	0.748571	0.748571
1035.04	7608.48	0.74944	0.74944
1035.14	7613.57	0.750245	0.750245
1035.25	7619.49	0.751113	0.751113
1035.36	7625.17	0.752003	0.752003
1035.46	7630.27	0.752788	0.752788
1035.57	7635.52	0.753698	0.753698
1035.68	7640.03	0.754587	0.754587
1035.79	7645.01	0.755454	0.755454
1035.89	7648.64	0.756261	0.756261
1036	7654.1	0.75715	0.75715
1036.11	7658.81	0.758038	0.758038
1036.21	7663.47	0.758824	0.758824
1036.32	7668.73	0.759692	0.759692
1036.43	7673.44	0.760581	0.760581
1036.54	7678.11	0.761449	0.761449
1036.64	7683.66	0.762255	0.762255
1036.75	7687.72	0.763144	0.763144
1036.86	7693.05	0.764012	0.764012
1036.96	7697.83	0.764839	0.764839
1037.07	7702.96	0.765687	0.765687
1037.18	7708.05	0.766596	0.766596
1037.29	7712.67	0.767464	0.767464
1037.39	7716.83	0.768271	0.768271
1037.5	7721.11	0.769159	0.769159
1037.61	7726.01	0.770027	0.770027
1037.71	7724.7	0.770813	0.770813
1037.82	7724.45	0.771702	0.771702
1037.93	7731.58	0.772591	0.772591
1038.04	7738.06	0.773459	0.773459
1038.14	7744.35	0.774265	0.774265
1038.25	7712.01	0.775133	0.775133
1038.36	7712.38	0.776001	0.776001
1038.46	7723.45	0.776808	0.776808
1038.57	7735.83	0.777738	0.777738
1038.68	7744.66	0.778585	0.778585
1038.78	7748.46	0.779391	0.779391
1038.89	7754.19	0.78026	0.78026
1039	7761.23	0.781128	0.781128
1039.11	7768.38	0.782016	0.782016
1039.21	7774.87	0.782823	0.782823
1039.32	7780.1	0.783711	0.783711
1039.43	7786.06	0.784621	0.784621
1039.53	7790.09	0.785407	0.785407
1039.64	7795.79	0.786274	0.786274
1039.75	7801.34	0.787184	0.787184
1039.86	7806	0.788011	0.788011
1039.96	7809.83	0.788817	0.788817
1040.07	7815.61	0.789706	0.789706
1040.18	7820.96	0.790616	0.790616
1040.28	7825.23	0.791401	0.791401
1040.39	7830.55	0.792311	0.792311
1040.5	7835.24	0.793158	0.793158
1040.61	7840.84	0.794047	0.794047
1040.71	7844.92	0.794853	0.794853
1040.82	7850.08	0.795742	0.795742
1040.93	7855.76	0.796631	0.796631
1041.03	7859.61	0.797458	0.797458
1041.14	7864.58	0.798326	0.798326
1041.25	7868.28	0.799173	0.799173
1041.36	7872.13	0.800083	0.800083
1041.46	7876.34	0.800868	0.800868
1041.57	7882.13	0.801757	0.801757
1041.68	7887.18	0.802646	0.802646
1041.78	7891.33	0.803452	0.803452
1041.89	7896.8	0.804299	0.804299
1042	7886.48	0.80523	0.80523
1042.11	7891.08	0.806077	0.806077
1042.21	7898.3	0.806904	0.806904
1042.32	7905.74	0.807772	0.807772
1042.43	7912.12	0.808641	0.808641
1042.53	7918.33	0.809467	0.809467
1042.64	7923.77	0.810315	0.810315
1042.75	7928.76	0.811204	0.811204
1042.86	7934.24	0.812093	0.812093
1042.96	7939.17	0.812898	0.812898
1043.07	7943.92	0.813767	0.813767
1043.18	7949.5	0.814656	0.814656
1043.28	7954.31	0.815441	0.815441
1043.39	7959.16	0.816351	0.816351
1043.5	7963.38	0.817198	0.817198
1043.6	7967.34	0.818025	0.818025
1043.71	7966.26	0.818914	0.818914
1043.82	7968.69	0.819761	0.819761
1043.93	7971.24	0.82063	0.82063
1044.03	7977.53	0.821456	0.821456
1044.14	7983.2	0.822325	0.822325
1044.25	7989.12	0.823234	0.823234
1044.35	7994.81	0.824019	0.824019
1044.46	7999.76	0.824888	0.824888
1044.57	8004.9	0.825777	0.825777
1044.68	8010.02	0.826645	0.826645
1044.78	8015.02	0.827451	0.827451
1044.89	8020.82	0.82834	0.82834
1045	8025.34	0.829187	0.829187
1045.1	8030.31	0.829993	0.829993
1045.21	8035.34	0.830882	0.830882
1045.32	8040.7	0.831792	0.831792
1045.43	8033.97	0.832681	0.832681
1045.53	8037.54	0.833445	0.833445
1045.64	8044.27	0.834355	0.834355
1045.75	8050.39	0.835223	0.835223
1045.85	8056.06	0.836009	0.836009
1045.96	8062.18	0.836898	0.836898
1046.07	8067.22	0.837786	0.837786
1046.18	8072.76	0.838654	0.838654
1046.28	8077.89	0.839481	0.839481
1046.39	8075.79	0.840349	0.840349
1046.5	8075.16	0.841238	0.841238
1046.6	8081.71	0.842024	0.842024
1046.71	8088.89	0.842912	0.842912
1046.82	8095.07	0.843781	0.843781
1046.93	8100.04	0.844608	0.844608
1047.03	8105.46	0.845434	0.845434
1047.14	8111.35	0.846303	0.846303
1047.25	8117.07	0.847192	0.847192
1047.35	8121.63	0.847997	0.847997
1047.46	8127.17	0.848907	0.848907
1047.57	8131.88	0.849775	0.849775
1047.68	8136.46	0.850664	0.850664
1047.78	8134.17	0.851449	0.851449
1047.89	8139.2	0.852338	0.852338
1048	8145.19	0.853227	0.853227
1048.1	8150.26	0.854013	0.854013
1048.21	8153.63	0.854902	0.854902
1048.32	8155.19	0.85577	0.85577
1048.43	8161.52	0.856679	0.856679
1048.53	8166.4	0.857465	0.857465
1048.64	8171.83	0.858333	0.858333
1048.74	8171.59	0.85916	0.85916
1048.85	8163.35	0.860007	0.860007
1048.96	8170.81	0.860917	0.860917
1049.07	8178.2	0.861764	0.861764
1049.17	8184.96	0.86257	0.86257
1049.28	8191.45	0.863439	0.863439
1049.39	8197.69	0.864307	0.864307
1049.49	8203.11	0.865134	0.865134
1049.6	8208.05	0.865981	0.865981
1049.71	8213.64	0.866891	0.866891
1049.82	8219.12	0.867759	0.867759
1049.92	8223.77	0.868565	0.868565
1050.03	8228.3	0.869433	0.869433
1050.14	8234.07	0.870322	0.870322
1050.24	8238.16	0.871108	0.871108
1050.35	8242.62	0.871976	0.871976
1050.46	8247.62	0.872865	0.872865
1050.57	8252.78	0.873733	0.873733
1050.67	8257.27	0.874539	0.874539
1050.78	8262.37	0.875407	0.875407
1050.89	8267.04	0.876275	0.876275
1050.99	8272.23	0.877123	0.877123
1051.1	8277.19	0.87797	0.87797
1051.21	8282.25	0.87888	0.87888
1051.32	8287.41	0.879748	0.879748
1051.42	8275.53	0.880533	0.880533
1051.53	8279.15	0.88136	0.88136
1051.64	8287.42	0.882291	0.882291
1051.74	8293.43	0.883055	0.883055
1051.85	8300.05	0.883944	0.883944
1051.96	8305.86	0.884812	0.884812
1052.07	8311.9	0.885701	0.885701
1052.17	8316.98	0.886507	0.886507
1052.28	8321.92	0.887375	0.887375
1052.39	8326.93	0.888244	0.888244
1052.49	8331.46	0.889091	0.889091
1052.6	8336.37	0.889939	0.889939
1052.71	8328.82	0.890828	0.890828
1052.82	8333.83	0.891695	0.891695
1052.92	8340.57	0.892502	0.892502
1053.03	8347.65	0.89337	0.89337
1053.14	8353.11	0.894238	0.894238
1053.24	8358.32	0.895044	0.895044
1053.35	8364.63	0.895933	0.895933
1053.46	8369.62	0.896822	0.896822
1053.56	8374.38	0.897628	0.897628
1053.67	8379.77	0.898517	0.898517
1053.78	8384.62	0.899385	0.899385
1053.89	8388.83	0.900274	0.900274
1053.99	8393.11	0.901039	0.901039
1054.1	8398.15	0.901928	0.901928
1054.21	8402.74	0.902775	0.902775
1054.31	8407.68	0.903602	0.903602
1054.42	8405.25	0.904511	0.904511
1054.53	8409.72	0.905421	0.905421
1054.64	8415.53	0.906289	0.906289
1054.74	8420.82	0.907054	0.907054
1054.85	8427.34	0.907943	0.907943
1054.96	8433.57	0.908811	0.908811
1055.06	8438.6	0.909617	0.909617
1055.17	8443.59	0.910506	0.910506
1055.28	8448.52	0.911374	0.911374
1055.39	8452.78	0.912243	0.912243
1055.49	8457.77	0.913048	0.913048
1055.6	8462.62	0.913937	0.913937
1055.71	8429.64	0.914806	0.914806
1055.81	8436.98	0.915591	0.915591
1055.92	8448.29	0.9165	0.9165
1056.03	8457.34	0.917369	0.917369
1056.14	8466.64	0.918278	0.918278
1056.24	8473.27	0.919084	0.919084
1056.35	8479.31	0.919911	0.919911
1056.46	8485.53	0.920821	0.920821
1056.56	8490.28	0.921627	0.921627
1056.67	8495.32	0.922475	0.922475
1056.78	8500.75	0.923363	0.923363
1056.89	8506.39	0.924252	0.924252
1056.99	8511.77	0.925079	0.925079
1057.1	8516.36	0.925947	0.925947
1057.21	8520.96	0.926795	0.926795
1057.31	8525.01	0.927621	0.927621
1057.42	8529.52	0.92849	0.92849
1057.53	8534.1	0.929358	0.929358
1057.64	8539.94	0.930246	0.930246
1057.74	8544.4	0.931053	0.931053
1057.85	8549.38	0.931921	0.931921
1057.96	8554.13	0.93281	0.93281
1058.06	8558.93	0.933595	0.933595
1058.17	8563.85	0.934505	0.934505
1058.28	8568.03	0.935352	0.935352
1058.39	8572.81	0.936282	0.936282
1058.49	8576.41	0.937047	0.937047
1058.6	8582.01	0.937936	0.937936
1058.71	8587.28	0.938825	0.938825
1058.81	8591.2	0.93961	0.93961
1058.92	8597.27	0.940499	0.940499
1059.03	8601.31	0.941368	0.941368
1059.13	8586.89	0.942194	0.942194
1059.24	8592.47	0.943042	0.943042
1059.35	8601.05	0.943931	0.943931
1059.46	8607.5	0.944819	0.944819
1059.56	8613.52	0.945626	0.945626
1059.67	8619.98	0.946515	0.946515
1059.78	8625.19	0.947383	0.947383
1059.88	8597.79	0.948189	0.948189
1059.99	8592.55	0.949078	0.949078
1060.1	8604.99	0.949946	0.949946
1060.21	8616.28	0.950814	0.950814
1060.31	8625.91	0.95162	0.95162
1060.42	8634.26	0.952509	0.952509
1060.53	8641.28	0.953377	0.953377
1060.63	8647.56	0.954204	0.954204
1060.74	8652.57	0.955072	0.955072
1060.85	8658.73	0.955961	0.955961
1060.96	8664.62	0.956829	0.956829
1061.06	8669.32	0.957635	0.957635
1061.17	8674.6	0.958504	0.958504
1061.28	8679.54	0.959372	0.959372
1061.38	8684.33	0.960198	0.960198
1061.49	8689.83	0.961087	0.961087
1061.6	8694.93	0.961976	0.961976
1061.71	8699.74	0.962844	0.962844
1061.81	8704.04	0.96363	0.96363
1061.92	8709.14	0.964519	0.964519
1062.03	8715.43	0.965449	0.965449
1062.13	8719.29	0.966214	0.966214
1062.24	8723.89	0.967103	0.967103
1062.35	8728.07	0.967992	0.967992
1062.46	8732.52	0.96888	0.96888
1062.56	8737.11	0.969686	0.969686
1062.67	8742.07	0.970555	0.970555
1062.78	8747.02	0.971443	0.971443
1062.88	8752.29	0.97227	0.97227
1062.99	8724.75	0.973118	0.973118
1063.1	8727.65	0.974007	0.974007
1063.21	8737.47	0.974896	0.974896
1063.31	8745.61	0.975702	0.975702
1063.42	8754.85	0.97657	0.97657
1063.52	8761.73	0.977356	0.977356
1063.63	8767.54	0.978223	0.978223
1063.74	8774.1	0.979112	0.979112
1063.85	8779.54	0.980001	0.980001
1063.95	8784.78	0.980807	0.980807
1064.06	8790.07	0.981675	0.981675
1064.17	8795.87	0.982564	0.982564
1064.27	8800.86	0.983371	0.983371
1064.38	8806.13	0.984259	0.984259
1064.49	8811.42	0.985148	0.985148
1064.6	8815.53	0.985996	0.985996
1064.7	8820.9	0.986822	0.986822
1064.81	8825.79	0.987691	0.987691
1064.92	8831.38	0.9886	0.9886
1065.02	8835.73	0.989365	0.989365
1065.13	8841.3	0.990295	0.990295
1065.24	8845.64	0.991143	0.991143
1065.35	8850.53	0.992052	0.992052
1065.45	8854.03	0.992817	0.992817
1065.56	8858.64	0.993685	0.993685
1065.67	8864.33	0.994595	0.994595
1065.77	8868.25	0.99538	0.99538
1065.88	8872.87	0.996249	0.996249
1065.99	8878.32	0.997116	0.997116
1066.1	8883.5	0.998026	0.998026
1066.2	8886.94	0.998812	0.998812
1066.31	8892.64	0.999721	0.999721
1066.42	8896.92	1.00059	1.00059
1066.52	8901.54	1.0014	1.0014
1066.63	8905.76	1.00226	1.00226
1066.74	8910.41	1.00315	1.00315
1066.85	8915.96	1.004	1.004
1066.95	8920.6	1.00481	1.00481
1067.06	8924.91	1.00569	1.00569
1067.17	8929.83	1.00658	1.00658
1067.27	8933.75	1.00737	1.00737
1067.38	8938.28	1.00826	1.00826
1067.49	8943.8	1.00915	1.00915
1067.6	8947.42	1.01002	1.01002
1067.7	8913.93	1.01084	1.01084
1067.81	8900.39	1.01173	1.01173
1067.92	8912.83	1.01258	1.01258
1068.02	8924.19	1.0134	1.0134
1068.13	8934.15	1.01425	1.01425
1068.24	8943.33	1.01512	1.01512
1068.35	8951.3	1.01601	1.01601
1068.45	8958.42	1.0168	1.0168
1068.56	8965.7	1.01768	1.01768
1068.67	8971.88	1.01855	1.01855
1068.77	8976.97	1.01936	1.01936
1068.88	8983.31	1.02027	1.02027
1068.99	8988.48	1.02114	1.02114
1069.09	8993.85	1.02194	1.02194
1069.2	8999.46	1.02281	1.02281
1069.31	9004.16	1.0237	1.0237
1069.42	9008.04	1.02459	1.02459
1069.52	9011.7	1.02535	1.02535
1069.63	9016.82	1.02626	1.02626
1069.74	9022.79	1.02715	1.02715
1069.84	9026.83	1.02794	1.02794
1069.95	9032.2	1.02883	1.02883
1070.06	9037.6	1.02971	1.02971
1070.17	9042.28	1.03056	1.03056
1070.27	9046.09	1.03137	1.03137
1070.38	9050.61	1.03224	1.03224
1070.49	9055.51	1.0331	1.0331
1070.59	9059.65	1.03391	1.03391
1070.7	9064.32	1.0348	1.0348
1070.81	9069.18	1.03567	1.03567
1070.92	9072.41	1.03656	1.03656
1071.02	9065.14	1.03734	1.03734
1071.13	9071.18	1.03823	1.03823
1071.24	9078.99	1.0391	1.0391
1071.34	9085.71	1.03993	1.03993
1071.45	9091.06	1.04079	1.04079
1071.56	9096.69	1.04168	1.04168
1071.67	9102.35	1.04255	1.04255
1071.77	9106.9	1.04334	1.04334
1071.88	9112.35	1.04418	1.04418
1071.99	9117.63	1.04511	1.04511
1072.09	9122.16	1.0459	1.0459
1072.2	9126.88	1.04677	1.04677
1072.31	9131.92	1.04764	1.04764
1072.42	9137.19	1.04855	1.04855
1072.52	9119.43	1.04935	1.04935
1072.63	9113.44	1.0502	1.0502
1072.74	9125.04	1.05107	1.05107
1072.84	9133.98	1.05185	1.05185
1072.95	9142.65	1.05274	1.05274
1073.06	9150.4	1.05363	1.05363
1073.17	9157.24	1.0545	1.0545
1073.27	9162.19	1.05528	1.05528
1073.38	9167.77	1.05617	1.05617
1073.49	9173.18	1.05706	1.05706
1073.59	9178.14	1.05789	1.05789
1073.7	9181.99	1.05872	1.05872
1073.81	9187.61	1.05963	1.05963
1073.91	9192.28	1.06041	1.06041
1074.02	9197.47	1.0613	1.0613
1074.13	9203.08	1.06217	1.06217
1074.24	9207.34	1.06304	1.06304
1074.34	9211.73	1.06384	1.06384
1074.45	9216.9	1.06473	1.06473
1074.56	9221.45	1.0656	1.0656
1074.66	9226.85	1.06645	1.06645
1074.77	9231.24	1.06731	1.06731
1074.88	9235.29	1.06814	1.06814
1074.99	9240.85	1.06907	1.06907
1075.09	9244.94	1.06984	1.06984
1075.2	9249.72	1.07073	1.07073
1075.31	9254.15	1.07159	1.07159
1075.41	9234.73	1.0724	1.0724
1075.52	9242.47	1.07329	1.07329
1075.63	9251	1.07418	1.07418
1075.74	9258.8	1.07505	1.07505
1075.84	9265.69	1.07585	1.07585
1075.95	9272.22	1.07674	1.07674
1076.06	9277.64	1.07761	1.07761
1076.16	9282.54	1.07841	1.07841
1076.27	9287.59	1.07928	1.07928
1076.38	9292.22	1.08017	1.08017
1076.49	9296.88	1.08104	1.08104
1076.59	9301.87	1.08187	1.08187
1076.7	9306.03	1.08274	1.08274
1076.81	9311.12	1.0836	1.0836
1076.91	9316.42	1.08443	1.08443
1077.02	9311.29	1.0853	1.0853
1077.13	9301.81	1.08619	1.08619
1077.24	9310.13	1.08703	1.08703
1077.34	9318.69	1.08786	1.08786
1077.45	9325.93	1.08873	1.08873
1077.56	9332.31	1.0896	1.0896
1077.66	9337.88	1.09038	1.09038
1077.77	9343.81	1.09127	1.09127
1077.88	9349.13	1.09214	1.09214
1077.99	9354.95	1.09305	1.09305
1078.09	9360.08	1.09386	1.09386
1078.2	9366.07	1.09472	1.09472
1078.31	9370.67	1.09559	1.09559
1078.41	9367.41	1.0964	1.0964
1078.52	9372.5	1.09729	1.09729
1078.63	9378.85	1.09816	1.09816
1078.73	9384.95	1.09896	1.09896
1078.84	9389.94	1.09983	1.09983
1078.95	9395.33	1.10074	1.10074
1079.05	9400.93	1.10155	1.10155
1079.16	9406.29	1.10241	1.10241
1079.27	9410.81	1.1033	1.1033
1079.38	9415.2	1.10417	1.10417
1079.48	9390.55	1.10498	1.10498
1079.59	9397.44	1.10584	1.10584
1079.7	9408.29	1.10675	1.10675
1079.8	9415.58	1.10754	1.10754
1079.91	9423.68	1.10841	1.10841
1080.02	9430.36	1.1093	1.1093
1080.13	9436.61	1.11019	1.11019
1080.23	9442.5	1.11097	1.11097
1080.34	9448.32	1.11188	1.11188
1080.45	9453.34	1.11273	1.11273
1080.55	9458.05	1.11353	1.11353
1080.66	9462.99	1.11444	1.11444
1080.77	9467.99	1.11529	1.11529
1080.88	9474.18	1.1162	1.1162
1080.98	9470.22	1.11699	1.11699
1081.09	9453.44	1.11788	1.11788
1081.2	9462	1.11874	1.11874
1081.3	9470.01	1.11953	1.11953
1081.41	9478.83	1.1204	1.1204
1081.52	9486.59	1.12133	1.12133
1081.63	9492.94	1.1222	1.1222
1081.73	9498.37	1.12298	1.12298
1081.84	9504.14	1.12389	1.12389
1081.95	9509.24	1.12474	1.12474
1082.05	9514.01	1.12556	1.12556
1082.16	9519.82	1.12643	1.12643
1082.27	9524.67	1.1273	1.1273
1082.38	9530.19	1.12819	1.12819
1082.48	9534.79	1.12898	1.12898
1082.59	9540.51	1.12986	1.12986
1082.7	9546.66	1.13077	1.13077
1082.8	9550.56	1.13154	1.13154
1082.91	9555.67	1.13243	1.13243
1083.02	9560.45	1.13334	1.13334
1083.13	9565.37	1.13423	1.13423
1083.23	9571.07	1.13505	1.13505
1083.34	9574.86	1.1359	1.1359
1083.45	9579.92	1.13681	1.13681
1083.55	9583.93	1.1376	1.1376
1083.66	9588.62	1.13846	1.13846
1083.77	9594.42	1.13937	1.13937
1083.87	9598.93	1.14016	1.14016
1083.98	9603.96	1.14105	1.14105
1084.09	9608.73	1.14192	1.14192
1084.2	9613.37	1.14278	1.14278
1084.3	9618.43	1.14365	1.14365
1084.41	9621.83	1.14448	1.14448
1084.52	9626.65	1.14537	1.14537
1084.62	9630.87	1.14617	1.14617
1084.73	9634.5	1.14704	1.14704
1084.84	9640.11	1.14791	1.14791
1084.95	9645.55	1.1488	1.1488
1085.05	9649.93	1.1496	1.1496
1085.16	9655.23	1.15047	1.15047
1085.27	9660.17	1.15136	1.15136
1085.37	9664.67	1.15219	1.15219
1085.48	9669.63	1.15306	1.15306
1085.59	9673.53	1.15392	1.15392
1085.7	9677.61	1.15481	1.15481
1085.8	9681.73	1.15562	1.15562
1085.91	9638.17	1.15649	1.15649
1086.02	9648.27	1.15736	1.15736
1086.12	9659.14	1.15816	1.15816
1086.23	9670.55	1.15907	1.15907
1086.34	9680.15	1.15992	1.15992
1086.45	9689.52	1.16083	1.16083
1086.55	9695.43	1.16161	1.16161
1086.66	9702.85	1.1625	1.1625
1086.77	9708.35	1.16335	1.16335
1086.87	9713.03	1.16418	1.16418
1086.98	9719.41	1.16505	1.16505
1087.09	9724.46	1.16591	1.16591
1087.2	9729.11	1.1668	1.1668
1087.3	9734.11	1.16761	1.16761
1087.41	9738.56	1.16848	1.16848
1087.52	9743.34	1.16939	1.16939
1087.62	9747.83	1.17015	1.17015
1087.73	9753.9	1.17108	1.17108
1087.84	9758.72	1.17197	1.17197
1087.95	9763.73	1.17282	1.17282
1088.05	9768.23	1.1736	1.1736
1088.16	9773.21	1.17449	1.17449
1088.27	9777.86	1.17538	1.17538
1088.37	9781.4	1.17617	1.17617
1088.48	9739.56	1.17708	1.17708
1088.59	9741.95	1.17794	1.17794
1088.69	9752.82	1.17873	1.17873
1088.8	9764.35	1.17962	1.17962
1088.91	9775.17	1.18051	1.18051
1089.02	9783.51	1.18138	1.18138
1089.12	9791.66	1.18218	1.18218
1089.23	9799.26	1.18303	1.18303
1089.34	9806.56	1.18394	1.18394
1089.44	9811.68	1.18472	1.18472
1089.55	9817.08	1.18557	1.18557
1089.66	9822.4	1.18648	1.18648
1089.77	9828.12	1.18735	1.18735
1089.87	9833.54	1.18818	1.18818
1089.98	9838.09	1.18904	1.18904
1090.09	9843.71	1.18993	1.18993
1090.19	9847.83	1.19072	1.19072
1090.3	9853.01	1.19161	1.19161
1090.41	9858.82	1.1925	1.1925
1090.52	9863.14	1.19336	1.19336
1090.62	9868.14	1.19415	1.19415
1090.73	9873.52	1.19506	1.19506
1090.84	9873.12	1.19593	1.19593
1090.94	9862.11	1.19671	1.19671
1091.05	9870.16	1.1976	1.1976
1091.16	9877.71	1.19849	1.19849
1091.27	9885.35	1.19938	1.19938
1091.37	9890.34	1.20017	1.20017
1091.48	9895.52	1.20101	1.20101
1091.59	9900.76	1.20192	1.20192
1091.69	9906.2	1.20271	1.20271
1091.8	9911.5	1.20358	1.20358
1091.91	9918.11	1.20449	1.20449
1092.02	9923.62	1.20535	1.20535
1092.12	9928.12	1.20614	1.20614
1092.23	9933.76	1.20703	1.20703
1092.34	9938.13	1.20788	1.20788
1092.44	9942.75	1.20872	1.20872
1092.55	9936.74	1.20959	1.20959
1092.66	9938.96	1.21044	1.21044
1092.77	9945.61	1.21135	1.21135
1092.87	9952.04	1.21215	1.21215
1092.98	9958.17	1.213	1.213
1093.09	9964.64	1.21389	1.21389
1093.19	9969.79	1.2147	1.2147
1093.3	9975.37	1.21559	1.21559
1093.41	9980.67	1.21645	1.21645
1093.52	9985.82	1.21734	1.21734
1093.62	9990.41	1.21815	1.21815
1093.73	9993.38	1.219	1.219
1093.83	9980.89	1.21978	1.21978
1093.94	9964.82	1.22067	1.22067
1094.05	9974.12	1.22154	1.22154
1094.16	9983.87	1.22241	1.22241
1094.26	9992.52	1.22321	1.22321
1094.37	10001.2	1.22408	1.22408
1094.48	10009.9	1.22499	1.22499
1094.58	10016.1	1.22578	1.22578
1094.69	10022.4	1.22667	1.22667
1094.8	10029.2	1.22753	1.22753
1094.91	10034	1.2284	1.2284
1095.01	10040.1	1.22923	1.22923
1095.12	10045.9	1.23008	1.23008
1095.23	10050.9	1.23099	1.23099
1095.33	10055.5	1.23177	1.23177
1095.44	10059.9	1.23266	1.23266
1095.55	10065	1.23355	1.23355
1095.66	10070.5	1.23442	1.23442
1095.76	10075	1.2352	1.2352
1095.87	10081.1	1.23611	1.23611
1095.98	10086.7	1.23698	1.23698
1096.08	10090.4	1.23777	1.23777
1096.19	10095.9	1.23865	1.23865
1096.3	10100.9	1.23952	1.23952
1096.41	10105.7	1.24041	1.24041
1096.51	10109.5	1.2412	1.2412
1096.62	10114.8	1.24209	1.24209
1096.73	10119.9	1.24297	1.24297
1096.83	10124.4	1.2438	1.2438
1096.94	10129.1	1.24467	1.24467
1097.05	10133.3	1.24552	1.24552
1097.16	10138.9	1.24641	1.24641
1097.26	10142.7	1.24719	1.24719
1097.37	10148.9	1.2481	1.2481
1097.48	10153.9	1.24897	1.24897
1097.58	10158.5	1.2498	1.2498
1097.69	10163.5	1.25068	1.25068
1097.8	10168.1	1.25153	1.25153
1097.91	10172.7	1.25242	1.25242
1098.01	10176.8	1.25323	1.25323
1098.12	10181.1	1.2541	1.2541
1098.23	10164	1.25501	1.25501
1098.33	10150.7	1.25579	1.25579
1098.44	10161	1.25666	1.25666
1098.55	10171.8	1.25753	1.25753
1098.65	10180.1	1.25831	1.25831
1098.76	10189.1	1.2592	1.2592
1098.87	10196.7	1.26007	1.26007
1098.98	10203.7	1.26094	1.26094
1099.08	10209.6	1.26176	1.26176
1099.19	10214.5	1.26263	1.26263
1099.3	10219.9	1.26352	1.26352
1099.4	10224.4	1.26431	1.26431
1099.51	10230.2	1.2652	1.2652
1099.62	10235.3	1.26608	1.26608
1099.73	10240.5	1.26697	1.26697
1099.83	10245	1.26776	1.26776
1099.94	10249.9	1.26863	1.26863
1100.05	10255	1.2695	1.2695
1100.15	10260.7	1.27034	1.27034
1100.26	10265.1	1.27121	1.27121
1100.37	10270.3	1.27208	1.27208
1100.48	10275.2	1.27297	1.27297
1100.58	10279.8	1.2738	1.2738
1100.69	10284.7	1.27466	1.27466
1100.8	10289.5	1.27553	1.27553
1100.9	10293.3	1.27632	1.27632
1101.01	10297.6	1.27718	1.27718
1101.12	10302.7	1.27809	1.27809
1101.23	10307.6	1.27898	1.27898
1101.33	10312.2	1.27977	1.27977
1101.44	10317.4	1.28066	1.28066
1101.55	10322.7	1.28155	1.28155
1101.65	10326.9	1.28237	1.28237
1101.76	10331.7	1.28322	1.28322
1101.87	10271.4	1.28407	1.28407
1101.98	10278.3	1.28498	1.28498
1102.08	10290.3	1.28578	1.28578
1102.19	10302.9	1.28667	1.28667
1102.3	10314.8	1.28752	1.28752
1102.4	10324.6	1.28837	1.28837
1102.51	10333.4	1.28922	1.28922
1102.62	10341.9	1.29008	1.29008
1102.73	10349.4	1.29101	1.29101
1102.83	10355.7	1.2918	1.2918
1102.94	10362.1	1.29269	1.29269
1103.05	10368	1.29356	1.29356
1103.15	10373.2	1.29436	1.29436
1103.26	10379	1.29525	1.29525
1103.37	10383.7	1.29612	1.29612
1103.48	10389	1.29697	1.29697
1103.58	10394	1.29779	1.29779
1103.69	10399.2	1.29866	1.29866
1103.8	10404.8	1.29957	1.29957
1103.9	10398.1	1.30034	1.30034
1104.01	10391.4	1.30122	1.30122
1104.12	10400.5	1.30209	1.30209
1104.22	10408.3	1.30294	1.30294
1104.33	10416	1.30381	1.30381
1104.44	10423.2	1.3047	1.3047
1104.55	10429.2	1.30559	1.30559
1104.65	10408.4	1.30639	1.30639
1104.76	10414.2	1.30726	1.30726
1104.87	10423.6	1.30813	1.30813
1104.97	10432.6	1.30896	1.30896
1105.08	10440.3	1.30982	1.30982
1105.19	10447.8	1.31071	1.31071
1105.3	10454.7	1.3116	1.3116
1105.4	10460.3	1.31237	1.31237
1105.51	10467.1	1.31332	1.31332
1105.62	10472.3	1.31414	1.31414
1105.72	10477	1.31497	1.31497
1105.83	10482.5	1.31582	1.31582
1105.94	10487.8	1.31669	1.31669
1106.05	10493.4	1.3176	1.3176
1106.15	10498.7	1.31838	1.31838
1106.26	10503.4	1.31929	1.31929
1106.37	10508.5	1.32016	1.32016
1106.47	10513.2	1.32097	1.32097
1106.58	10518.3	1.32183	1.32183
1106.69	10524.2	1.32274	1.32274
1106.8	10530	1.32361	1.32361
1106.9	10533.9	1.3244	1.3244
1107.01	10538.6	1.32529	1.32529
1107.12	10544.4	1.32617	1.32617
1107.22	10548.8	1.32698	1.32698
1107.33	10554.2	1.32783	1.32783
1107.44	10558.8	1.32874	1.32874
1107.55	10563.8	1.32963	1.32963
1107.65	10568.5	1.33041	1.33041
1107.76	10573.9	1.33128	1.33128
1107.87	10578.3	1.33217	1.33217
1107.97	10582.7	1.33298	1.33298
1108.08	10587.4	1.33384	1.33384
1108.19	10592.4	1.33471	1.33471
1108.3	10584.5	1.3356	1.3356
1108.4	10562.8	1.33641	1.33641
1108.51	10573.2	1.3373	1.3373
1108.61	10582.6	1.33806	1.33806
1108.72	10592.4	1.33897	1.33897
1108.83	10602	1.33988	1.33988
1108.94	10609.3	1.34075	1.34075
1109.04	10614.7	1.34153	1.34153
1109.15	10621.1	1.3424	1.3424
1109.26	10626.3	1.34329	1.34329
1109.36	10631	1.34405	1.34405
1109.47	10637.4	1.34496	1.34496
1109.58	10642.5	1.34587	1.34587
1109.69	10639.8	1.34674	1.34674
1109.79	10608.7	1.34755	1.34755
1109.9	10618	1.34844	1.34844
1110.01	10628.9	1.34928	1.34928
1110.11	10639	1.35011	1.35011
1110.22	10648.1	1.35098	1.35098
1110.33	10656.9	1.35187	1.35187
1110.44	10662.8	1.35272	1.35272
1110.54	10669.1	1.3535	1.3535
1110.65	10676	1.35437	1.35437
1110.76	10682.3	1.35528	1.35528
1110.86	10688.4	1.35606	1.35606
1110.97	10694.2	1.35695	1.35695
1111.08	10699.7	1.35786	1.35786
1111.19	10696.5	1.35869	1.35869
1111.29	10694	1.35952	1.35952
1111.4	10701.7	1.36041	1.36041
1111.51	10708.4	1.36127	1.36127
1111.61	10715.2	1.36208	1.36208
1111.72	10721.1	1.36295	1.36295
1111.83	10726.9	1.36382	1.36382
1111.94	10733.3	1.36473	1.36473
1112.04	10738.5	1.36551	1.36551
1112.15	10743.9	1.3664	1.3664
1112.26	10749.3	1.36729	1.36729
1112.36	10754.7	1.3681	1.3681
1112.47	10759.9	1.369	1.369
1112.58	10764.3	1.36985	1.36985
1112.69	10770.3	1.37074	1.37074
1112.79	10774.5	1.37151	1.37151
1112.9	10779.3	1.37237	1.37237
1113.01	10784.6	1.37328	1.37328
1113.11	10789.6	1.37407	1.37407
1113.22	10794.4	1.37492	1.37492
1113.33	10799.7	1.37581	1.37581
1113.44	10805.2	1.37671	1.37671
1113.54	10809.2	1.3775	1.3775
1113.65	10815.2	1.37841	1.37841
1113.76	10819.7	1.37928	1.37928
1113.86	10823.6	1.38004	1.38004
1113.97	10828.5	1.38097	1.38097
1114.08	10833.7	1.3818	1.3818
1114.18	10839.1	1.38261	1.38261
1114.29	10844.1	1.38349	1.38349
1114.4	10848.7	1.38436	1.38436
1114.51	10854.8	1.38525	1.38525
1114.61	10859.1	1.38606	1.38606
1114.72	10863.6	1.38695	1.38695
1114.83	10814	1.38786	1.38786
1114.93	10810.9	1.38858	1.38858
1115.04	10823.5	1.38947	1.38947
1115.15	10836.4	1.39032	1.39032
1115.26	10847.6	1.3912	1.3912
1115.36	10858.1	1.39203	1.39203
1115.47	10865.9	1.39288	1.39288
1115.58	10875	1.39377	1.39377
1115.68	10881.7	1.39457	1.39457
1115.79	10888.6	1.39548	1.39548
1115.9	10895	1.39635	1.39635
1116.01	10900.8	1.39722	1.39722
1116.11	10905.8	1.39803	1.39803
1116.22	10911.3	1.39889	1.39889
1116.33	10917	1.39978	1.39978
1116.43	10921.8	1.40059	1.40059
1116.54	10927.7	1.40148	1.40148
1116.65	10932.2	1.40231	1.40231
1116.76	10937.9	1.40321	1.40321
1116.86	10943.1	1.404	1.404
1116.97	10948.5	1.40491	1.40491
1117.08	10954.6	1.40582	1.40582
1117.18	10959.1	1.4066	1.4066
1117.29	10963.1	1.40743	1.40743
1117.4	10968.5	1.40834	1.40834
1117.51	10973.9	1.40921	1.40921
1117.61	10978.5	1.41002	1.41002
1117.72	10983.3	1.41088	1.41088
1117.83	10988.2	1.41177	1.41177
1117.93	10992.9	1.41256	1.41256
1118.04	10998.2	1.41347	1.41347
1118.15	11003.2	1.41434	1.41434
1118.26	11008.6	1.4152	1.4152
1118.36	11009.8	1.41601	1.41601
1118.47	10989.7	1.4169	1.4169
1118.58	10998.6	1.41777	1.41777
1118.68	11007.3	1.41855	1.41855
1118.79	11016.6	1.41946	1.41946
1118.9	11024	1.42031	1.42031
1119	11030.3	1.42114	1.42114
1119.11	11036.9	1.42203	1.42203
1119.22	11043.4	1.42291	1.42291
1119.33	11019.9	1.42376	1.42376
1119.43	10997.2	1.42455	1.42455
1119.54	11010.7	1.42546	1.42546
1119.65	11022.9	1.42632	1.42632
1119.75	11033.7	1.42717	1.42717
1119.86	11043.6	1.428	1.428
1119.97	11053.2	1.42889	1.42889
1120.08	11061.4	1.42978	1.42978
1120.18	11067.6	1.43058	1.43058
1120.29	11073.9	1.43145	1.43145
1120.4	11080.4	1.43232	1.43232
1120.5	11087.1	1.43315	1.43315
1120.61	11092.7	1.43399	1.43399
1120.72	11097.8	1.43488	1.43488
1120.83	11102.9	1.43575	1.43575
1120.93	11107.4	1.43654	1.43654
1121.04	11113.2	1.43745	1.43745
1121.15	11120	1.43831	1.43831
1121.25	11124.8	1.43912	1.43912
1121.36	11130.1	1.44001	1.44001
1121.47	11135.1	1.44088	1.44088
1121.58	11141	1.44179	1.44179
1121.68	11141.6	1.44257	1.44257
1121.79	11131.8	1.44348	1.44348
1121.9	11139	1.44435	1.44435
1122	11145.8	1.44516	1.44516
1122.11	11152.9	1.446	1.446
1122.22	11160	1.44689	1.44689
1122.33	11167	1.44776	1.44776
1122.43	11173.3	1.44857	1.44857
1122.54	11178.9	1.44946	1.44946
1122.65	11185	1.45034	1.45034
1122.75	11189.3	1.45113	1.45113
1122.86	11192.4	1.45202	1.45202
1122.97	11157.4	1.45291	1.45291
1123.08	11167.3	1.4538	1.4538
1123.18	11178.6	1.4546	1.4546
1123.29	11187.1	1.45547	1.45547
1123.4	11196.3	1.45634	1.45634
1123.5	11204	1.45717	1.45717
1123.61	11211.3	1.45803	1.45803
1123.72	11218.6	1.4589	1.4589
1123.82	11224.7	1.45973	1.45973
1123.93	11230.2	1.4606	1.4606
1124.04	11236.2	1.46146	1.46146
1124.14	11241.7	1.46229	1.46229
1124.25	11247.4	1.46314	1.46314
1124.36	11254.1	1.46403	1.46403
1124.47	11259	1.46492	1.46492
1124.57	11263.1	1.46572	1.46572
1124.68	11268.7	1.46659	1.46659
1124.79	11273.8	1.46746	1.46746
1124.89	11278.3	1.46824	1.46824
1125	11284.1	1.46915	1.46915
1125.11	11289.2	1.47002	1.47002
1125.22	11295.5	1.47093	1.47093
1125.32	11295.6	1.47174	1.47174
1125.43	11276.3	1.47259	1.47259
1125.54	11286.1	1.47354	1.47354
1125.64	11294.4	1.47432	1.47432
1125.75	11302.1	1.47519	1.47519
1125.86	11309	1.47606	1.47606
1125.97	11315.3	1.47693	1.47693
1126.07	11321.4	1.47775	1.47775
1126.18	11328	1.47862	1.47862
1126.29	11334.3	1.47951	1.47951
1126.39	11339	1.48034	1.48034
1126.5	11344.1	1.48118	1.48118
1126.61	11350.1	1.48207	1.48207
1126.72	11355.4	1.48294	1.48294
1126.82	11359.9	1.48375	1.48375
1126.93	11365	1.48464	1.48464
1127.04	11370.6	1.48548	1.48548
1127.14	11375.5	1.48631	1.48631
1127.25	11380.6	1.48722	1.48722
1127.36	11385.2	1.48807	1.48807
1127.47	11390.2	1.48896	1.48896
1127.57	11395.1	1.48976	1.48976
1127.68	11400.1	1.49065	1.49065
1127.79	11405.3	1.49154	1.49154
1127.89	11411	1.49235	1.49235
1128	11392	1.49324	1.49324
1128.11	11363	1.4941	1.4941
1128.22	11374.8	1.49497	1.49497
1128.32	11386.1	1.49578	1.49578
1128.43	11397	1.49665	1.49665
1128.54	11408.1	1.49751	1.49751
1128.64	11417.2	1.49834	1.49834
1128.75	11424.5	1.49923	1.49923
1128.86	11432.1	1.50012	1.50012
1128.96	11437.6	1.5009	1.5009
1129.07	11444.1	1.50177	1.50177
1129.18	11450.6	1.50264	1.50264
1129.29	11456.9	1.50353	1.50353
1129.39	11461.9	1.50432	1.50432
1129.5	11468	1.5052	1.5052
1129.61	11473.4	1.50607	1.50607
1129.71	11479.2	1.50688	1.50688
1129.82	11484.6	1.50777	1.50777
1129.93	11490.7	1.50866	1.50866
1130.04	11495.9	1.50955	1.50955
1130.14	11500.5	1.51037	1.51037
1130.25	11505.3	1.51124	1.51124
1130.36	11510.3	1.51209	1.51209
1130.46	11515.1	1.51291	1.51291
1130.57	11520.2	1.51374	1.51374
1130.68	11525.9	1.51467	1.51467
1130.79	11531.2	1.51552	1.51552
1130.89	11536.6	1.51637	1.51637
1131	11541.2	1.51721	1.51721
1131.11	11546.6	1.5181	1.5181
1131.21	11551.3	1.51893	1.51893
1131.32	11556.5	1.5198	1.5198
1131.43	11561.6	1.52067	1.52067
1131.54	11566	1.52153	1.52153
1131.64	11530.2	1.52232	1.52232
1131.75	11502.1	1.52319	1.52319
1131.86	11514.4	1.52406	1.52406
1131.96	11527.7	1.52486	1.52486
1132.07	11541.7	1.52577	1.52577
1132.18	11553.2	1.52666	1.52666
1132.29	11563.6	1.52753	1.52753
1132.39	11572.5	1.52833	1.52833
1132.5	11580.8	1.52922	1.52922
1132.61	11587.7	1.53007	1.53007
1132.71	11594	1.53088	1.53088
1132.82	11600.5	1.53175	1.53175
1132.93	11606.4	1.53263	1.53263
1133.04	11604.8	1.53352	1.53352
1133.14	11604.2	1.53433	1.53433
1133.25	11612	1.53518	1.53518
1133.36	11619.5	1.53607	1.53607
1133.46	11625.6	1.53689	1.53689
1133.57	11630.1	1.53778	1.53778
1133.68	11636.4	1.53869	1.53869
1133.78	11640.9	1.53943	1.53943
1133.89	11648.2	1.54032	1.54032
1134	11654.6	1.54119	1.54119
1134.11	11660.3	1.54208	1.54208
1134.21	11665.4	1.54287	1.54287
1134.32	11671	1.54376	1.54376
1134.43	11676.2	1.54462	1.54462
1134.53	11681.5	1.54543	1.54543
1134.64	11687.2	1.54632	1.54632
1134.75	11692.6	1.54719	1.54719
1134.86	11698.4	1.54808	1.54808
1134.96	11703.2	1.54886	1.54886
1135.07	11708.4	1.54973	1.54973
1135.18	11714.2	1.55062	1.55062
1135.28	11718.8	1.5514	1.5514
1135.39	11724.8	1.55229	1.55229
1135.5	11692	1.55318	1.55318
1135.61	11698.4	1.55405	1.55405
1135.71	11708.3	1.55486	1.55486
1135.82	11717.6	1.55574	1.55574
1135.93	11727.5	1.55665	1.55665
1136.03	11734.9	1.55746	1.55746
1136.14	11740.8	1.55827	1.55827
1136.25	11748.4	1.55913	1.55913
1136.36	11755	1.56002	1.56002
1136.46	11760.7	1.56081	1.56081
1136.57	11767.6	1.5617	1.5617
1136.68	11772.9	1.56259	1.56259
1136.78	11777.7	1.56337	1.56337
1136.89	11784	1.56428	1.56428
1137	11789.1	1.56517	1.56517
1137.11	11793.9	1.56604	1.56604
1137.21	11797.9	1.56678	1.56678
1137.32	11804	1.56771	1.56771
1137.43	11809.4	1.56858	1.56858
1137.53	11814.5	1.56939	1.56939
1137.64	11820.6	1.57023	1.57023
1137.75	11825.3	1.57114	1.57114
1137.86	11829.9	1.57201	1.57201
1137.96	11835.8	1.57284	1.57284
1138.07	11841.1	1.57367	1.57367
1138.18	11846.7	1.57458	1.57458
1138.28	11851.5	1.5754	1.5754
1138.39	11855.9	1.57627	1.57627
1138.5	11861.2	1.57714	1.57714
1138.61	11866	1.57801	1.57801
1138.71	11870.6	1.57879	1.57879
1138.82	11875.5	1.57968	1.57968
1138.92	11880.7	1.58047	1.58047
1139.03	11886.4	1.58136	1.58136
1139.14	11892	1.58226	1.58226
1139.25	11897.5	1.58313	1.58313
1139.35	11901.8	1.58392	1.58392
1139.46	11906.8	1.58481	1.58481
1139.57	11911.6	1.5857	1.5857
1139.67	11915.9	1.58648	1.58648
1139.78	11921.2	1.58737	1.58737
1139.89	11925.5	1.58826	1.58826
1140	11931	1.58913	1.58913
1140.1	11935.4	1.58995	1.58995
1140.21	11939.7	1.59078	1.59078
1140.32	11945.4	1.59169	1.59169
1140.42	11950.5	1.59252	1.59252
1140.53	11877.6	1.59341	1.59341
1140.64	11877.1	1.59423	1.59423
1140.75	11891.8	1.59512	1.59512
1140.85	11906	1.59595	1.59595
1140.96	11919.3	1.5968	1.5968
1141.07	11931.8	1.59766	1.59766
1141.17	11941.9	1.59849	1.59849
1141.28	11950.8	1.59936	1.59936
1141.39	11960.5	1.60025	1.60025
1141.5	11967.3	1.60114	1.60114
1141.6	11974.5	1.60192	1.60192
1141.71	11981.6	1.60279	1.60279
1141.82	11988.6	1.60368	1.60368
1141.92	11994.4	1.60451	1.60451
1142.03	12000.7	1.60537	1.60537
1142.14	12006.6	1.60622	1.60622
1142.25	12012.3	1.60715	1.60715
1142.35	12017.3	1.60794	1.60794
1142.46	12022.1	1.60881	1.60881
1142.57	12028.2	1.6097	1.6097
1142.67	12033.2	1.6105	1.6105
1142.78	12038	1.61137	1.61137
1142.89	12044	1.61228	1.61228
1143	12049.3	1.61315	1.61315
1143.1	12054.5	1.61393	1.61393
1143.21	12060.2	1.61484	1.61484
1143.32	12065.4	1.61571	1.61571
1143.42	12069.7	1.61647	1.61647
1143.53	12075.6	1.61741	1.61741
1143.64	12080.5	1.61827	1.61827
1143.74	12085.4	1.61906	1.61906
1143.85	12090.5	1.61995	1.61995
1143.96	12095.2	1.62084	1.62084
1144.07	12100.5	1.62173	1.62173
1144.17	12104.8	1.62249	1.62249
1144.28	12109.6	1.62336	1.62336
1144.39	12115.3	1.62427	1.62427
1144.49	12069.7	1.62507	1.62507
1144.6	12046.5	1.62596	1.62596
1144.71	12060.5	1.62683	1.62683
1144.82	12074.5	1.6277	1.6277
1144.92	12087	1.62848	1.62848
1145.03	12099.6	1.62939	1.62939
1145.14	12110.2	1.63026	1.63026
1145.24	12118.6	1.63107	1.63107
1145.35	12127.4	1.63196	1.63196
1145.46	12134.3	1.63283	1.63283
1145.57	12142.5	1.63369	1.63369
1145.67	12148.5	1.63452	1.63452
1145.78	12154.7	1.63543	1.63543
1145.89	12161.5	1.63628	1.63628
1145.99	12167.1	1.63706	1.63706
1146.1	12173.1	1.63795	1.63795
1146.21	12180.1	1.63886	1.63886
1146.32	12157.5	1.63971	1.63971
1146.42	12164.1	1.64051	1.64051
1146.53	12172.9	1.64138	1.64138
1146.64	12181.8	1.64227	1.64227
1146.74	12189.7	1.64312	1.64312
1146.85	12194.5	1.64399	1.64399
1146.96	12199.9	1.64486	1.64486
1147.07	12206.6	1.64574	1.64574
1147.17	12213.6	1.64655	1.64655
1147.28	12220.8	1.64744	1.64744
1147.39	12226.6	1.64831	1.64831
1147.49	12232.7	1.64911	1.64911
1147.6	12238.8	1.65002	1.65002
1147.71	12244.8	1.65089	1.65089
1147.82	12249.9	1.65178	1.65178
1147.92	12254.7	1.65259	1.65259
1148.03	12259.3	1.65345	1.65345
1148.14	12264.5	1.65432	1.65432
1148.24	12269.1	1.65513	1.65513
1148.35	12274.5	1.656	1.656
1148.46	12280.7	1.65691	1.65691
1148.57	12286.5	1.65773	1.65773
1148.67	12292.2	1.65854	1.65854
1148.78	12299.4	1.65943	1.65943
1148.89	12304.7	1.66032	1.66032
1148.99	12309.5	1.66114	1.66114
1149.1	12314.8	1.66203	1.66203
1149.21	12319.1	1.66292	1.66292
1149.31	12323.8	1.66371	1.66371
1149.42	12329	1.66458	1.66458
1149.53	12333.6	1.66544	1.66544
1149.64	12339.1	1.66633	1.66633
1149.74	12344.8	1.66714	1.66714
1149.85	12350.2	1.66803	1.66803
1149.96	12355.5	1.66892	1.66892
1150.06	12360.1	1.66972	1.66972
1150.17	12365.4	1.67059	1.67059
1150.28	12370.8	1.67146	1.67146
1150.39	12375.7	1.67235	1.67235
1150.49	12380.1	1.67313	1.67313
1150.6	12384.9	1.674	1.674
1150.71	12389.6	1.67491	1.67491
1150.81	12394.2	1.6757	1.6757
1150.92	12399.3	1.67661	1.67661
1151.03	12404.7	1.67747	1.67747
1151.14	12409.7	1.67834	1.67834
1151.24	12414.4	1.67915	1.67915
1151.35	12420.5	1.68002	1.68002
1151.46	12425.6	1.68089	1.68089
1151.56	12429.6	1.68167	1.68167
1151.67	12435	1.68256	1.68256
1151.78	12421.2	1.68347	1.68347
1151.89	12404.5	1.68434	1.68434
1151.99	12413.6	1.68512	1.68512
1152.1	12424.4	1.68603	1.68603
1152.21	12434.1	1.6869	1.6869
1152.31	12442.2	1.68769	1.68769
1152.42	12451.4	1.6886	1.6886
1152.53	12458.9	1.68944	1.68944
1152.64	12466.2	1.69035	1.69035
1152.74	12472.1	1.69114	1.69114
1152.85	12477.6	1.69201	1.69201
1152.96	12407.4	1.69292	1.69292
1153.06	12412.9	1.69366	1.69366
1153.17	12427.5	1.69455	1.69455
1153.28	12442.4	1.69544	1.69544
1153.39	12456.2	1.69635	1.69635
1153.49	12466.6	1.69713	1.69713
1153.6	12476.1	1.698	1.698
1153.7	12485.4	1.69879	1.69879
1153.81	12494.2	1.6997	1.6997
1153.92	12502.4	1.70056	1.70056
1154.03	12509.7	1.70145	1.70145
[truncated: 672 more rows]
