# Supplementary material for: Data compilation on the effect of grain size, temperature, and texture on the strength of a single-phase FCC MnFeNi medium-entropy alloy
Source: Data Brief. 2019 Nov 15;28:104807. doi: 10.1016/j.dib.2019.104807 (PMC6909151; doi:10.1016/j.dib.2019.104807)
Supplement: Multimedia component 1 [file mmc1.zip › Compression_Tests/77K/MnFeNi_1073K_60min_77K.xlsx]

## Sheet: MnFeNi_1073K_60min_77K
Name	MnFeNi_1073K_60min_77K
Diameter	4.03	mm
Sample height	8.07	mm
Gage length	8.07	mm
Speed ​​during measurement	0.48	mm/min
Time	Force	Crosshead Displacement	Crosshead Displacement
s	N	mm	mm
330.646	69.2826	0	0
330.726	69.3459	2.08e-10	2.08e-10
330.756	69.2906	2.08e-10	2.08e-10
330.756	69.2906	2.08e-10	2.08e-10
330.856	69.1652	2.08e-10	2.08e-10
330.966	69.2749	-2.07e-05	-2.07e-05
331.066	69.8016	-2.07e-05	-2.07e-05
331.176	74.2039	0.000888777	0.000888777
331.286	78.8172	0.0017776	0.0017776
331.396	83.5028	0.00264568	0.00264568
331.496	87.0086	0.00345202	0.00345202
331.606	90.5399	0.00434084	0.00434084
331.716	94.2645	0.00520868	0.00520868
331.816	97.4637	0.00601501	0.00601501
331.926	101.136	0.00688334	0.00688334
332.036	104.79	0.00777216	0.00777216
332.146	108.423	0.00866098	0.00866098
332.246	111.567	0.00946684	0.00946684
332.356	115.339	0.0103352	0.0103352
332.466	118.5	0.0111825	0.0111825
332.566	121.69	0.0120093	0.0120093
332.676	125.542	0.0128982	0.0128982
332.786	129.024	0.013787	0.013787
332.896	132.538	0.0146758	0.0146758
332.996	135.479	0.0154616	0.0154616
333.106	138.756	0.016309	0.016309
333.216	141.978	0.0171773	0.0171773
333.316	145.006	0.0179834	0.0179834
333.426	149.086	0.0188927	0.0188927
333.536	152.717	0.0197405	0.0197405
333.646	155.641	0.0206294	0.0206294
333.746	158.77	0.0214562	0.0214562
333.856	162.622	0.022324	0.022324
333.966	166.284	0.0232338	0.0232338
334.066	169.891	0.0239987	0.0239987
334.176	173.595	0.0248875	0.0248875
334.286	177.077	0.0257763	0.0257763
334.396	180.763	0.0266442	0.0266442
334.496	184.268	0.0274505	0.0274505
334.606	188.239	0.0283186	0.0283186
334.716	191.997	0.0291871	0.0291871
334.816	195.549	0.029993	0.029993
334.926	199.18	0.0309028	0.0309028
335.036	203.536	0.0317916	0.0317916
335.136	207.387	0.032577	0.032577
335.246	211.6	0.0334453	0.0334453
335.356	215.657	0.0343544	0.0343544
335.466	219.643	0.0352642	0.0352642
335.566	223.674	0.036008	0.036008
335.676	227.692	0.0368764	0.0368764
335.786	231.615	0.0377862	0.0377862
335.886	235.426	0.0385505	0.0385505
335.996	240.598	0.0394398	0.0394398
336.106	245.245	0.0403492	0.0403492
336.216	250.331	0.0412175	0.0412175
336.316	254.756	0.0420233	0.0420233
336.426	259.583	0.0429122	0.0429122
336.536	264.518	0.0437805	0.0437805
336.636	268.598	0.0445658	0.0445658
336.746	274.163	0.0454756	0.0454756
336.856	278.008	0.0463435	0.0463435
336.966	273.219	0.0472323	0.0472323
337.066	281.629	0.0479972	0.0479972
337.176	288.399	0.048907	0.048907
337.286	294.276	0.0497958	0.0497958
337.386	299.184	0.0506016	0.0506016
337.496	304.915	0.05147	0.05147
337.606	310.04	0.0523588	0.0523588
337.716	316.038	0.0532476	0.0532476
337.816	321.036	0.0540125	0.0540125
337.926	313.063	0.0549428	0.0549428
338.036	323.84	0.0557901	0.0557901
338.136	330.696	0.0565757	0.0565757
338.246	337.149	0.057444	0.057444
338.356	341.325	0.0583328	0.0583328
338.466	348.208	0.0592422	0.0592422
338.566	354.473	0.060069	0.060069
338.676	360.36	0.0609163	0.0609163
338.786	366.704	0.0617847	0.0617847
338.886	372.342	0.062591	0.062591
338.996	374.842	0.0635003	0.0635003
339.106	361.065	0.0643891	0.0643891
339.216	373.799	0.0652989	0.0652989
339.316	382.788	0.0660633	0.0660633
339.426	390.405	0.0669316	0.0669316
339.536	398.362	0.0678205	0.0678205
339.636	404.863	0.0686268	0.0686268
339.746	411.999	0.0695157	0.0695157
339.856	419.128	0.0704045	0.0704045
339.956	425.402	0.0711898	0.0711898
340.066	432.069	0.0720996	0.0720996
340.176	411.834	0.0729885	0.0729885
340.286	425.131	0.0738358	0.0738358
340.386	435.948	0.0746626	0.0746626
340.496	444.186	0.07551	0.07551
340.606	452.182	0.0763988	0.0763988
340.706	459.014	0.0772049	0.0772049
340.816	466.19	0.0780937	0.0780937
340.926	473.932	0.078983	0.078983
341.036	481.557	0.0798509	0.0798509
341.136	488.491	0.0806367	0.0806367
341.246	482.194	0.0815665	0.0815665
341.356	465.116	0.0823934	0.0823934
341.456	479.037	0.0832202	0.0832202
341.566	491.959	0.084068	0.084068
341.676	502.584	0.0849773	0.0849773
341.786	511.026	0.0858247	0.0858247
341.886	518.737	0.086631	0.086631
341.996	527.315	0.0875198	0.0875198
342.106	535.041	0.0884292	0.0884292
342.206	542.451	0.0892357	0.0892357
342.316	549.258	0.0901036	0.0901036
342.426	557.153	0.0909514	0.0909514
342.536	565.391	0.0918607	0.0918607
342.636	573.321	0.0926671	0.0926671
342.746	581.254	0.0935144	0.0935144
342.856	589.317	0.0944032	0.0944032
342.956	596.762	0.0951681	0.0951681
343.066	603.869	0.0960984	0.0960984
343.176	594.809	0.0969872	0.0969872
343.286	596.688	0.097855	0.097855
343.386	609.516	0.0986614	0.0986614
343.496	620.044	0.0995502	0.0995502
343.606	629.942	0.100439	0.100439
343.706	638.755	0.101224	0.101224
343.816	648.239	0.102113	0.102113
343.926	657.368	0.102982	0.102982
344.036	666.54	0.10385	0.10385
344.136	669.798	0.104656	0.104656
344.246	660.516	0.105524	0.105524
344.356	676.04	0.106413	0.106413
344.456	686.138	0.107219	0.107219
344.566	695.954	0.108108	0.108108
344.676	703.509	0.108976	0.108976
344.776	713.036	0.109803	0.109803
344.886	722.556	0.110692	0.110692
344.996	731.688	0.111539	0.111539
345.096	739.88	0.112366	0.112366
345.206	749.337	0.113214	0.113214
345.316	758.903	0.114082	0.114082
345.426	768.161	0.11495	0.11495
345.526	771.192	0.115756	0.115756
345.636	758.979	0.116666	0.116666
345.746	775.721	0.117534	0.117534
345.846	786.971	0.11834	0.11834
345.956	797.717	0.119208	0.119208
346.066	808.104	0.120097	0.120097
346.176	818.682	0.120986	0.120986
346.276	817.75	0.121771	0.121771
346.386	814.9	0.12266	0.12266
346.496	829.478	0.123508	0.123508
346.596	840.759	0.124314	0.124314
346.706	852.177	0.125203	0.125203
346.816	861.673	0.126112	0.126112
346.926	871.345	0.12698	0.12698
347.026	881.412	0.127787	0.127787
347.136	891.943	0.128655	0.128655
347.246	902.037	0.129523	0.129523
347.346	911.423	0.130329	0.130329
347.456	922.396	0.131197	0.131197
347.566	932.638	0.132065	0.132065
347.676	942.654	0.132954	0.132954
347.776	913.983	0.133781	0.133781
347.886	886.819	0.134629	0.134629
347.996	906.429	0.135518	0.135518
348.096	923.812	0.136303	0.136303
348.206	941.155	0.137212	0.137212
348.316	955.944	0.138081	0.138081
348.426	968.921	0.138969	0.138969
348.526	979.433	0.139714	0.139714
348.636	991.331	0.140623	0.140623
348.746	1003.1	0.141491	0.141491
348.846	1013.71	0.142297	0.142297
348.956	1025.07	0.143166	0.143166
349.066	1037.45	0.144054	0.144054
349.176	1049.22	0.144964	0.144964
349.276	1059.84	0.145729	0.145729
349.386	1070.95	0.146638	0.146638
349.496	1082.01	0.147465	0.147465
349.596	1079.31	0.148292	0.148292
349.706	1066.34	0.149139	0.149139
349.816	1085.69	0.150028	0.150028
349.916	1100.23	0.150814	0.150814
350.026	1113.74	0.151723	0.151723
350.136	1126.03	0.152592	0.152592
350.246	1138.84	0.153459	0.153459
350.346	1149.85	0.154266	0.154266
350.456	1162.61	0.155155	0.155155
350.566	1174.94	0.156023	0.156023
350.666	1185.89	0.156788	0.156788
350.776	1198.72	0.157697	0.157697
350.886	1210.78	0.158565	0.158565
350.996	1222.84	0.159433	0.159433
351.096	1233.99	0.16024	0.16024
351.206	1246	0.161108	0.161108
351.316	1258.49	0.162017	0.162017
351.416	1269.92	0.162844	0.162844
351.526	1282.78	0.163712	0.163712
351.636	1294.36	0.164581	0.164581
351.746	1306.85	0.165469	0.165469
351.846	1317.94	0.166234	0.166234
351.956	1330.67	0.167144	0.167144
352.066	1307.48	0.168032	0.168032
352.166	1321.85	0.168797	0.168797
352.276	1340.74	0.169686	0.169686
352.386	1355.48	0.170554	0.170554
352.496	1369.84	0.171443	0.171443
352.596	1381.95	0.172249	0.172249
352.706	1395.05	0.173138	0.173138
352.816	1408.3	0.174006	0.174006
352.916	1420.52	0.174792	0.174792
353.026	1393.87	0.175701	0.175701
353.136	1392.53	0.17659	0.17659
353.246	1414.67	0.177458	0.177458
353.346	1432.14	0.178265	0.178265
353.456	1449.18	0.179133	0.179133
353.566	1464.24	0.180021	0.180021
353.666	1477.04	0.180828	0.180828
353.776	1491.14	0.181675	0.181675
353.886	1505.07	0.182585	0.182585
353.996	1519.29	0.183453	0.183453
354.096	1531.98	0.18428	0.18428
354.206	1545.39	0.185127	0.185127
354.316	1559.17	0.185995	0.185995
354.416	1572.06	0.186822	0.186822
354.526	1586	0.187691	0.187691
354.636	1599.8	0.188538	0.188538
354.736	1612.61	0.189344	0.189344
354.846	1626.32	0.190233	0.190233
354.956	1637.19	0.191122	0.191122
355.066	1650.34	0.19199	0.19199
355.166	1663.18	0.192796	0.192796
355.276	1677.51	0.193685	0.193685
355.386	1692.01	0.194574	0.194574
355.486	1703.93	0.19538	0.19538
355.596	1717.31	0.196207	0.196207
355.706	1731.61	0.197116	0.197116
355.816	1745.18	0.197985	0.197985
355.916	1759.05	0.198811	0.198811
356.026	1773.1	0.1997	0.1997
356.136	1786.96	0.200569	0.200569
356.236	1784.27	0.201395	0.201395
356.346	1772.36	0.202263	0.202263
356.456	1795.66	0.203152	0.203152
356.566	1814.16	0.20402	0.20402
356.666	1828.19	0.204827	0.204827
356.776	1843.35	0.205674	0.205674
356.886	1858.39	0.206563	0.206563
356.986	1871.57	0.207369	0.207369
357.096	1886.5	0.208237	0.208237
357.206	1901.43	0.209126	0.209126
357.316	1916.26	0.210015	0.210015
357.416	1930.1	0.2108	0.2108
357.526	1945.14	0.21171	0.21171
357.636	1960	0.212557	0.212557
357.736	1974.11	0.213384	0.213384
357.846	1989.17	0.214273	0.214273
357.956	2004.09	0.215141	0.215141
358.066	2018.94	0.216009	0.216009
358.166	2031.85	0.216795	0.216795
358.276	2046.68	0.217684	0.217684
358.386	2062.16	0.218572	0.218572
358.486	2075.95	0.219379	0.219379
358.596	2091.03	0.220247	0.220247
358.706	2106.71	0.221177	0.221177
358.816	2121.05	0.222004	0.222004
358.916	2135.4	0.222831	0.222831
359.026	2150.81	0.22372	0.22372
359.136	2165.91	0.224608	0.224608
359.236	2179.5	0.225394	0.225394
359.346	2194.09	0.226262	0.226262
359.456	2209.17	0.227151	0.227151
359.566	2224.71	0.22804	0.22804
359.666	2238.34	0.228804	0.228804
359.776	2253.55	0.229693	0.229693
359.876	2267.82	0.2305	0.2305
359.986	2282.35	0.231388	0.231388
360.096	2298.83	0.232298	0.232298
360.206	2314.74	0.233207	0.233207
360.306	2328.81	0.233972	0.233972
360.416	2331.32	0.234882	0.234882
360.526	2332.54	0.235729	0.235729
360.626	2351.04	0.236536	0.236536
360.736	2368.76	0.237424	0.237424
360.846	2385.39	0.238313	0.238313
360.956	2402.44	0.239202	0.239202
361.056	2417.2	0.239987	0.239987
361.166	2432.85	0.240855	0.240855
361.276	2449.74	0.241765	0.241765
361.376	2464.8	0.242571	0.242571
361.486	2481.3	0.24346	0.24346
361.596	2497.76	0.244328	0.244328
361.706	2513.59	0.245176	0.245176
361.806	2528.59	0.246002	0.246002
361.916	2546.17	0.246891	0.246891
362.026	2562.03	0.24776	0.24776
362.126	2576.09	0.248586	0.248586
362.236	2591.14	0.249455	0.249455
362.346	2606.05	0.250323	0.250323
362.456	2623.2	0.251232	0.251232
362.556	2638.22	0.252018	0.252018
362.666	2653.94	0.252907	0.252907
362.776	2670.47	0.253754	0.253754
362.876	2685.94	0.254581	0.254581
362.986	2702.46	0.25547	0.25547
363.096	2719.59	0.256338	0.256338
363.206	2736.11	0.257206	0.257206
363.306	2752.08	0.258013	0.258013
363.416	2768.62	0.258901	0.258901
363.526	2785.59	0.25979	0.25979
363.626	2800.79	0.260576	0.260576
363.736	2817.8	0.261444	0.261444
363.846	2834.8	0.262333	0.262333
363.956	2851.6	0.26318	0.26318
364.056	2866.83	0.264007	0.264007
364.166	2883.92	0.264896	0.264896
364.276	2901.05	0.265764	0.265764
364.376	2917.16	0.26657	0.26657
364.486	2933.83	0.267459	0.267459
364.596	2951.16	0.268348	0.268348
364.696	2966.58	0.269133	0.269133
364.806	2983.82	0.270001	0.270001
364.916	3000.65	0.27089	0.27089
365.026	3016.94	0.271779	0.271779
365.126	3032.18	0.272585	0.272585
365.236	3049.05	0.273453	0.273453
365.346	3066.15	0.274342	0.274342
365.446	3081.81	0.275128	0.275128
365.556	3099.23	0.276017	0.276017
365.666	3116.47	0.276906	0.276906
365.776	3134.04	0.277815	0.277815
365.876	3149.45	0.2786	0.2786
365.986	3166.29	0.279469	0.279469
366.096	3183.7	0.280337	0.280337
366.196	3198.98	0.281122	0.281122
366.306	3216.45	0.281991	0.281991
366.416	3195.69	0.282879	0.282879
366.526	3179.53	0.283747	0.283747
366.626	3204.99	0.284574	0.284574
366.736	3231.01	0.285442	0.285442
366.846	3252.23	0.286311	0.286311
366.946	3269.96	0.287117	0.287117
367.056	3288.67	0.288026	0.288026
367.166	3307.53	0.288894	0.288894
367.276	3325.57	0.289783	0.289783
367.376	3342.28	0.290569	0.290569
367.486	3360.1	0.291437	0.291437
367.596	3378.49	0.292326	0.292326
367.696	3394.82	0.293132	0.293132
367.806	3412.26	0.294	0.294
367.916	3430.42	0.294868	0.294868
368.026	3448.52	0.295778	0.295778
368.126	3465.03	0.296584	0.296584
368.236	3482.71	0.297452	0.297452
368.346	3500.13	0.29832	0.29832
368.446	3516.04	0.299085	0.299085
368.556	3534.1	0.299995	0.299995
368.666	3551.5	0.300884	0.300884
368.776	3569.56	0.301751	0.301751
368.876	3586.02	0.302558	0.302558
368.986	3603.19	0.303426	0.303426
369.096	3621.57	0.304294	0.304294
369.196	3637.74	0.3051	0.3051
369.306	3654.83	0.305969	0.305969
369.416	3673.03	0.306878	0.306878
369.526	3690.09	0.307746	0.307746
369.626	3705.82	0.308532	0.308532
369.736	3723.19	0.309421	0.309421
369.846	3740.65	0.310289	0.310289
369.946	3756.36	0.311095	0.311095
370.056	3774.39	0.311963	0.311963
370.166	3790.84	0.312831	0.312831
370.266	3806.24	0.313658	0.313658
370.376	3823.41	0.314547	0.314547
370.486	3840.27	0.315415	0.315415
370.596	3857.86	0.316304	0.316304
370.696	3871.89	0.317048	0.317048
370.806	3888.48	0.317916	0.317916
370.916	3905.84	0.318826	0.318826
371.016	3920.66	0.319611	0.319611
371.126	3938.11	0.32048	0.32048
371.236	3954.6	0.321348	0.321348
371.346	3971.49	0.322257	0.322257
371.446	3987.37	0.323063	0.323063
371.556	4004.13	0.323952	0.323952
371.666	4021.12	0.3248	0.3248
371.766	4036.21	0.325626	0.325626
371.876	4052.41	0.326474	0.326474
371.986	4068.88	0.327363	0.327363
372.096	4085.19	0.328251	0.328251
372.196	4099.05	0.329058	0.329058
372.306	4115.12	0.329926	0.329926
372.416	4130.48	0.330794	0.330794
372.516	4145.46	0.331601	0.331601
372.626	4161.46	0.332468	0.332468
372.736	4177.67	0.333357	0.333357
372.846	4193.68	0.334246	0.334246
372.946	4208.27	0.335073	0.335073
373.056	4223.33	0.335921	0.335921
373.166	4238.84	0.336789	0.336789
373.266	4253.14	0.337595	0.337595
373.376	4269.66	0.338525	0.338525
373.486	4284.88	0.339393	0.339393
373.596	4300.03	0.340241	0.340241
373.696	4314.74	0.341047	0.341047
373.806	4329.47	0.341936	0.341936
373.916	4344.62	0.342824	0.342824
374.016	4358.23	0.34361	0.34361
374.126	4373.05	0.344458	0.344458
374.236	4388.49	0.345346	0.345346
374.346	4402.76	0.346235	0.346235
374.446	4416.22	0.347021	0.347021
374.556	4431.29	0.34793	0.34793
374.656	4444.56	0.348716	0.348716
374.766	4459.26	0.349605	0.349605
374.876	4473.89	0.350493	0.350493
374.986	4488.02	0.351403	0.351403
375.086	4500.38	0.352168	0.352168
375.196	4515.04	0.353036	0.353036
375.306	4529.37	0.353945	0.353945
375.406	4542.14	0.354752	0.354752
375.516	4556.17	0.355599	0.355599
375.626	4569.37	0.356467	0.356467
375.736	4584.09	0.357356	0.357356
375.836	4596.63	0.358162	0.358162
375.946	4609.45	0.359031	0.359031
376.056	4623.04	0.359919	0.359919
376.156	4635.46	0.360705	0.360705
376.266	4648.67	0.361614	0.361614
376.376	4661.52	0.362503	0.362503
376.486	4674.01	0.363371	0.363371
376.586	4685.14	0.364178	0.364178
376.696	4697.03	0.365045	0.365045
376.806	4709.95	0.365914	0.365914
376.906	4721.66	0.36672	0.36672
377.016	4733.61	0.367609	0.367609
377.126	4746.25	0.368477	0.368477
377.236	4758.28	0.369366	0.369366
377.336	4769.6	0.370172	0.370172
377.446	4781.75	0.371061	0.371061
377.556	4793.39	0.371908	0.371908
377.656	4804.54	0.372735	0.372735
377.766	4816.19	0.373603	0.373603
377.876	4827.47	0.374472	0.374472
377.986	4839.47	0.375381	0.375381
378.086	4849.63	0.376166	0.376166
378.196	4861.13	0.377035	0.377035
378.306	4872.92	0.377923	0.377923
378.406	4882.99	0.37873	0.37873
378.516	4893.42	0.379618	0.379618
378.626	4904.25	0.380487	0.380487
378.736	4915.04	0.381375	0.381375
378.836	4924.48	0.382182	0.382182
378.946	4934.17	0.383071	0.383071
379.056	4943.95	0.383938	0.383938
379.156	4952.67	0.384745	0.384745
379.266	4962.13	0.385613	0.385613
379.376	4970.4	0.386502	0.386502
379.486	4979.89	0.38737	0.38737
379.586	4988.7	0.388217	0.388217
379.696	4996.21	0.389065	0.389065
379.806	5004.17	0.389933	0.389933
379.906	5010.83	0.39076	0.39076
380.016	5016.96	0.391649	0.391649
380.126	5022.4	0.392517	0.392517
380.226	5027.01	0.393323	0.393323
380.336	5028.74	0.394191	0.394191
380.446	5028.3	0.39508	0.39508
380.556	5021.58	0.395928	0.395928
380.656	5011.92	0.396754	0.396754
380.766	5001.09	0.397623	0.397623
380.876	4993.68	0.398491	0.398491
380.976	4991.36	0.399318	0.399318
381.086	4990.88	0.400165	0.400165
381.196	4992.28	0.401075	0.401075
381.306	4996.56	0.402005	0.402005
381.406	5000.27	0.402811	0.402811
381.506	4999.48	0.403493	0.403493
381.616	4985.71	0.403597	0.403597
381.716	4973.15	0.403556	0.403556
381.826	4951.7	0.402894	0.402894
381.936	4922.64	0.401902	0.401902
382.036	4894.78	0.401034	0.401034
382.146	4864.54	0.400124	0.400124
382.256	4835.62	0.399235	0.399235
382.366	4805.92	0.398388	0.398388
382.466	4779.15	0.397582	0.397582
382.576	4748.17	0.396672	0.396672
382.686	4717.29	0.395784	0.395784
382.786	4688.92	0.394998	0.394998
382.896	4656.75	0.394088	0.394088
383.006	4623.9	0.393241	0.393241
383.116	4590.5	0.392352	0.392352
383.216	4559.07	0.391567	0.391567
383.326	4525.28	0.390657	0.390657
383.436	4490.89	0.389789	0.389789
383.536	4460.1	0.388983	0.388983
383.646	4426.12	0.388115	0.388115
383.756	4390.92	0.387205	0.387205
383.866	4356.1	0.386316	0.386316
383.966	4324.96	0.385531	0.385531
384.076	4289.79	0.384663	0.384663
384.186	4254.5	0.383794	0.383794
384.286	4222.93	0.382988	0.382988
384.396	4186.98	0.382099	0.382099
384.506	4151.73	0.38121	0.38121
384.616	4116.84	0.380343	0.380343
384.716	4085.1	0.379536	0.379536
384.826	4049.74	0.378668	0.378668
384.926	4017.8	0.377862	0.377862
385.036	3982.32	0.376994	0.376994
385.146	3947.72	0.376105	0.376105
385.256	3912.32	0.375216	0.375216
385.356	3880.21	0.37441	0.37441
385.466	3846.16	0.373542	0.373542
385.576	3812.19	0.372632	0.372632
385.676	3780.88	0.371847	0.371847
385.786	3747.17	0.370999	0.370999
385.896	3713.38	0.37009	0.37009
386.006	3679.44	0.369221	0.369221
386.106	3648.99	0.368416	0.368416
386.216	3615.46	0.367547	0.367547
386.326	3581.47	0.366658	0.366658
386.426	3550.28	0.365832	0.365832
386.536	3517.05	0.364943	0.364943
386.646	3483.89	0.364095	0.364095
386.756	3450.97	0.363207	0.363207
386.856	3421.55	0.3624	0.3624
386.966	3388.52	0.361511	0.361511
387.076	3356.08	0.360623	0.360623
387.176	3326.88	0.359837	0.359837
387.286	3294.74	0.358969	0.358969
387.396	3262.02	0.358101	0.358101
387.506	3229.44	0.357212	0.357212
387.606	3200	0.356406	0.356406
387.716	3167.46	0.355517	0.355517
387.826	3135.5	0.354649	0.354649
387.926	3105.94	0.353842	0.353842
388.036	3074.41	0.352954	0.352954
388.146	3042.36	0.352065	0.352065
388.256	3012.27	0.351217	0.351217
388.356	2984.1	0.350432	0.350432
388.466	2952.32	0.349543	0.349543
388.576	2921.58	0.348654	0.348654
388.676	2893.33	0.347869	0.347869
388.786	2862.27	0.347001	0.347001
388.896	2831.75	0.346091	0.346091
389.006	2800.55	0.345202	0.345202
389.106	2772.5	0.344417	0.344417
389.216	2742.25	0.343528	0.343528
389.326	2712.13	0.342639	0.342639
389.426	2684.57	0.341854	0.341854
389.536	2655	0.340985	0.340985
389.646	2626.39	0.340076	0.340076
389.746	2599.42	0.339311	0.339311
389.856	2569.93	0.338401	0.338401
389.966	2540.65	0.337533	0.337533
390.076	2510.4	0.336624	0.336624
390.176	2483.79	0.335838	0.335838
390.286	2455.31	0.334991	0.334991
390.396	2426.4	0.334102	0.334102
390.496	2400.04	0.333296	0.333296
390.606	2371.04	0.332407	0.332407
390.716	2342.57	0.331518	0.331518
390.826	2314.64	0.33065	0.33065
390.926	2289.73	0.329885	0.329885
391.036	2261.93	0.328976	0.328976
391.146	2234.17	0.328087	0.328087
391.246	2209.14	0.32728	0.32728
391.356	2181.74	0.326413	0.326413
391.466	2154.17	0.325544	0.325544
391.576	2127.9	0.324635	0.324635
391.676	2103.67	0.323849	0.323849
391.786	2077.2	0.322981	0.322981
391.896	2050.53	0.322113	0.322113
391.996	2026.6	0.321307	0.321307
392.106	2000.73	0.320418	0.320418
392.216	1974.64	0.31955	0.31955
392.326	1948.46	0.318682	0.318682
392.426	1925.18	0.317834	0.317834
392.536	1899.6	0.316945	0.316945
392.646	1875.45	0.316139	0.316139
392.746	1853.06	0.315333	0.315333
392.856	1827.49	0.314444	0.314444
392.966	1802.48	0.313597	0.313597
393.076	1777.87	0.312687	0.312687
393.176	1755.78	0.311902	0.311902
393.286	1731.62	0.311033	0.311033
393.396	1706.82	0.310124	0.310124
393.496	1684.68	0.309318	0.309318
393.606	1660.76	0.30845	0.30845
393.716	1637.23	0.307581	0.307581
393.826	1613.9	0.306693	0.306693
393.926	1592.42	0.305886	0.305886
394.036	1569.42	0.305018	0.305018
394.146	1546.4	0.30415	0.30415
394.246	1526.64	0.303344	0.303344
394.356	1504.08	0.302476	0.302476
394.466	1482.33	0.301607	0.301607
394.576	1459.89	0.300698	0.300698
394.676	1440.28	0.299913	0.299913
394.786	1418.65	0.299024	0.299024
394.896	1396.98	0.298135	0.298135
394.996	1378.53	0.297391	0.297391
395.106	1357.22	0.296481	0.296481
395.216	1336.88	0.295613	0.295613
395.316	1318.32	0.294786	0.294786
395.426	1297.99	0.293939	0.293939
395.536	1277.95	0.29305	0.29305
395.646	1257.9	0.292182	0.292182
395.746	1239.31	0.291375	0.291375
395.856	1220.29	0.290486	0.290486
395.966	1200.52	0.289598	0.289598
396.066	1182.65	0.288833	0.288833
396.176	1162.81	0.287903	0.287903
396.286	1143.92	0.287035	0.287035
396.396	1125.23	0.286146	0.286146
396.496	1107.89	0.285319	0.285319
396.606	1089.8	0.284472	0.284472
396.716	1071.21	0.283603	0.283603
396.816	1055.22	0.282818	0.282818
396.926	1037.45	0.281908	0.281908
397.036	1019.59	0.281019	0.281019
397.146	1002.22	0.280193	0.280193
397.246	986.448	0.279345	0.279345
397.356	969.253	0.278477	0.278477
397.466	952.628	0.277588	0.277588
397.566	937.433	0.276782	0.276782
397.676	920.753	0.275893	0.275893
397.786	904.698	0.275046	0.275046
397.896	888.855	0.274177	0.274177
397.996	874.472	0.273371	0.273371
398.106	858.487	0.272482	0.272482
398.216	842.636	0.271614	0.271614
398.316	828.027	0.270787	0.270787
398.426	813.097	0.269919	0.269919
398.536	798.206	0.269071	0.269071
398.646	782.706	0.268142	0.268142
398.746	768.683	0.267315	0.267315
398.856	753.597	0.266467	0.266467
398.966	739.316	0.265599	0.265599
399.066	726.128	0.264793	0.264793
399.176	710.691	0.263925	0.263925
399.286	695.933	0.263036	0.263036
399.396	681.878	0.262168	0.262168
399.496	668.847	0.261362	0.261362
399.606	655.011	0.260472	0.260472
399.706	642.339	0.259687	0.259687
399.816	628.519	0.258778	0.258778
399.926	615.23	0.257909	0.257909
400.036	602.16	0.25702	0.25702
400.136	589.621	0.256256	0.256256
400.246	576.691	0.255346	0.255346
400.356	563.472	0.254478	0.254478
400.456	551.543	0.253672	0.253672
400.566	538.832	0.252804	0.252804
400.676	526.05	0.251915	0.251915
400.786	513.832	0.251047	0.251047
400.886	501.73	0.25022	0.25022
400.996	489.648	0.249352	0.249352
401.106	477.429	0.248484	0.248484
401.206	466.57	0.247657	0.247657
401.316	454.695	0.246788	0.246788
401.426	442.695	0.2459	0.2459
401.536	430.859	0.245052	0.245052
401.636	420.246	0.244225	0.244225
401.746	408.886	0.243378	0.243378
401.856	397.05	0.242448	0.242448
401.956	386.433	0.241662	0.241662
402.066	375.308	0.240753	0.240753
402.176	364.687	0.239905	0.239905
402.286	353.875	0.239016	0.239016
402.386	343.75	0.238189	0.238189
402.496	333.5	0.237322	0.237322
402.606	323.226	0.236453	0.236453
402.706	314.336	0.235647	0.235647
402.816	304.035	0.234779	0.234779
402.926	294.461	0.23389	0.23389
403.036	284.855	0.233001	0.233001
403.136	276.32	0.232236	0.232236
403.246	266.746	0.231286	0.231286
403.356	257.582	0.230417	0.230417
403.456	249.492	0.229632	0.229632
403.566	240.679	0.228764	0.228764
403.676	231.98	0.227854	0.227854
403.786	223.457	0.226965	0.226965
403.886	216.617	0.22618	0.22618
403.996	208.445	0.225312	0.225312
404.106	200.363	0.224423	0.224423
404.206	193.351	0.223638	0.223638
404.316	185.507	0.222707	0.222707
404.426	178.234	0.221818	0.221818
404.536	171.406	0.220971	0.220971
404.636	164.769	0.220165	0.220165
404.746	158.113	0.219296	0.219296
404.856	151.18	0.218428	0.218428
404.956	145.371	0.217602	0.217602
405.066	139.238	0.216733	0.216733
405.176	133.373	0.215865	0.215865
405.276	128.377	0.215059	0.215059
405.386	122.58	0.214191	0.214191
405.496	117.354	0.213282	0.213282
405.606	112.08	0.212392	0.212392
405.706	107.567	0.211607	0.211607
405.816	102.899	0.210718	0.210718
405.926	98.6135	0.209829	0.209829
406.026	95.5012	0.209085	0.209085
406.136	92.6008	0.208155	0.208155
406.246	89.8566	0.207307	0.207307
406.356	85.8156	0.206419	0.206419
406.456	81.7922	0.205571	0.205571
406.566	77.3332	0.204703	0.204703
406.676	72.6008	0.203856	0.203856
406.776	67.9621	0.203029	0.203029
406.886	63.6945	0.20216	0.20216
406.996	60.0461	0.201292	0.201292
407.106	56.6906	0.200403	0.200403
407.206	53.6476	0.199618	0.199618
407.316	50.7941	0.19875	0.19875
407.346	49.9689	0.198502	0.198502
407.356	49.6857	0.198419	0.198419
407.386	49.0402	0.198192	0.198192
407.576	48.866	0.197819	0.197819
407.586	48.9136	0.197819	0.197819
