# Supplementary material for: Data compilation on the effect of grain size, temperature, and texture on the strength of a single-phase FCC MnFeNi medium-entropy alloy
Source: Data Brief. 2019 Nov 15;28:104807. doi: 10.1016/j.dib.2019.104807 (PMC6909151; doi:10.1016/j.dib.2019.104807)
Supplement: Multimedia component 1 [file mmc1.zip › Compression_Tests/77K/MnFeNi_1173K_60min_77K.xlsx]

## Sheet: MnFeNi_1173K_60min_77K
Name	MnFeNi_1173K_60min_77K
Diameter	4.01	mm
Sample height	8.05	mm
Gage length	8.05	mm
Speed ​​during measurement	0.48	mm/min
Time	Force	Crosshead Displacement	Crosshead Displacement
s	N	mm	mm
167.194	75.3362	0	0
167.274	75.1319	0	0
167.304	74.9825	0	0
167.304	74.9825	0	0
167.404	75.1162	0	0
167.514	74.9825	0	0
167.624	75.006	2.06707e-05	2.06707e-05
167.724	79.0431	0.000640678	0.000640678
167.834	86.3634	0.0015295	0.0015295
167.944	94.5626	0.00241833	0.00241833
168.054	102.832	0.00328665	0.00328665
168.154	110.199	0.0040925	0.0040925
168.264	117.887	0.00496082	0.00496082
168.374	125.832	0.00584965	0.00584965
168.474	132.719	0.00665598	0.00665598
168.584	140.336	0.00752382	0.00752382
168.694	147.961	0.00841265	0.00841265
168.804	156.223	0.00930147	0.00930147
168.904	163.266	0.0100666	0.0100666
169.014	171.289	0.0109554	0.0109554
169.124	179.109	0.0118442	0.0118442
169.224	186.352	0.0126091	0.0126091
169.334	194.258	0.0134979	0.0134979
169.444	202.156	0.0143867	0.0143867
169.554	210.625	0.0152755	0.0152755
169.654	218.184	0.0160819	0.0160819
169.764	226.629	0.0169497	0.0169497
169.874	235.613	0.017818	0.017818
169.974	243.426	0.0186034	0.0186034
170.084	252.363	0.0194922	0.0194922
170.194	261.496	0.020381	0.020381
170.304	270.789	0.0212493	0.0212493
170.404	278.688	0.0220347	0.0220347
170.514	288.371	0.0229445	0.0229445
170.624	297.106	0.0238123	0.0238123
170.724	304.988	0.0246392	0.0246392
170.834	314.125	0.0255075	0.0255075
170.944	322.055	0.0263548	0.0263548
171.054	330.637	0.0272437	0.0272437
171.154	338.082	0.0280295	0.0280295
171.264	346.035	0.0288973	0.0288973
171.374	354.645	0.0297862	0.0297862
171.474	361.961	0.0305925	0.0305925
171.584	370.906	0.0314608	0.0314608
171.694	378.981	0.0323704	0.0323704
171.804	387.848	0.0332382	0.0332382
171.904	396.156	0.034024	0.034024
172.014	404.731	0.0349129	0.0349129
172.124	413.215	0.0357807	0.0357807
172.224	420.996	0.0365456	0.0365456
172.334	429.887	0.0374554	0.0374554
172.444	438.492	0.0383442	0.0383442
172.554	447.117	0.039233	0.039233
172.654	454.465	0.0400185	0.0400185
172.764	463.008	0.0408863	0.0408863
172.864	471.083	0.0417134	0.0417134
172.974	479.879	0.0425817	0.0425817
173.084	488.555	0.0434706	0.0434706
173.194	497.723	0.0443594	0.0443594
173.294	505.684	0.0451447	0.0451447
173.404	514.856	0.0460131	0.0460131
173.514	524.282	0.0469019	0.0469019
173.614	532.208	0.0476667	0.0476667
173.724	541.262	0.0485761	0.0485761
173.834	550.34	0.0494444	0.0494444
173.944	560.34	0.0503537	0.0503537
174.044	568.836	0.0511391	0.0511391
174.154	578.294	0.0520074	0.0520074
174.264	587.661	0.0528757	0.0528757
174.364	597.008	0.053723	0.053723
174.474	606.942	0.0545706	0.0545706
174.584	617.336	0.0554594	0.0554594
174.694	627.368	0.0563483	0.0563483
174.794	636.93	0.0571546	0.0571546
174.904	647.153	0.0580019	0.0580019
175.014	657.7	0.0589113	0.0589113
175.114	667.348	0.0597176	0.0597176
175.224	677.516	0.0605859	0.0605859
175.334	688.063	0.0614747	0.0614747
175.444	698.817	0.0623426	0.0623426
175.544	708.786	0.0631489	0.0631489
175.654	719.829	0.0640377	0.0640377
175.764	730.434	0.0648856	0.0648856
175.864	740.508	0.0656914	0.0656914
175.974	751.153	0.0665595	0.0665595
176.084	762.809	0.0674483	0.0674483
176.194	774.258	0.0683371	0.0683371
176.294	784.61	0.0691435	0.0691435
176.404	795.903	0.0699908	0.0699908
176.514	807.45	0.0708796	0.0708796
176.614	817.856	0.071686	0.071686
176.724	829.481	0.0725953	0.0725953
176.834	841.27	0.0734636	0.0734636
176.944	853.028	0.0743524	0.0743524
177.044	863.836	0.075138	0.075138
177.154	876.047	0.0760269	0.0760269
177.264	888.055	0.0768537	0.0768537
177.364	899.368	0.0776805	0.0776805
177.474	911.172	0.0785901	0.0785901
177.584	924.126	0.0794584	0.0794584
177.684	935.263	0.0802646	0.0802646
177.794	947.623	0.0811534	0.0811534
177.904	960.287	0.0820213	0.0820213
178.014	972.381	0.0829101	0.0829101
178.114	983.388	0.0836959	0.0836959
178.224	996.053	0.0845638	0.0845638
178.334	1008.97	0.0854526	0.0854526
178.434	1020.46	0.0862794	0.0862794
178.544	1033.46	0.0871477	0.0871477
178.654	1046.22	0.0880161	0.0880161
178.764	1058.96	0.0888839	0.0888839
178.864	1070.57	0.0897107	0.0897107
178.974	1083.68	0.0905793	0.0905793
179.084	1096.65	0.0914681	0.0914681
179.184	1108.44	0.092274	0.092274
179.294	1121.27	0.0931628	0.0931628
179.404	1133.95	0.0940311	0.0940311
179.514	1146.65	0.0948992	0.0948992
179.614	1158.33	0.0957055	0.0957055
179.724	1171.39	0.0965529	0.0965529
179.834	1184.87	0.0974417	0.0974417
179.934	1197.34	0.0982895	0.0982895
180.044	1210.54	0.0991576	0.0991576
180.154	1224.1	0.100046	0.100046
180.264	1237.5	0.100914	0.100914
180.364	1249.8	0.101721	0.101721
180.474	1263.43	0.102589	0.102589
180.584	1276.9	0.103519	0.103519
180.684	1288.65	0.104284	0.104284
180.794	1301.77	0.105131	0.105131
180.904	1314.7	0.105999	0.105999
181.014	1328.76	0.10693	0.10693
181.114	1341.12	0.107736	0.107736
181.224	1355	0.108604	0.108604
181.334	1369.12	0.109472	0.109472
181.434	1381.41	0.110258	0.110258
181.544	1395.5	0.111209	0.111209
181.654	1409.79	0.112098	0.112098
181.764	1423.76	0.112965	0.112965
181.864	1436.21	0.113751	0.113751
181.974	1450.05	0.11464	0.11464
182.084	1464.09	0.115508	0.115508
182.184	1477.03	0.116314	0.116314
182.294	1491.39	0.117203	0.117203
182.404	1505.69	0.118113	0.118113
182.514	1520.13	0.118981	0.118981
182.614	1533.47	0.119808	0.119808
182.724	1547.81	0.120655	0.120655
182.834	1562.31	0.121523	0.121523
182.934	1575.72	0.12233	0.12233
183.044	1590.29	0.123197	0.123197
183.154	1604.81	0.124086	0.124086
183.254	1618.49	0.124893	0.124893
183.364	1633.14	0.125781	0.125781
183.474	1647.85	0.12665	0.12665
183.584	1662.69	0.127539	0.127539
183.684	1676.26	0.128345	0.128345
183.794	1691.32	0.129213	0.129213
183.904	1706.23	0.130102	0.130102
184.004	1720.15	0.130908	0.130908
184.114	1735.32	0.131776	0.131776
184.224	1749.98	0.132665	0.132665
184.334	1765.48	0.133533	0.133533
184.434	1779.26	0.134339	0.134339
184.544	1794.67	0.135207	0.135207
184.654	1810.26	0.136096	0.136096
184.754	1824.23	0.136902	0.136902
184.864	1839.44	0.137791	0.137791
184.974	1855.65	0.138659	0.138659
185.084	1870.96	0.139569	0.139569
185.184	1885.17	0.140354	0.140354
185.294	1901.09	0.141223	0.141223
185.404	1916.58	0.142091	0.142091
185.504	1931.34	0.142897	0.142897
185.614	1947.79	0.143786	0.143786
185.724	1963.79	0.144633	0.144633
185.834	1980.25	0.145543	0.145543
185.934	1995.31	0.146328	0.146328
186.044	2012.52	0.147238	0.147238
186.154	2027.98	0.148085	0.148085
186.254	2043.14	0.148912	0.148912
186.364	2060.1	0.14978	0.14978
186.474	2076.3	0.150669	0.150669
186.584	2093.23	0.151558	0.151558
186.684	2108.19	0.152344	0.152344
186.794	2124.74	0.153232	0.153232
186.904	2141.71	0.1541	0.1541
187.004	2157.1	0.154907	0.154907
187.114	2174.43	0.155795	0.155795
187.224	2191.31	0.156684	0.156684
187.334	2208.41	0.157573	0.157573
187.434	2224.05	0.158379	0.158379
187.544	2240.81	0.159247	0.159247
187.644	2255.52	0.159992	0.159992
187.754	2272.18	0.160881	0.160881
187.864	2289.61	0.161769	0.161769
187.974	2307.38	0.162658	0.162658
188.074	2323.32	0.163444	0.163444
188.184	2341.21	0.164332	0.164332
188.294	2358.55	0.165201	0.165201
188.394	2374.58	0.166028	0.166028
188.504	2392.05	0.166916	0.166916
188.614	2409.63	0.167805	0.167805
188.724	2427.43	0.168653	0.168653
188.824	2443.25	0.169459	0.169459
188.934	2460.86	0.170347	0.170347
189.044	2478.35	0.171195	0.171195
189.144	2494.93	0.172001	0.172001
189.254	2512.2	0.17289	0.17289
189.364	2530.13	0.173758	0.173758
189.474	2548.38	0.174668	0.174668
189.574	2564.58	0.175453	0.175453
189.684	2582.28	0.176342	0.176342
189.794	2599.71	0.17721	0.17721
189.894	2615.89	0.177996	0.177996
190.004	2633.96	0.178905	0.178905
190.114	2650.53	0.179794	0.179794
190.224	2668.41	0.180641	0.180641
190.324	2684.71	0.181468	0.181468
190.434	2702.89	0.182337	0.182337
190.544	2720.82	0.183225	0.183225
190.644	2737.16	0.184011	0.184011
190.754	2755.25	0.184879	0.184879
190.864	2773.26	0.185788	0.185788
190.974	2790.7	0.186615	0.186615
191.074	2806.92	0.187422	0.187422
191.184	2825.35	0.188331	0.188331
191.294	2843.16	0.189179	0.189179
191.394	2860.45	0.190006	0.190006
191.504	2877.32	0.190874	0.190874
191.614	2895.72	0.191742	0.191742
191.724	2913.69	0.192651	0.192651
191.824	2929.92	0.193458	0.193458
191.934	2948.01	0.194325	0.194325
192.044	2965.2	0.195214	0.195214
192.144	2980.39	0.195959	0.195959
192.254	2998.07	0.196847	0.196847
192.364	3015.33	0.197716	0.197716
192.474	3032.61	0.198605	0.198605
192.574	3048.74	0.19941	0.19941
192.684	3065.56	0.200279	0.200279
192.794	3082.98	0.201168	0.201168
192.894	3098.67	0.201953	0.201953
193.004	3115.89	0.202863	0.202863
193.114	3133.39	0.203751	0.203751
193.214	3148.27	0.204516	0.204516
193.324	3164.99	0.205385	0.205385
193.434	3182.03	0.206274	0.206274
193.544	3198.41	0.207121	0.207121
193.644	3213.89	0.207968	0.207968
193.754	3229.98	0.208837	0.208837
193.864	3246.39	0.209684	0.209684
193.964	3261.24	0.210511	0.210511
194.074	3277.95	0.211421	0.211421
194.184	3294.82	0.212268	0.212268
194.294	3311.53	0.213177	0.213177
194.394	3325.6	0.213984	0.213984
194.504	3341.53	0.214852	0.214852
194.614	3357.6	0.21572	0.21572
194.714	3371.99	0.216505	0.216505
194.824	3387.24	0.217394	0.217394
194.934	3402.07	0.218242	0.218242
195.044	3417.84	0.219152	0.219152
195.144	3432.21	0.219978	0.219978
195.254	3446.92	0.220826	0.220826
195.364	3462.56	0.221715	0.221715
195.464	3476.08	0.222521	0.222521
195.574	3490.96	0.223389	0.223389
195.684	3505.85	0.224257	0.224257
195.794	3520.81	0.225166	0.225166
195.894	3534.19	0.225931	0.225931
196.004	3549.05	0.226841	0.226841
196.114	3563.44	0.22773	0.22773
196.214	3576.41	0.228515	0.228515
196.324	3591.17	0.229425	0.229425
196.434	3605.52	0.230313	0.230313
196.544	3619.94	0.231161	0.231161
196.644	3633.33	0.231988	0.231988
196.754	3647.04	0.232856	0.232856
196.864	3661.6	0.233745	0.233745
196.964	3674.9	0.23453	0.23453
197.074	3688.96	0.235398	0.235398
197.184	3702.61	0.236267	0.236267
197.294	3717	0.237155	0.237155
197.394	3728.53	0.237941	0.237941
197.504	3743.08	0.23883	0.23883
197.614	3757.12	0.239719	0.239719
197.714	3769.46	0.240525	0.240525
197.824	3783.46	0.241393	0.241393
197.934	3796.79	0.242261	0.242261
198.034	3809.26	0.243047	0.243047
198.144	3823.52	0.243956	0.243956
198.254	3836.93	0.244824	0.244824
198.364	3851.33	0.245734	0.245734
198.464	3863.68	0.246499	0.246499
198.574	3877.22	0.247387	0.247387
198.684	3890.79	0.248256	0.248256
198.784	3903.83	0.249083	0.249083
198.894	3917.32	0.249971	0.249971
199.004	3930.57	0.25084	0.25084
199.114	3944.82	0.251749	0.251749
199.214	3956.9	0.252535	0.252535
199.324	3969.9	0.253382	0.253382
199.434	3983.4	0.254292	0.254292
199.534	3995.85	0.255098	0.255098
199.644	4009.16	0.255966	0.255966
199.754	4022.78	0.256834	0.256834
199.864	4035.65	0.257702	0.257702
199.964	4047.69	0.258529	0.258529
200.074	4060.48	0.259418	0.259418
200.184	4073.25	0.260286	0.260286
200.284	4084.25	0.261072	0.261072
200.394	4097.62	0.261981	0.261981
200.504	4109.68	0.262849	0.262849
200.614	4121.27	0.263717	0.263717
200.714	4132.52	0.264524	0.264524
200.824	4144.3	0.265413	0.265413
200.934	4156.47	0.26628	0.26628
201.034	4167.36	0.267107	0.267107
201.144	4178.61	0.267976	0.267976
201.254	4190.12	0.268865	0.268865
201.364	4201.41	0.269733	0.269733
201.464	4211.37	0.270539	0.270539
201.574	4222.93	0.271448	0.271448
201.684	4232.99	0.272317	0.272317
201.784	4242.06	0.273102	0.273102
201.894	4252.54	0.27397	0.27397
202.004	4262.84	0.274859	0.274859
202.114	4273.46	0.275727	0.275727
202.214	4282.07	0.276554	0.276554
202.324	4291.2	0.277422	0.277422
202.434	4300.86	0.278311	0.278311
202.534	4308.85	0.279097	0.279097
202.644	4317.28	0.279965	0.279965
202.754	4326.48	0.280874	0.280874
202.854	4333.89	0.281701	0.281701
202.964	4341.71	0.282569	0.282569
203.074	4348.89	0.283458	0.283458
203.174	4355.66	0.284223	0.284223
203.284	4363.44	0.285153	0.285153
203.394	4369.82	0.28598	0.28598
203.504	4377.59	0.286869	0.286869
203.604	4383.47	0.287716	0.287716
203.714	4390.12	0.288564	0.288564
203.824	4397.56	0.289494	0.289494
203.924	4402.84	0.290259	0.290259
204.034	4409.45	0.291147	0.291147
204.144	4416.43	0.292016	0.292016
204.254	4423.94	0.292905	0.292905
204.354	4429.38	0.293711	0.293711
204.464	4436.39	0.294579	0.294579
204.574	4442.52	0.295447	0.295447
204.674	4448.79	0.296294	0.296294
204.784	4455.26	0.297163	0.297163
204.894	4461.87	0.298031	0.298031
205.004	4468.77	0.29894	0.29894
205.104	4474.77	0.299726	0.299726
205.214	4481.27	0.300594	0.300594
205.324	4487.05	0.301462	0.301462
205.424	4493.96	0.302289	0.302289
205.534	4500.33	0.303157	0.303157
205.644	4507.16	0.304026	0.304026
205.754	4513.28	0.304914	0.304914
205.854	4519.46	0.30572	0.30572
205.964	4525.53	0.30663	0.30663
206.074	4531.91	0.307498	0.307498
206.174	4537.6	0.308263	0.308263
206.284	4544.18	0.309172	0.309172
206.394	4550.05	0.310041	0.310041
206.504	4556.27	0.31093	0.31093
206.604	4562.38	0.311736	0.311736
206.714	4568.97	0.312604	0.312604
206.824	4575.68	0.313472	0.313472
206.924	4581.98	0.314278	0.314278
207.034	4589.16	0.315167	0.315167
207.144	4595.19	0.316056	0.316056
207.254	4601.2	0.316924	0.316924
207.354	4606.35	0.317709	0.317709
207.464	4612.38	0.318598	0.318598
207.574	4618.47	0.319467	0.319467
207.674	4624.55	0.320273	0.320273
207.784	4631.46	0.321161	0.321161
207.894	4637.9	0.322092	0.322092
207.994	4643.08	0.322856	0.322856
208.104	4649.41	0.323745	0.323745
208.214	4655.59	0.324614	0.324614
208.324	4662.18	0.325482	0.325482
208.424	4667.87	0.326329	0.326329
208.534	4673.74	0.327177	0.327177
208.644	4679.6	0.328045	0.328045
208.744	4685.21	0.328851	0.328851
208.854	4691.04	0.329719	0.329719
208.964	4696.61	0.330567	0.330567
209.074	4703.07	0.331476	0.331476
209.174	4708.96	0.332262	0.332262
209.284	4715.55	0.33315	0.33315
209.394	4721.54	0.334039	0.334039
209.494	4727.04	0.334846	0.334846
209.604	4733.13	0.335734	0.335734
209.714	4739.36	0.336561	0.336561
209.824	4745.88	0.337492	0.337492
209.924	4751.39	0.338297	0.338297
210.034	4756.77	0.339166	0.339166
210.144	4762.56	0.340013	0.340013
210.244	4768.27	0.34082	0.34082
210.354	4774.56	0.341729	0.341729
210.464	4780.77	0.342597	0.342597
210.574	4786.76	0.343465	0.343465
210.674	4792.84	0.344292	0.344292
210.784	4799.41	0.345202	0.345202
210.894	4804.67	0.346029	0.346029
210.994	4809.82	0.346834	0.346834
211.104	4816.01	0.347703	0.347703
211.214	4821.98	0.348571	0.348571
211.324	4827.95	0.34946	0.34946
211.424	4833.55	0.350287	0.350287
211.534	4838.94	0.351134	0.351134
211.644	4844.84	0.352002	0.352002
211.744	4850.5	0.352829	0.352829
211.854	4856.29	0.353718	0.353718
211.964	4862.8	0.354607	0.354607
212.074	4868	0.355475	0.355475
212.174	4873.32	0.356219	0.356219
212.284	4879.43	0.357129	0.357129
212.394	4885.27	0.358018	0.358018
212.494	4890.85	0.358803	0.358803
212.604	4896.64	0.359712	0.359712
212.714	4901.91	0.360539	0.360539
212.814	4907.85	0.361366	0.361366
212.924	4914.11	0.362255	0.362255
213.034	4919.73	0.363144	0.363144
213.144	4925.45	0.364033	0.364033
213.244	4929.77	0.364777	0.364777
213.354	4935.62	0.365666	0.365666
213.464	4942.26	0.366534	0.366534
213.564	4947.74	0.367319	0.367319
213.674	4954.15	0.368208	0.368208
213.784	4959.71	0.369097	0.369097
213.894	4965.35	0.369965	0.369965
213.994	4970.46	0.370771	0.370771
214.104	4976.57	0.37166	0.37166
214.214	4982.3	0.372549	0.372549
214.314	4987.04	0.373355	0.373355
214.424	4992.53	0.374223	0.374223
214.534	4998.53	0.375092	0.375092
214.644	5003.95	0.37598	0.37598
214.744	5009.04	0.376766	0.376766
214.854	5014.7	0.377655	0.377655
214.964	5020.31	0.378523	0.378523
215.064	5025.95	0.379308	0.379308
215.174	5032.02	0.380197	0.380197
215.284	5037.24	0.381086	0.381086
215.394	5043.13	0.381954	0.381954
215.494	5047.98	0.382802	0.382802
215.604	5053.35	0.383649	0.383649
215.714	5059.38	0.384517	0.384517
215.814	5064.79	0.385324	0.385324
215.924	5070.24	0.386213	0.386213
216.034	5075.69	0.38708	0.38708
216.144	5082.02	0.387969	0.387969
216.244	5087.46	0.388776	0.388776
216.354	5093.15	0.389644	0.389644
216.464	5098.16	0.390553	0.390553
216.564	5103.81	0.391339	0.391339
216.674	5109.96	0.392227	0.392227
216.784	5114.95	0.393075	0.393075
216.894	5120.54	0.393964	0.393964
216.994	5125.32	0.39477	0.39477
217.104	5130.48	0.395618	0.395618
217.214	5136.24	0.396527	0.396527
217.314	5141.27	0.397333	0.397333
217.424	5146.46	0.398202	0.398202
217.534	5152.65	0.39907	0.39907
217.644	5158.09	0.399979	0.399979
217.744	5162.66	0.400765	0.400765
217.854	5167.73	0.401612	0.401612
217.954	5173.37	0.40246	0.40246
218.064	5178.25	0.403328	0.403328
218.174	5183.91	0.404196	0.404196
218.284	5189.16	0.405085	0.405085
218.384	5194.41	0.40587	0.40587
218.494	5199.71	0.406759	0.406759
218.604	5205.26	0.407628	0.407628
218.704	5209.87	0.408433	0.408433
218.814	5215.18	0.409322	0.409322
218.924	5219.88	0.410191	0.410191
219.034	5225.89	0.411079	0.411079
219.134	5230.73	0.411886	0.411886
219.244	5236.02	0.412754	0.412754
219.354	5241.76	0.413601	0.413601
219.454	5246.43	0.414449	0.414449
219.564	5251.14	0.415317	0.415317
219.674	5256.04	0.416206	0.416206
219.784	5261.99	0.417074	0.417074
219.884	5266.72	0.41788	0.41788
219.994	5272.03	0.418769	0.418769
220.104	5277.93	0.419658	0.419658
220.204	5282.93	0.420464	0.420464
220.314	5287.91	0.421311	0.421311
220.424	5293.38	0.422221	0.422221
220.534	5298.93	0.423089	0.423089
220.634	5303.52	0.423875	0.423875
220.744	5309.06	0.424743	0.424743
220.854	5314.55	0.425652	0.425652
220.954	5319.4	0.426438	0.426438
221.064	5324.29	0.427347	0.427347
221.174	5329.17	0.428215	0.428215
221.284	5334.65	0.429084	0.429084
221.384	5339.41	0.42989	0.42989
221.494	5344.86	0.430758	0.430758
221.604	5350.69	0.431667	0.431667
221.704	5355.45	0.432474	0.432474
221.814	5360.51	0.433342	0.433342
221.924	5365.91	0.43421	0.43421
222.034	5371.25	0.435078	0.435078
222.134	5375.94	0.435884	0.435884
222.244	5381.67	0.436773	0.436773
222.354	5386.75	0.437683	0.437683
222.454	5391.07	0.438468	0.438468
222.564	5395.65	0.439336	0.439336
222.674	5401.31	0.440225	0.440225
222.774	5406.2	0.441032	0.441032
222.884	5410.86	0.441899	0.441899
222.994	5416.01	0.442768	0.442768
223.104	5421.57	0.443636	0.443636
223.204	5426.57	0.444463	0.444463
223.314	5431.97	0.445372	0.445372
223.424	5437.41	0.446241	0.446241
223.524	5441.75	0.447046	0.447046
223.634	5446.48	0.447894	0.447894
223.744	5451.05	0.448804	0.448804
223.854	5456.87	0.449713	0.449713
223.954	5461.49	0.450519	0.450519
224.064	5466.18	0.451388	0.451388
224.174	5471.43	0.452255	0.452255
224.274	5476.06	0.453062	0.453062
224.384	5481.74	0.453971	0.453971
224.494	5486.81	0.454839	0.454839
224.604	5492.08	0.455708	0.455708
224.704	5496.6	0.456535	0.456535
224.814	5501.48	0.457382	0.457382
224.924	5506.97	0.458271	0.458271
225.024	5511.6	0.459077	0.459077
225.134	5516.46	0.459966	0.459966
225.244	5521.22	0.460834	0.460834
225.354	5525.62	0.461702	0.461702
225.454	5529.92	0.462488	0.462488
225.564	5535.83	0.463418	0.463418
225.674	5541.41	0.464307	0.464307
225.774	5545.72	0.465051	0.465051
225.884	5551.19	0.46596	0.46596
225.994	5556.37	0.466849	0.466849
226.104	5562.07	0.467738	0.467738
226.204	5566.5	0.468544	0.468544
226.314	5571.07	0.469433	0.469433
226.424	5575.49	0.470301	0.470301
226.524	5579.76	0.471087	0.471087
226.634	5584.81	0.471955	0.471955
226.744	5589.81	0.472844	0.472844
226.854	5594.75	0.473712	0.473712
226.954	5599.51	0.474497	0.474497
227.064	5605.13	0.475386	0.475386
227.174	5610.05	0.476275	0.476275
227.274	5614.37	0.47704	0.47704
227.384	5620.04	0.47797	0.47797
227.494	5624.51	0.478817	0.478817
227.604	5629.28	0.479686	0.479686
227.704	5633.48	0.480492	0.480492
227.814	5638.83	0.481381	0.481381
227.924	5643.57	0.48227	0.48227
228.024	5647.95	0.483076	0.483076
228.134	5652.95	0.483964	0.483964
228.244	5657.47	0.484853	0.484853
228.344	5662.36	0.485639	0.485639
228.454	5667.51	0.486528	0.486528
228.564	5672.01	0.487396	0.487396
228.674	5677.54	0.488285	0.488285
228.774	5682.14	0.48907	0.48907
228.884	5687.09	0.489939	0.489939
228.994	5691.33	0.490827	0.490827
229.094	5695.51	0.491634	0.491634
229.204	5700.21	0.492522	0.492522
229.314	5705.57	0.49339	0.49339
229.424	5710.64	0.494279	0.494279
229.524	5714.86	0.495086	0.495086
229.634	5720.41	0.495974	0.495974
229.744	5725.05	0.496842	0.496842
229.844	5729.5	0.497628	0.497628
229.954	5734.88	0.498517	0.498517
230.064	5739.83	0.499385	0.499385
230.174	5744.52	0.500274	0.500274
230.274	5748.31	0.501059	0.501059
230.384	5753.74	0.501948	0.501948
230.494	5758.48	0.502837	0.502837
230.594	5762.49	0.503622	0.503622
230.704	5767.05	0.504511	0.504511
230.814	5772.09	0.5054	0.5054
230.924	5776.9	0.506289	0.506289
231.024	5780.93	0.507054	0.507054
231.134	5786.56	0.507964	0.507964
231.244	5791.48	0.508831	0.508831
231.344	5795.96	0.509638	0.509638
231.454	5801.53	0.510506	0.510506
231.564	5806.47	0.511415	0.511415
231.674	5810.95	0.512284	0.512284
231.774	5814.96	0.513069	0.513069
231.884	5819.7	0.513937	0.513937
231.994	5824.73	0.514847	0.514847
232.094	5828.24	0.515632	0.515632
232.204	5833.06	0.516521	0.516521
232.314	5837.56	0.517368	0.517368
232.424	5842.69	0.518257	0.518257
232.524	5847.61	0.519064	0.519064
232.634	5852.44	0.519932	0.519932
232.734	5856.55	0.520717	0.520717
232.844	5862.35	0.521627	0.521627
232.954	5867.64	0.522516	0.522516
233.064	5872.1	0.523363	0.523363
233.164	5876.43	0.524169	0.524169
233.274	5880.6	0.525058	0.525058
233.384	5885.37	0.525926	0.525926
233.484	5889.16	0.526712	0.526712
233.594	5894.23	0.52758	0.52758
233.704	5898.76	0.528469	0.528469
233.814	5903.8	0.529358	0.529358
233.914	5907.76	0.530143	0.530143
234.024	5913.41	0.531032	0.531032
234.134	5918.42	0.5319	0.5319
234.234	5923.06	0.532727	0.532727
234.344	5927.28	0.533616	0.533616
234.454	5930.44	0.534463	0.534463
234.564	5934.36	0.535311	0.535311
234.664	5938.95	0.536117	0.536117
234.774	5944.34	0.536985	0.536985
234.884	5949.29	0.537895	0.537895
234.984	5953.29	0.53868	0.53868
235.094	5957.92	0.539548	0.539548
235.204	5963.59	0.540437	0.540437
235.314	5968.46	0.541326	0.541326
235.414	5972.95	0.542132	0.542132
235.524	5977.14	0.54298	0.54298
235.634	5981.61	0.543869	0.543869
235.734	5985.99	0.544674	0.544674
235.844	5991.46	0.545543	0.545543
235.954	5995.47	0.546452	0.546452
236.064	5999.41	0.547279	0.547279
236.164	6004.16	0.548106	0.548106
236.274	6008.65	0.549016	0.549016
236.384	6013.45	0.549884	0.549884
236.484	6017.92	0.550669	0.550669
236.594	6023.48	0.551579	0.551579
236.704	6027.94	0.552426	0.552426
236.814	6032.6	0.553315	0.553315
236.914	6036.99	0.554101	0.554101
237.024	6041.78	0.554989	0.554989
237.134	6045.93	0.555878	0.555878
237.234	6049.91	0.556664	0.556664
237.344	6054.37	0.557552	0.557552
237.454	6058.83	0.558462	0.558462
237.564	6063.06	0.55931	0.55931
237.664	6067.25	0.560095	0.560095
237.774	6072.73	0.560984	0.560984
237.884	6077.24	0.561873	0.561873
237.984	6081.73	0.562699	0.562699
238.094	6084.13	0.563506	0.563506
238.094	6084.13	0.563506	0.563506
238.204	6068.91	0.56363	0.56363
238.304	6055.55	0.563609	0.563609
238.414	6039.88	0.563299	0.563299
238.524	6012.72	0.56239	0.56239
238.634	5981.72	0.561419	0.561419
238.734	5954.13	0.560612	0.560612
238.844	5924.41	0.559723	0.559723
238.954	5894.66	0.558835	0.558835
239.054	5867.16	0.558049	0.558049
239.164	5835.81	0.55714	0.55714
239.274	5804.05	0.556271	0.556271
239.384	5771.66	0.555403	0.555403
239.484	5742.11	0.554618	0.554618
239.594	5708.31	0.553667	0.553667
239.704	5674.06	0.552799	0.552799
239.804	5643.14	0.552034	0.552034
239.914	5608.22	0.551166	0.551166
240.024	5573.17	0.550256	0.550256
240.134	5538.47	0.549388	0.549388
240.234	5506.41	0.548582	0.548582
240.344	5471.09	0.547714	0.547714
240.454	5436.13	0.546866	0.546866
240.554	5403.28	0.546039	0.546039
240.664	5366.11	0.54513	0.54513
240.774	5329.73	0.544283	0.544283
240.884	5293.13	0.543414	0.543414
240.984	5258.91	0.542587	0.542587
241.094	5222.38	0.541699	0.541699
241.204	5186.06	0.54083	0.54083
241.304	5152.31	0.540065	0.540065
241.414	5115.45	0.539156	0.539156
241.524	5079.05	0.538288	0.538288
241.634	5043.53	0.537399	0.537399
241.734	5010.25	0.536593	0.536593
241.844	4974.77	0.535725	0.535725
241.954	4938.11	0.534836	0.534836
242.054	4905.47	0.534009	0.534009
242.164	4871.2	0.533203	0.533203
242.274	4835.14	0.532293	0.532293
242.384	4798.98	0.531425	0.531425
242.484	4766.2	0.53064	0.53064
242.594	4729.41	0.52973	0.52973
242.704	4694.72	0.528903	0.528903
242.804	4662.38	0.528077	0.528077
242.914	4626.58	0.527167	0.527167
243.024	4591.27	0.526319	0.526319
243.124	4558.58	0.525513	0.525513
243.234	4524.07	0.524645	0.524645
243.344	4489.07	0.523777	0.523777
243.454	4453.66	0.522888	0.522888
243.554	4421.38	0.522082	0.522082
243.664	4385.86	0.521193	0.521193
243.774	4350.77	0.520304	0.520304
243.874	4318.88	0.519519	0.519519
243.984	4283.96	0.51863	0.51863
244.094	4248.93	0.517803	0.517803
244.204	4214.21	0.516894	0.516894
244.304	4182.97	0.516067	0.516067
244.414	4149.38	0.515219	0.515219
244.524	4115.49	0.51431	0.51431
244.624	4085.16	0.513545	0.513545
244.734	4050.99	0.512656	0.512656
244.844	4017.68	0.511788	0.511788
244.954	3983.18	0.510899	0.510899
245.054	3952.46	0.510113	0.510113
245.164	3918.13	0.509225	0.509225
245.274	3883.91	0.508336	0.508336
245.374	3853.33	0.50755	0.50755
245.484	3820.08	0.506662	0.506662
245.594	3787.22	0.505752	0.505752
245.704	3754.68	0.504904	0.504904
245.804	3724.77	0.504099	0.504099
245.914	3692.86	0.50323	0.50323
246.024	3660.08	0.502321	0.502321
246.124	3630.78	0.501515	0.501515
246.234	3598.6	0.500667	0.500667
246.344	3566.43	0.499799	0.499799
246.454	3533.99	0.49891	0.49891
246.554	3504.18	0.498083	0.498083
246.664	3471.64	0.497215	0.497215
246.774	3439.36	0.496326	0.496326
246.874	3410.14	0.49552	0.49552
246.984	3379.35	0.494673	0.494673
247.094	3347.86	0.493763	0.493763
247.204	3317.32	0.492874	0.492874
247.304	3289.22	0.492109	0.492109
247.414	3258.27	0.491221	0.491221
247.524	3227.83	0.490352	0.490352
247.624	3199.91	0.489567	0.489567
247.734	3168.94	0.488678	0.488678
247.844	3137.68	0.487789	0.487789
247.944	3108.96	0.486983	0.486983
248.054	3078.37	0.486094	0.486094
248.164	3048.38	0.485226	0.485226
248.264	3020.99	0.48442	0.48442
248.374	2991.51	0.483551	0.483551
248.484	2962.12	0.482684	0.482684
248.594	2932.45	0.481753	0.481753
248.694	2905.73	0.480988	0.480988
248.804	2876.54	0.4801	0.4801
248.914	2847.09	0.479211	0.479211
249.014	2821.07	0.478425	0.478425
249.124	2791.38	0.477537	0.477537
249.234	2761.63	0.476648	0.476648
249.344	2732.43	0.475779	0.475779
249.444	2705.93	0.474973	0.474973
249.554	2677.49	0.474084	0.474084
249.664	2649.35	0.473216	0.473216
249.764	2625.06	0.472431	0.472431
249.874	2596.88	0.471563	0.471563
249.984	2569.51	0.470674	0.470674
250.094	2541.57	0.469764	0.469764
250.194	2516.23	0.468979	0.468979
250.304	2489.06	0.468131	0.468131
250.414	2460.32	0.46718	0.46718
250.514	2435.01	0.466395	0.466395
250.624	2407.46	0.465527	0.465527
250.734	2380.26	0.464638	0.464638
250.844	2353.54	0.46379	0.46379
250.944	2329.71	0.463005	0.463005
251.054	2302.2	0.462054	0.462054
251.164	2276.1	0.461227	0.461227
251.264	2253.12	0.460401	0.460401
251.374	2226.77	0.459532	0.459532
251.484	2200.84	0.458644	0.458644
251.594	2174.99	0.457754	0.457754
251.694	2151.29	0.456948	0.456948
251.804	2125.81	0.45606	0.45606
251.914	2100.9	0.455212	0.455212
252.014	2077.65	0.454385	0.454385
252.124	2052.73	0.453517	0.453517
252.234	2027.79	0.452649	0.452649
252.344	2003.71	0.45176	0.45176
252.444	1981.04	0.450954	0.450954
252.554	1957.56	0.450086	0.450086
252.664	1933.54	0.449156	0.449156
252.764	1911.54	0.44837	0.44837
252.874	1888.54	0.447481	0.447481
252.984	1864.65	0.446592	0.446592
253.084	1843.48	0.445765	0.445765
253.194	1820.25	0.444939	0.444939
253.304	1796.78	0.44405	0.44405
253.414	1774.37	0.443161	0.443161
253.514	1753.19	0.442355	0.442355
253.624	1730.49	0.441466	0.441466
253.734	1707.95	0.440577	0.440577
253.834	1687.47	0.439771	0.439771
253.944	1665.62	0.438923	0.438923
254.054	1643.56	0.438035	0.438035
254.164	1621.54	0.437125	0.437125
254.264	1602.24	0.436339	0.436339
254.374	1580.55	0.435472	0.435472
254.484	1558.44	0.434583	0.434583
254.584	1538.76	0.433818	0.433818
254.694	1516.86	0.432908	0.432908
254.804	1495.47	0.43204	0.43204
254.914	1473.72	0.431172	0.431172
255.014	1454.62	0.430345	0.430345
255.124	1433.21	0.429456	0.429456
255.234	1412.98	0.428588	0.428588
255.334	1394.11	0.427782	0.427782
255.444	1374.19	0.426893	0.426893
255.554	1354.24	0.426045	0.426045
255.664	1334.02	0.425157	0.425157
255.764	1315.49	0.42435	0.42435
255.874	1295.82	0.423482	0.423482
255.984	1276.37	0.422594	0.422594
256.084	1258.74	0.421767	0.421767
256.194	1238.68	0.420878	0.420878
256.304	1220.01	0.42003	0.42003
256.414	1201.65	0.419141	0.419141
256.514	1184.82	0.418335	0.418335
256.624	1167.12	0.417488	0.417488
256.734	1148.62	0.41662	0.41662
256.834	1131.6	0.415793	0.415793
256.944	1114.36	0.414925	0.414925
257.054	1096.08	0.414015	0.414015
257.164	1077.53	0.413127	0.413127
257.264	1061.36	0.41232	0.41232
257.374	1043.94	0.411452	0.411452
257.484	1025.76	0.410563	0.410563
257.584	1010.17	0.409777	0.409777
257.694	992.779	0.40891	0.40891
257.804	976.182	0.408	0.408
257.904	961.135	0.407214	0.407214
258.014	944.541	0.406326	0.406326
258.124	928.299	0.405458	0.405458
258.234	911.51	0.404569	0.404569
258.334	897.314	0.403783	0.403783
258.444	880.822	0.402853	0.402853
258.554	864.244	0.402006	0.402006
258.654	850.002	0.401199	0.401199
258.764	833.674	0.400331	0.400331
258.874	818.416	0.399463	0.399463
258.984	803.057	0.398553	0.398553
259.084	789.01	0.397747	0.397747
259.194	774.424	0.39692	0.39692
259.304	759.135	0.396011	0.396011
259.404	745.416	0.395205	0.395205
259.514	731.057	0.394337	0.394337
259.624	716.228	0.393468	0.393468
259.734	700.986	0.3926	0.3926
259.834	687.932	0.391773	0.391773
259.944	672.971	0.390885	0.390885
260.054	658.721	0.389996	0.389996
260.154	645.447	0.38921	0.38921
260.264	631.533	0.388342	0.388342
260.374	617.135	0.387433	0.387433
260.484	603.416	0.386564	0.386564
260.584	591.314	0.385779	0.385779
260.694	577.627	0.384911	0.384911
260.804	564.244	0.384001	0.384001
260.904	552.291	0.383216	0.383216
261.014	539.525	0.382348	0.382348
261.124	527.103	0.381459	0.381459
261.234	514.322	0.380591	0.380591
261.334	502.932	0.379784	0.379784
261.444	490.861	0.378896	0.378896
261.554	478.752	0.378027	0.378027
261.654	467.58	0.377242	0.377242
261.764	455.83	0.376353	0.376353
261.874	444.287	0.375464	0.375464
261.984	432.474	0.374575	0.374575
262.084	421.791	0.37379	0.37379
262.194	411.244	0.372942	0.372942
262.304	399.986	0.372012	0.372012
262.404	389.502	0.371227	0.371227
262.514	378.724	0.370359	0.370359
262.624	367.713	0.369449	0.369449
262.734	357.244	0.368622	0.368622
262.834	347.486	0.367816	0.367816
262.944	336.971	0.366906	0.366906
263.044	327.607	0.3661	0.3661
263.154	317.42	0.365232	0.365232
263.264	307.752	0.364385	0.364385
263.374	298.525	0.363496	0.363496
263.474	290.193	0.36271	0.36271
263.584	280.854	0.361842	0.361842
263.694	271.65	0.360933	0.360933
263.794	263.506	0.360126	0.360126
263.904	254.936	0.359279	0.359279
264.014	246.4	0.35839	0.35839
264.124	237.803	0.357501	0.357501
264.224	230.303	0.356757	0.356757
264.334	221.83	0.355827	0.355827
264.444	214.119	0.354959	0.354959
264.544	207.287	0.354152	0.354152
264.654	199.842	0.353285	0.353285
264.764	192.299	0.352396	0.352396
264.874	184.885	0.351507	0.351507
264.974	178.861	0.350742	0.350742
265.084	172.475	0.349853	0.349853
265.194	166.176	0.348944	0.348944
265.294	160.117	0.348158	0.348158
265.404	153.961	0.34729	0.34729
265.514	148.08	0.346401	0.346401
265.624	142.18	0.345533	0.345533
265.724	136.84	0.344727	0.344727
265.834	131.156	0.343859	0.343859
265.944	125.771	0.34299	0.34299
266.044	120.623	0.342164	0.342164
266.154	115.451	0.341337	0.341337
266.264	110.9	0.340427	0.340427
266.374	106.113	0.339559	0.339559
266.474	102.262	0.338753	0.338753
266.584	98.252	0.337864	0.337864
266.694	94.6211	0.336975	0.336975
266.794	91.6094	0.336169	0.336169
266.904	88.7793	0.335301	0.335301
267.014	85.8477	0.334433	0.334433
267.124	83.2373	0.333544	0.333544
267.224	81.083	0.332738	0.332738
267.334	79.0869	0.331828	0.331828
267.444	77.1924	0.330981	0.330981
267.544	75.5176	0.330175	0.330175
267.654	73.9292	0.329306	0.329306
267.764	72.2158	0.328397	0.328397
267.864	71.2256	0.327611	0.327611
267.974	69.3463	0.326702	0.326702
268.084	67.8216	0.325833	0.325833
268.194	66.4061	0.324966	0.324966
268.294	65.3763	0.324159	0.324159
268.404	64.5823	0.323312	0.323312
268.514	63.3162	0.322423	0.322423
268.614	62.5301	0.321637	0.321637
268.724	61.6815	0.320748	0.320748
268.834	61.0366	0.31986	0.31986
268.944	59.9677	0.318992	0.318992
269.044	59.1813	0.318165	0.318165
269.154	58.3322	0.317276	0.317276
269.264	57.3417	0.316408	0.316408
269.364	56.5004	0.315622	0.315622
269.474	55.7852	0.314754	0.314754
269.584	55.0067	0.313845	0.313845
269.694	54.1971	0.312977	0.312977
269.794	53.2772	0.31217	0.31217
269.904	52.554	0.311302	0.311302
270.014	51.87	0.310393	0.310393
270.114	51.2651	0.309607	0.309607
270.224	50.8008	0.308718	0.308718
270.334	50.0622	0.30785	0.30785
270.344	50.007	0.307767	0.307767
270.354	49.9128	0.307685	0.307685
270.384	49.818	0.307457	0.307457
270.574	50.0145	0.307168	0.307168
270.584	50.0696	0.307168	0.307168
