# Supplementary material for: Data compilation on the effect of grain size, temperature, and texture on the strength of a single-phase FCC MnFeNi medium-entropy alloy
Source: Data Brief. 2019 Nov 15;28:104807. doi: 10.1016/j.dib.2019.104807 (PMC6909151; doi:10.1016/j.dib.2019.104807)
Supplement: Multimedia component 1 [file mmc1.zip › Compression_Tests/77K/MnFeNi_1273K_60min_77K.xlsx]

## Sheet: MnFeNi_1273K_60min_77K
Name	MnFeNi_1273K_60min_77K
Diameter	4.02	mm
Sample height	8.02	mm
Gage length	8.02	mm
Speed ​​during measurement	0.48	mm/min
Time	Force	Crosshead Displacement	Crosshead Displacement
s	N	mm	mm
183.466	53.0729	0	0
183.546	53.0022	-2.06232e-05	-2.06232e-05
183.576	52.9236	-2.06232e-05	-2.06232e-05
183.576	52.9236	-2.06232e-05	-2.06232e-05
183.676	53.0179	4.75667e-08	4.75667e-08
183.786	53.1121	4.13415e-05	4.13415e-05
183.896	52.9785	8.27305e-05	8.27305e-05
184.006	53.3478	0.000991821	0.000991821
184.106	53.796	0.00177741	0.00177741
184.216	54.1106	0.00268722	0.00268722
184.326	54.4642	0.00353432	0.00353432
184.426	55.2033	0.00436115	0.00436115
184.536	55.8007	0.00522947	0.00522947
184.646	56.6734	0.00609779	0.00609779
184.756	57.483	0.00696564	0.00696564
184.856	58.2691	0.00779247	0.00779247
184.966	59.236	0.00866079	0.00866079
185.076	60.3288	0.00954962	0.00954962
185.176	61.3034	0.010335	0.010335
185.286	62.3492	0.0112033	0.0112033
185.396	63.5362	0.0121131	0.0121131
185.506	64.6759	0.0129604	0.0129604
185.606	65.8551	0.0137873	0.0137873
185.716	67.3565	0.0146556	0.0146556
185.826	68.764	0.0155234	0.0155234
185.926	70.5409	0.0163298	0.0163298
186.036	71.8222	0.0171981	0.0171981
186.146	73.457	0.0180869	0.0180869
186.256	74.872	0.0189962	0.0189962
186.356	76.3496	0.0197816	0.0197816
186.466	78.0483	0.0206704	0.0206704
186.576	79.5732	0.0215387	0.0215387
186.676	80.8471	0.0223448	0.0223448
186.786	82.4819	0.0231922	0.0231922
186.896	84.3296	0.0240815	0.0240815
186.996	85.8076	0.0248873	0.0248873
187.106	87.5686	0.0257557	0.0257557
187.216	89.4387	0.0266445	0.0266445
187.326	91.0354	0.0274921	0.0274921
187.426	93.0471	0.0283189	0.0283189
187.536	94.9651	0.0292077	0.0292077
187.646	97.0012	0.0300965	0.0300965
187.746	98.9426	0.0309024	0.0309024
187.856	101.144	0.0317295	0.0317295
187.966	103.415	0.0326183	0.0326183
188.076	105.813	0.0334866	0.0334866
188.176	108.274	0.034272	0.034272
188.286	110.734	0.0351813	0.0351813
188.396	113.351	0.0360499	0.0360499
188.496	115.426	0.0368557	0.0368557
188.606	117.871	0.037724	0.037724
188.716	120.567	0.0386129	0.0386129
188.826	123.798	0.0395017	0.0395017
188.926	126.337	0.0402665	0.0402665
189.036	128.931	0.0411554	0.0411554
189.146	131.604	0.0420442	0.0420442
189.246	134.103	0.042871	0.042871
189.356	136.626	0.0437184	0.0437184
189.466	139.338	0.0446072	0.0446072
189.576	142.38	0.045496	0.045496
189.676	145.1	0.0462403	0.0462403
189.786	148.189	0.0471497	0.0471497
189.896	151.333	0.04808	0.04808
189.996	154.217	0.0488653	0.0488653
190.106	157.032	0.0497337	0.0497337
190.216	159.374	0.050602	0.050602
190.326	160.475	0.0514698	0.0514698
190.426	161.874	0.0522762	0.0522762
190.536	164.618	0.053165	0.053165
190.646	168.004	0.0540333	0.0540333
190.746	170.56	0.0548601	0.0548601
190.856	173.868	0.055728	0.055728
190.966	177.1	0.0565963	0.0565963
191.076	180.873	0.0574646	0.0574646
191.176	184.181	0.0582915	0.0582915
191.286	188.238	0.05918	0.05918
191.396	192.326	0.0600484	0.0600484
191.496	196.076	0.0608547	0.0608547
191.606	200.076	0.0617225	0.0617225
191.716	204.312	0.0626117	0.0626117
191.816	208.47	0.0634176	0.0634176
191.926	212.629	0.0642859	0.0642859
192.036	216.748	0.065154	0.065154
192.136	220.82	0.0659603	0.0659603
192.246	225.576	0.0668286	0.0668286
192.356	230.234	0.0677585	0.0677585
192.466	235.228	0.0686063	0.0686063
192.566	239.638	0.0693711	0.0693711
192.676	244.683	0.0702805	0.0702805
192.786	250.06	0.0711488	0.0711488
192.886	254.265	0.0719546	0.0719546
192.996	259.39	0.0728435	0.0728435
193.106	264.744	0.0736913	0.0736913
193.216	270.427	0.0745801	0.0745801
193.316	275.412	0.0753655	0.0753655
193.426	281.047	0.0762748	0.0762748
193.536	286.988	0.0771846	0.0771846
193.636	292.06	0.0779699	0.0779699
193.746	297.742	0.0788383	0.0788383
193.856	303.677	0.0797061	0.0797061
193.966	309.66	0.0805949	0.0805949
194.066	315.601	0.0814013	0.0814013
194.176	321.906	0.0822696	0.0822696
194.286	328.193	0.0831374	0.0831374
194.386	334.134	0.0839643	0.0839643
194.496	340.638	0.0848533	0.0848533
194.606	347.404	0.0857216	0.0857216
194.716	354.619	0.0866105	0.0866105
194.816	360.588	0.0874373	0.0874373
194.926	367.267	0.0882641	0.0882641
195.036	374.466	0.0891735	0.0891735
195.136	380.228	0.0899588	0.0899588
195.246	387.31	0.0908271	0.0908271
195.356	395.111	0.0917365	0.0917365
195.466	402.451	0.0925633	0.0925633
195.566	409.755	0.0933904	0.0933904
195.676	417.134	0.0942997	0.0942997
195.786	424.838	0.095168	0.095168
195.886	431.888	0.0959534	0.0959534
195.996	439.584	0.0968632	0.0968632
196.106	447.65	0.097731	0.097731
196.216	455.369	0.0985993	0.0985993
196.316	462.279	0.0994057	0.0994057
196.426	470.463	0.100295	0.100295
196.536	478.291	0.101121	0.101121
196.636	486.119	0.101948	0.101948
196.746	494.774	0.102857	0.102857
196.856	503.028	0.103747	0.103747
196.956	511.036	0.104532	0.104532
197.066	519.825	0.105441	0.105441
197.176	528.376	0.10631	0.10631
197.286	537.407	0.107198	0.107198
197.386	545.309	0.108005	0.108005
197.496	554.067	0.108852	0.108852
197.606	562.899	0.109741	0.109741
197.706	570.833	0.110547	0.110547
197.816	579.942	0.111415	0.111415
197.926	589.169	0.112325	0.112325
198.036	597.887	0.113193	0.113193
198.136	606.251	0.113979	0.113979
198.246	615.809	0.114888	0.114888
198.356	624.77	0.115735	0.115735
198.456	633.754	0.116562	0.116562
198.566	643.055	0.117451	0.117451
198.676	652.598	0.11834	0.11834
198.786	661.817	0.119188	0.119188
198.886	670.391	0.120014	0.120014
198.996	680.219	0.120924	0.120924
199.106	689.602	0.121792	0.121792
199.206	698.461	0.122577	0.122577
199.316	708.266	0.123466	0.123466
199.426	718.883	0.124355	0.124355
199.536	728.961	0.125244	0.125244
199.636	737.922	0.12605	0.12605
199.746	747.34	0.126898	0.126898
199.856	756.829	0.127807	0.127807
199.956	765.891	0.128572	0.128572
200.066	776.258	0.129481	0.129481
200.176	786.251	0.13035	0.13035
200.286	795.797	0.131238	0.131238
200.386	805.215	0.132045	0.132045
200.496	815.782	0.132934	0.132934
200.606	826.016	0.133802	0.133802
200.706	835.774	0.134587	0.134587
200.816	846.997	0.135476	0.135476
200.926	857.364	0.136344	0.136344
201.036	868.399	0.137254	0.137254
201.136	878.649	0.138039	0.138039
201.246	889.465	0.138928	0.138928
201.356	900.274	0.139776	0.139776
201.456	910.223	0.140603	0.140603
201.566	921.95	0.141491	0.141491
201.676	933.203	0.14238	0.14238
201.776	943.339	0.143186	0.143186
201.886	954.765	0.144055	0.144055
201.996	966.167	0.144922	0.144922
202.106	977.792	0.145791	0.145791
202.206	988.113	0.146597	0.146597
202.316	999.675	0.147486	0.147486
202.426	1011.52	0.148354	0.148354
202.526	1022.36	0.14916	0.14916
202.636	1034.5	0.150028	0.150028
202.746	1046.68	0.150917	0.150917
202.856	1059.24	0.151827	0.151827
202.956	1069.82	0.152633	0.152633
203.066	1082.15	0.15346	0.15346
203.176	1094.25	0.154369	0.154369
203.276	1105.05	0.155154	0.155154
203.386	1117.81	0.156043	0.156043
203.496	1129.83	0.156912	0.156912
203.606	1142.13	0.1578	0.1578
203.706	1153.07	0.158627	0.158627
203.816	1165.69	0.159475	0.159475
203.926	1178.3	0.160322	0.160322
204.026	1190.3	0.161191	0.161191
204.136	1202.98	0.162059	0.162059
204.246	1215.61	0.162947	0.162947
204.356	1227.59	0.163836	0.163836
204.456	1239.05	0.164601	0.164601
204.566	1251.62	0.165469	0.165469
204.676	1264.74	0.166358	0.166358
204.776	1276.94	0.167144	0.167144
204.886	1290.11	0.168012	0.168012
204.996	1303.09	0.168901	0.168901
205.106	1316.41	0.16979	0.16979
205.206	1328.49	0.170617	0.170617
205.316	1342.05	0.171505	0.171505
205.426	1355.39	0.172373	0.172373
205.526	1367.87	0.173159	0.173159
205.636	1381.32	0.174048	0.174048
205.746	1394.23	0.174916	0.174916
205.856	1407.85	0.175784	0.175784
205.956	1420.41	0.176611	0.176611
206.066	1433.62	0.177479	0.177479
206.176	1447.45	0.178368	0.178368
206.276	1459.52	0.179174	0.179174
206.386	1473.09	0.180063	0.180063
206.496	1486.92	0.180931	0.180931
206.606	1500.41	0.181799	0.181799
206.706	1512.74	0.182585	0.182585
206.816	1526.73	0.183474	0.183474
206.916	1539.11	0.184259	0.184259
207.026	1552.74	0.185127	0.185127
207.136	1567.08	0.186016	0.186016
207.246	1580.71	0.186884	0.186884
207.346	1593.64	0.187691	0.187691
207.456	1607.51	0.188558	0.188558
207.566	1621.94	0.189468	0.189468
207.666	1634.59	0.190274	0.190274
207.776	1648.81	0.191163	0.191163
207.886	1662.61	0.192011	0.192011
207.996	1677.17	0.1929	0.1929
208.096	1690.04	0.193685	0.193685
208.206	1704.56	0.194574	0.194574
208.316	1718.99	0.195463	0.195463
208.416	1731.74	0.196227	0.196227
208.526	1746.17	0.197116	0.197116
208.636	1761.05	0.198005	0.198005
208.746	1775.81	0.198894	0.198894
208.846	1789.04	0.199721	0.199721
208.956	1802.6	0.200548	0.200548
209.066	1816.2	0.201416	0.201416
209.166	1828.14	0.202222	0.202222
209.276	1837.24	0.203111	0.203111
209.386	1852.34	0.203979	0.203979
209.496	1866.64	0.204847	0.204847
209.596	1879.95	0.205654	0.205654
209.706	1894.96	0.206563	0.206563
209.816	1909.25	0.20741	0.20741
209.916	1922.98	0.208237	0.208237
210.026	1937.7	0.209105	0.209105
210.136	1952.11	0.209974	0.209974
210.246	1966.72	0.210863	0.210863
210.346	1980.43	0.211668	0.211668
210.456	1994.92	0.212537	0.212537
210.566	2010.57	0.213426	0.213426
210.666	2024.06	0.21419	0.21419
210.776	2038.23	0.2151	0.2151
210.886	2053.86	0.215989	0.215989
210.996	2068.55	0.216836	0.216836
211.096	2082.27	0.217642	0.217642
211.206	2097.41	0.218552	0.218552
211.316	2111.8	0.21942	0.21942
211.416	2125.43	0.220205	0.220205
211.526	2140.39	0.221094	0.221094
211.636	2155.07	0.221963	0.221963
211.736	2168.91	0.222769	0.222769
211.846	2183.49	0.223658	0.223658
211.956	2198.68	0.224526	0.224526
212.066	2213.58	0.225415	0.225415
212.166	2226.71	0.2262	0.2262
212.276	2241.47	0.227089	0.227089
212.386	2256.53	0.227957	0.227957
212.486	2270.04	0.228763	0.228763
212.596	2284.9	0.229631	0.229631
212.706	2299.95	0.23052	0.23052
212.816	2315.08	0.23143	0.23143
212.916	2328.35	0.232194	0.232194
213.026	2343.47	0.233083	0.233083
213.136	2357.93	0.233972	0.233972
213.236	2371.93	0.234779	0.234779
213.346	2386.15	0.235667	0.235667
213.456	2401	0.236515	0.236515
213.566	2416.12	0.237424	0.237424
213.666	2428.58	0.23821	0.23821
213.776	2439.64	0.239099	0.239099
213.886	2454.84	0.239967	0.239967
213.986	2468.56	0.240752	0.240752
214.096	2483.46	0.241641	0.241641
214.206	2498.24	0.24253	0.24253
214.316	2512.49	0.243419	0.243419
214.416	2525.58	0.244204	0.244204
214.526	2540.14	0.245114	0.245114
214.636	2554.03	0.245982	0.245982
214.736	2567.5	0.246768	0.246768
214.846	2581.77	0.247656	0.247656
214.956	2595.76	0.248545	0.248545
215.066	2610.13	0.249413	0.249413
215.166	2623.35	0.250199	0.250199
215.276	2637.19	0.251108	0.251108
215.386	2650.34	0.251977	0.251977
215.486	2663.43	0.252783	0.252783
215.596	2677.56	0.253651	0.253651
215.706	2692.19	0.25454	0.25454
215.816	2706.26	0.255408	0.255408
215.916	2718.88	0.256235	0.256235
216.026	2732.67	0.257103	0.257103
216.136	2746.45	0.257992	0.257992
216.236	2759.23	0.258756	0.258756
216.346	2773.59	0.259645	0.259645
216.456	2788.34	0.260534	0.260534
216.566	2802.22	0.261423	0.261423
216.666	2815.36	0.262209	0.262209
216.776	2829.42	0.263098	0.263098
216.886	2843.81	0.263986	0.263986
216.986	2856.37	0.264792	0.264792
217.096	2870.61	0.265661	0.265661
217.206	2884.22	0.266549	0.266549
217.306	2896.98	0.267356	0.267356
217.416	2910.61	0.268224	0.268224
217.526	2923.93	0.269133	0.269133
217.636	2937.59	0.269981	0.269981
217.736	2949.75	0.270767	0.270767
217.846	2963.65	0.271676	0.271676
217.956	2977.33	0.272565	0.272565
218.056	2989.7	0.27335	0.27335
218.166	3003.36	0.27426	0.27426
218.276	3016.89	0.275128	0.275128
218.386	3030.09	0.275996	0.275996
218.486	3042.07	0.276802	0.276802
218.596	3055.14	0.277691	0.277691
218.706	3067.62	0.278538	0.278538
218.806	3079.36	0.279365	0.279365
218.916	3092.34	0.280213	0.280213
219.026	3100.77	0.281122	0.281122
219.136	3114.39	0.281991	0.281991
219.236	3126.22	0.282776	0.282776
219.346	3139.67	0.283686	0.283686
219.456	3152.43	0.284554	0.284554
219.556	3164.34	0.285401	0.285401
219.666	3176.99	0.286269	0.286269
219.776	3189.37	0.287138	0.287138
219.886	3201.7	0.288026	0.288026
219.986	3212.46	0.288812	0.288812
220.096	3224.86	0.289701	0.289701
220.206	3237.21	0.290589	0.290589
220.306	3248.4	0.291375	0.291375
220.416	3260.55	0.292285	0.292285
220.526	3272.16	0.293174	0.293174
220.636	3284.51	0.294062	0.294062
220.736	3296.54	0.294848	0.294848
220.846	3308.32	0.295716	0.295716
220.956	3319.8	0.296626	0.296626
221.056	3330.82	0.29739	0.29739
221.166	3342.44	0.298279	0.298279
221.276	3354.21	0.299147	0.299147
221.386	3366.04	0.300057	0.300057
221.486	3376.46	0.300842	0.300842
221.596	3388.66	0.301752	0.301752
221.696	3398.65	0.302517	0.302517
221.806	3410.59	0.303426	0.303426
221.916	3422.67	0.304315	0.304315
222.026	3434.08	0.305183	0.305183
222.126	3444.54	0.305989	0.305989
222.236	3456.44	0.306857	0.306857
222.346	3467.6	0.307726	0.307726
222.446	3477.88	0.308532	0.308532
222.556	3489.22	0.309421	0.309421
222.666	3500.75	0.31031	0.31031
222.776	3512.07	0.311178	0.311178
222.876	3521.32	0.311942	0.311942
222.986	3533.11	0.312873	0.312873
223.096	3543.86	0.313741	0.313741
223.196	3554.18	0.314547	0.314547
223.306	3565	0.315395	0.315395
223.416	3576.37	0.316283	0.316283
223.526	3588	0.317131	0.317131
223.626	3597.46	0.317958	0.317958
223.736	3608.86	0.318846	0.318846
223.846	3620.24	0.319715	0.319715
223.946	3630.73	0.320521	0.320521
224.056	3640.98	0.321389	0.321389
224.166	3651.81	0.322299	0.322299
224.276	3662.59	0.323166	0.323166
224.376	3672.79	0.323973	0.323973
224.486	3683.7	0.324862	0.324862
224.596	3693.99	0.325709	0.325709
224.696	3703.84	0.326515	0.326515
224.806	3714.23	0.327404	0.327404
224.916	3724.87	0.328293	0.328293
225.026	3735.6	0.329161	0.329161
225.126	3744.72	0.329947	0.329947
225.236	3755.27	0.330856	0.330856
225.346	3763.18	0.331724	0.331724
225.446	3769.43	0.332531	0.332531
225.556	3779.8	0.333419	0.333419
225.666	3790.11	0.334288	0.334288
225.776	3800.01	0.335156	0.335156
225.876	3808.05	0.335941	0.335941
225.986	3817.86	0.33683	0.33683
226.096	3827.55	0.337719	0.337719
226.196	3836	0.338525	0.338525
226.306	3845.36	0.339414	0.339414
226.416	3854.77	0.340303	0.340303
226.526	3863.45	0.341171	0.341171
226.626	3871.03	0.341956	0.341956
226.736	3879.92	0.342845	0.342845
226.846	3888	0.343713	0.343713
226.946	3895.5	0.34452	0.34452
227.056	3903.52	0.345388	0.345388
227.166	3912.04	0.346276	0.346276
227.266	3919.11	0.347062	0.347062
227.376	3927.29	0.347972	0.347972
227.486	3935.69	0.34884	0.34884
227.596	3943.85	0.349708	0.349708
227.696	3950.58	0.350535	0.350535
227.806	3957.66	0.351382	0.351382
227.916	3965.32	0.352271	0.352271
228.016	3972.07	0.353057	0.353057
228.126	3979.25	0.353945	0.353945
228.236	3986.51	0.354814	0.354814
228.346	3993.73	0.355703	0.355703
228.446	3999.25	0.356488	0.356488
228.556	4006.23	0.357377	0.357377
228.666	4013.89	0.358266	0.358266
228.766	4019.91	0.359072	0.359072
228.876	4026.5	0.35994	0.35994
228.986	4033.04	0.360808	0.360808
229.096	4039.23	0.361676	0.361676
229.196	4045.57	0.362503	0.362503
229.306	4052.54	0.363351	0.363351
229.416	4058.75	0.36426	0.36426
229.516	4064.54	0.365046	0.365046
229.626	4070.32	0.365893	0.365893
229.736	4077.43	0.366823	0.366823
229.846	4083.52	0.367692	0.367692
229.946	4089.1	0.368519	0.368519
230.056	4095.4	0.369386	0.369386
230.166	4101.03	0.370213	0.370213
230.266	4107.04	0.370999	0.370999
230.376	4114.15	0.371908	0.371908
230.486	4120.08	0.372756	0.372756
230.596	4126.4	0.373645	0.373645
230.696	4131.5	0.37443	0.37443
230.806	4138.17	0.375319	0.375319
230.916	4144.1	0.376208	0.376208
231.016	4149.83	0.377035	0.377035
231.126	4155.08	0.377882	0.377882
231.236	4160.42	0.378771	0.378771
231.346	4166.91	0.37966	0.37966
231.446	4172.27	0.380466	0.380466
231.556	4178.38	0.381334	0.381334
231.666	4184.26	0.382182	0.382182
231.766	4189.78	0.383029	0.383029
231.876	4195.77	0.383897	0.383897
231.986	4201.58	0.384766	0.384766
232.086	4206.73	0.385551	0.385551
232.196	4212.97	0.38644	0.38644
232.306	4219.33	0.387329	0.387329
232.416	4224.66	0.388238	0.388238
232.516	4229.59	0.388983	0.388983
232.626	4235.61	0.389892	0.389892
232.736	4241.29	0.390719	0.390719
232.836	4246.89	0.391566	0.391566
232.946	4252.77	0.392435	0.392435
233.056	4259.33	0.393323	0.393323
233.166	4265.22	0.394212	0.394212
233.266	4270.63	0.395018	0.395018
233.376	4276.85	0.395886	0.395886
233.486	4282.42	0.396755	0.396755
233.586	4286.96	0.397582	0.397582
233.696	4292.72	0.398449	0.398449
233.806	4298.53	0.399338	0.399338
233.916	4303.39	0.400207	0.400207
234.016	4308.39	0.400992	0.400992
234.126	4314.78	0.401881	0.401881
234.236	4319.93	0.402729	0.402729
234.336	4325.25	0.403555	0.403555
234.446	4330.84	0.404444	0.404444
234.556	4336.79	0.405354	0.405354
234.666	4342.49	0.406222	0.406222
234.766	4347.6	0.406987	0.406987
234.876	4353.28	0.407876	0.407876
234.986	4358.76	0.408744	0.408744
235.086	4363.45	0.40955	0.40955
235.196	4368.65	0.410418	0.410418
235.306	4374.41	0.411307	0.411307
235.416	4379.85	0.412175	0.412175
235.516	4385.17	0.41296	0.41296
235.626	4391.43	0.413891	0.413891
235.736	4396.6	0.414738	0.414738
235.836	4401.94	0.415565	0.415565
235.946	4406.96	0.416412	0.416412
236.056	4412.64	0.417301	0.417301
236.166	4418.72	0.41819	0.41819
236.266	4423.91	0.418996	0.418996
236.376	4428.75	0.419865	0.419865
236.486	4434.31	0.420754	0.420754
236.586	4438.7	0.421559	0.421559
236.696	4444.17	0.422448	0.422448
236.806	4449.51	0.423337	0.423337
236.906	4454.04	0.424123	0.424123
237.016	4459.27	0.425012	0.425012
237.126	4465.1	0.4259	0.4259
237.226	4469.81	0.426707	0.426707
237.336	4474.91	0.427554	0.427554
237.446	4480.33	0.428422	0.428422
237.556	4485.55	0.429311	0.429311
237.656	4490.44	0.430117	0.430117
237.766	4496.43	0.431006	0.431006
237.876	4501.54	0.431895	0.431895
237.976	4505.87	0.43268	0.43268
238.086	4511.23	0.433569	0.433569
238.196	4516.19	0.434458	0.434458
238.306	4521.45	0.435326	0.435326
238.406	4526.12	0.436112	0.436112
238.516	4531.96	0.43698	0.43698
238.626	4536.88	0.437869	0.437869
238.726	4541.99	0.438675	0.438675
238.836	4547.17	0.439564	0.439564
238.946	4552.46	0.440412	0.440412
239.056	4557.5	0.441321	0.441321
239.156	4561.46	0.442127	0.442127
239.266	4562.83	0.443016	0.443016
239.376	4568.79	0.443925	0.443925
239.476	4574.05	0.44469	0.44469
239.586	4580.17	0.445579	0.445579
239.696	4585.89	0.446468	0.446468
239.806	4590.61	0.447357	0.447357
239.906	4596.1	0.448142	0.448142
240.016	4600.96	0.44901	0.44901
240.126	4606.02	0.449899	0.449899
240.226	4611.19	0.450705	0.450705
240.336	4614.47	0.451573	0.451573
240.446	4613.48	0.452483	0.452483
240.556	4621.64	0.45333	0.45333
240.656	4627.08	0.454137	0.454137
240.766	4634.25	0.455088	0.455088
240.876	4638.35	0.455935	0.455935
240.976	4642.74	0.456741	0.456741
241.086	4647.55	0.45763	0.45763
241.196	4653.06	0.458478	0.458478
241.306	4658.94	0.459387	0.459387
241.406	4663.24	0.460172	0.460172
241.516	4668.65	0.461041	0.461041
241.626	4673.47	0.46193	0.46193
241.726	4677.79	0.462736	0.462736
241.836	4682.9	0.463645	0.463645
241.946	4687.26	0.464513	0.464513
242.046	4691.34	0.465299	0.465299
242.156	4696.44	0.466188	0.466188
242.266	4700.96	0.467077	0.467077
242.376	4705.89	0.467945	0.467945
242.476	4711.25	0.468751	0.468751
242.586	4716.29	0.469599	0.469599
242.696	4721.59	0.470508	0.470508
242.796	4726.05	0.471335	0.471335
242.906	4731.08	0.472182	0.472182
243.016	4736.91	0.473112	0.473112
243.126	4741.29	0.47396	0.47396
243.226	4745.11	0.474745	0.474745
243.336	4749.92	0.475614	0.475614
243.446	4754.93	0.476544	0.476544
243.546	4758.92	0.47733	0.47733
243.656	4763.72	0.478197	0.478197
243.766	4768.5	0.479086	0.479086
243.876	4773.37	0.479954	0.479954
243.976	4778.17	0.480761	0.480761
244.086	4783.3	0.481629	0.481629
244.196	4788.31	0.482497	0.482497
244.296	4793.18	0.483345	0.483345
244.406	4797.3	0.484212	0.484212
244.516	4801.61	0.48506	0.48506
244.626	4806.08	0.485949	0.485949
244.726	4810.49	0.486755	0.486755
244.836	4815.4	0.487623	0.487623
244.946	4820.8	0.488512	0.488512
245.046	4824.78	0.489318	0.489318
245.156	4829.46	0.490187	0.490187
245.266	4834.54	0.491096	0.491096
245.376	4839.36	0.491985	0.491985
245.476	4843.68	0.49277	0.49277
245.586	4848.58	0.493659	0.493659
245.696	4852.89	0.494528	0.494528
245.796	4857.17	0.495313	0.495313
245.906	4861.78	0.496202	0.496202
246.016	4866.28	0.497091	0.497091
246.126	4871.05	0.497959	0.497959
246.226	4875.63	0.498786	0.498786
246.336	4880.21	0.499654	0.499654
246.446	4884.67	0.500542	0.500542
246.546	4889.18	0.501349	0.501349
246.656	4893.56	0.502217	0.502217
246.766	4899.09	0.503085	0.503085
246.866	4903.81	0.50387	0.50387
246.976	4908.37	0.50478	0.50478
247.086	4912.63	0.505648	0.505648
247.196	4917.01	0.506475	0.506475
247.296	4921.38	0.507302	0.507302
247.406	4926.51	0.508211	0.508211
247.516	4930.36	0.509059	0.509059
247.616	4934.26	0.509845	0.509845
247.726	4939.27	0.510754	0.510754
247.836	4943.89	0.511602	0.511602
247.946	4948.89	0.512511	0.512511
248.046	4953.28	0.513317	0.513317
248.156	4958.25	0.514206	0.514206
248.266	4962.6	0.515074	0.515074
248.366	4967.01	0.51586	0.51586
248.476	4971.4	0.516749	0.516749
248.586	4976.23	0.517637	0.517637
248.696	4980.83	0.518526	0.518526
248.796	4984.85	0.519332	0.519332
248.906	4988.86	0.5202	0.5202
249.016	4992.31	0.521069	0.521069
249.116	4996.86	0.521875	0.521875
249.226	5001.41	0.522722	0.522722
249.336	5006.31	0.523611	0.523611
249.446	5011.38	0.5245	0.5245
249.546	5015	0.525286	0.525286
249.656	5019.47	0.526154	0.526154
249.766	5024.94	0.527042	0.527042
249.866	5029.04	0.527849	0.527849
249.976	5033.26	0.528738	0.528738
250.086	5038	0.529606	0.529606
250.196	5041.86	0.530474	0.530474
250.296	5045.7	0.53128	0.53128
250.406	5050.1	0.532169	0.532169
250.516	5054.44	0.533037	0.533037
250.616	5059.28	0.533843	0.533843
250.726	5063.6	0.534711	0.534711
250.836	5068.67	0.5356	0.5356
250.946	5073.7	0.536489	0.536489
251.046	5077.88	0.537295	0.537295
251.156	5082	0.538163	0.538163
251.266	5085.73	0.539011	0.539011
251.366	5089.26	0.539817	0.539817
251.476	5093.73	0.540706	0.540706
251.586	5097.75	0.541553	0.541553
251.696	5102.8	0.542442	0.542442
251.796	5106.1	0.543249	0.543249
251.906	5110.84	0.544116	0.544116
252.006	5115.84	0.544923	0.544923
252.116	5118.47	0.545791	0.545791
252.226	5123.67	0.546701	0.546701
252.336	5126.78	0.547548	0.547548
252.436	5131.32	0.548354	0.548354
252.546	5136.4	0.549243	0.549243
252.656	5141.12	0.550091	0.550091
252.756	5145.39	0.550918	0.550918
252.866	5149.77	0.551806	0.551806
252.976	5153.02	0.552654	0.552654
253.086	5157.82	0.553563	0.553563
253.186	5162.01	0.554369	0.554369
253.296	5166.58	0.555217	0.555217
253.406	5171.24	0.556126	0.556126
253.506	5175.02	0.556933	0.556933
253.616	5179.07	0.557821	0.557821
253.726	5183.82	0.558689	0.558689
253.836	5188.67	0.559558	0.559558
253.936	5192.27	0.560343	0.560343
254.046	5196.18	0.561232	0.561232
254.066	5195.43	0.561356	0.561356
254.176	5180.81	0.56148	0.56148
254.286	5167.65	0.56148	0.56148
254.396	5155.05	0.561294	0.561294
254.496	5133.48	0.560509	0.560509
254.606	5104.83	0.559537	0.559537
254.716	5076.27	0.558628	0.558628
254.816	5050.16	0.557822	0.557822
254.926	5021.49	0.556974	0.556974
255.036	4992.66	0.556085	0.556085
255.146	4963.05	0.555196	0.555196
255.246	4936.19	0.554391	0.554391
255.356	4905.4	0.553481	0.553481
255.466	4874.77	0.552634	0.552634
255.566	4847.07	0.551848	0.551848
255.676	4815.12	0.550938	0.550938
255.786	4782.83	0.55005	0.55005
255.896	4749.88	0.549181	0.549181
255.996	4719.29	0.548375	0.548375
256.106	4685.44	0.547466	0.547466
256.216	4651.6	0.546597	0.546597
256.316	4620.69	0.545853	0.545853
256.426	4586.48	0.544944	0.544944
256.536	4551.93	0.544076	0.544076
256.646	4517.76	0.543187	0.543187
256.746	4487.24	0.542401	0.542401
256.856	4453.26	0.541533	0.541533
256.966	4418.88	0.540644	0.540644
257.066	4387.37	0.539838	0.539838
257.176	4353.41	0.538929	0.538929
257.286	4320.33	0.538102	0.538102
257.386	4288.62	0.537275	0.537275
257.496	4254.49	0.536428	0.536428
257.606	4219.43	0.535518	0.535518
257.716	4185.93	0.534691	0.534691
257.816	4155.22	0.533885	0.533885
257.926	4121.35	0.532975	0.532975
258.036	4088.26	0.532107	0.532107
258.136	4057.49	0.531301	0.531301
258.246	4024.01	0.530412	0.530412
258.356	3991.6	0.529544	0.529544
258.466	3958.46	0.528697	0.528697
258.566	3927.71	0.52787	0.52787
258.676	3894.18	0.52696	0.52696
258.786	3861.6	0.526092	0.526092
258.886	3831.54	0.525307	0.525307
258.996	3798.32	0.524439	0.524439
259.106	3765.41	0.52357	0.52357
259.216	3732.35	0.522702	0.522702
259.316	3703.16	0.521855	0.521855
259.426	3670.91	0.520987	0.520987
259.536	3639.85	0.520139	0.520139
259.636	3611.04	0.519312	0.519312
259.746	3579.07	0.518444	0.518444
259.856	3547.74	0.517576	0.517576
259.966	3516.36	0.516687	0.516687
260.066	3487.38	0.515902	0.515902
260.176	3455.19	0.514992	0.514992
260.286	3423.66	0.514144	0.514144
260.386	3394.83	0.513338	0.513338
260.496	3363.47	0.51245	0.51245
260.606	3332.1	0.511561	0.511561
260.716	3301.43	0.510672	0.510672
260.816	3272.72	0.509886	0.509886
260.926	3242.71	0.508977	0.508977
261.036	3212.58	0.508109	0.508109
261.136	3185.41	0.507344	0.507344
261.246	3154.71	0.506434	0.506434
261.356	3124.58	0.505545	0.505545
261.466	3094.8	0.504677	0.504677
261.566	3067.24	0.503892	0.503892
261.676	3036.76	0.503024	0.503024
261.776	3008.68	0.502217	0.502217
261.886	2978.96	0.501328	0.501328
261.996	2949.18	0.50044	0.50044
262.106	2920.04	0.499551	0.499551
262.206	2893.93	0.498765	0.498765
262.316	2865.11	0.497877	0.497877
262.426	2836.96	0.497008	0.497008
262.526	2811.11	0.496223	0.496223
262.636	2782.35	0.495314	0.495314
262.746	2753.68	0.494466	0.494466
262.856	2724.8	0.493598	0.493598
262.956	2698.74	0.492792	0.492792
263.066	2670.36	0.491903	0.491903
263.176	2641.99	0.490993	0.490993
263.276	2617.86	0.490208	0.490208
263.386	2590.21	0.48934	0.48934
263.496	2562.97	0.488451	0.488451
263.606	2535.97	0.487583	0.487583
263.706	2511.01	0.486756	0.486756
263.816	2484.18	0.485867	0.485867
263.926	2457.54	0.48502	0.48502
264.026	2432.8	0.484213	0.484213
264.136	2405.55	0.483303	0.483303
264.246	2378.51	0.482436	0.482436
264.356	2351.71	0.481568	0.481568
264.456	2327.57	0.480741	0.480741
264.566	2301.05	0.479872	0.479872
264.676	2274.97	0.479045	0.479045
264.776	2251.21	0.478218	0.478218
264.886	2225.72	0.47733	0.47733
264.996	2200.07	0.476441	0.476441
265.106	2175.11	0.475573	0.475573
265.206	2151.36	0.474767	0.474767
265.316	2125.93	0.473898	0.473898
265.426	2100.76	0.472989	0.472989
265.526	2077.13	0.472183	0.472183
265.636	2051.49	0.471315	0.471315
265.746	2026.66	0.470426	0.470426
265.856	2001.19	0.469558	0.469558
265.956	1978.51	0.468751	0.468751
266.066	1954.43	0.467862	0.467862
266.176	1930.35	0.466995	0.466995
266.276	1908.29	0.466188	0.466188
266.386	1884.54	0.46532	0.46532
266.496	1861.07	0.464431	0.464431
266.606	1837.11	0.463563	0.463563
266.706	1815.33	0.462716	0.462716
266.816	1792.36	0.461868	0.461868
266.926	1769.41	0.460979	0.460979
267.026	1748.24	0.460194	0.460194
267.136	1725.63	0.459326	0.459326
267.246	1702.81	0.458416	0.458416
267.346	1682.76	0.457631	0.457631
267.456	1660.63	0.456762	0.456762
267.566	1638.7	0.455853	0.455853
267.676	1617.31	0.454985	0.454985
267.776	1597.47	0.454137	0.454137
267.886	1575.57	0.453248	0.453248
267.996	1554.32	0.45238	0.45238
268.096	1534.91	0.451595	0.451595
268.206	1514.02	0.450685	0.450685
268.316	1492.9	0.449817	0.449817
268.426	1471.72	0.448949	0.448949
268.526	1453.06	0.448143	0.448143
268.636	1432.33	0.447254	0.447254
268.746	1412.43	0.446386	0.446386
268.846	1393.39	0.44558	0.44558
268.956	1373.59	0.444691	0.444691
269.066	1353.29	0.443781	0.443781
269.176	1333.9	0.442913	0.442913
269.276	1316.15	0.442127	0.442127
269.386	1297.36	0.441259	0.441259
269.496	1277.53	0.44037	0.44037
269.596	1259.97	0.439585	0.439585
269.706	1240.44	0.438696	0.438696
269.816	1221.15	0.437828	0.437828
269.926	1202.22	0.436918	0.436918
270.026	1184.57	0.436133	0.436133
270.136	1166	0.435244	0.435244
270.246	1147.77	0.434355	0.434355
270.346	1131.39	0.43357	0.43357
270.456	1113.73	0.432681	0.432681
270.566	1096.1	0.431833	0.431833
270.676	1078.61	0.430924	0.430924
270.776	1063.15	0.430138	0.430138
270.886	1045.9	0.429229	0.429229
270.996	1028.18	0.428361	0.428361
271.096	1012.65	0.427575	0.427575
271.206	995.379	0.426686	0.426686
271.316	978.872	0.425797	0.425797
271.426	962.606	0.42493	0.42493
271.526	948.114	0.424123	0.424123
271.636	932.02	0.423234	0.423234
271.746	916.059	0.422366	0.422366
271.846	902.188	0.42156	0.42156
271.956	886.352	0.420671	0.420671
272.066	871.032	0.419824	0.419824
272.166	856.376	0.419017	0.419017
272.276	840.477	0.418108	0.418108
272.386	824.712	0.41724	0.41724
272.496	809.829	0.416351	0.416351
272.596	796.157	0.415565	0.415565
272.706	780.72	0.414677	0.414677
272.816	765.962	0.413788	0.413788
272.916	752.313	0.412982	0.412982
273.026	738.36	0.412114	0.412114
273.136	724.329	0.411245	0.411245
273.246	709.868	0.410377	0.410377
273.346	696.899	0.40955	0.40955
273.456	683.165	0.408682	0.408682
273.566	669.423	0.407794	0.407794
273.666	656.899	0.406967	0.406967
273.776	643.454	0.406078	0.406078
273.886	630.313	0.40523	0.40523
273.996	617.251	0.404362	0.404362
274.096	605.321	0.403556	0.403556
274.206	592.431	0.402688	0.402688
274.316	580.22	0.401799	0.401799
274.416	568.962	0.401013	0.401013
274.526	556.665	0.400125	0.400125
274.636	543.931	0.399215	0.399215
274.746	532.243	0.398347	0.398347
274.846	521.579	0.397561	0.397561
274.956	509.243	0.396652	0.396652
275.066	497.513	0.395783	0.395783
275.166	487.048	0.394978	0.394978
275.276	475.423	0.394109	0.394109
275.386	464.079	0.393262	0.393262
275.496	452.927	0.392373	0.392373
275.596	443.392	0.391567	0.391567
275.706	432.79	0.390698	0.390698
275.816	421.966	0.389789	0.389789
275.916	412.767	0.388983	0.388983
276.026	402.817	0.388094	0.388094
276.136	393.095	0.387267	0.387267
276.246	382.915	0.386378	0.386378
276.346	374.204	0.385572	0.385572
276.456	364.938	0.384704	0.384704
276.566	355.489	0.383795	0.383795
276.666	346.97	0.383009	0.383009
276.776	338.134	0.382141	0.382141
276.886	329.252	0.381273	0.381273
276.986	321.209	0.380446	0.380446
277.096	312.248	0.379557	0.379557
277.206	303.428	0.378668	0.378668
277.306	296.112	0.377904	0.377904
277.416	288.03	0.377015	0.377015
277.526	279.659	0.376146	0.376146
277.636	271.737	0.375258	0.375258
277.736	264.19	0.374472	0.374472
277.846	256.401	0.373583	0.373583
277.956	248.776	0.372715	0.372715
278.056	241.748	0.371888	0.371888
278.166	234.233	0.37102	0.37102
278.276	226.897	0.370131	0.370131
278.386	220.139	0.369304	0.369304
278.486	214.053	0.368477	0.368477
278.596	207.459	0.367589	0.367589
278.706	201.319	0.366741	0.366741
278.806	195.6	0.365935	0.365935
278.916	189.657	0.365046	0.365046
279.026	183.68	0.364178	0.364178
279.136	177.895	0.363289	0.363289
279.236	173.17	0.362483	0.362483
279.346	167.983	0.361594	0.361594
279.456	162.151	0.360726	0.360726
279.556	157.875	0.359941	0.359941
279.666	152.805	0.359052	0.359052
279.776	148.002	0.358163	0.358163
279.886	143.45	0.357295	0.357295
279.986	139.536	0.356488	0.356488
280.096	135.338	0.355599	0.355599
280.206	131.227	0.354752	0.354752
280.306	127.831	0.353946	0.353946
280.416	124.138	0.353057	0.353057
280.526	120.458	0.352189	0.352189
280.636	117.283	0.351279	0.351279
280.736	114.492	0.350535	0.350535
280.846	111.506	0.349647	0.349647
280.956	108.448	0.348737	0.348737
281.056	105.948	0.347952	0.347952
281.166	103.229	0.347083	0.347083
281.276	100.634	0.346215	0.346215
281.386	98.1498	0.345326	0.345326
281.486	96.1137	0.344561	0.344561
281.596	93.6928	0.343652	0.343652
281.706	91.39	0.342763	0.342763
281.806	89.4164	0.341957	0.341957
281.916	87.113	0.341068	0.341068
282.026	85.0066	0.340179	0.340179
282.126	82.8913	0.339394	0.339394
282.236	81.0603	0.338505	0.338505
282.346	79.3777	0.337637	0.337637
282.456	77.8684	0.336768	0.336768
282.556	76.5788	0.335942	0.335942
282.666	75.1721	0.335094	0.335094
282.776	73.7014	0.334226	0.334226
282.876	72.2864	0.333399	0.333399
282.986	71.1858	0.33249	0.33249
283.096	69.7161	0.331621	0.331621
283.206	68.6309	0.330753	0.330753
283.306	67.7424	0.329926	0.329926
283.416	66.3589	0.3291	0.3291
283.526	65.3367	0.328211	0.328211
283.626	64.472	0.327405	0.327405
283.736	63.8351	0.326557	0.326557
283.846	63.0885	0.325627	0.325627
283.956	62.1843	0.324759	0.324759
284.056	61.3826	0.323974	0.323974
284.166	60.7143	0.323064	0.323064
284.276	60.1642	0.322196	0.322196
284.376	59.5271	0.321389	0.321389
284.486	59.024	0.320521	0.320521
284.596	58.4268	0.319633	0.319633
284.706	57.9391	0.318723	0.318723
284.806	57.5304	0.317958	0.317958
284.916	56.9328	0.31709	0.31709
285.026	56.5165	0.31618	0.31618
285.126	56.0837	0.315415	0.315415
285.236	55.7615	0.314506	0.314506
285.346	55.5886	0.313638	0.313638
285.456	55.4234	0.312728	0.312728
285.556	55.188	0.311964	0.311964
285.666	55.172	0.311075	0.311075
285.776	55.1562	0.310207	0.310207
285.876	54.8416	0.309401	0.309401
285.986	54.6297	0.308532	0.308532
286.096	54.7788	0.307644	0.307644
286.206	54.5509	0.306775	0.306775
286.306	54.598	0.30599	0.30599
286.416	54.5975	0.305101	0.305101
286.526	54.5509	0.304212	0.304212
286.626	54.4876	0.303385	0.303385
286.736	54.763	0.302476	0.302476
286.846	54.6452	0.301607	0.301607
286.946	54.7159	0.300822	0.300822
287.056	54.6609	0.299954	0.299954
287.166	54.5984	0.299065	0.299065
287.276	54.5666	0.298176	0.298176
287.376	54.5115	0.297411	0.297411
287.486	54.5902	0.296502	0.296502
287.596	54.5508	0.295634	0.295634
287.696	54.7002	0.294828	0.294828
287.806	54.6137	0.293939	0.293939
287.916	54.771	0.29305	0.29305
288.026	54.5744	0.29214	0.29214
288.126	54.7238	0.291355	0.291355
288.236	54.9912	0.290508	0.290508
288.346	54.8026	0.289618	0.289618
288.446	54.8574	0.288792	0.288792
288.556	54.6923	0.287923	0.287923
288.666	54.8025	0.287055	0.287055
288.776	54.8652	0.286187	0.286187
288.876	54.9361	0.285381	0.285381
288.986	54.8731	0.284472	0.284472
289.096	54.7003	0.283562	0.283562
289.196	54.7158	0.282756	0.282756
289.306	54.7788	0.281888	0.281888
289.416	54.826	0.281019	0.281019
289.526	54.9202	0.28013	0.28013
289.626	55.0145	0.279325	0.279325
289.736	55.1562	0.278456	0.278456
289.846	55.0146	0.277588	0.277588
289.946	54.8182	0.276761	0.276761
290.056	54.7476	0.275872	0.275872
290.166	54.6923	0.274984	0.274984
290.276	54.8888	0.274136	0.274136
290.376	54.8181	0.273309	0.273309
290.486	54.9281	0.272441	0.272441
290.596	54.9358	0.271594	0.271594
290.696	54.8969	0.270746	0.270746
290.806	54.9986	0.269899	0.269899
290.916	54.9754	0.26901	0.26901
291.026	54.8495	0.268121	0.268121
291.126	54.8338	0.267335	0.267335
291.236	54.7946	0.266467	0.266467
291.346	54.8259	0.265579	0.265579
291.446	54.9281	0.264752	0.264752
291.556	54.9208	0.263883	0.263883
291.666	54.6609	0.262995	0.262995
291.776	54.6845	0.262126	0.262126
291.876	54.9674	0.26132	0.26132
291.986	55.1327	0.260431	0.260431
292.086	54.8653	0.259625	0.259625
292.196	54.8417	0.258757	0.258757
292.306	54.8575	0.257868	0.257868
292.416	54.9832	0.256979	0.256979
292.516	54.983	0.256173	0.256173
292.626	54.8025	0.255325	0.255325
292.736	55.0067	0.254437	0.254437
292.836	54.9361	0.253631	0.253631
292.946	55.0539	0.252742	0.252742
293.056	55.0226	0.251874	0.251874
293.166	54.8418	0.251005	0.251005
293.266	54.9439	0.25022	0.25022
293.376	54.8264	0.249311	0.249311
293.486	54.9517	0.248422	0.248422
293.586	55.0067	0.247636	0.247636
293.696	54.8496	0.246747	0.246747
293.806	54.7393	0.245879	0.245879
293.916	54.7161	0.24497	0.24497
294.016	54.7789	0.244184	0.244184
294.126	54.6843	0.243316	0.243316
294.236	54.8022	0.242427	0.242427
294.336	54.8262	0.241642	0.241642
294.446	54.7239	0.240753	0.240753
294.556	54.6453	0.239885	0.239885
294.666	54.8574	0.238996	0.238996
294.766	54.7242	0.23819	0.23819
294.876	54.7787	0.237301	0.237301
294.986	54.8732	0.236433	0.236433
295.086	54.8101	0.235606	0.235606
295.196	54.9046	0.234779	0.234779
295.306	54.9047	0.233869	0.233869
295.416	54.8574	0.233022	0.233022
295.516	54.7474	0.232216	0.232216
295.626	54.7946	0.231306	0.231306
295.736	54.6138	0.230459	0.230459
295.836	54.8889	0.229632	0.229632
295.946	55.054	0.228764	0.228764
296.056	54.9595	0.227854	0.227854
296.166	54.826	0.226986	0.226986
296.266	54.7002	0.22618	0.22618
296.376	54.9044	0.225332	0.225332
296.486	54.9596	0.224444	0.224444
296.586	54.9675	0.223637	0.223637
296.696	55.0146	0.222748	0.222748
296.806	55.1091	0.22186	0.22186
296.906	55.1326	0.221054	0.221054
297.016	55.1248	0.220185	0.220185
297.126	55.1247	0.219297	0.219297
297.236	55.1483	0.218428	0.218428
297.336	54.9911	0.217643	0.217643
297.446	55.3055	0.216754	0.216754
297.556	54.8656	0.215907	0.215907
297.656	54.8413	0.21508	0.21508
297.766	54.9439	0.214212	0.214212
297.876	55.0855	0.213343	0.213343
297.986	55.117	0.212475	0.212475
298.086	54.8496	0.211628	0.211628
298.196	54.81	0.21078	0.21078
298.306	54.8808	0.209871	0.209871
298.406	55.0068	0.209064	0.209064
298.516	54.9282	0.208217	0.208217
298.626	54.826	0.207328	0.207328
298.736	54.8811	0.20646	0.20646
298.836	54.7945	0.205633	0.205633
298.946	54.8182	0.204765	0.204765
299.056	54.8967	0.203918	0.203918
299.156	54.7945	0.203091	0.203091
299.266	54.8652	0.202202	0.202202
299.376	54.5509	0.201313	0.201313
299.486	54.9755	0.200445	0.200445
299.586	54.7237	0.19968	0.19968
299.696	54.708	0.198812	0.198812
299.806	54.7317	0.197923	0.197923
299.906	54.6294	0.197138	0.197138
300.016	54.6765	0.196228	0.196228
300.126	54.6688	0.195381	0.195381
300.236	54.7631	0.194492	0.194492
300.336	54.708	0.193665	0.193665
300.446	54.873	0.192797	0.192797
300.556	54.8653	0.191908	0.191908
300.656	54.8255	0.191122	0.191122
300.766	54.7789	0.190254	0.190254
300.876	54.7159	0.189365	0.189365
300.986	54.8887	0.188497	0.188497
301.086	54.9125	0.187691	0.187691
301.196	54.818	0.186781	0.186781
301.306	54.7552	0.185934	0.185934
301.406	54.6845	0.185148	0.185148
301.516	54.7316	0.184259	0.184259
301.626	54.7631	0.183392	0.183392
301.736	54.7161	0.182502	0.182502
301.836	54.6216	0.181675	0.181675
301.946	54.8102	0.180849	0.180849
302.056	54.6923	0.17994	0.17994
302.156	54.7786	0.179154	0.179154
302.266	54.8967	0.178265	0.178265
302.376	54.9284	0.177397	0.177397
302.476	55.0382	0.176611	0.176611
302.586	54.7395	0.175722	0.175722
302.696	54.7866	0.174813	0.174813
302.806	54.7237	0.173965	0.173965
302.906	54.7552	0.173159	0.173159
303.016	54.8181	0.172291	0.172291
303.126	54.7708	0.171382	0.171382
303.226	54.9832	0.170596	0.170596
303.336	54.8811	0.169707	0.169707
303.446	54.8653	0.168839	0.168839
303.556	55.1562	0.16795	0.16795
303.656	55.0619	0.167144	0.167144
303.766	54.9989	0.166276	0.166276
303.876	54.8654	0.165408	0.165408
303.976	54.8653	0.164581	0.164581
304.086	54.6843	0.163713	0.163713
304.196	54.8338	0.162803	0.162803
304.306	54.9751	0.161935	0.161935
304.406	54.9361	0.16115	0.16115
304.516	55.0775	0.160261	0.160261
304.626	55.1011	0.159393	0.159393
304.726	54.8654	0.158586	0.158586
304.836	55.0855	0.157718	0.157718
304.946	54.9124	0.15683	0.15683
305.056	54.8967	0.155941	0.155941
305.156	54.9594	0.155135	0.155135
305.266	54.999	0.154266	0.154266
305.376	54.9675	0.153398	0.153398
305.476	55.0067	0.152592	0.152592
305.586	54.9989	0.151703	0.151703
305.696	54.9597	0.150793	0.150793
305.806	54.8339	0.149926	0.149926
305.906	54.8496	0.149161	0.149161
306.016	54.7081	0.148272	0.148272
306.126	54.7552	0.147383	0.147383
306.226	54.9361	0.146577	0.146577
306.336	54.9125	0.145688	0.145688
306.446	54.7552	0.14482	0.14482
306.556	55.0303	0.143952	0.143952
306.656	54.9519	0.143145	0.143145
306.766	55.0855	0.142277	0.142277
306.866	54.8574	0.141491	0.141491
306.976	54.8496	0.140582	0.140582
307.086	55.0148	0.139714	0.139714
307.196	54.9989	0.138825	0.138825
307.296	54.7317	0.138019	0.138019
307.406	54.6765	0.137171	0.137171
307.516	54.7084	0.136262	0.136262
307.616	54.6684	0.135476	0.135476
307.726	54.7867	0.134588	0.134588
307.836	54.8495	0.133719	0.133719
307.946	54.8022	0.13281	0.13281
308.046	55.007	0.132025	0.132025
308.156	55.0303	0.131136	0.131136
308.266	54.8417	0.130247	0.130247
308.366	54.7863	0.129482	0.129482
308.476	54.8417	0.128572	0.128572
308.586	54.8652	0.127725	0.127725
308.696	54.9281	0.126816	0.126816
308.796	55.0933	0.126009	0.126009
308.906	55.0303	0.125141	0.125141
309.016	54.834	0.124232	0.124232
309.116	54.8812	0.123425	0.123425
309.226	54.6217	0.122578	0.122578
309.336	54.7083	0.121689	0.121689
309.446	54.7317	0.120821	0.120821
309.546	54.8574	0.120015	0.120015
309.656	54.8495	0.119105	0.119105
309.766	54.9517	0.118258	0.118258
309.866	54.8731	0.11741	0.11741
309.976	54.8418	0.116542	0.116542
310.086	54.7317	0.115695	0.115695
310.196	54.8495	0.114764	0.114764
310.296	54.8968	0.113958	0.113958
310.406	54.9517	0.11309	0.11309
310.516	54.9203	0.112222	0.112222
310.616	54.9595	0.111436	0.111436
310.726	54.9598	0.110527	0.110527
310.836	54.7085	0.109659	0.109659
310.946	54.7239	0.108749	0.108749
311.046	54.7473	0.107964	0.107964
311.156	54.7395	0.107096	0.107096
311.266	54.8967	0.106186	0.106186
311.366	54.6216	0.1054	0.1054
311.476	54.5116	0.104491	0.104491
311.586	54.6452	0.103644	0.103644
311.696	54.6844	0.102796	0.102796
311.796	54.6059	0.101969	0.101969
311.906	54.7864	0.101081	0.101081
312.016	54.7158	0.100192	0.100192
312.116	54.6531	0.0993851	0.0993851
312.226	54.7788	0.0985378	0.0985378
312.336	54.8339	0.097649	0.097649
312.436	54.6765	0.0968426	0.0968426
312.546	54.8495	0.0959541	0.0959541
312.656	54.7474	0.0950857	0.0950857
312.766	54.9204	0.0942179	0.0942179
312.866	55.1012	0.0933911	0.0933911
312.976	55.1561	0.0925432	0.0925432
313.086	54.8261	0.0916339	0.0916339
313.186	54.7239	0.0908276	0.0908276
313.296	54.8888	0.0899593	0.0899593
313.406	55.0304	0.0890704	0.0890704
313.516	54.9596	0.0882026	0.0882026
313.616	55.1012	0.0873755	0.0873755
313.726	54.991	0.0864867	0.0864867
313.836	54.9597	0.0856394	0.0856394
313.936	54.9204	0.084833	0.084833
314.046	54.9597	0.0839442	0.0839442
314.156	54.9597	0.0830764	0.0830764
314.266	54.8336	0.082208	0.082208
314.366	54.7002	0.0813812	0.0813812
314.476	54.9437	0.0805129	0.0805129
314.586	55.0541	0.0796036	0.0796036
314.686	55.0692	0.0788177	0.0788177
314.796	54.9205	0.0779499	0.0779499
314.906	54.8102	0.0770611	0.0770611
315.016	55.0305	0.0761722	0.0761722
315.116	54.9752	0.0753454	0.0753454
315.226	54.8888	0.0744978	0.0744978
315.336	54.8888	0.0736505	0.0736505
315.436	54.8496	0.0728236	0.0728236
315.546	54.8652	0.0719343	0.0719343
315.656	55.054	0.071087	0.071087
315.766	55.0619	0.0701777	0.0701777
315.866	54.8968	0.0693508	0.0693508
315.976	54.9833	0.068462	0.068462
316.086	55.046	0.0676142	0.0676142
316.186	55.1327	0.0668081	0.0668081
316.296	55.0854	0.0659193	0.0659193
316.406	54.9522	0.0650514	0.0650514
316.516	55.164	0.0642036	0.0642036
316.616	54.9518	0.0634183	0.0634183
316.726	55.0698	0.062488	0.062488
316.836	55.0853	0.0616196	0.0616196
316.936	55.1326	0.0608139	0.0608139
317.046	55.0933	0.0599246	0.0599246
317.156	55.1169	0.0590568	0.0590568
317.256	54.9985	0.0582505	0.0582505
317.366	55.1326	0.0573821	0.0573821
317.476	55.0225	0.0564936	0.0564936
317.586	55.0696	0.0556252	0.0556252
317.686	54.8496	0.0548194	0.0548194
317.796	54.9596	0.0539306	0.0539306
317.906	54.881	0.0530622	0.0530622
318.006	54.8651	0.0522769	0.0522769
318.116	54.9832	0.0513671	0.0513671
318.226	54.9595	0.0504988	0.0504988
318.336	54.8733	0.0496309	0.0496309
318.436	54.9281	0.0488451	0.0488451
318.546	54.8102	0.0479358	0.0479358
318.656	54.8969	0.0470674	0.0470674
318.756	55.0854	0.0462616	0.0462616
318.866	55.2191	0.0453933	0.0453933
318.976	55.07	0.0445044	0.0445044
319.086	54.9361	0.0436364	0.0436364
319.186	54.975	0.0428508	0.0428508
319.296	55.0932	0.0419619	0.0419619
319.406	54.9596	0.0410729	0.0410729
319.506	54.7864	0.040246	0.040246
319.616	54.9281	0.0393782	0.0393782
319.726	54.8967	0.0385304	0.0385304
319.836	55.0858	0.0376211	0.0376211
319.936	54.9751	0.0368357	0.0368357
320.046	54.9753	0.0359469	0.0359469
320.156	54.9518	0.0350786	0.0350786
320.256	54.9831	0.0343137	0.0343137
320.366	55.0145	0.0333834	0.0333834
320.476	55.0932	0.0325156	0.0325156
320.586	55.1483	0.0316472	0.0316472
320.686	55.1797	0.0308409	0.0308409
320.796	55.1168	0.0299936	0.0299936
320.906	55.1246	0.0291252	0.0291252
321.006	54.9439	0.0282984	0.0282984
321.116	55.1718	0.0274511	0.0274511
321.226	55.1641	0.0265622	0.0265622
321.336	55.0698	0.0256939	0.0256939
321.436	55.1793	0.0248671	0.0248671
321.546	55.2976	0.0240198	0.0240198
321.656	55.0774	0.0231104	0.0231104
321.756	55.0461	0.0223041	0.0223041
321.866	54.8574	0.0214358	0.0214358
321.976	55.0617	0.0205679	0.0205679
322.076	55.2348	0.0197615	0.0197615
322.186	55.0701	0.0188932	0.0188932
322.296	55.0462	0.0180044	0.0180044
322.396	55.1247	0.017219	0.017219
322.506	54.8886	0.0163507	0.0163507
322.616	54.9047	0.0154621	0.0154621
322.726	55.164	0.0145733	0.0145733
322.826	54.9204	0.013767	0.013767
322.936	55.0775	0.0128782	0.0128782
323.046	55.0228	0.0120306	0.0120306
323.146	54.9744	0.0112247	0.0112247
323.256	54.9359	0.0103564	0.0103564
323.366	54.9911	0.00948808	0.00948808
323.476	54.9282	0.00859926	0.00859926
323.576	54.7709	0.0077934	0.0077934
323.686	55.1166	0.00692508	0.00692508
323.796	54.9516	0.00603626	0.00603626
323.896	54.8338	0.00522993	0.00522993
324.006	55.0302	0.0043616	0.0043616
324.116	54.8732	0.00345228	0.00345228
324.226	55.156	0.00256345	0.00256345
324.326	54.9834	0.0017781	0.0017781
324.436	54.9125	0.000889038	0.000889038
324.546	54.8023	2.11944e-05	2.11944e-05
324.646	54.9361	-0.000785137	-0.000785137
324.756	55.109	-0.00163248	-0.00163248
324.866	55.0933	-0.00252178	-0.00252178
324.976	55.0542	-0.00338962	-0.00338962
325.076	54.8338	-0.00417497	-0.00417497
325.186	55.0933	-0.00510528	-0.00510528
325.296	55.0148	-0.00597336	-0.00597336
325.396	54.708	-0.0068002	-0.0068002
325.506	54.7317	-0.00766852	-0.00766852
325.616	54.7707	-0.00853684	-0.00853684
325.726	54.6688	-0.00942567	-0.00942567
325.826	54.6845	-0.010211	-0.010211
325.936	54.7867	-0.0110793	-0.0110793
326.046	54.9987	-0.0119682	-0.0119682
326.146	54.7946	-0.012774	-0.012774
326.256	54.7002	-0.0136838	-0.0136838
326.366	54.8022	-0.0145107	-0.0145107
326.476	54.8025	-0.0153995	-0.0153995
326.576	54.9046	-0.0162058	-0.0162058
326.686	54.8102	-0.0170946	-0.0170946
326.796	55.0224	-0.0179835	-0.0179835
326.896	54.8731	-0.0187686	-0.0187686
327.006	55.0775	-0.0196576	-0.0196576
327.116	55.0382	-0.0205259	-0.0205259
327.216	54.9911	-0.0213528	-0.0213528
327.326	54.881	-0.0222206	-0.0222206
327.436	54.7788	-0.0230889	-0.0230889
327.546	54.9199	-0.0239778	-0.0239778
327.646	54.9049	-0.0247841	-0.0247841
327.756	54.944	-0.0256519	-0.0256519
327.866	54.9909	-0.0265618	-0.0265618
327.966	54.7002	-0.0273266	-0.0273266
328.076	54.9439	-0.0282154	-0.0282154
328.186	54.6295	-0.0291042	-0.0291042
328.296	54.8811	-0.0299726	-0.0299726
328.396	55.0382	-0.0307784	-0.0307784
328.506	54.8182	-0.0316672	-0.0316672
328.616	54.9597	-0.0325561	-0.0325561
328.716	54.9441	-0.0333419	-0.0333419
328.826	54.9282	-0.0342305	-0.0342305
328.936	54.9675	-0.0350778	-0.0350778
329.046	54.9594	-0.0359876	-0.0359876
329.146	54.9597	-0.036773	-0.036773
329.256	55.1167	-0.0376825	-0.0376825
329.366	55.219	-0.0385714	-0.0385714
329.466	55.2269	-0.0393157	-0.0393157
329.576	55.0933	-0.040225	-0.040225
329.686	55.1561	-0.0411344	-0.0411344
329.796	55.1796	-0.0419822	-0.0419822
329.896	55.3134	-0.042788	-0.042788
330.006	55.3368	-0.0436769	-0.0436769
330.116	55.2348	-0.0445452	-0.0445452
330.216	55.2898	-0.045372	-0.045372
330.326	55.1323	-0.0462813	-0.0462813
330.436	55.447	-0.0471082	-0.0471082
330.546	55.2426	-0.0479975	-0.0479975
330.646	55.3448	-0.0487828	-0.0487828
330.756	55.117	-0.0496922	-0.0496922
330.866	55.0386	-0.05054	-0.05054
330.966	55.1559	-0.0513668	-0.0513668
331.076	55.133	-0.0521937	-0.0521937
331.186	55.1718	-0.052297	-0.052297
331.296	55.0932	-0.052297	-0.052297
331.396	54.9833	-0.0522763	-0.0522763
331.506	54.9124	-0.0522557	-0.0522557
331.616	54.9439	-0.0522557	-0.0522557
331.716	54.9909	-0.0522557	-0.0522557
331.826	55.1561	-0.0522763	-0.0522763
331.936	55.2112	-0.0522763	-0.0522763
332.036	55.2112	-0.0522763	-0.0522763
332.146	55.3212	-0.0522763	-0.0522763
332.256	55.0539	-0.0522763	-0.0522763
332.366	55.1876	-0.0522557	-0.0522557
332.466	55.2191	-0.0522763	-0.0522763
332.576	55.2505	-0.0522763	-0.0522763
332.686	55.2819	-0.0522557	-0.0522557
332.786	55.109	-0.0522557	-0.0522557
332.896	55.3055	-0.0522557	-0.0522557
333.006	55.1325	-0.0522763	-0.0522763
333.116	55.172	-0.0522557	-0.0522557
333.216	55.046	-0.0522557	-0.0522557
333.326	55.1716	-0.0522763	-0.0522763
333.436	55.2506	-0.0522763	-0.0522763
333.536	55.1405	-0.0522763	-0.0522763
333.646	55.3055	-0.0522763	-0.0522763
333.756	55.2739	-0.0522763	-0.0522763
333.866	55.0618	-0.052297	-0.052297
333.966	55.0383	-0.0522763	-0.0522763
334.076	55.0146	-0.0522557	-0.0522557
334.186	55.0776	-0.0522557	-0.0522557
334.286	55.2661	-0.0522557	-0.0522557
334.396	55.2426	-0.0522557	-0.0522557
334.506	55.0382	-0.0522763	-0.0522763
334.616	55.2269	-0.0522763	-0.0522763
334.716	55.2741	-0.0522763	-0.0522763
334.826	55.337	-0.0522763	-0.0522763
334.936	55.274	-0.0522763	-0.0522763
335.036	55.2902	-0.0522763	-0.0522763
335.146	55.3135	-0.0522763	-0.0522763
335.256	55.4155	-0.0522557	-0.0522557
335.366	55.3369	-0.0522557	-0.0522557
335.466	55.4627	-0.0522763	-0.0522763
335.576	55.5098	-0.0522763	-0.0522763
335.686	55.2033	-0.0522763	-0.0522763
335.766	55.2976	-0.0522763	-0.0522763
335.766	55.2976	-0.0522763	-0.0522763
335.776	55.2427	-0.0522763	-0.0522763
335.786	55.2112	-0.0522763	-0.0522763
