# Supplementary material for: Data compilation on the effect of grain size, temperature, and texture on the strength of a single-phase FCC MnFeNi medium-entropy alloy
Source: Data Brief. 2019 Nov 15;28:104807. doi: 10.1016/j.dib.2019.104807 (PMC6909151; doi:10.1016/j.dib.2019.104807)
Supplement: Multimedia component 1 [file mmc1.zip › Compression_Tests/77K/MnFeNi_1373K_30min_77K.xlsx]

## Sheet: MnFeNi_1373K_30min_77K
Name	MnFeNi_1373K_30min_77K
Diameter	4.06	mm
Sample height	8.1	mm
Gage length	8.1	mm
Speed ​​during measurement	0.48	mm/min
Time	Force	Crosshead Displacement	Crosshead Displacement
s	N	mm	mm
379.211	225.035	0	0
379.291	225.059	4.13415e-05	4.13415e-05
379.321	225.106	6.20123e-05	6.20123e-05
379.321	225.106	6.20123e-05	6.20123e-05
379.431	224.972	8.26831e-05	8.26831e-05
379.541	224.988	0.000165319	0.000165319
379.641	229.166	0.000557851	0.000557851
379.751	241.268	0.00144668	0.00144668
379.861	253.549	0.002356	0.002356
379.961	264.971	0.00316234	0.00316234
380.071	277.08	0.00400967	0.00400967
380.181	288.572	0.0048985	0.0048985
380.291	299.732	0.0057878	0.0057878
380.391	309.889	0.00659366	0.00659366
380.501	320.893	0.00746198	0.00746198
380.611	330.861	0.0083508	0.0083508
380.711	340.373	0.00915713	0.00915713
380.821	349.955	0.010046	0.010046
380.931	358.682	0.0109553	0.0109553
381.041	360.404	0.0118236	0.0118236
381.141	367.79	0.012609	0.012609
381.251	376.958	0.0134773	0.0134773
381.361	384.732	0.0143454	0.0143454
381.461	391.712	0.0151927	0.0151927
381.571	400.341	0.0161025	0.0161025
381.681	409.091	0.0169498	0.0169498
381.791	418.091	0.0178182	0.0178182
381.891	422.169	0.018624	0.018624
382.001	420.399	0.0195338	0.0195338
382.111	431.566	0.0204017	0.0204017
382.211	440.031	0.021208	0.021208
382.321	448.098	0.0220968	0.0220968
382.431	456.926	0.0229651	0.0229651
382.541	449.309	0.0238332	0.0238332
382.641	448.289	0.0246396	0.0246396
382.751	461.391	0.0255489	0.0255489
382.861	472.496	0.0263965	0.0263965
382.961	481.223	0.0272026	0.0272026
383.071	490.402	0.0280914	0.0280914
383.181	498.949	0.0289597	0.0289597
383.291	508.469	0.0298485	0.0298485
383.391	504.266	0.0306754	0.0306754
383.501	510.756	0.0315432	0.0315432
383.611	522.287	0.032432	0.032432
383.711	531.154	0.0332384	0.0332384
383.821	540.776	0.0341067	0.0341067
383.931	550.404	0.0349745	0.0349745
384.041	554.392	0.0358428	0.0358428
384.141	560.351	0.0366697	0.0366697
384.251	570.425	0.037538	0.037538
384.361	579.898	0.0384473	0.0384473
384.461	588.891	0.0392121	0.0392121
384.571	598.962	0.040101	0.040101
384.681	606.649	0.0409898	0.0409898
384.781	613.094	0.0417546	0.0417546
384.891	619.619	0.042623	0.042623
385.001	625.435	0.0435118	0.0435118
385.111	635.791	0.0444006	0.0444006
385.211	644.576	0.0452069	0.0452069
385.321	653.795	0.0461163	0.0461163
385.431	663.142	0.0469636	0.0469636
385.531	670.978	0.0477697	0.0477697
385.641	670.894	0.0486585	0.0486585
385.751	682.234	0.0495269	0.0495269
385.861	691.66	0.0504157	0.0504157
385.961	701.07	0.0512015	0.0512015
386.071	711.148	0.0520903	0.0520903
386.181	721.074	0.0529584	0.0529584
386.281	729.777	0.0537852	0.0537852
386.391	738.848	0.0546531	0.0546531
386.501	742.994	0.0555419	0.0555419
386.611	742.756	0.0564517	0.0564517
386.711	754.349	0.0572371	0.0572371
386.821	764.209	0.0581052	0.0581052
386.931	772.525	0.058994	0.058994
387.031	780.779	0.0597588	0.0597588
387.141	790.244	0.0606476	0.0606476
387.251	800.099	0.0615162	0.0615162
387.361	809.264	0.0623841	0.0623841
387.461	815.539	0.0631904	0.0631904
387.571	824.516	0.0640792	0.0640792
387.681	834.523	0.064968	0.064968
387.781	835.71	0.0657949	0.0657949
387.891	845.433	0.066663	0.066663
388.001	854.976	0.0675518	0.0675518
388.111	860.673	0.0684201	0.0684201
388.211	846.513	0.0692054	0.0692054
388.321	860.279	0.0701153	0.0701153
388.431	873.326	0.0709833	0.0709833
388.531	882.536	0.0717687	0.0717687
388.641	891.896	0.072637	0.072637
388.751	902.704	0.0735258	0.0735258
388.861	913.044	0.0744147	0.0744147
388.961	921.892	0.0752415	0.0752415
389.071	931.658	0.0761093	0.0761093
389.181	941.333	0.0769569	0.0769569
389.281	950.712	0.0777632	0.0777632
389.391	948.411	0.0786316	0.0786316
389.501	959.554	0.0794996	0.0794996
389.601	968.538	0.0802849	0.0802849
389.711	967.323	0.0811947	0.0811947
389.821	977.807	0.0820626	0.0820626
389.921	988.533	0.0828689	0.0828689
390.031	999.549	0.0837577	0.0837577
390.141	1009	0.084626	0.084626
390.251	1017.9	0.0855354	0.0855354
390.351	1001.74	0.0863207	0.0863207
390.461	1011.76	0.0871685	0.0871685
390.571	1025.29	0.0880574	0.0880574
390.671	1035.78	0.0888427	0.0888427
390.781	1046.31	0.089752	0.089752
390.891	1052.58	0.0906204	0.0906204
391.001	1060.25	0.0914887	0.0914887
391.101	1070.19	0.0922945	0.0922945
391.211	1080.65	0.0931628	0.0931628
391.321	1089.98	0.0940517	0.0940517
391.421	1098.83	0.0948785	0.0948785
391.531	1107.49	0.0957466	0.0957466
391.641	1107.86	0.0965734	0.0965734
391.751	1118.41	0.0974623	0.0974623
391.851	1128.23	0.0982686	0.0982686
391.961	1137.73	0.0991574	0.0991574
392.071	1147.89	0.100026	0.100026
392.171	1157.99	0.100832	0.100832
392.281	1152.83	0.10172	0.10172
392.391	1163.09	0.102568	0.102568
392.501	1173.61	0.103457	0.103457
392.601	1182.79	0.104263	0.104263
392.711	1192.55	0.105131	0.105131
392.821	1181.61	0.106041	0.106041
392.921	1192.84	0.106847	0.106847
393.031	1204.88	0.107695	0.107695
393.141	1215	0.108604	0.108604
393.251	1225.32	0.109472	0.109472
393.351	1234.82	0.110257	0.110257
393.461	1243.7	0.111147	0.111147
393.571	1252.27	0.112035	0.112035
393.671	1261.06	0.112821	0.112821
393.781	1270.83	0.11371	0.11371
393.891	1280.64	0.114557	0.114557
394.001	1289.64	0.115446	0.115446
394.101	1295.91	0.116252	0.116252
394.211	1299.51	0.117141	0.117141
394.321	1310.07	0.118009	0.118009
394.421	1311.42	0.118815	0.118815
394.531	1301.99	0.119684	0.119684
394.641	1312.07	0.120552	0.120552
394.741	1324.8	0.121358	0.121358
394.851	1336.5	0.122288	0.122288
394.961	1347.35	0.123136	0.123136
395.071	1357.34	0.124025	0.124025
395.171	1363.73	0.12483	0.12483
395.281	1372.54	0.125678	0.125678
395.391	1382.34	0.126546	0.126546
395.491	1392.24	0.127394	0.127394
395.601	1402.15	0.128241	0.128241
395.711	1406.52	0.129151	0.129151
395.821	1416.31	0.130019	0.130019
395.921	1425.33	0.130846	0.130846
396.031	1435.5	0.131714	0.131714
396.141	1439.11	0.132582	0.132582
396.241	1409.66	0.133367	0.133367
396.351	1424.72	0.134236	0.134236
396.461	1440.5	0.135125	0.135125
396.571	1454.06	0.135972	0.135972
396.671	1465.21	0.136799	0.136799
396.781	1475.41	0.137688	0.137688
396.891	1487.8	0.138577	0.138577
396.991	1498.28	0.139383	0.139383
397.101	1510.25	0.140251	0.140251
397.211	1521.19	0.141099	0.141099
397.321	1523.65	0.142008	0.142008
397.421	1534.99	0.142793	0.142793
397.531	1547.22	0.143682	0.143682
397.641	1558.79	0.144571	0.144571
397.741	1568.48	0.145377	0.145377
397.851	1568.77	0.146225	0.146225
397.961	1555.44	0.147134	0.147134
398.071	1574.28	0.148023	0.148023
398.171	1587.78	0.148829	0.148829
398.281	1599.63	0.149697	0.149697
398.391	1592.33	0.150586	0.150586
398.491	1600.69	0.151393	0.151393
398.601	1615.27	0.152281	0.152281
398.711	1627.8	0.153129	0.153129
398.821	1640.65	0.154018	0.154018
398.921	1651.87	0.154803	0.154803
399.031	1663.39	0.155692	0.155692
399.141	1671.33	0.156581	0.156581
399.241	1682.09	0.157387	0.157387
399.351	1693.65	0.158255	0.158255
399.461	1705.25	0.159144	0.159144
399.561	1716.33	0.15995	0.15995
399.671	1727.88	0.160798	0.160798
399.781	1714.15	0.161686	0.161686
399.891	1724.93	0.162575	0.162575
399.991	1739.51	0.163382	0.163382
400.101	1753.9	0.16425	0.16425
400.211	1766.76	0.165118	0.165118
400.311	1778.21	0.165945	0.165945
400.421	1791.37	0.166854	0.166854
400.531	1803.83	0.167702	0.167702
400.641	1814.71	0.168591	0.168591
400.741	1801.19	0.169397	0.169397
400.851	1814.76	0.170285	0.170285
400.961	1830.48	0.171154	0.171154
401.061	1843.23	0.17196	0.17196
401.171	1856.76	0.172849	0.172849
401.281	1853.4	0.173717	0.173717
401.391	1836.68	0.174585	0.174585
401.491	1856.55	0.175391	0.175391
401.601	1875.12	0.17628	0.17628
401.711	1889.98	0.177169	0.177169
401.811	1902.2	0.177975	0.177975
401.921	1907.34	0.178843	0.178843
402.031	1911.05	0.179712	0.179712
402.141	1925.67	0.180642	0.180642
402.241	1937.65	0.181427	0.181427
402.351	1951.18	0.182316	0.182316
402.461	1965.61	0.183184	0.183184
402.561	1976.62	0.18399	0.18399
402.671	1989.88	0.184879	0.184879
402.781	1955.97	0.185747	0.185747
402.891	1975.75	0.186636	0.186636
402.991	1993.36	0.187443	0.187443
403.101	2010.43	0.188331	0.188331
403.211	2025.44	0.189199	0.189199
403.311	2039.29	0.190026	0.190026
403.421	2052.2	0.190894	0.190894
403.531	2065.03	0.191763	0.191763
403.641	2078.5	0.19261	0.19261
403.741	2090.86	0.193437	0.193437
403.851	2103.66	0.194346	0.194346
403.961	2117.61	0.195194	0.195194
404.061	2130.27	0.196021	0.196021
404.171	2142.99	0.19691	0.19691
404.281	2126.1	0.197777	0.197777
404.391	2124.89	0.198646	0.198646
404.491	2140.78	0.199473	0.199473
404.601	2157.96	0.200341	0.200341
404.701	2171.72	0.201147	0.201147
404.811	2185.05	0.202015	0.202015
404.921	2199.72	0.202904	0.202904
405.031	2213.44	0.203772	0.203772
405.131	2224.45	0.204558	0.204558
405.241	2237.63	0.205467	0.205467
405.351	2248.67	0.206356	0.206356
405.451	2259.63	0.207141	0.207141
405.561	2273.31	0.20803	0.20803
405.671	2287.14	0.208899	0.208899
405.781	2299.56	0.209746	0.209746
405.881	2311.06	0.210552	0.210552
405.991	2323.94	0.211421	0.211421
406.101	2336.51	0.212289	0.212289
406.201	2314.2	0.213136	0.213136
406.311	2327.61	0.214025	0.214025
406.421	2343.39	0.214893	0.214893
406.531	2359.26	0.215802	0.215802
406.631	2345.86	0.216588	0.216588
406.741	2355.59	0.217456	0.217456
406.851	2375.54	0.218324	0.218324
406.951	2386.76	0.219151	0.219151
407.061	2374.69	0.22004	0.22004
407.171	2394.72	0.220908	0.220908
407.281	2412.62	0.221797	0.221797
407.381	2426.58	0.222583	0.222583
407.491	2442.28	0.223451	0.223451
407.601	2456.83	0.22436	0.22436
407.701	2469.38	0.225167	0.225167
407.811	2483.36	0.226035	0.226035
407.921	2497.04	0.226882	0.226882
408.031	2510.04	0.227792	0.227792
408.131	2522.77	0.228577	0.228577
408.241	2536.29	0.229466	0.229466
408.351	2547.76	0.230334	0.230334
408.451	2558.9	0.23112	0.23112
408.561	2568.64	0.232029	0.232029
408.671	2574.88	0.232877	0.232877
408.781	2587.61	0.233765	0.233765
408.881	2599.09	0.234551	0.234551
408.991	2611.58	0.23544	0.23544
409.101	2624.59	0.236329	0.236329
409.201	2636.48	0.237135	0.237135
409.311	2649.7	0.238003	0.238003
409.421	2662.21	0.238871	0.238871
409.521	2674.41	0.239698	0.239698
409.631	2686.92	0.240566	0.240566
409.741	2700.06	0.241455	0.241455
409.851	2712.26	0.242323	0.242323
409.951	2723.72	0.24315	0.24315
410.061	2734.95	0.243997	0.243997
410.171	2745.98	0.244907	0.244907
410.271	2751.99	0.245713	0.245713
410.381	2703.05	0.246561	0.246561
410.491	2720.92	0.24745	0.24745
410.601	2739	0.248318	0.248318
410.701	2754.89	0.249124	0.249124
410.811	2772.22	0.249992	0.249992
410.921	2786.4	0.250902	0.250902
411.021	2798.48	0.251666	0.251666
411.131	2812.08	0.252555	0.252555
411.241	2824.55	0.253444	0.253444
411.351	2836.94	0.254333	0.254333
411.451	2848.39	0.255119	0.255119
411.561	2859.89	0.256007	0.256007
411.671	2871.63	0.256855	0.256855
411.771	2882.64	0.257682	0.257682
411.881	2894.28	0.25855	0.25855
411.991	2905.81	0.259459	0.259459
412.101	2916.74	0.260286	0.260286
412.201	2924.39	0.261092	0.261092
412.311	2936.46	0.262002	0.262002
412.421	2947.58	0.262849	0.262849
412.521	2958.21	0.263676	0.263676
412.631	2968.25	0.264503	0.264503
412.741	2978.83	0.265371	0.265371
412.851	2968.72	0.266281	0.266281
412.951	2977.36	0.267087	0.267087
413.061	2993.58	0.267955	0.267955
413.171	3006.23	0.268823	0.268823
413.271	3017.12	0.269609	0.269609
413.381	3028.31	0.270518	0.270518
413.491	3039.6	0.271386	0.271386
413.601	3050.13	0.272275	0.272275
413.701	3060.18	0.273081	0.273081
413.811	3070.14	0.273929	0.273929
413.921	3080.16	0.274818	0.274818
414.021	3087.75	0.275644	0.275644
414.131	3096.46	0.276513	0.276513
414.241	3102.62	0.277402	0.277402
414.351	3110.02	0.278249	0.278249
414.451	3120.39	0.279055	0.279055
414.561	3130.98	0.279923	0.279923
414.671	3141.64	0.280833	0.280833
414.771	3151.02	0.281618	0.281618
414.881	3161.56	0.282528	0.282528
414.991	3171.03	0.283376	0.283376
415.091	3179.95	0.284181	0.284181
415.201	3189.54	0.28507	0.28507
415.311	3198.74	0.285918	0.285918
415.421	3206.07	0.286807	0.286807
415.521	3213.75	0.287613	0.287613
415.631	3187.99	0.288502	0.288502
415.741	3186.04	0.289391	0.289391
415.841	3200.43	0.290197	0.290197
415.951	3215.29	0.291044	0.291044
416.061	3229.25	0.291933	0.291933
416.171	3241.59	0.292822	0.292822
416.271	3252.77	0.293628	0.293628
416.381	3263.27	0.294496	0.294496
416.491	3272.31	0.295365	0.295365
416.591	3280.22	0.296171	0.296171
416.701	3288.25	0.29708	0.29708
416.811	3297.96	0.297948	0.297948
416.921	3306.98	0.298796	0.298796
417.021	3315.63	0.299602	0.299602
417.131	3325.69	0.300511	0.300511
417.241	3334.91	0.30138	0.30138
417.341	3342.3	0.302186	0.302186
417.451	3350.61	0.303033	0.303033
417.561	3359.42	0.303901	0.303901
417.671	3368.76	0.30479	0.30479
417.771	3376.91	0.305596	0.305596
417.881	3384.82	0.306465	0.306465
417.991	3392.66	0.307374	0.307374
418.091	3399.27	0.30816	0.30816
418.201	3407.68	0.309049	0.309049
418.311	3415.86	0.309938	0.309938
418.421	3422.82	0.310805	0.310805
418.521	3430.06	0.311632	0.311632
418.631	3435.5	0.312501	0.312501
418.741	3423.12	0.313389	0.313389
418.841	3434.98	0.314175	0.314175
418.951	3447.44	0.315023	0.315023
419.061	3458.94	0.315952	0.315952
419.171	3467.44	0.3168	0.3168
419.271	3474.67	0.317627	0.317627
419.381	3483.21	0.318495	0.318495
419.481	3490.49	0.319322	0.319322
419.591	3497.28	0.320149	0.320149
419.701	3504.06	0.321058	0.321058
419.811	3510.73	0.321927	0.321927
419.911	3517.1	0.322732	0.322732
420.021	3524.44	0.323621	0.323621
420.131	3519.88	0.32449	0.32449
420.231	3525.85	0.325296	0.325296
420.341	3535.47	0.326185	0.326185
420.451	3543.58	0.327074	0.327074
420.561	3550.59	0.327962	0.327962
420.661	3556.95	0.328727	0.328727
420.771	3564.11	0.329616	0.329616
420.881	3571.41	0.330484	0.330484
420.981	3577.5	0.331331	0.331331
421.091	3583.44	0.3322	0.3322
421.201	3589.34	0.333068	0.333068
421.311	3595.54	0.333936	0.333936
421.411	3601.39	0.334763	0.334763
421.521	3608.02	0.335611	0.335611
421.631	3614.73	0.33652	0.33652
421.731	3620.17	0.337305	0.337305
421.841	3626.36	0.338215	0.338215
421.951	3632.49	0.339083	0.339083
422.061	3638.49	0.339951	0.339951
422.161	3642.83	0.340778	0.340778
422.271	3647.53	0.341605	0.341605
422.381	3653.98	0.342514	0.342514
422.481	3658.35	0.343321	0.343321
422.591	3663.72	0.344189	0.344189
422.701	3670.11	0.345098	0.345098
422.811	3675.93	0.345946	0.345946
422.911	3681.17	0.346731	0.346731
423.021	3687.4	0.347641	0.347641
423.131	3693.41	0.34853	0.34853
423.231	3698.78	0.349315	0.349315
423.341	3704.63	0.350204	0.350204
423.451	3709.82	0.351114	0.351114
423.561	3714.99	0.351982	0.351982
423.661	3719.73	0.352809	0.352809
423.771	3725.28	0.353677	0.353677
423.881	3731.66	0.354586	0.354586
423.981	3736.75	0.355351	0.355351
424.091	3742.27	0.356261	0.356261
424.201	3747.39	0.357129	0.357129
424.311	3752.92	0.357997	0.357997
424.411	3758.41	0.358824	0.358824
424.521	3763.62	0.359671	0.359671
424.631	3768.33	0.360581	0.360581
424.731	3769.74	0.361345	0.361345
424.841	3775.93	0.362234	0.362234
424.951	3781.12	0.363103	0.363103
425.051	3786.37	0.363909	0.363909
425.161	3791.38	0.364798	0.364798
425.271	3796.86	0.365666	0.365666
425.381	3801.95	0.366554	0.366554
425.481	3806.43	0.367361	0.367361
425.591	3812.26	0.36827	0.36827
425.701	3789.49	0.369159	0.369159
425.801	3797.24	0.369903	0.369903
425.911	3807.56	0.370792	0.370792
426.021	3816.94	0.371702	0.371702
426.131	3823.69	0.37257	0.37257
426.231	3829.63	0.373356	0.373356
426.341	3835.27	0.374244	0.374244
426.451	3841.27	0.375133	0.375133
426.551	3846.26	0.37596	0.37596
426.661	3851.68	0.376828	0.376828
426.771	3856.09	0.377675	0.377675
426.881	3861.58	0.378564	0.378564
426.981	3865.78	0.37935	0.37935
427.091	3870.54	0.380239	0.380239
427.201	3875.33	0.381107	0.381107
427.301	3880.58	0.381913	0.381913
427.411	3886.01	0.382802	0.382802
427.521	3890.83	0.38369	0.38369
427.631	3896.33	0.384579	0.384579
427.731	3901.12	0.385365	0.385365
427.841	3905.59	0.386295	0.386295
427.951	3909.76	0.387163	0.387163
428.051	3914.2	0.387949	0.387949
428.161	3919.54	0.388838	0.388838
428.271	3924.27	0.389706	0.389706
428.381	3928.51	0.390574	0.390574
428.481	3932.45	0.39138	0.39138
428.591	3937.68	0.392269	0.392269
428.701	3942.9	0.393137	0.393137
428.801	3947.37	0.393964	0.393964
428.911	3891.53	0.394832	0.394832
429.021	3902.93	0.395701	0.395701
429.131	3917.64	0.396589	0.396589
429.231	3930.11	0.397395	0.397395
429.341	3941.46	0.398222	0.398222
429.451	3951.16	0.399132	0.399132
429.551	3958.44	0.399917	0.399917
429.661	3965.17	0.400806	0.400806
429.771	3971.9	0.401674	0.401674
429.871	3977.33	0.402481	0.402481
429.981	3982.47	0.403369	0.403369
430.091	3987.96	0.404237	0.404237
430.201	3992.06	0.405126	0.405126
430.301	3997.47	0.405932	0.405932
430.411	4002.1	0.406801	0.406801
430.521	4007.11	0.40769	0.40769
430.621	4011.19	0.408475	0.408475
430.731	4016.33	0.409364	0.409364
430.841	4021.1	0.410232	0.410232
430.951	4025.8	0.411121	0.411121
431.051	4030.03	0.411927	0.411927
431.161	4032.46	0.412816	0.412816
431.271	4037.09	0.413705	0.413705
431.371	4041.57	0.414511	0.414511
431.481	4045.77	0.415358	0.415358
431.591	4050.85	0.416226	0.416226
431.701	4056.13	0.417136	0.417136
431.801	4060.53	0.417922	0.417922
431.911	4065.41	0.41881	0.41881
432.021	4070.24	0.419679	0.419679
432.121	4073.92	0.420485	0.420485
432.231	4079.44	0.421353	0.421353
432.341	4083.91	0.422221	0.422221
432.451	4088.13	0.42313	0.42313
432.551	4087.82	0.423916	0.423916
432.661	4092.56	0.424784	0.424784
432.771	4098.12	0.425652	0.425652
432.871	4102.81	0.426479	0.426479
432.981	4107.54	0.427347	0.427347
433.091	4112	0.428195	0.428195
433.201	4117.17	0.429125	0.429125
433.301	4120.82	0.42989	0.42989
433.411	4125.81	0.430779	0.430779
433.521	4130.23	0.431647	0.431647
433.621	4134.95	0.432474	0.432474
433.731	4139.2	0.433342	0.433342
433.841	4142.11	0.43421	0.43421
433.951	4147	0.435078	0.435078
434.051	4151.03	0.435843	0.435843
434.161	4154.86	0.436753	0.436753
434.271	4159.47	0.437641	0.437641
434.371	4163.42	0.438427	0.438427
434.481	4168.21	0.439295	0.439295
434.591	4172.76	0.440205	0.440205
434.691	4177.14	0.44099	0.44099
434.801	4181.04	0.441858	0.441858
434.911	4185.64	0.442768	0.442768
435.011	4189.31	0.443512	0.443512
435.121	4193.21	0.444421	0.444421
435.231	4198.08	0.44531	0.44531
435.341	4202.28	0.446158	0.446158
435.441	4206.03	0.446984	0.446984
435.551	4210.22	0.447853	0.447853
435.661	4176.01	0.448721	0.448721
435.761	4176.88	0.449527	0.449527
435.871	4188.74	0.450395	0.450395
435.981	4200.32	0.451305	0.451305
436.091	4209.62	0.452193	0.452193
436.191	4216.32	0.452979	0.452979
436.301	4222.59	0.453847	0.453847
436.411	4227.62	0.454736	0.454736
436.511	4232.52	0.455521	0.455521
436.621	4225.22	0.456411	0.456411
436.731	4222.02	0.457278	0.457278
436.841	4231.64	0.458167	0.458167
436.941	4239.57	0.458994	0.458994
437.051	4246.17	0.459862	0.459862
437.161	4252.29	0.460731	0.460731
437.261	4257.3	0.461537	0.461537
437.371	4262.87	0.462405	0.462405
437.481	4267.71	0.463294	0.463294
437.591	4271.99	0.464183	0.464183
437.691	4276.3	0.464968	0.464968
437.801	4281.36	0.465877	0.465877
437.911	4285.8	0.466746	0.466746
438.011	4289.88	0.467531	0.467531
438.121	4294.88	0.468441	0.468441
438.231	4298.52	0.469268	0.469268
438.341	4303.57	0.470177	0.470177
438.441	4307.67	0.471004	0.471004
438.551	4311.09	0.471831	0.471831
438.661	4315.9	0.472741	0.472741
438.761	4320.18	0.473546	0.473546
438.871	4324.5	0.474415	0.474415
438.981	4328.35	0.475304	0.475304
439.091	4332.81	0.476172	0.476172
439.191	4336.61	0.476999	0.476999
439.301	4341.18	0.477846	0.477846
439.411	4345.62	0.478755	0.478755
439.511	4348.86	0.479562	0.479562
439.621	4352.46	0.480409	0.480409
439.731	4356.83	0.481298	0.481298
439.831	4360.48	0.482083	0.482083
439.941	4365.2	0.482972	0.482972
440.051	4369.88	0.483841	0.483841
440.161	4373.84	0.484729	0.484729
440.261	4378.26	0.485536	0.485536
440.371	4380.7	0.486425	0.486425
440.481	4378.62	0.487292	0.487292
440.581	4384.29	0.488099	0.488099
440.691	4389.85	0.488988	0.488988
440.801	4394.2	0.489897	0.489897
440.911	4398.28	0.490724	0.490724
441.011	4402.74	0.49151	0.49151
441.121	4407.59	0.492439	0.492439
441.231	4411.31	0.493287	0.493287
441.331	4415.99	0.494114	0.494114
441.441	4420.19	0.494982	0.494982
441.551	4424.68	0.495871	0.495871
441.661	4429.12	0.496739	0.496739
441.761	4432.81	0.497545	0.497545
441.871	4436.16	0.498414	0.498414
441.981	4440.1	0.499302	0.499302
442.081	4444.57	0.500109	0.500109
442.191	4448.04	0.500977	0.500977
442.301	4452.26	0.501865	0.501865
442.411	4456.48	0.502754	0.502754
442.511	4460.16	0.50354	0.50354
442.621	4461.26	0.504429	0.504429
442.731	4459.77	0.505317	0.505317
442.831	4465.06	0.506103	0.506103
442.941	4470.23	0.506992	0.506992
443.051	4475.26	0.507901	0.507901
443.161	4479.63	0.50879	0.50879
443.261	4483.94	0.509576	0.509576
443.371	4488.23	0.510444	0.510444
443.481	4491.83	0.511333	0.511333
443.581	4496	0.512118	0.512118
443.691	4500	0.512987	0.512987
443.801	4503.92	0.513854	0.513854
443.911	4508.74	0.514764	0.514764
444.011	4512.46	0.51557	0.51557
444.121	4517.21	0.516438	0.516438
444.231	4521.44	0.517327	0.517327
444.331	4524.46	0.518134	0.518134
444.441	4529.09	0.519022	0.519022
444.551	4532.54	0.51989	0.51989
444.651	4536.94	0.520697	0.520697
444.761	4540.94	0.521586	0.521586
444.871	4542.92	0.522433	0.522433
444.981	4533.3	0.523384	0.523384
445.081	4539.17	0.524169	0.524169
445.191	4545.16	0.525017	0.525017
445.301	4551.12	0.525926	0.525926
445.401	4555.29	0.526733	0.526733
445.511	4560.49	0.527621	0.527621
445.621	4564.85	0.528489	0.528489
445.731	4569.38	0.529378	0.529378
445.831	4572.98	0.530143	0.530143
445.941	4577.15	0.531032	0.531032
446.051	4581.36	0.531921	0.531921
446.151	4585.79	0.532706	0.532706
446.261	4589.73	0.533574	0.533574
446.371	4593.93	0.534484	0.534484
446.481	4548.76	0.535373	0.535373
446.581	4529.77	0.536158	0.536158
446.691	4558.06	0.537068	0.537068
446.801	4579.34	0.537936	0.537936
446.901	4592.71	0.538742	0.538742
447.011	4602.25	0.539631	0.539631
447.121	4608.52	0.540479	0.540479
447.231	4565.69	0.541388	0.541388
447.331	4519.38	0.542194	0.542194
447.441	4533.23	0.543042	0.543042
447.551	4549.2	0.543951	0.543951
447.651	4562.33	0.544757	0.544757
447.761	4575.85	0.545646	0.545646
447.871	4587.68	0.546514	0.546514
447.981	4592.24	0.547362	0.547362
448.081	4600.57	0.548168	0.548168
448.191	4609.93	0.549057	0.549057
448.301	4618.22	0.549925	0.549925
448.401	4624.4	0.550711	0.550711
448.511	4630.58	0.55162	0.55162
448.621	4635.5	0.552488	0.552488
448.731	4641.13	0.553377	0.553377
448.831	4645.44	0.554162	0.554162
448.941	4649.94	0.555051	0.555051
449.051	4654.72	0.55594	0.55594
449.151	4658.87	0.556746	0.556746
449.261	4663.06	0.557635	0.557635
449.371	4667.13	0.558503	0.558503
449.481	4671.95	0.559371	0.559371
449.581	4675.77	0.560157	0.560157
449.691	4679.95	0.561067	0.561067
449.791	4683.99	0.561873	0.561873
449.901	4687.89	0.562741	0.562741
450.011	4693.09	0.563609	0.563609
450.121	4694.95	0.564519	0.564519
450.221	4699.3	0.565325	0.565325
450.331	4703.05	0.566193	0.566193
450.441	4707.15	0.567061	0.567061
450.541	4710.33	0.567826	0.567826
450.651	4714.6	0.568715	0.568715
450.761	4718.51	0.569604	0.569604
450.871	4723.13	0.570472	0.570472
450.971	4727.34	0.571278	0.571278
451.081	4731.34	0.572146	0.572146
451.191	4735.7	0.573076	0.573076
451.291	4739.62	0.573883	0.573883
451.401	4743.32	0.574709	0.574709
451.511	4743.77	0.575619	0.575619
451.621	4746.25	0.576508	0.576508
451.721	4750.37	0.577293	0.577293
451.831	4754.92	0.578182	0.578182
451.941	4759.19	0.579029	0.579029
452.041	4762.57	0.579836	0.579836
452.151	4762.38	0.580725	0.580725
452.261	4761.14	0.581613	0.581613
452.371	4766.75	0.582482	0.582482
452.471	4772.06	0.583288	0.583288
452.581	4777.72	0.584197	0.584197
452.691	4781.86	0.585045	0.585045
452.791	4785.9	0.585851	0.585851
452.901	4790.1	0.586698	0.586698
453.011	4793.7	0.587587	0.587587
453.121	4797.81	0.588476	0.588476
453.221	4801.42	0.589262	0.589262
453.331	4805.56	0.59013	0.59013
453.441	4809.56	0.591019	0.591019
453.541	4814.15	0.591846	0.591846
453.651	4818.39	0.592693	0.592693
453.761	4821.88	0.593623	0.593623
453.871	4824.98	0.59447	0.59447
453.971	4828.82	0.595277	0.595277
454.081	4832.94	0.596145	0.596145
454.191	4836.29	0.597013	0.597013
454.291	4839.84	0.59784	0.59784
454.401	4843.81	0.598687	0.598687
454.511	4847.64	0.599576	0.599576
454.611	4852.01	0.600382	0.600382
454.721	4855.58	0.601251	0.601251
454.831	4860.41	0.602139	0.602139
454.941	4863.42	0.603008	0.603008
455.041	4865.94	0.603773	0.603773
455.151	4870.77	0.604661	0.604661
455.261	4874.43	0.605529	0.605529
455.361	4878.2	0.606315	0.606315
455.471	4852.01	0.607224	0.607224
455.581	4859	0.608093	0.608093
455.691	4868.94	0.608961	0.608961
455.791	4876.55	0.609767	0.609767
455.901	4883.5	0.610697	0.610697
456.011	4888.72	0.611565	0.611565
456.111	4893.77	0.612351	0.612351
456.221	4897.79	0.613198	0.613198
456.331	4903.09	0.614108	0.614108
456.441	4907.25	0.614955	0.614955
456.541	4911.19	0.615782	0.615782
456.651	4914.92	0.61665	0.61665
456.761	4918.82	0.617518	0.617518
456.861	4923.53	0.618345	0.618345
456.971	4927.2	0.619213	0.619213
457.081	4931.33	0.620082	0.620082
457.191	4935.49	0.620991	0.620991
457.291	4939.13	0.621776	0.621776
457.401	4943.27	0.622665	0.622665
457.511	4947.17	0.623554	0.623554
457.611	4950.21	0.624299	0.624299
457.721	4954.57	0.625208	0.625208
457.831	4958.49	0.626076	0.626076
457.941	4963.06	0.626986	0.626986
458.041	4967.1	0.627771	0.627771
458.151	4970.51	0.62866	0.62866
458.261	4974.53	0.629528	0.629528
458.361	4978.37	0.630334	0.630334
458.471	4979.78	0.631223	0.631223
458.581	4960.05	0.632133	0.632133
458.691	4967.42	0.63298	0.63298
458.791	4974.17	0.633766	0.633766
458.901	4979.28	0.634634	0.634634
459.011	4986.18	0.635522	0.635522
459.111	4990.73	0.636308	0.636308
459.221	4996.06	0.637218	0.637218
459.331	5000.73	0.638107	0.638107
459.441	5004.75	0.638975	0.638975
459.541	5008.74	0.639781	0.639781
459.651	5013.48	0.640649	0.640649
459.761	5018.07	0.641538	0.641538
459.861	5017.16	0.642323	0.642323
459.971	5005.79	0.643212	0.643212
460.081	4977.1	0.64406	0.64406
460.181	4948.27	0.644886	0.644886
460.291	4961.62	0.645755	0.645755
460.401	4977.94	0.646665	0.646665
460.511	4991.67	0.647512	0.647512
460.611	5003.13	0.648338	0.648338
460.721	5013.55	0.649227	0.649227
460.831	5023.09	0.650096	0.650096
460.931	5029.36	0.650881	0.650881
461.041	5035.07	0.65177	0.65177
461.151	5040.36	0.652659	0.652659
461.261	5045.69	0.653527	0.653527
461.361	5049.52	0.654312	0.654312
461.471	5054.8	0.655243	0.655243
461.581	5059.09	0.65609	0.65609
461.681	5063.03	0.656876	0.656876
461.791	5067.4	0.657785	0.657785
461.901	5068.69	0.658653	0.658653
462.011	5072.55	0.659522	0.659522
462.111	5077.28	0.660349	0.660349
462.221	5080.85	0.661196	0.661196
462.331	5085.78	0.662085	0.662085
462.431	5090.07	0.66287	0.66287
462.541	5094.19	0.66378	0.66378
462.651	5098.63	0.664648	0.664648
462.761	5103.23	0.665537	0.665537
462.861	5106.31	0.666363	0.666363
462.971	5110.09	0.667232	0.667232
463.081	5113.73	0.668121	0.668121
463.181	5113.14	0.668906	0.668906
463.291	5112.7	0.669795	0.669795
463.401	5118.76	0.670684	0.670684
463.511	5123.98	0.671552	0.671552
463.611	5129.18	0.672358	0.672358
463.721	5133.24	0.673205	0.673205
463.831	5138.17	0.674115	0.674115
463.931	5142.14	0.674901	0.674901
464.041	5146.27	0.675768	0.675768
464.151	5149.82	0.676678	0.676678
464.261	5153.89	0.677567	0.677567
464.361	5156.95	0.678373	0.678373
464.471	5160.55	0.679242	0.679242
464.571	5164.6	0.680048	0.680048
464.681	5168.09	0.680916	0.680916
464.791	5172.24	0.681804	0.681804
464.901	5176.56	0.682673	0.682673
465.001	5179.55	0.683458	0.683458
465.111	5183.99	0.684368	0.684368
465.221	5187.58	0.685257	0.685257
465.321	5190.46	0.686063	0.686063
465.431	5194.38	0.686931	0.686931
465.541	5198.06	0.687799	0.687799
465.651	5192.18	0.688729	0.688729
465.751	5193.18	0.689515	0.689515
465.861	5199.12	0.690404	0.690404
465.971	5197.85	0.691293	0.691293
466.071	5196.24	0.692057	0.692057
466.181	5202.53	0.692967	0.692967
466.291	5209.25	0.693835	0.693835
466.401	5215.38	0.694724	0.694724
466.501	5220.07	0.69553	0.69553
466.611	5224.26	0.696398	0.696398
466.721	5229.21	0.697308	0.697308
466.821	5232.58	0.698093	0.698093
466.931	5235.4	0.698982	0.698982
467.041	5231.87	0.699829	0.699829
467.151	5236.14	0.700698	0.700698
467.251	5241.97	0.701525	0.701525
467.361	5247.66	0.702413	0.702413
467.471	5252.12	0.703261	0.703261
467.571	5257.01	0.704088	0.704088
467.681	5261.59	0.704976	0.704976
467.791	5265.41	0.705824	0.705824
467.901	5270.08	0.706754	0.706754
468.001	5273.35	0.70756	0.70756
468.111	5277.16	0.708429	0.708429
468.221	5280.62	0.709318	0.709318
468.321	5283.69	0.710082	0.710082
468.431	5288.21	0.710992	0.710992
468.541	5291.8	0.711881	0.711881
468.651	5296.35	0.712728	0.712728
468.751	5299.77	0.713534	0.713534
468.861	5304.69	0.714444	0.714444
468.971	5308.01	0.715291	0.715291
469.071	5312.12	0.716118	0.716118
469.181	5315.31	0.716986	0.716986
469.291	5319.01	0.717855	0.717855
469.401	5322.65	0.718743	0.718743
469.501	5326.08	0.719529	0.719529
469.611	5329.91	0.720418	0.720418
469.721	5333.79	0.721307	0.721307
469.821	5337.19	0.722112	0.722112
469.931	5341.63	0.723022	0.723022
470.041	5345.4	0.723849	0.723849
470.141	5348.65	0.724655	0.724655
470.251	5353.35	0.725544	0.725544
470.361	5330.74	0.726433	0.726433
470.471	5327.64	0.727322	0.727322
470.571	5336.94	0.728107	0.728107
470.681	5345.83	0.728955	0.728955
470.791	5353.24	0.729864	0.729864
470.891	5358.31	0.73065	0.73065
471.001	5363.71	0.731539	0.731539
471.111	5368.99	0.732427	0.732427
471.221	5373.53	0.733316	0.733316
471.321	5377.36	0.734102	0.734102
471.431	5381.58	0.735011	0.735011
471.541	5385.7	0.735879	0.735879
471.641	5389.6	0.736665	0.736665
471.751	5393.92	0.737512	0.737512
471.861	5397.63	0.738401	0.738401
471.971	5400.92	0.739249	0.739249
472.071	5405.32	0.740076	0.740076
472.181	5408.91	0.740964	0.740964
472.291	5412.53	0.741832	0.741832
472.391	5416.17	0.742659	0.742659
472.501	5419.81	0.743528	0.743528
472.611	5423.87	0.744416	0.744416
472.721	5371.09	0.745305	0.745305
472.821	5271.15	0.746091	0.746091
472.931	5286.89	0.746959	0.746959
473.041	5305.72	0.747848	0.747848
473.141	5322.4	0.748654	0.748654
473.251	5340.21	0.749522	0.749522
473.361	5357.13	0.750411	0.750411
473.471	5372.18	0.751279	0.751279
473.571	5384.7	0.752085	0.752085
473.681	5396.38	0.752974	0.752974
473.791	5406.03	0.753904	0.753904
473.891	5414.17	0.754628	0.754628
474.001	5424.15	0.755517	0.755517
474.111	5432.1	0.756385	0.756385
474.221	5439.33	0.757253	0.757253
474.321	5445.79	0.7581	0.7581
474.431	5451.48	0.758948	0.758948
474.541	5457.21	0.759816	0.759816
474.641	5461.68	0.760622	0.760622
474.751	5466.67	0.761511	0.761511
474.861	5471.64	0.762379	0.762379
474.961	5475.66	0.763185	0.763185
475.071	5478.7	0.764033	0.764033
475.181	5483.75	0.764942	0.764942
475.291	5487.11	0.765811	0.765811
475.391	5491.84	0.766617	0.766617
475.501	5496.29	0.767505	0.767505
475.611	5500.45	0.768374	0.768374
475.711	5504.81	0.769159	0.769159
475.821	5509.64	0.770069	0.770069
475.931	5513.55	0.770937	0.770937
476.041	5517.58	0.771826	0.771826
476.141	5520.21	0.77257	0.77257
476.251	5524.37	0.773459	0.773459
476.361	5524.9	0.774348	0.774348
476.461	5519.07	0.775154	0.775154
476.571	5523.03	0.776043	0.776043
476.681	5528.46	0.77689	0.77689
476.791	5534.46	0.777779	0.777779
476.891	5532.45	0.778585	0.778585
477.001	5536.41	0.779495	0.779495
477.111	5542.56	0.780363	0.780363
477.211	5547.69	0.781128	0.781128
477.321	5552.88	0.782017	0.782017
477.431	5558.17	0.782905	0.782905
477.541	5562.16	0.783774	0.783774
477.641	5565.96	0.78458	0.78458
477.751	5570.59	0.785468	0.785468
477.861	5574.04	0.786337	0.786337
477.961	5577.48	0.787122	0.787122
478.071	5582.28	0.788011	0.788011
478.181	5586.83	0.7889	0.7889
478.291	5591.16	0.789789	0.789789
478.391	5595.12	0.790616	0.790616
478.501	5597.9	0.791442	0.791442
478.611	5595.28	0.792352	0.792352
478.711	5599.42	0.793117	0.793117
478.821	5604.7	0.794005	0.794005
478.931	5608.83	0.794874	0.794874
479.041	5613.86	0.795763	0.795763
479.141	5617.92	0.796569	0.796569
479.251	5621.87	0.797458	0.797458
479.361	5625.78	0.798305	0.798305
479.461	5629.97	0.799132	0.799132
479.571	5634.46	0.8	0.8
479.681	5638.41	0.800889	0.800889
479.781	5638.98	0.801695	0.801695
479.891	5638.67	0.802563	0.802563
480.001	5643.82	0.803473	0.803473
480.101	5648.8	0.804258	0.804258
480.211	5653.45	0.805147	0.805147
480.321	5657.61	0.806036	0.806036
480.431	5661.32	0.806883	0.806883
480.531	5666.12	0.80771	0.80771
480.641	5670.13	0.808599	0.808599
480.751	5674.25	0.809467	0.809467
480.851	5677.69	0.810232	0.810232
480.961	5681.1	0.811142	0.811142
481.071	5685.08	0.811989	0.811989
481.181	5689.31	0.812878	0.812878
481.281	5692.76	0.813684	0.813684
481.391	5696.81	0.814531	0.814531
481.501	5701.1	0.815462	0.815462
481.601	5704.53	0.816247	0.816247
481.711	5708.26	0.817116	0.817116
481.821	5712.14	0.818004	0.818004
481.931	5715.98	0.818893	0.818893
482.031	5719.51	0.819699	0.819699
482.141	5723.05	0.820588	0.820588
482.251	5726.64	0.821456	0.821456
482.351	5730.6	0.822242	0.822242
482.461	5726.22	0.82311	0.82311
482.571	5728.69	0.82402	0.82402
482.681	5734.09	0.824908	0.824908
482.781	5738.93	0.825715	0.825715
482.891	5739.18	0.826604	0.826604
483.001	5732.95	0.827471	0.827471
483.101	5739.2	0.828278	0.828278
483.211	5746.12	0.829146	0.829146
483.321	5752	0.830014	0.830014
483.431	5757.16	0.830882	0.830882
483.531	5757.7	0.831709	0.831709
483.641	5762.89	0.832577	0.832577
483.751	5767.98	0.833466	0.833466
483.851	5772.39	0.834251	0.834251
483.961	5777.33	0.835141	0.835141
484.071	5778.97	0.836029	0.836029
484.181	5782.19	0.836897	0.836897
484.281	5786.79	0.837704	0.837704
484.391	5790.95	0.838572	0.838572
484.501	5795.34	0.839481	0.839481
484.601	5798.87	0.840267	0.840267
484.711	5802.64	0.841135	0.841135
484.821	5806.88	0.842044	0.842044
484.921	5810.29	0.842809	0.842809
485.031	5814.72	0.843698	0.843698
485.141	5815.89	0.844587	0.844587
485.251	5813.72	0.845455	0.845455
485.351	5819.41	0.846282	0.846282
485.461	5825.5	0.84715	0.84715
485.571	5830.66	0.848039	0.848039
485.671	5834.62	0.848845	0.848845
485.781	5838.69	0.849713	0.849713
485.891	5842.5	0.850602	0.850602
486.001	5846.02	0.85147	0.85147
486.101	5850.07	0.852276	0.852276
486.211	5854.29	0.853165	0.853165
486.321	5858.36	0.854033	0.854033
486.421	5861.52	0.85484	0.85484
486.531	5861.8	0.855729	0.855729
486.641	5865.32	0.856596	0.856596
486.751	5871.38	0.857506	0.857506
486.851	5875.28	0.858312	0.858312
486.961	5879.23	0.85918	0.85918
487.071	5882.9	0.86009	0.86009
487.171	5885.53	0.860876	0.860876
487.281	5890.17	0.861764	0.861764
487.391	5894.39	0.862633	0.862633
487.501	5898.31	0.863522	0.863522
487.601	5902.73	0.864327	0.864327
487.711	5906.86	0.865196	0.865196
487.821	5904.91	0.866085	0.866085
487.921	5903.18	0.866891	0.866891
488.031	5908.82	0.8678	0.8678
488.141	5913.97	0.868648	0.868648
488.251	5915.14	0.869516	0.869516
488.351	5919.3	0.870301	0.870301
488.461	5924.73	0.871211	0.871211
488.571	5929.81	0.8721	0.8721
488.671	5933.6	0.872865	0.872865
488.781	5938.07	0.873774	0.873774
488.891	5942.21	0.874663	0.874663
489.001	5945.09	0.875531	0.875531
489.101	5946.74	0.876358	0.876358
489.211	5934.9	0.877205	0.877205
489.321	5940.91	0.878094	0.878094
489.421	5947.73	0.878879	0.878879
489.531	5954.42	0.879768	0.879768
489.641	5959.67	0.880657	0.880657
489.741	5963.89	0.881464	0.881464
489.851	5952.82	0.882311	0.882311
489.961	5957.81	0.88322	0.88322
490.071	5964.92	0.884109	0.884109
490.171	5970.95	0.884916	0.884916
490.281	5976.25	0.885784	0.885784
490.391	5982.21	0.886652	0.886652
490.491	5987.34	0.887479	0.887479
490.601	5991.05	0.888326	0.888326
490.711	5995.4	0.889215	0.889215
490.821	5999.75	0.890083	0.890083
490.921	6003.69	0.890889	0.890889
491.031	6007.12	0.891778	0.891778
491.141	6012.02	0.892647	0.892647
491.241	6016.3	0.893494	0.893494
491.351	5986.58	0.894362	0.894362
491.461	5992.52	0.89523	0.89523
491.571	6002.02	0.896119	0.896119
491.671	6010.1	0.896905	0.896905
491.781	6017.77	0.897773	0.897773
491.891	6023.85	0.898662	0.898662
491.991	6029.17	0.899447	0.899447
492.101	6034.29	0.900315	0.900315
492.211	6039.25	0.901225	0.901225
492.321	6043.41	0.902114	0.902114
492.421	6046.82	0.902899	0.902899
492.531	6050.51	0.903767	0.903767
492.641	6054.86	0.904677	0.904677
492.741	6058.73	0.905463	0.905463
492.851	6062.28	0.906289	0.906289
492.961	6067.32	0.907199	0.907199
493.071	6071.93	0.908088	0.908088
493.171	6075.2	0.908873	0.908873
493.281	6079.25	0.909762	0.909762
493.391	6083.34	0.91063	0.91063
493.491	6086.96	0.911457	0.911457
493.601	6090.9	0.912346	0.912346
493.711	6093.34	0.913214	0.913214
493.821	6087.04	0.914082	0.914082
493.921	6092.07	0.914888	0.914888
494.031	6097.61	0.915756	0.915756
494.141	6103.02	0.916645	0.916645
494.241	6107.17	0.917431	0.917431
494.351	6112.74	0.91832	0.91832
494.461	6117.04	0.919209	0.919209
494.571	6120.57	0.920076	0.920076
494.671	6124.62	0.920903	0.920903
494.781	6128.36	0.921792	0.921792
494.881	6132.35	0.922599	0.922599
494.991	6135.95	0.923425	0.923425
495.101	6140.28	0.924314	0.924314
495.211	6144.58	0.925224	0.925224
495.311	6147.97	0.925989	0.925989
495.421	6152.54	0.926877	0.926877
495.531	6156.28	0.927787	0.927787
495.631	6159.43	0.928531	0.928531
495.741	6163.9	0.92944	0.92944
495.851	6167.39	0.930309	0.930309
495.961	6171.9	0.931198	0.931198
496.061	6175.44	0.932003	0.932003
496.171	6178.98	0.932851	0.932851
496.281	6182.88	0.93374	0.93374
496.381	6185.92	0.934567	0.934567
496.491	6183.71	0.935414	0.935414
496.601	6134.28	0.936324	0.936324
496.711	6075.1	0.937192	0.937192
496.811	6088.54	0.937957	0.937957
496.921	6107.29	0.938867	0.938867
497.031	6124.03	0.939734	0.939734
497.131	6139.18	0.940582	0.940582
497.241	6153.41	0.94143	0.94143
497.351	6163.36	0.942256	0.942256
497.461	6174.29	0.943166	0.943166
497.561	6182.61	0.943952	0.943952
497.671	6190.59	0.94482	0.94482
497.781	6197.33	0.945687	0.945687
497.881	6202.77	0.946494	0.946494
497.991	6208.31	0.947383	0.947383
498.101	6213.54	0.948271	0.948271
498.211	6218.76	0.94916	0.94916
498.311	6223.35	0.949946	0.949946
498.421	6227.75	0.950793	0.950793
498.531	6232.72	0.951724	0.951724
498.631	6236.71	0.952509	0.952509
498.741	6241.05	0.953377	0.953377
498.851	6245.01	0.954246	0.954246
498.961	6249.6	0.955134	0.955134
499.061	6253.15	0.95594	0.95594
499.171	6257.91	0.956829	0.956829
499.281	6262.85	0.957718	0.957718
499.381	6267.08	0.958504	0.958504
499.491	6271.24	0.959392	0.959392
499.601	6275.85	0.960281	0.960281
499.701	6278.77	0.961067	0.961067
499.811	6282.66	0.961956	0.961956
499.921	6286.34	0.962803	0.962803
500.031	6290.2	0.963671	0.963671
500.131	6294.47	0.964498	0.964498
500.241	6298.32	0.965366	0.965366
500.351	6303.31	0.966276	0.966276
500.451	6306.96	0.967082	0.967082
500.561	6310.9	0.96795	0.96795
500.671	6314.79	0.968839	0.968839
500.781	6298.36	0.969707	0.969707
500.881	6296.69	0.970493	0.970493
500.991	6305.29	0.971361	0.971361
501.101	6304.93	0.97225	0.97225
501.201	6285.61	0.973056	0.973056
501.311	6295.42	0.973924	0.973924
501.421	6306.89	0.974833	0.974833
501.531	6315.87	0.975702	0.975702
501.631	6323.3	0.976528	0.976528
501.741	6329.69	0.977376	0.977376
501.851	6336.3	0.978244	0.978244
501.951	6341.33	0.979071	0.979071
502.061	6346.84	0.97996	0.97996
502.171	6351.46	0.980828	0.980828
502.281	6355.77	0.981696	0.981696
502.381	6359.58	0.982482	0.982482
502.491	6363.99	0.983391	0.983391
502.601	6367.77	0.984239	0.984239
502.701	6372.24	0.985066	0.985066
502.811	6376.81	0.985955	0.985955
502.921	6381.21	0.986822	0.986822
503.031	6385.01	0.987691	0.987691
503.131	6388.86	0.988476	0.988476
503.241	6393.33	0.989365	0.989365
503.351	6397.01	0.990233	0.990233
503.451	6400.7	0.99106	0.99106
503.561	6404.04	0.991949	0.991949
503.671	6385.48	0.992817	0.992817
503.781	6392.54	0.993685	0.993685
503.881	6400.06	0.994491	0.994491
503.991	6407.36	0.99538	0.99538
504.101	6413.67	0.996289	0.996289
504.201	6418.45	0.997075	0.997075
504.311	6422.81	0.997943	0.997943
504.421	6427.31	0.998832	0.998832
504.531	6432.41	0.99968	0.99968
504.631	6436.71	1.00049	1.00049
504.741	6432.95	1.00137	1.00137
504.851	6434.58	1.00224	1.00224
504.951	6440.29	1.00307	1.00307
505.061	6445.58	1.00394	1.00394
505.171	6448.96	1.00481	1.00481
505.271	6452.7	1.00561	1.00561
505.381	6458.35	1.0065	1.0065
505.491	6463	1.00739	1.00739
505.601	6468.7	1.00828	1.00828
505.701	6472.67	1.00908	1.00908
505.721	6473.2	1.00923	1.00923
505.821	6467.84	1.00977	1.00977
505.931	6450.13	1.00979	1.00979
506.041	6427.54	1.00919	1.00919
506.141	6399.46	1.00832	1.00832
506.251	6367.27	1.00737	1.00737
506.361	6336.16	1.00646	1.00646
506.461	6308.35	1.00565	1.00565
506.571	6277.29	1.00479	1.00479
506.681	6245.31	1.00388	1.00388
506.791	6213.01	1.00303	1.00303
506.891	6183.63	1.00224	1.00224
507.001	6150.32	1.00135	1.00135
507.111	6115.46	1.00045	1.00045
507.211	6083.38	0.999639	0.999639
507.321	6046.96	0.99875	0.99875
507.431	6011.9	0.997882	0.997882
507.541	5975.7	0.997014	0.997014
507.641	5943.15	0.996187	0.996187
507.751	5907.43	0.99534	0.99534
507.861	5870.71	0.99445	0.99445
507.961	5838.04	0.993665	0.993665
508.071	5800.56	0.992776	0.992776
508.181	5764.15	0.991908	0.991908
508.291	5726.35	0.990998	0.990998
508.391	5692.15	0.990192	0.990192
508.501	5655.63	0.989324	0.989324
508.611	5618.43	0.988456	0.988456
508.711	5585.71	0.987629	0.987629
508.821	5549.01	0.986761	0.986761
508.931	5512.02	0.985893	0.985893
509.041	5475.2	0.985004	0.985004
509.141	5442.66	0.984218	0.984218
509.251	5406.01	0.983329	0.983329
509.361	5369.82	0.982441	0.982441
509.461	5336.84	0.981655	0.981655
509.571	5300.13	0.980766	0.980766
509.681	5263.49	0.979878	0.979878
509.781	5229.6	0.979051	0.979051
509.891	5193.1	0.978203	0.978203
510.001	5158.59	0.977314	0.977314
510.111	5123.06	0.976467	0.976467
510.211	5090.88	0.97564	0.97564
510.321	5055.49	0.974772	0.974772
510.431	5019.46	0.973883	0.973883
510.531	4987.49	0.973118	0.973118
510.641	4951.96	0.972209	0.972209
510.751	4915.95	0.971341	0.971341
510.861	4881.15	0.970452	0.970452
510.961	4848.06	0.969625	0.969625
511.071	4812.88	0.968736	0.968736
511.181	4778.34	0.967888	0.967888
511.281	4746.4	0.967083	0.967083
511.391	4712.81	0.966214	0.966214
511.501	4677.43	0.965346	0.965346
511.611	4642.65	0.964436	0.964436
511.711	4611.73	0.963651	0.963651
511.821	4577.35	0.962783	0.962783
511.931	4542.79	0.961873	0.961873
512.031	4510.6	0.961067	0.961067
512.141	4477.1	0.96022	0.96022
512.251	4442.46	0.95931	0.95931
512.361	4408.67	0.958421	0.958421
512.461	4378.46	0.957656	0.957656
512.571	4344.67	0.956789	0.956789
512.681	4310.56	0.955879	0.955879
512.781	4280.43	0.955093	0.955093
512.891	4246.93	0.954225	0.954225
513.001	4214.09	0.953336	0.953336
513.111	4181.01	0.952448	0.952448
513.211	4151.18	0.951641	0.951641
513.321	4118.09	0.950773	0.950773
513.431	4086.26	0.949905	0.949905
513.531	4056.37	0.949078	0.949078
513.641	4023.35	0.94821	0.94821
513.751	3991.73	0.947363	0.947363
513.861	3959.76	0.946473	0.946473
513.961	3930.88	0.945668	0.945668
514.071	3899.07	0.944799	0.944799
514.181	3866.82	0.94389	0.94389
514.281	3837.95	0.943104	0.943104
514.391	3805.9	0.942195	0.942195
514.501	3775.35	0.941347	0.941347
514.611	3745.04	0.940479	0.940479
514.711	3716.31	0.939694	0.939694
514.821	3685.08	0.938826	0.938826
514.921	3656.88	0.937999	0.937999
515.031	3625.45	0.937131	0.937131
515.141	3594.95	0.936283	0.936283
515.251	3564	0.935373	0.935373
515.351	3536.11	0.934588	0.934588
515.461	3505.88	0.933699	0.933699
515.571	3475.49	0.93281	0.93281
515.671	3448.52	0.932004	0.932004
515.781	3418.89	0.931157	0.931157
515.891	3388.11	0.930268	0.930268
516.001	3358.36	0.929379	0.929379
516.101	3331.84	0.928573	0.928573
516.211	3302.22	0.927704	0.927704
516.321	3273.22	0.926837	0.926837
516.421	3246.53	0.92603	0.92603
516.531	3216.5	0.925141	0.925141
516.641	3187.55	0.924294	0.924294
516.751	3158.47	0.923364	0.923364
516.851	3132.36	0.922578	0.922578
516.961	3104.86	0.921731	0.921731
517.071	3075.95	0.920821	0.920821
517.171	3050.7	0.920036	0.920036
517.281	3023.02	0.919168	0.919168
517.391	2994.7	0.918279	0.918279
517.501	2966.7	0.91739	0.91739
517.601	2941.67	0.916605	0.916605
517.711	2914.09	0.915736	0.915736
517.821	2886.42	0.914827	0.914827
517.921	2861.56	0.91402	0.91402
518.031	2833.84	0.913173	0.913173
518.141	2806.97	0.912284	0.912284
518.251	2780.63	0.911395	0.911395
518.351	2756.08	0.91061	0.91061
518.461	2729.3	0.9097	0.9097
518.571	2703.64	0.908853	0.908853
518.671	2679.84	0.908047	0.908047
518.781	2653.86	0.907158	0.907158
518.891	2628.28	0.906269	0.906269
519.001	2603.84	0.905401	0.905401
519.101	2581.31	0.904595	0.904595
519.211	2556.53	0.903726	0.903726
519.321	2532.28	0.902817	0.902817
519.421	2510.13	0.902052	0.902052
519.531	2486.69	0.901184	0.901184
519.641	2463.13	0.900295	0.900295
519.741	2442.72	0.899489	0.899489
519.851	2419.7	0.898621	0.898621
519.961	2397.43	0.897732	0.897732
520.071	2374.58	0.896843	0.896843
520.171	2354.43	0.896057	0.896057
520.281	2332.33	0.895169	0.895169
520.391	2310.24	0.894301	0.894301
520.491	2290.57	0.893494	0.893494
520.601	2267.97	0.892585	0.892585
520.711	2246.41	0.891717	0.891717
520.821	2224.75	0.890849	0.890849
520.921	2206	0.890063	0.890063
521.031	2184.33	0.889153	0.889153
521.141	2163	0.888265	0.888265
521.241	2143.85	0.887479	0.887479
521.351	2123.16	0.886611	0.886611
521.461	2101.69	0.885722	0.885722
521.571	2081.68	0.884854	0.884854
521.671	2062.83	0.884027	0.884027
521.781	2043.69	0.88318	0.88318
521.891	2022.94	0.882291	0.882291
521.991	2004.71	0.881464	0.881464
522.101	1984.91	0.880637	0.880637
522.211	1964.93	0.879707	0.879707
522.321	1944.61	0.878839	0.878839
522.421	1926.57	0.878033	0.878033
522.531	1906.77	0.877165	0.877165
522.641	1887.85	0.876296	0.876296
522.741	1869.43	0.875469	0.875469
522.851	1850.11	0.874601	0.874601
522.961	1831.11	0.873712	0.873712
523.071	1812.07	0.872823	0.872823
523.171	1794.79	0.872018	0.872018
523.281	1776.04	0.87115	0.87115
523.391	1757.39	0.870281	0.870281
523.491	1740.39	0.869475	0.869475
523.601	1721.73	0.868586	0.868586
523.711	1702.61	0.867697	0.867697
523.821	1684.88	0.866829	0.866829
523.921	1667.6	0.866023	0.866023
524.031	1649.19	0.865134	0.865134
524.141	1630.99	0.864266	0.864266
524.241	1614.64	0.86346	0.86346
524.351	1597.53	0.862592	0.862592
524.461	1580.13	0.861703	0.861703
524.571	1562.61	0.860793	0.860793
524.671	1546.69	0.860008	0.860008
524.781	1529.68	0.85914	0.85914
524.891	1512.61	0.858271	0.858271
524.991	1496.99	0.857466	0.857466
525.101	1479.53	0.856535	0.856535
525.211	1462.08	0.855667	0.855667
525.311	1446.97	0.854861	0.854861
525.421	1430.31	0.853993	0.853993
525.531	1414.37	0.853104	0.853104
525.641	1398.32	0.852256	0.852256
525.741	1383.04	0.85145	0.85145
525.851	1367.22	0.850561	0.850561
525.961	1350.68	0.849673	0.849673
526.061	1336.3	0.848887	0.848887
526.171	1320.21	0.847977	0.847977
526.281	1303.54	0.847109	0.847109
526.391	1288.12	0.846241	0.846241
526.491	1273.77	0.845414	0.845414
526.601	1258.13	0.844567	0.844567
526.711	1243.14	0.843678	0.843678
526.811	1228.9	0.842892	0.842892
526.921	1213.8	0.841983	0.841983
527.031	1199.33	0.841135	0.841135
527.141	1184.39	0.840246	0.840246
527.241	1170.76	0.83942	0.83942
527.351	1155.93	0.838552	0.838552
527.461	1140.54	0.837663	0.837663
527.561	1127.4	0.836836	0.836836
527.671	1112.9	0.835968	0.835968
527.781	1098.17	0.83512	0.83512
527.891	1084.18	0.834252	0.834252
527.991	1070.53	0.833384	0.833384
528.101	1056.29	0.832557	0.832557
528.211	1042.21	0.831668	0.831668
528.311	1029.11	0.830862	0.830862
528.421	1014.8	0.829994	0.829994
528.531	1001.42	0.829084	0.829084
528.641	987.068	0.828195	0.828195
528.741	974.318	0.82741	0.82741
528.851	960.92	0.826563	0.826563
528.961	946.975	0.825694	0.825694
529.061	934.123	0.824867	0.824867
529.171	921.334	0.823999	0.823999
529.281	907.568	0.823131	0.823131
529.391	893.342	0.822222	0.822222
529.491	881.725	0.821416	0.821416
529.601	868.623	0.820547	0.820547
529.701	856.455	0.819741	0.819741
529.811	843.862	0.818852	0.818852
529.921	830.643	0.817963	0.817963
530.031	817.323	0.817074	0.817074
530.131	806.381	0.816289	0.816289
530.241	794.444	0.815421	0.815421
530.351	781.326	0.814532	0.814532
530.451	769.85	0.813726	0.813726
530.561	757.694	0.812878	0.812878
530.671	744.42	0.811969	0.811969
530.781	731.983	0.81106	0.81106
530.881	721.674	0.810315	0.810315
530.991	709.065	0.809426	0.809426
531.101	696.565	0.808537	0.808537
531.201	686.436	0.807711	0.807711
531.311	675.166	0.806843	0.806843
531.421	662.518	0.805975	0.805975
531.531	650.936	0.805106	0.805106
531.631	640.248	0.804321	0.804321
531.741	628.467	0.803411	0.803411
531.851	616.983	0.802522	0.802522
531.951	606.983	0.801757	0.801757
532.061	595.541	0.800848	0.800848
532.171	583.955	0.799939	0.799939
532.281	572.721	0.79907	0.79907
532.381	562.994	0.798285	0.798285
532.491	552.408	0.797417	0.797417
532.601	542.186	0.79659	0.79659
532.701	531.99	0.795743	0.795743
532.811	521.787	0.794874	0.794874
532.921	511.377	0.793985	0.793985
533.031	500.588	0.793097	0.793097
533.131	491.053	0.79229	0.79229
533.241	480.807	0.791401	0.791401
533.351	470.362	0.790554	0.790554
533.451	461.733	0.789748	0.789748
533.561	451.741	0.788859	0.788859
533.671	442.252	0.787991	0.787991
533.781	432.354	0.787123	0.787123
533.881	423.385	0.786296	0.786296
533.991	414.049	0.785448	0.785448
534.101	404.85	0.784539	0.784539
534.201	396.127	0.783733	0.783733
534.311	386.819	0.782906	0.782906
534.421	377.369	0.781996	0.781996
534.531	368.088	0.781128	0.781128
534.631	360.44	0.780322	0.780322
534.741	351.384	0.779454	0.779454
534.851	341.943	0.778565	0.778565
534.951	333.759	0.777738	0.777738
535.061	325.63	0.77687	0.77687
535.171	318.146	0.776002	0.776002
535.271	310.388	0.775216	0.775216
535.381	302.388	0.774307	0.774307
535.491	293.865	0.773438	0.773438
535.601	285.966	0.772529	0.772529
535.701	279.466	0.771805	0.771805
535.811	271.712	0.770876	0.770876
535.921	263.712	0.770007	0.770007
536.021	256.599	0.769222	0.769222
536.131	249.177	0.768354	0.768354
536.241	242.376	0.767506	0.767506
536.351	234.997	0.766596	0.766596
536.451	228.439	0.76579	0.76579
536.561	221.829	0.764922	0.764922
536.671	214.958	0.764013	0.764013
536.771	209.126	0.763227	0.763227
536.881	202.759	0.76238	0.76238
536.991	196.415	0.76147	0.76147
537.101	189.599	0.760602	0.760602
537.201	183.761	0.759796	0.759796
537.311	177.8	0.758928	0.758928
537.421	171.71	0.758039	0.758039
537.521	166.521	0.757274	0.757274
537.631	160.863	0.756385	0.756385
537.741	155.208	0.755476	0.755476
537.851	149.392	0.754607	0.754607
537.951	145.179	0.753802	0.753802
538.061	140.517	0.752933	0.752933
538.171	135.345	0.752065	0.752065
538.271	130.535	0.751259	0.751259
538.381	125.943	0.75037	0.75037
538.491	121.706	0.749502	0.749502
538.601	117.273	0.748634	0.748634
538.701	113.234	0.747828	0.747828
538.811	108.328	0.746939	0.746939
538.921	103.972	0.74607	0.74607
539.021	100.648	0.745264	0.745264
539.131	96.4974	0.744355	0.744355
539.241	92.4408	0.743507	0.743507
539.351	88.9349	0.742619	0.742619
539.451	85.7201	0.741812	0.741812
539.561	82.2611	0.740944	0.740944
539.671	79.2816	0.740056	0.740056
539.771	76.2005	0.739249	0.739249
539.881	72.765	0.738402	0.738402
539.991	69.7621	0.737513	0.737513
540.091	66.847	0.736727	0.736727
540.201	64.1654	0.735818	0.735818
540.311	61.7132	0.734929	0.734929
540.421	58.8363	0.73404	0.73404
540.521	56.7137	0.733254	0.733254
540.631	54.2928	0.732387	0.732387
540.741	51.7372	0.731518	0.731518
540.831	49.9608	0.730774	0.730774
540.841	49.8192	0.730691	0.730691
540.871	49.4732	0.730464	0.730464
541.061	50.1018	0.730154	0.730154
541.071	50.1411	0.730154	0.730154
