# Supplementary material for: Data compilation on the effect of grain size, temperature, and texture on the strength of a single-phase FCC MnFeNi medium-entropy alloy
Source: Data Brief. 2019 Nov 15;28:104807. doi: 10.1016/j.dib.2019.104807 (PMC6909151; doi:10.1016/j.dib.2019.104807)
Supplement: Multimedia component 1 [file mmc1.zip › Compression_Tests/77K/MnFeNi_1473K_60min_77K.xlsx]

## Sheet: MnFeNi_1473K_60min_77K
Name	MnFeNi_1473K_60min_77K
Diameter	4.01	mm
Sample height	8.05	mm
Gage length	8.05	mm
Speed ​​during measurement	0.48	mm/min
Time	Force	Crosshead Displacement	Crosshead Displacement
s	N	mm	mm
270.575	90.4469	0	0
270.655	90.3921	0	0
270.685	90.3526	0	0
270.685	90.3526	0	0
270.795	90.2347	0	0
270.905	90.4232	2.07e-05	2.07e-05
271.005	90.7368	4.13e-05	4.13e-05
271.115	96.4908	0.000888514	0.000888514
271.225	104.17	0.00181882	0.00181882
271.325	111.756	0.00266616	0.00266616
271.435	118.807	0.003493	0.003493
271.545	125.78	0.0044028	0.0044028
271.655	132.831	0.00529163	0.00529163
271.755	138.286	0.00605648	0.00605648
271.865	144.557	0.0069658	0.0069658
271.975	150.862	0.00783412	0.00783412
272.075	155.862	0.00861948	0.00861948
272.185	161.341	0.00952875	0.00952875
272.295	167.094	0.0103971	0.0103971
272.395	172.673	0.0112239	0.0112239
272.505	178.884	0.0120922	0.0120922
272.615	184.45	0.0129606	0.0129606
272.725	190.268	0.0138284	0.0138284
272.825	195.241	0.0146347	0.0146347
272.935	200.696	0.0155236	0.0155236
273.045	206.051	0.0164329	0.0164329
273.145	211.247	0.0171976	0.0171976
273.255	216.71	0.0180659	0.0180659
273.365	222.141	0.0189548	0.0189548
273.475	227.669	0.0198436	0.0198436
273.575	231.497	0.0206294	0.0206294
273.685	234.059	0.0215182	0.0215182
273.795	239.065	0.0224276	0.0224276
273.895	244.71	0.0231924	0.0231924
274.005	251.124	0.0241017	0.0241017
274.115	257.3	0.0249701	0.0249701
274.225	263.542	0.0258589	0.0258589
274.325	269.051	0.0266652	0.0266652
274.435	275.579	0.027554	0.027554
274.545	281.325	0.0284219	0.0284219
274.645	287.225	0.0292487	0.0292487
274.755	293.553	0.0300965	0.0300965
274.865	299.483	0.0309851	0.0309851
274.975	305.628	0.0318534	0.0318534
275.075	311.538	0.0326598	0.0326598
275.185	317.53	0.0335486	0.0335486
275.295	323.801	0.0344164	0.0344164
275.395	329.171	0.0352228	0.0352228
275.505	335.577	0.0360911	0.0360911
275.615	342.022	0.0369589	0.0369589
275.725	348.655	0.0378892	0.0378892
275.825	354.331	0.0386746	0.0386746
275.935	360.022	0.0395429	0.0395429
276.045	366.21	0.0404317	0.0404317
276.145	371.553	0.0412381	0.0412381
276.255	378.05	0.0421059	0.0421059
276.365	383.997	0.0429742	0.0429742
276.475	390.301	0.0438423	0.0438423
276.575	395.522	0.0446486	0.0446486
276.685	401.487	0.0455375	0.0455375
276.795	407.596	0.0464058	0.0464058
276.895	413.569	0.0472326	0.0472326
277.005	419.692	0.0481007	0.0481007
277.115	425.721	0.0489895	0.0489895
277.215	431.145	0.0497959	0.0497959
277.325	437.049	0.0506432	0.0506432
277.435	442.692	0.051532	0.051532
277.545	448.731	0.0524003	0.0524003
277.645	454.454	0.0531857	0.0531857
277.755	460.229	0.054095	0.054095
277.865	466.432	0.0549633	0.0549633
277.965	471.856	0.0557697	0.0557697
278.075	477.53	0.0566585	0.0566585
278.185	483.483	0.0575266	0.0575266
278.295	489.614	0.0584154	0.0584154
278.395	495.547	0.0592217	0.0592217
278.505	501.397	0.0601103	0.0601103
278.615	507.612	0.0609577	0.0609577
278.715	513.163	0.0617435	0.0617435
278.825	519.194	0.0626528	0.0626528
278.935	525.346	0.0635211	0.0635211
279.045	531.838	0.0643895	0.0643895
279.145	537.585	0.0651953	0.0651953
279.255	544.053	0.0661051	0.0661051
279.365	550.534	0.066973	0.066973
279.465	556.233	0.0677585	0.0677585
279.575	562.754	0.0686679	0.0686679
279.685	569.493	0.0695157	0.0695157
279.795	576.544	0.0703835	0.0703835
279.895	582.508	0.0711899	0.0711899
280.005	589.434	0.0720579	0.0720579
280.115	596.508	0.0729468	0.0729468
280.215	602.782	0.0737736	0.0737736
280.325	610.137	0.0746419	0.0746419
280.435	617.348	0.0755102	0.0755102
280.545	624.95	0.0763988	0.0763988
280.645	631.887	0.0772052	0.0772052
280.755	638.922	0.0780525	0.0780525
280.865	646.801	0.0789413	0.0789413
280.965	654.84	0.0797477	0.0797477
281.075	662.711	0.080616	0.080616
281.185	670.672	0.0815048	0.0815048
281.295	678.731	0.0823727	0.0823727
281.395	686.387	0.083179	0.083179
281.505	694.743	0.0840678	0.0840678
281.615	703.649	0.0849361	0.0849361
281.715	711.719	0.085763	0.085763
281.825	719.614	0.0865896	0.0865896
281.935	728.055	0.0874784	0.0874784
282.045	737.481	0.0883674	0.0883674
282.145	744.877	0.0891321	0.0891321
282.255	753.467	0.0900209	0.0900209
282.355	761.139	0.0908063	0.0908063
282.465	769.482	0.0916951	0.0916951
282.575	778.568	0.0925844	0.0925844
282.685	787.685	0.0934522	0.0934522
282.785	795.963	0.0942791	0.0942791
282.895	804.955	0.0951474	0.0951474
283.005	813.861	0.0960157	0.0960157
283.105	822.451	0.0968216	0.0968216
283.215	831.154	0.0976899	0.0976899
283.325	840.271	0.0985787	0.0985787
283.435	849.33	0.0994675	0.0994675
283.535	857.896	0.100274	0.100274
283.645	867.697	0.101121	0.101121
283.755	876.975	0.10201	0.10201
283.855	885.818	0.102796	0.102796
283.965	895.674	0.103705	0.103705
284.075	905.752	0.104615	0.104615
284.185	915.018	0.105442	0.105442
284.285	924.1	0.106247	0.106247
284.395	933.412	0.107116	0.107116
284.505	943.916	0.108005	0.108005
284.605	953.025	0.108811	0.108811
284.715	963.166	0.1097	0.1097
284.825	974.033	0.110568	0.110568
284.935	984.428	0.111456	0.111456
285.035	993.451	0.112242	0.112242
285.145	1004.19	0.113131	0.113131
285.255	1014.48	0.113999	0.113999
285.355	1025.08	0.114826	0.114826
285.465	1035.47	0.115694	0.115694
285.575	1046.2	0.116542	0.116542
285.685	1057.67	0.117472	0.117472
285.785	1067.36	0.118278	0.118278
285.895	1078.12	0.119146	0.119146
286.005	1089.2	0.120014	0.120014
286.105	1099.2	0.120862	0.120862
286.215	1110.61	0.121709	0.121709
286.325	1121.86	0.122557	0.122557
286.435	1133.25	0.123446	0.123446
286.535	1144.01	0.124293	0.124293
286.645	1155.03	0.125141	0.125141
286.755	1166.45	0.12603	0.12603
286.855	1176.52	0.126815	0.126815
286.965	1188.35	0.127683	0.127683
287.075	1199.4	0.128551	0.128551
287.175	1210.01	0.129358	0.129358
287.285	1221.88	0.130267	0.130267
287.395	1232.88	0.131156	0.131156
287.505	1244.6	0.132024	0.132024
287.605	1254.63	0.132789	0.132789
287.715	1267	0.133719	0.133719
287.825	1277.9	0.134587	0.134587
287.925	1288.09	0.135352	0.135352
288.035	1300.68	0.136261	0.136261
288.145	1312.52	0.13713	0.13713
288.255	1324.37	0.138018	0.138018
288.355	1334.63	0.138804	0.138804
288.465	1346.53	0.139672	0.139672
288.575	1358.86	0.140581	0.140581
288.675	1369.23	0.141388	0.141388
288.785	1381.32	0.142256	0.142256
288.895	1393.21	0.143145	0.143145
289.005	1404.81	0.144013	0.144013
289.105	1415.39	0.144819	0.144819
289.215	1427.2	0.145687	0.145687
289.325	1439.59	0.146576	0.146576
289.425	1450.01	0.147362	0.147362
289.535	1462.16	0.148271	0.148271
289.645	1474.03	0.14914	0.14914
289.755	1485.67	0.150007	0.150007
289.855	1496.13	0.150814	0.150814
289.965	1508.26	0.151703	0.151703
290.075	1520.01	0.152591	0.152591
290.175	1530.46	0.153398	0.153398
290.285	1542.12	0.154266	0.154266
290.395	1553.72	0.155155	0.155155
290.505	1565.19	0.156023	0.156023
290.605	1575.4	0.156808	0.156808
290.715	1587.61	0.157697	0.157697
290.825	1599.51	0.158606	0.158606
290.925	1609.68	0.159392	0.159392
291.035	1622.15	0.16026	0.16026
291.145	1633.72	0.161149	0.161149
291.255	1645.18	0.162017	0.162017
291.355	1655.9	0.162865	0.162865
291.465	1667.37	0.163712	0.163712
291.575	1679.1	0.164581	0.164581
291.675	1689.43	0.165387	0.165387
291.785	1701.2	0.166255	0.166255
291.895	1712.94	0.167143	0.167143
292.005	1724.36	0.168032	0.168032
292.105	1734.98	0.168839	0.168839
292.215	1746.86	0.169727	0.169727
292.325	1758.44	0.170596	0.170596
292.425	1769.41	0.171422	0.171422
292.535	1781.79	0.172332	0.172332
292.645	1792.83	0.173159	0.173159
292.745	1803.49	0.173986	0.173986
292.855	1814.63	0.174854	0.174854
292.965	1826.45	0.175743	0.175743
293.075	1838.06	0.176631	0.176631
293.175	1848.3	0.177438	0.177438
293.285	1859.97	0.178306	0.178306
293.395	1871.64	0.179215	0.179215
293.495	1882.37	0.180001	0.180001
293.605	1894.19	0.180889	0.180889
293.715	1906.01	0.181778	0.181778
293.825	1917.22	0.182626	0.182626
293.925	1927.64	0.183453	0.183453
294.035	1939.35	0.184321	0.184321
294.145	1951.78	0.185189	0.185189
294.245	1962.24	0.185995	0.185995
294.355	1973.41	0.186884	0.186884
294.465	1985.12	0.187773	0.187773
294.575	1997.19	0.188662	0.188662
294.675	2007.65	0.189447	0.189447
294.785	2019.42	0.190336	0.190336
294.895	2031.42	0.191204	0.191204
294.995	2042	0.192031	0.192031
295.105	2053.59	0.192879	0.192879
295.215	2065.02	0.193788	0.193788
295.325	2077.15	0.194656	0.194656
295.425	2087.65	0.195442	0.195442
295.535	2099.77	0.196351	0.196351
295.645	2111.64	0.19722	0.19722
295.745	2122.03	0.198005	0.198005
295.855	2133.76	0.198914	0.198914
295.965	2145.68	0.199783	0.199783
296.075	2157.39	0.20063	0.20063
296.175	2168.28	0.201436	0.201436
296.285	2179.94	0.202305	0.202305
296.395	2192.35	0.203214	0.203214
296.495	2202.99	0.20402	0.20402
296.605	2214.8	0.204868	0.204868
296.715	2226.72	0.205778	0.205778
296.825	2239.04	0.206666	0.206666
296.925	2249.6	0.207472	0.207472
297.035	2261.47	0.208341	0.208341
297.135	2272.36	0.209126	0.209126
297.245	2284.09	0.210036	0.210036
297.355	2295.77	0.210883	0.210883
297.465	2307.74	0.211772	0.211772
297.565	2319.2	0.212578	0.212578
297.675	2330.4	0.213425	0.213425
297.785	2342.95	0.214335	0.214335
297.885	2353.95	0.215121	0.215121
297.995	2366.09	0.21603	0.21603
298.105	2378.23	0.216898	0.216898
298.215	2389.85	0.217787	0.217787
298.315	2400.63	0.218593	0.218593
298.425	2412.01	0.219461	0.219461
298.535	2424.18	0.22035	0.22035
298.635	2434.53	0.221136	0.221136
298.745	2445.76	0.221983	0.221983
298.855	2457.66	0.222893	0.222893
298.965	2469.16	0.223761	0.223761
299.065	2480.46	0.224546	0.224546
299.175	2492.2	0.225456	0.225456
299.285	2504.13	0.226324	0.226324
299.385	2514.15	0.22713	0.22713
299.495	2525.78	0.228019	0.228019
299.605	2537.37	0.228887	0.228887
299.715	2548.57	0.229776	0.229776
299.815	2559.08	0.230562	0.230562
299.925	2570.49	0.23143	0.23143
300.035	2580.95	0.232319	0.232319
300.135	2591.44	0.233145	0.233145
300.245	2603.06	0.234014	0.234014
300.355	2614.44	0.234882	0.234882
300.465	2626.08	0.23577	0.23577
300.565	2636.63	0.236577	0.236577
300.675	2648.2	0.237424	0.237424
300.785	2659.63	0.238313	0.238313
300.885	2670.17	0.239119	0.239119
300.995	2681.31	0.240008	0.240008
301.105	2690.88	0.240897	0.240897
301.215	2701.56	0.241744	0.241744
301.315	2711.78	0.24253	0.24253
301.425	2723.22	0.243419	0.243419
301.535	2734.35	0.244328	0.244328
301.635	2744.47	0.245093	0.245093
301.745	2756.16	0.246003	0.246003
301.855	2767.24	0.246871	0.246871
301.965	2777.7	0.247739	0.247739
302.065	2787.88	0.248525	0.248525
302.175	2799.3	0.249393	0.249393
302.285	2810.37	0.250302	0.250302
302.385	2820.07	0.251108	0.251108
302.495	2831.18	0.251977	0.251977
302.605	2842.18	0.252865	0.252865
302.705	2851.75	0.25363	0.25363
302.815	2862.84	0.25454	0.25454
302.925	2873.98	0.255428	0.255428
303.035	2884.21	0.256256	0.256256
303.135	2886.68	0.257062	0.257062
303.245	2877.21	0.25795	0.25795
303.355	2893.47	0.258818	0.258818
303.455	2906.83	0.259645	0.259645
303.565	2918.57	0.260472	0.260472
303.675	2930.76	0.261382	0.261382
303.785	2942.21	0.26225	0.26225
303.885	2952.28	0.263077	0.263077
303.995	2963.32	0.263966	0.263966
304.105	2972.82	0.264813	0.264813
304.205	2983.57	0.26564	0.26564
304.315	2994.5	0.266508	0.266508
304.425	3005.37	0.267376	0.267376
304.535	3015.85	0.268244	0.268244
304.635	3025.71	0.26903	0.26903
304.745	3036.36	0.269939	0.269939
304.855	3047.53	0.270808	0.270808
304.955	3057.06	0.271593	0.271593
305.065	3068.31	0.272503	0.272503
305.175	3079.14	0.273371	0.273371
305.285	3087.79	0.27428	0.27428
305.385	3092.87	0.275066	0.275066
305.495	3104.24	0.275934	0.275934
305.605	3115.23	0.276823	0.276823
305.705	3124.97	0.277629	0.277629
305.815	3135.54	0.278497	0.278497
305.925	3146.27	0.279365	0.279365
306.035	3157.37	0.280254	0.280254
306.135	3166.7	0.28106	0.28106
306.245	3177.13	0.281929	0.281929
306.355	3187.59	0.282838	0.282838
306.455	3196.57	0.283623	0.283623
306.565	3206.56	0.284492	0.284492
306.675	3216.26	0.285381	0.285381
306.785	3226.14	0.286249	0.286249
306.885	3235.58	0.287055	0.287055
306.995	3245.43	0.287964	0.287964
307.105	3254.73	0.288791	0.288791
307.205	3262.96	0.289577	0.289577
307.315	3273.45	0.290486	0.290486
307.425	3283.22	0.291375	0.291375
307.525	3291.35	0.292161	0.292161
307.635	3296.86	0.293029	0.293029
307.745	3290.9	0.293918	0.293918
307.855	3304.38	0.294786	0.294786
307.955	3314.8	0.295613	0.295613
308.065	3324.5	0.296439	0.296439
308.175	3334.65	0.297349	0.297349
308.275	3342.52	0.298176	0.298176
308.385	3351.72	0.299044	0.299044
308.495	3361.22	0.299933	0.299933
308.605	3370.28	0.30078	0.30078
308.705	3378.39	0.301607	0.301607
308.815	3387.83	0.302475	0.302475
308.925	3396.7	0.303343	0.303343
309.025	3404.42	0.30415	0.30415
309.135	3413.38	0.305038	0.305038
309.245	3421.76	0.305927	0.305927
309.355	3429.77	0.306796	0.306796
309.455	3437.36	0.307601	0.307601
309.565	3445.93	0.30847	0.30847
309.675	3454.24	0.3094	0.3094
309.775	3460.88	0.310165	0.310165
309.885	3469.72	0.311054	0.311054
309.995	3477.82	0.311943	0.311943
310.105	3485.27	0.31279	0.31279
310.205	3492.92	0.313596	0.313596
310.315	3483.46	0.314485	0.314485
310.425	3496.34	0.315374	0.315374
310.525	3505.46	0.316159	0.316159
310.635	3514.94	0.317048	0.317048
310.745	3523.41	0.317937	0.317937
310.855	3531.01	0.318805	0.318805
310.955	3538.25	0.319632	0.319632
311.065	3545.53	0.3205	0.3205
311.175	3553.33	0.321368	0.321368
311.275	3559.94	0.322175	0.322175
311.385	3567.75	0.323063	0.323063
311.495	3574.46	0.323952	0.323952
311.605	3581.9	0.32482	0.32482
311.705	3587.76	0.325626	0.325626
311.815	3594.62	0.326495	0.326495
311.925	3601.89	0.327383	0.327383
312.025	3607.77	0.32819	0.32819
312.135	3614.35	0.329078	0.329078
312.245	3620.13	0.329967	0.329967
312.345	3625.35	0.330753	0.330753
312.455	3631.88	0.331641	0.331641
312.565	3638.03	0.33251	0.33251
312.665	3643.49	0.333337	0.333337
312.775	3649.02	0.334184	0.334184
312.885	3654.87	0.335073	0.335073
312.995	3661.26	0.335962	0.335962
313.095	3666.1	0.336747	0.336747
313.205	3671.47	0.337657	0.337657
313.315	3677.78	0.338546	0.338546
313.415	3682.16	0.33931	0.33931
313.525	3687.49	0.340199	0.340199
313.635	3693.83	0.34113	0.34113
313.745	3698.16	0.341998	0.341998
313.845	3702.73	0.342783	0.342783
313.955	3707.86	0.343672	0.343672
314.065	3713.68	0.34454	0.34454
314.165	3719.33	0.345367	0.345367
314.275	3723.85	0.346235	0.346235
314.385	3728.97	0.347124	0.347124
314.495	3734.01	0.347992	0.347992
314.595	3738.47	0.348819	0.348819
314.705	3743.47	0.349687	0.349687
314.815	3747.57	0.350576	0.350576
314.915	3751.76	0.351362	0.351362
315.025	3756.55	0.35225	0.35225
315.135	3761.35	0.353119	0.353119
315.245	3766.12	0.354008	0.354008
315.345	3770.61	0.354793	0.354793
315.455	3775.66	0.355682	0.355682
315.565	3780.97	0.35655	0.35655
315.665	3785.24	0.357336	0.357336
315.775	3790.21	0.358245	0.358245
315.885	3795.33	0.359154	0.359154
315.995	3800.07	0.360023	0.360023
316.095	3804.04	0.360808	0.360808
316.205	3807.9	0.361677	0.361677
316.315	3812.5	0.362586	0.362586
316.415	3816.81	0.363371	0.363371
316.525	3821.48	0.36426	0.36426
316.635	3825.99	0.365128	0.365128
316.745	3830.42	0.366017	0.366017
316.845	3834.83	0.366803	0.366803
316.955	3840.15	0.367691	0.367691
317.065	3844.91	0.36856	0.36856
317.165	3848.3	0.369366	0.369366
317.275	3852.97	0.370254	0.370254
317.385	3857.56	0.371144	0.371144
317.485	3861.34	0.371929	0.371929
317.595	3865.55	0.372797	0.372797
317.705	3870.33	0.373686	0.373686
317.815	3874.88	0.374575	0.374575
317.915	3879.19	0.375402	0.375402
318.025	3883.99	0.37629	0.37629
318.135	3887.65	0.377138	0.377138
318.235	3892.28	0.377923	0.377923
318.345	3896.92	0.378812	0.378812
318.455	3901.88	0.379701	0.379701
318.565	3905.77	0.380549	0.380549
318.665	3902.79	0.381376	0.381376
318.775	3908.75	0.382244	0.382244
318.885	3863.87	0.383132	0.383132
318.985	3850.09	0.383918	0.383918
319.095	3873.07	0.384786	0.384786
319.205	3893.65	0.385696	0.385696
319.315	3908.43	0.386585	0.386585
319.415	3918.91	0.38737	0.38737
319.525	3926.91	0.388259	0.388259
319.635	3933.38	0.389127	0.389127
319.735	3938.01	0.389913	0.389913
319.845	3942.43	0.390781	0.390781
319.955	3946.97	0.391649	0.391649
320.065	3951.07	0.392517	0.392517
320.165	3955.67	0.393344	0.393344
320.275	3960.01	0.394253	0.394253
320.385	3963.5	0.395101	0.395101
320.485	3967.36	0.395928	0.395928
320.595	3971.53	0.396816	0.396816
320.705	3975.83	0.397685	0.397685
320.815	3980.21	0.398595	0.398595
320.915	3984.33	0.399359	0.399359
321.025	3988.59	0.400248	0.400248
321.135	3992.87	0.401116	0.401116
321.235	3997.14	0.401901	0.401901
321.345	4001.32	0.402811	0.402811
321.455	4005.75	0.403679	0.403679
321.565	4009.77	0.404568	0.404568
321.665	4013.75	0.405374	0.405374
321.775	4017.49	0.406243	0.406243
321.885	4020.69	0.407111	0.407111
321.985	4024.65	0.407917	0.407917
322.095	4029.19	0.408785	0.408785
322.205	4033.74	0.409674	0.409674
322.305	4037.92	0.41046	0.41046
322.415	4042.65	0.411348	0.411348
322.525	4046.19	0.412216	0.412216
322.635	4050.84	0.413105	0.413105
322.735	4055.02	0.413911	0.413911
322.845	4058.36	0.4148	0.4148
322.955	4062.91	0.415668	0.415668
323.055	4065.88	0.416454	0.416454
323.165	4069.6	0.417343	0.417343
323.275	4073.91	0.418232	0.418232
323.385	4077.86	0.419079	0.419079
323.485	4081.71	0.419885	0.419885
323.595	4086.21	0.420774	0.420774
323.705	4090.35	0.421642	0.421642
323.805	4094.81	0.422448	0.422448
323.915	4098.67	0.423337	0.423337
324.025	4102.8	0.424226	0.424226
324.135	4105.89	0.425094	0.425094
324.235	4108.76	0.42588	0.42588
324.345	4113.75	0.426748	0.426748
324.455	4117.54	0.427616	0.427616
324.555	4121.13	0.428401	0.428401
324.665	4125.1	0.429311	0.429311
324.775	4128.85	0.430159	0.430159
324.885	4133.63	0.431068	0.431068
324.985	4137.45	0.431854	0.431854
325.095	4142.01	0.432763	0.432763
325.205	4145.73	0.433631	0.433631
325.305	4148.61	0.434396	0.434396
325.415	4153.43	0.435285	0.435285
325.525	4157.4	0.436153	0.436153
325.635	4161.51	0.437063	0.437063
325.735	4165.11	0.437869	0.437869
325.845	4168.28	0.438716	0.438716
325.955	4172.5	0.439605	0.439605
326.055	4176.22	0.440411	0.440411
326.165	4180.03	0.441279	0.441279
326.275	4184.38	0.44221	0.44221
326.385	4188.76	0.443078	0.443078
326.485	4192.11	0.443842	0.443842
326.595	4196.35	0.444711	0.444711
326.705	4200.5	0.44562	0.44562
326.805	4204.43	0.446427	0.446427
326.915	4208.18	0.447294	0.447294
327.025	4211.72	0.448163	0.448163
327.135	4216.24	0.449072	0.449072
327.235	4219.35	0.449858	0.449858
327.345	4223.17	0.450726	0.450726
327.445	4226.51	0.451553	0.451553
327.555	4230.44	0.4524	0.4524
327.665	4234.43	0.453268	0.453268
327.775	4239.08	0.454178	0.454178
327.875	4242.44	0.454984	0.454984
327.985	4246.21	0.455852	0.455852
328.095	4250.8	0.45672	0.45672
328.195	4254.39	0.457547	0.457547
328.305	4258.59	0.458436	0.458436
328.415	4261.51	0.459263	0.459263
328.525	4265.67	0.460152	0.460152
328.625	4268.91	0.460978	0.460978
328.735	4272.77	0.461867	0.461867
328.845	4276.48	0.462715	0.462715
328.945	4279.93	0.463521	0.463521
329.055	4284.31	0.464389	0.464389
329.165	4287.93	0.465258	0.465258
329.275	4292.02	0.466146	0.466146
329.375	4295.97	0.466952	0.466952
329.485	4299.67	0.467821	0.467821
329.595	4303.38	0.46873	0.46873
329.695	4306.94	0.469516	0.469516
329.805	4310.27	0.470384	0.470384
329.915	4314.09	0.471252	0.471252
330.025	4318.27	0.472162	0.472162
330.125	4321.9	0.472968	0.472968
330.235	4325.86	0.473836	0.473836
330.345	4329.53	0.474704	0.474704
330.445	4333.15	0.47549	0.47549
330.555	4337.68	0.476399	0.476399
330.665	4341.09	0.477267	0.477267
330.775	4344.79	0.478156	0.478156
330.875	4348.75	0.478962	0.478962
330.985	4352.09	0.479851	0.479851
331.095	4356.57	0.48074	0.48074
331.195	4360.09	0.481526	0.481526
331.305	4363.58	0.482414	0.482414
331.415	4367	0.483262	0.483262
331.525	4370.91	0.484171	0.484171
331.625	4374.8	0.484957	0.484957
331.735	4378.59	0.485866	0.485866
331.845	4382.46	0.486714	0.486714
331.945	4385.68	0.48752	0.48752
332.055	4389.71	0.488409	0.488409
332.165	4393.11	0.489277	0.489277
332.265	4396.59	0.490083	0.490083
332.375	4400.58	0.490952	0.490952
332.485	4405.02	0.491861	0.491861
332.595	4408.2	0.49275	0.49275
332.695	4411.32	0.493515	0.493515
332.805	4415.47	0.494424	0.494424
332.915	4418.56	0.495272	0.495272
333.015	4422.22	0.496078	0.496078
333.125	4426.64	0.496987	0.496987
333.235	4430.25	0.497855	0.497855
333.345	4434.39	0.498744	0.498744
333.445	4438	0.49955	0.49955
333.555	4441.96	0.500418	0.500418
333.665	4445.48	0.501328	0.501328
333.765	4449.2	0.502113	0.502113
333.875	4452.22	0.502982	0.502982
333.985	4456.47	0.503871	0.503871
334.095	4459.31	0.504718	0.504718
334.195	4463	0.505545	0.505545
334.305	4467.23	0.506413	0.506413
334.415	4470.84	0.507322	0.507322
334.515	4474.69	0.508087	0.508087
334.625	4478.29	0.508997	0.508997
334.735	4481.84	0.509844	0.509844
334.845	4486.16	0.510775	0.510775
334.945	4489.73	0.511601	0.511601
335.055	4492.96	0.51249	0.51249
335.165	4496.36	0.513338	0.513338
335.265	4499.77	0.514144	0.514144
335.375	4503.32	0.515033	0.515033
335.485	4507.05	0.515901	0.515901
335.595	4510.38	0.51679	0.51679
335.695	4514.51	0.517575	0.517575
335.805	4519.01	0.518485	0.518485
335.915	4523.53	0.519374	0.519374
336.015	4526.7	0.520159	0.520159
336.125	4529.97	0.521007	0.521007
336.235	4534.36	0.521916	0.521916
336.345	4537.11	0.522763	0.522763
336.445	4540.78	0.52357	0.52357
336.555	4544.99	0.524479	0.524479
336.665	4548.03	0.525368	0.525368
336.765	4551.73	0.526174	0.526174
336.875	4555.07	0.527042	0.527042
336.985	4559.07	0.527911	0.527911
337.095	4563.31	0.52882	0.52882
337.195	4566.99	0.529606	0.529606
337.305	4570.33	0.530474	0.530474
337.415	4573.83	0.531342	0.531342
337.515	4577.7	0.532169	0.532169
337.625	4581.09	0.533037	0.533037
337.735	4584.69	0.533926	0.533926
337.835	4587.87	0.534752	0.534752
337.945	4592.03	0.5356	0.5356
338.055	4595.73	0.53651	0.53651
338.165	4599.43	0.537378	0.537378
338.265	4602.58	0.538205	0.538205
338.375	4606.16	0.539052	0.539052
338.485	4609.7	0.53992	0.53992
338.585	4613	0.540706	0.540706
338.695	4616.87	0.541574	0.541574
338.805	4620.91	0.542504	0.542504
338.915	4624.59	0.543352	0.543352
339.015	4628.19	0.544178	0.544178
339.125	4631.36	0.545047	0.545047
339.235	4635.3	0.545936	0.545936
339.335	4638.62	0.546742	0.546742
339.445	4642.1	0.547589	0.547589
339.555	4645.98	0.548478	0.548478
339.665	4649.93	0.549388	0.549388
339.765	4653	0.550152	0.550152
339.875	4657.18	0.551062	0.551062
339.985	4660.76	0.55193	0.55193
340.085	4663.59	0.552736	0.552736
340.195	4667.41	0.553604	0.553604
340.305	4671.28	0.554473	0.554473
340.415	4674.94	0.555382	0.555382
340.515	4678.57	0.556168	0.556168
340.625	4682.64	0.557077	0.557077
340.735	4685.71	0.557945	0.557945
340.835	4688.72	0.55871	0.55871
340.945	4691.98	0.559599	0.559599
341.055	4696.03	0.560446	0.560446
341.165	4700.29	0.561356	0.561356
341.265	4703.41	0.562121	0.562121
341.375	4707.14	0.56301	0.56301
341.445	4706.85	0.563506	0.563506
341.555	4692.31	0.563609	0.563609
341.665	4678.89	0.563589	0.563589
341.765	4661.92	0.563093	0.563093
341.875	4634.23	0.562101	0.562101
341.985	4607.64	0.561212	0.561212
342.085	4582.86	0.560364	0.560364
342.195	4556.3	0.559496	0.559496
342.305	4529.02	0.558587	0.558587
342.405	4503.99	0.557822	0.557822
342.515	4475.75	0.556933	0.556933
342.625	4446.67	0.556003	0.556003
342.725	4420.05	0.555238	0.555238
342.835	4390.81	0.554349	0.554349
342.945	4360.78	0.553481	0.553481
343.055	4330.97	0.552613	0.552613
343.155	4302.8	0.551786	0.551786
343.265	4271.67	0.550918	0.550918
343.375	4240.49	0.55005	0.55005
343.475	4211.69	0.549223	0.549223
343.585	4179.28	0.548355	0.548355
343.695	4147.11	0.547466	0.547466
343.805	4114.46	0.546577	0.546577
343.905	4085.24	0.545791	0.545791
344.015	4051.77	0.544902	0.544902
344.125	4018.33	0.544014	0.544014
344.225	3988.6	0.543228	0.543228
344.335	3955.92	0.54236	0.54236
344.445	3922.6	0.541451	0.541451
344.555	3889.25	0.540582	0.540582
344.655	3859.13	0.539797	0.539797
344.765	3826.42	0.538888	0.538888
344.875	3793.61	0.538019	0.538019
344.975	3764.33	0.537213	0.537213
345.085	3731.85	0.536345	0.536345
345.195	3699.6	0.535477	0.535477
345.305	3666.92	0.534608	0.534608
345.405	3638.27	0.533803	0.533803
345.515	3606.3	0.532914	0.532914
345.625	3574.44	0.532045	0.532045
345.725	3545.35	0.531239	0.531239
345.835	3513.14	0.53033	0.53033
345.945	3481.89	0.529461	0.529461
346.055	3450.1	0.528593	0.528593
346.155	3421.07	0.527787	0.527787
346.265	3389.8	0.526877	0.526877
346.375	3357.94	0.52601	0.52601
346.475	3330.24	0.525224	0.525224
346.585	3299.39	0.524335	0.524335
346.695	3267.99	0.523467	0.523467
346.805	3236.82	0.522599	0.522599
346.905	3207.85	0.521772	0.521772
347.015	3177.02	0.520904	0.520904
347.125	3145.8	0.520015	0.520015
347.225	3118.57	0.519229	0.519229
347.335	3087.37	0.51832	0.51832
347.445	3056.53	0.517431	0.517431
347.545	3029.43	0.516646	0.516646
347.655	2999.76	0.515777	0.515777
347.765	2970.32	0.514889	0.514889
347.875	2940.39	0.514	0.514
347.975	2913.21	0.513193	0.513193
348.085	2884.64	0.512325	0.512325
348.195	2854.96	0.511457	0.511457
348.295	2828.54	0.51063	0.51063
348.405	2799.48	0.509762	0.509762
348.515	2769.6	0.508811	0.508811
348.625	2740.89	0.507964	0.507964
348.725	2715.37	0.507158	0.507158
348.835	2686.75	0.506289	0.506289
348.945	2658.64	0.505401	0.505401
349.045	2633.1	0.504615	0.504615
349.155	2605.78	0.503726	0.503726
349.265	2578.09	0.502838	0.502838
349.375	2551.25	0.501969	0.501969
349.475	2526.35	0.501142	0.501142
349.585	2498.43	0.500275	0.500275
349.695	2470.89	0.499385	0.499385
349.795	2446.04	0.498579	0.498579
349.905	2418.87	0.497711	0.497711
350.015	2392.18	0.496864	0.496864
350.125	2365.4	0.495975	0.495975
350.225	2341.39	0.495169	0.495169
350.335	2315.26	0.49428	0.49428
350.445	2289.1	0.493391	0.493391
350.545	2265.42	0.492585	0.492585
350.655	2239.51	0.491717	0.491717
350.765	2213.46	0.490828	0.490828
350.875	2188.07	0.489959	0.489959
350.975	2164.75	0.489154	0.489154
351.085	2139.43	0.488285	0.488285
351.195	2114.34	0.487376	0.487376
351.295	2091.23	0.48659	0.48659
351.405	2065.87	0.485722	0.485722
351.515	2041.23	0.484833	0.484833
351.625	2016.42	0.483965	0.483965
351.725	1993.26	0.483118	0.483118
351.835	1969	0.48227	0.48227
351.945	1944.26	0.481402	0.481402
352.045	1921.62	0.480554	0.480554
352.155	1897.78	0.479707	0.479707
352.265	1873.59	0.478818	0.478818
352.365	1851.14	0.478012	0.478012
352.475	1827.73	0.477165	0.477165
352.585	1803.89	0.476296	0.476296
352.695	1779.45	0.475387	0.475387
352.795	1758.28	0.474581	0.474581
352.905	1734.43	0.473712	0.473712
353.015	1711.37	0.472823	0.472823
353.115	1690.15	0.472018	0.472018
353.225	1667.24	0.471128	0.471128
353.335	1644.68	0.47024	0.47024
353.445	1622.45	0.469392	0.469392
353.545	1602.13	0.468565	0.468565
353.655	1579.24	0.467697	0.467697
353.765	1557.51	0.466808	0.466808
353.865	1537.57	0.466002	0.466002
353.975	1515.59	0.465134	0.465134
354.085	1493.15	0.464245	0.464245
354.195	1472.03	0.463377	0.463377
354.295	1452.48	0.462571	0.462571
354.405	1431.57	0.461682	0.461682
354.515	1410.7	0.460814	0.460814
354.615	1391.99	0.460008	0.460008
354.725	1371.81	0.45914	0.45914
354.835	1352.11	0.458292	0.458292
354.945	1331.29	0.457382	0.457382
355.045	1313.44	0.456576	0.456576
355.155	1292.73	0.455687	0.455687
355.265	1273.19	0.45484	0.45484
355.365	1254.96	0.454013	0.454013
355.475	1235.61	0.453145	0.453145
355.585	1216.16	0.452235	0.452235
355.695	1196.92	0.451367	0.451367
355.795	1180.15	0.450582	0.450582
355.905	1162.04	0.449713	0.449713
356.015	1144.05	0.448825	0.448825
356.115	1127.14	0.448019	0.448019
356.225	1109.26	0.44715	0.44715
356.335	1090.74	0.446241	0.446241
356.445	1072.92	0.445394	0.445394
356.545	1056.67	0.444587	0.444587
356.655	1038.28	0.443678	0.443678
356.765	1020.8	0.44283	0.44283
356.865	1004.91	0.442024	0.442024
356.975	987.824	0.441156	0.441156
357.085	970.402	0.440267	0.440267
357.195	953.457	0.439378	0.439378
357.295	938.271	0.438593	0.438593
357.405	922.17	0.437724	0.437724
357.505	907.295	0.436939	0.436939
357.615	890.436	0.43603	0.43603
357.725	874.092	0.435141	0.435141
357.835	857.451	0.434272	0.434272
357.935	843.365	0.433487	0.433487
358.045	827.389	0.432578	0.432578
358.155	811.826	0.431689	0.431689
358.255	797.943	0.430924	0.430924
358.365	782.717	0.430035	0.430035
358.475	768.146	0.429167	0.429167
358.585	753.756	0.428299	0.428299
358.685	740.889	0.427472	0.427472
358.795	726.553	0.426583	0.426583
358.905	712.201	0.425694	0.425694
359.005	699.373	0.424909	0.424909
359.115	685.592	0.42404	0.42404
359.225	671.639	0.423172	0.423172
359.335	658.443	0.422304	0.422304
359.435	644.904	0.421519	0.421519
359.545	631.85	0.420651	0.420651
359.655	618.818	0.419762	0.419762
359.755	606.74	0.418955	0.418955
359.865	593.896	0.418067	0.418067
359.975	581.029	0.417198	0.417198
360.085	568.045	0.416309	0.416309
360.185	556.662	0.415504	0.415504
360.295	544.389	0.414635	0.414635
360.405	531.912	0.413767	0.413767
360.505	520.686	0.412961	0.412961
360.615	508.436	0.412072	0.412072
360.725	496.436	0.411204	0.411204
360.835	484.326	0.410357	0.410357
360.935	473.787	0.40953	0.40953
361.045	461.908	0.40862	0.40862
361.155	450.729	0.407793	0.407793
361.255	440.772	0.406966	0.406966
361.365	430.229	0.406098	0.406098
361.475	419.463	0.40523	0.40523
361.585	408.912	0.404362	0.404362
361.685	399.014	0.403556	0.403556
361.795	388.838	0.402646	0.402646
361.905	378.752	0.401799	0.401799
362.005	369.225	0.400993	0.400993
362.115	359.627	0.400125	0.400125
362.225	350.193	0.399215	0.399215
362.325	341.674	0.398429	0.398429
362.435	332.729	0.397561	0.397561
362.545	323.483	0.396652	0.396652
362.655	315.733	0.395784	0.395784
362.755	308.393	0.394977	0.394977
362.865	300.436	0.394109	0.394109
362.975	292.866	0.393241	0.393241
363.075	285.815	0.392414	0.392414
363.185	278.42	0.391546	0.391546
363.295	271.471	0.390657	0.390657
363.405	263.932	0.38981	0.38981
363.505	257.186	0.388983	0.388983
363.615	250.127	0.388094	0.388094
363.725	243.061	0.387226	0.387226
363.825	237.315	0.386399	0.386399
363.935	230.995	0.385531	0.385531
364.045	224.573	0.384663	0.384663
364.155	218.213	0.383774	0.383774
364.255	212.467	0.382988	0.382988
364.365	206.18	0.38212	0.38212
364.475	200.245	0.381231	0.381231
364.575	194.752	0.380425	0.380425
364.685	189.176	0.379557	0.379557
364.795	183.11	0.378668	0.378668
364.905	177.416	0.377779	0.377779
365.005	172.049	0.376994	0.376994
365.115	166.215	0.376105	0.376105
365.225	161.381	0.375216	0.375216
365.325	156.846	0.37443	0.37443
365.435	151.799	0.373521	0.373521
365.545	146.934	0.372653	0.372653
365.655	141.7	0.371805	0.371805
365.755	137.635	0.370999	0.370999
365.865	133.053	0.37009	0.37009
365.975	128.352	0.369201	0.369201
366.075	124.342	0.368416	0.368416
366.185	119.94	0.367506	0.367506
366.295	116.114	0.366679	0.366679
366.405	112.325	0.36579	0.36579
366.505	108.795	0.364963	0.364963
366.615	104.645	0.364095	0.364095
366.725	101.005	0.363227	0.363227
366.825	98.0248	0.362421	0.362421
366.935	94.4564	0.361553	0.361553
367.045	90.9115	0.360664	0.360664
367.155	87.3041	0.359796	0.359796
367.255	84.0658	0.35899	0.35899
367.365	80.969	0.35808	0.35808
367.475	78.0364	0.357212	0.357212
367.575	75.1204	0.356406	0.356406
367.685	72.4387	0.355537	0.355537
367.795	69.5774	0.354649	0.354649
367.895	67.0715	0.353843	0.353843
368.005	64.4836	0.352974	0.352974
368.115	61.5833	0.352086	0.352086
368.225	59.0442	0.351197	0.351197
368.325	56.7961	0.35039	0.35039
368.435	54.4143	0.349522	0.349522
368.545	52.0481	0.348613	0.348613
368.635	49.9348	0.34791	0.34791
368.645	49.6516	0.347848	0.347848
368.675	49.0696	0.347579	0.347579
368.845	49.0767	0.347331	0.347331
368.855	49.1238	0.347331	0.347331
