# Supplementary material for: Data compilation on the effect of grain size, temperature, and texture on the strength of a single-phase FCC MnFeNi medium-entropy alloy
Source: Data Brief. 2019 Nov 15;28:104807. doi: 10.1016/j.dib.2019.104807 (PMC6909151; doi:10.1016/j.dib.2019.104807)
Supplement: Multimedia component 1 [file mmc1.zip › Compression_Tests/873K/MnFeNi_1073K_120min_873K.xlsx]

## Sheet: MnFeNi_1073K_120min_873K
Name	MnFeNi_1073K_120min_873K
Diameter	4.05	mm
Sample height	8.04	mm
Gage length	8.04	mm
Speed ​​during measurement	0.48	mm/min
Time	Force	Crosshead Displacement	Crosshead Displacement
s	N	mm	mm
8716.57	165.645	0	0
8716.65	165.874	4.1294e-05	4.1294e-05
8716.68	165.835	4.13415e-05	4.13415e-05
8716.68	165.835	4.13415e-05	4.13415e-05
8716.78	165.89	4.13415e-05	4.13415e-05
8716.89	165.922	4.13415e-05	4.13415e-05
8717	168.033	0.000227308	0.000227308
8717.1	176.584	0.00103316	0.00103316
8717.21	187.627	0.00196347	0.00196347
8717.32	196.643	0.0028523	0.0028523
8717.42	203.319	0.00365863	0.00365863
8717.53	212.651	0.00450597	0.00450597
8717.64	221.569	0.00537429	0.00537429
8717.75	231.627	0.00628362	0.00628362
8717.85	240.951	0.00706897	0.00706897
8717.96	251.639	0.00795779	0.00795779
8718.06	260.812	0.00876441	0.00876441
8718.17	271.367	0.00965323	0.00965323
8718.28	282.273	0.0105421	0.0105421
8718.39	292.578	0.0114099	0.0114099
8718.49	303.094	0.0121747	0.0121747
8718.6	313.933	0.0131051	0.0131051
8718.71	325.16	0.0139524	0.0139524
8718.81	335.855	0.0147382	0.0147382
8718.92	346.926	0.0156476	0.0156476
8719.03	358.957	0.0165159	0.0165159
8719.14	370.375	0.0173632	0.0173632
8719.24	381.367	0.0182106	0.0182106
8719.35	392.926	0.0190584	0.0190584
8719.46	404.605	0.0199472	0.0199472
8719.56	415.621	0.0207325	0.0207325
8719.67	426.984	0.0216214	0.0216214
8719.78	438.691	0.0224895	0.0224895
8719.89	450.512	0.0233783	0.0233783
8719.99	461.461	0.0241641	0.0241641
8720.1	472.633	0.0250319	0.0250319
8720.21	484.625	0.0259208	0.0259208
8720.31	495.402	0.0267271	0.0267271
8720.42	507.012	0.0275954	0.0275954
8720.53	518.555	0.0284842	0.0284842
8720.64	530.012	0.0293731	0.0293731
8720.74	540.781	0.0301789	0.0301789
8720.85	551.691	0.0310472	0.0310472
8720.96	562.723	0.0319156	0.0319156
8721.06	572.801	0.0327009	0.0327009
8721.17	583.914	0.0335692	0.0335692
8721.28	594.859	0.0344786	0.0344786
8721.39	605.402	0.0353469	0.0353469
8721.49	615.457	0.0361527	0.0361527
8721.6	626.383	0.0370416	0.0370416
8721.71	636.609	0.0379309	0.0379309
8721.81	646.344	0.0387162	0.0387162
8721.92	656.715	0.039605	0.039605
8722.03	667.023	0.0404734	0.0404734
8722.14	676.723	0.0413622	0.0413622
8722.24	681.769	0.042127	0.042127
8722.35	682.523	0.0430159	0.0430159
8722.46	694.703	0.0439047	0.0439047
8722.56	704.992	0.0447105	0.0447105
8722.67	715.484	0.0455789	0.0455789
8722.78	725.367	0.0464882	0.0464882
8722.89	734.726	0.0473565	0.0473565
8722.99	743.375	0.0481628	0.0481628
8723.1	752.243	0.0490515	0.0490515
8723.21	761.056	0.0498988	0.0498988
8723.31	768.892	0.0507052	0.0507052
8723.42	777.169	0.0515525	0.0515525
8723.53	785.216	0.0524623	0.0524623
8723.63	791.935	0.0532682	0.0532682
8723.74	799.044	0.054157	0.054157
8723.85	806.29	0.0550668	0.0550668
8723.96	813.47	0.0559351	0.0559351
8724.06	820.118	0.0567205	0.0567205
8724.17	827.298	0.0576093	0.0576093
8724.28	834.72	0.0584776	0.0584776
8724.38	841.677	0.0592835	0.0592835
8724.49	849.208	0.0601518	0.0601518
8724.6	857.06	0.0610406	0.0610406
8724.71	864.857	0.0619089	0.0619089
8724.81	871.575	0.0626943	0.0626943
8724.92	879.778	0.0636036	0.0636036
8725.03	887.544	0.0644924	0.0644924
8725.13	894.72	0.0652783	0.0652783
8725.24	902.579	0.0661671	0.0661671
8725.35	909.892	0.0670559	0.0670559
8725.46	917.157	0.0679237	0.0679237
8725.56	923.814	0.0687096	0.0687096
8725.67	930.755	0.0695774	0.0695774
8725.78	939.04	0.0705077	0.0705077
8725.88	946.239	0.0712931	0.0712931
8725.99	952.747	0.0721819	0.0721819
8726.1	959.696	0.0730502	0.0730502
8726.21	967.607	0.07396	0.07396
8726.31	973.798	0.0747659	0.0747659
8726.42	981.173	0.0756132	0.0756132
8726.53	988.091	0.0765025	0.0765025
8726.63	993.907	0.0773084	0.0773084
8726.74	1001.42	0.0781767	0.0781767
8726.85	1008.89	0.0790655	0.0790655
8726.96	1015.54	0.0799338	0.0799338
8727.06	1023.25	0.0807607	0.0807607
8727.17	1030.83	0.0816495	0.0816495
8727.28	1038.5	0.0825173	0.0825173
8727.38	1046.41	0.0833442	0.0833442
8727.49	1054.86	0.0842125	0.0842125
8727.6	1063.29	0.0851013	0.0851013
8727.71	1071.09	0.0859902	0.0859902
8727.81	1078.2	0.0867755	0.0867755
8727.92	1086.77	0.0876643	0.0876643
8728.03	1094.55	0.0885326	0.0885326
8728.13	1102.61	0.0893594	0.0893594
8728.24	1111.07	0.0902483	0.0902483
8728.35	1118.68	0.0911581	0.0911581
8728.45	1118.04	0.0919434	0.0919434
8728.56	1103.65	0.0928323	0.0928323
8728.67	1116.99	0.0937211	0.0937211
8728.78	1129.25	0.0945892	0.0945892
8728.88	1139.71	0.095416	0.095416
8728.99	1150.41	0.0962843	0.0962843
8729.1	1160.23	0.0971731	0.0971731
8729.2	1169.31	0.0979585	0.0979585
8729.31	1179.1	0.0988473	0.0988473
8729.42	1189.64	0.0997571	0.0997571
8729.53	1199.4	0.100625	0.100625
8729.63	1208.59	0.101431	0.101431
8729.74	1218.56	0.1023	0.1023
8729.85	1228.54	0.103209	0.103209
8729.95	1237.08	0.103994	0.103994
8730.06	1246.73	0.104863	0.104863
8730.17	1256.04	0.105751	0.105751
8730.28	1266.23	0.10662	0.10662
8730.38	1274.67	0.107447	0.107447
8730.49	1284.04	0.108314	0.108314
8730.6	1294.03	0.109203	0.109203
8730.7	1303.24	0.11001	0.11001
8730.81	1312.5	0.110878	0.110878
8730.92	1321.24	0.111767	0.111767
8731.03	1331.1	0.112656	0.112656
8731.13	1339.23	0.113461	0.113461
8731.24	1349.02	0.11433	0.11433
8731.35	1358.45	0.115219	0.115219
8731.45	1366.95	0.116025	0.116025
8731.56	1374.93	0.116893	0.116893
8731.67	1382.56	0.117761	0.117761
8731.78	1392.73	0.118671	0.118671
8731.88	1401.18	0.119477	0.119477
8731.99	1411.26	0.120345	0.120345
8732.1	1420.76	0.121234	0.121234
8732.2	1429.98	0.122019	0.122019
8732.31	1439.26	0.122908	0.122908
8732.42	1448.91	0.123776	0.123776
8732.53	1457.51	0.124665	0.124665
8732.63	1463.91	0.125451	0.125451
8732.74	1474.39	0.126339	0.126339
8732.85	1483.9	0.127208	0.127208
8732.95	1493.37	0.128014	0.128014
8733.06	1503.64	0.128903	0.128903
8733.17	1514.28	0.129791	0.129791
8733.27	1523.55	0.130598	0.130598
8733.38	1529.66	0.131466	0.131466
8733.49	1540.37	0.132334	0.132334
8733.59	1550.34	0.13314	0.13314
8733.7	1560.71	0.134029	0.134029
8733.81	1570.83	0.134897	0.134897
8733.92	1580.64	0.135807	0.135807
8734.02	1590.14	0.136592	0.136592
8734.13	1599.68	0.13746	0.13746
8734.24	1607.09	0.138329	0.138329
8734.34	1616.64	0.139135	0.139135
8734.45	1627.9	0.140023	0.140023
8734.56	1638.13	0.140892	0.140892
8734.67	1648.27	0.141781	0.141781
8734.77	1657.82	0.142587	0.142587
8734.88	1668.57	0.143476	0.143476
8734.99	1678.58	0.144323	0.144323
8735.09	1685.05	0.14515	0.14515
8735.2	1695.97	0.145998	0.145998
8735.31	1707.63	0.146886	0.146886
8735.42	1718.16	0.147754	0.147754
8735.52	1727.46	0.148561	0.148561
8735.63	1738.28	0.149449	0.149449
8735.74	1749.32	0.150318	0.150318
8735.84	1758.79	0.151103	0.151103
8735.95	1769.15	0.151971	0.151971
8736.06	1779.31	0.15286	0.15286
8736.17	1787.14	0.153749	0.153749
8736.27	1797.15	0.154555	0.154555
8736.38	1807.47	0.155424	0.155424
8736.49	1818.17	0.156271	0.156271
8736.59	1827.57	0.157098	0.157098
8736.7	1838.2	0.157966	0.157966
8736.81	1848.14	0.158834	0.158834
8736.92	1858.71	0.159744	0.159744
8737.02	1868.34	0.16055	0.16055
8737.13	1878.6	0.161418	0.161418
8737.24	1889.41	0.162286	0.162286
8737.34	1897.5	0.163092	0.163092
8737.45	1906.95	0.16396	0.16396
8737.56	1919.24	0.164849	0.164849
8737.67	1929.93	0.165697	0.165697
8737.77	1939.94	0.166524	0.166524
8737.88	1951.26	0.167412	0.167412
8737.99	1961.72	0.168281	0.168281
8738.09	1971.07	0.169066	0.169066
8738.2	1980.91	0.169934	0.169934
8738.31	1991.27	0.170823	0.170823
8738.41	1999.57	0.171629	0.171629
8738.52	2007.19	0.172497	0.172497
8738.63	2017.41	0.173345	0.173345
8738.74	2026.46	0.174192	0.174192
8738.84	2035.91	0.175019	0.175019
8738.95	2045.47	0.175908	0.175908
8739.06	2054.77	0.176776	0.176776
8739.16	2062.95	0.177583	0.177583
8739.27	2071.28	0.17845	0.17845
8739.38	2079.65	0.179339	0.179339
8739.49	2086.39	0.180208	0.180208
8739.59	2091.95	0.180993	0.180993
8739.7	2100.36	0.181861	0.181861
8739.81	2108.82	0.18275	0.18275
8739.91	2115.87	0.183556	0.183556
8740.02	2122.93	0.184424	0.184424
8740.13	2129.68	0.185313	0.185313
8740.24	2136.17	0.186202	0.186202
8740.34	2141.31	0.186987	0.186987
8740.45	2146.55	0.187856	0.187856
8740.56	2151.95	0.188745	0.188745
8740.66	2154.69	0.189551	0.189551
8740.77	2161.76	0.190398	0.190398
8740.88	2167.83	0.191287	0.191287
8740.99	2173.63	0.192196	0.192196
8741.09	2178.21	0.192961	0.192961
8741.2	2183.11	0.19385	0.19385
8741.31	2188.29	0.194739	0.194739
8741.41	2192.39	0.195525	0.195525
8741.52	2196.89	0.196393	0.196393
8741.63	2201.22	0.197302	0.197302
8741.74	2204.71	0.19815	0.19815
8741.84	2207.02	0.198977	0.198977
8741.95	2212.18	0.199845	0.199845
8742.06	2217.21	0.200713	0.200713
8742.16	2221.76	0.201499	0.201499
8742.27	2226.42	0.202408	0.202408
8742.38	2230.6	0.203256	0.203256
8742.49	2235.15	0.204144	0.204144
8742.59	2238.94	0.20495	0.20495
8742.7	2242.48	0.205839	0.205839
8742.81	2245.18	0.206707	0.206707
8742.91	2247.52	0.207493	0.207493
8743.02	2249.81	0.208403	0.208403
8743.13	2252.07	0.209271	0.209271
8743.23	2257.13	0.210056	0.210056
8743.34	2261.85	0.210945	0.210945
8743.45	2265.32	0.211813	0.211813
8743.56	2268.68	0.212681	0.212681
8743.66	2272.02	0.213488	0.213488
8743.77	2275.47	0.214397	0.214397
8743.88	2278.61	0.215265	0.215265
8743.98	2280.42	0.216071	0.216071
8744.09	2283.88	0.21696	0.21696
8744.2	2287.23	0.217849	0.217849
8744.31	2290.64	0.218697	0.218697
8744.41	2294.04	0.219503	0.219503
8744.52	2296.25	0.220391	0.220391
8744.63	2301.25	0.22126	0.22126
8744.73	2306.11	0.222086	0.222086
8744.84	2309.78	0.222975	0.222975
8744.95	2313.29	0.223844	0.223844
8745.06	2317.35	0.224732	0.224732
8745.16	2320.56	0.225518	0.225518
8745.27	2324.49	0.226407	0.226407
8745.38	2327.77	0.227254	0.227254
8745.48	2330.45	0.22804	0.22804
8745.59	2334.11	0.228949	0.228949
8745.7	2338.55	0.229838	0.229838
8745.81	2342.17	0.230727	0.230727
8745.91	2344.01	0.231533	0.231533
8746.02	2347.92	0.23238	0.23238
8746.13	2353.41	0.23329	0.23329
8746.23	2357.08	0.234076	0.234076
8746.34	2361.29	0.234964	0.234964
8746.45	2364.99	0.235833	0.235833
8746.56	2368.53	0.236742	0.236742
8746.66	2371.28	0.237548	0.237548
8746.77	2375.04	0.238416	0.238416
8746.88	2378.93	0.239285	0.239285
8746.98	2383.08	0.240091	0.240091
8747.09	2386.91	0.240979	0.240979
8747.2	2390.16	0.241848	0.241848
8747.31	2394.17	0.242737	0.242737
8747.41	2398.45	0.243543	0.243543
8747.52	2402.74	0.244432	0.244432
8747.63	2406.69	0.245321	0.245321
8747.73	2410.08	0.246106	0.246106
8747.84	2414.28	0.246974	0.246974
8747.95	2418.62	0.247884	0.247884
8748.06	2422.36	0.248752	0.248752
8748.16	2425.91	0.249578	0.249578
8748.27	2429.36	0.250447	0.250447
8748.37	2433.32	0.251274	0.251274
8748.48	2437.64	0.252142	0.252142
8748.59	2441.53	0.25301	0.25301
8748.7	2445.95	0.253899	0.253899
8748.8	2448.5	0.254705	0.254705
8748.91	2452.43	0.255594	0.255594
8749.02	2456.23	0.256483	0.256483
8749.12	2460.1	0.257268	0.257268
8749.23	2464.1	0.258136	0.258136
8749.34	2467.95	0.259046	0.259046
8749.45	2472.71	0.259935	0.259935
8749.55	2476.31	0.260762	0.260762
8749.66	2480.34	0.26163	0.26163
8749.77	2483.89	0.262519	0.262519
8749.87	2487.12	0.263304	0.263304
8749.98	2490.37	0.264214	0.264214
8750.09	2494.1	0.265061	0.265061
8750.2	2498.44	0.26595	0.26595
8750.3	2502.91	0.266756	0.266756
8750.41	2507.61	0.267645	0.267645
8750.52	2510.98	0.268534	0.268534
8750.62	2514.74	0.26934	0.26934
8750.73	2518.8	0.270229	0.270229
8750.84	2521.97	0.271097	0.271097
8750.95	2525.81	0.271965	0.271965
8751.05	2529.5	0.272792	0.272792
8751.16	2533.12	0.273681	0.273681
8751.27	2536.35	0.274549	0.274549
8751.37	2540.42	0.275376	0.275376
8751.48	2544.62	0.276244	0.276244
8751.59	2548.23	0.277112	0.277112
8751.7	2552.31	0.278001	0.278001
8751.8	2556.1	0.278807	0.278807
8751.91	2559.94	0.279696	0.279696
8752.02	2564.18	0.280585	0.280585
8752.12	2567.84	0.281391	0.281391
8752.23	2570.77	0.282259	0.282259
8752.34	2574	0.283127	0.283127
8752.45	2577.89	0.284016	0.284016
8752.55	2581.85	0.284822	0.284822
8752.66	2585.77	0.28569	0.28569
8752.77	2589.22	0.28658	0.28658
8752.87	2592.72	0.287385	0.287385
8752.98	2596.93	0.288254	0.288254
8753.09	2601.5	0.289163	0.289163
8753.19	2604.83	0.289949	0.289949
8753.3	2608.34	0.290838	0.290838
8753.41	2611.32	0.291706	0.291706
8753.52	2614.76	0.292594	0.292594
8753.62	2618.3	0.29338	0.29338
8753.73	2622.15	0.294269	0.294269
8753.84	2626.23	0.295137	0.295137
8753.94	2629.27	0.295923	0.295923
8754.05	2632.95	0.296832	0.296832
8754.16	2637.6	0.2977	0.2977
8754.27	2641.26	0.298589	0.298589
8754.37	2644.72	0.299395	0.299395
8754.48	2648.24	0.300243	0.300243
8754.59	2651	0.301173	0.301173
8754.69	2654.17	0.301938	0.301938
8754.8	2658.39	0.302806	0.302806
8754.91	2662.69	0.303715	0.303715
8755.02	2666.65	0.304605	0.304605
8755.12	2669.54	0.30539	0.30539
8755.23	2672.46	0.306258	0.306258
8755.34	2676.65	0.307126	0.307126
8755.44	2680.13	0.307932	0.307932
8755.55	2683.6	0.308821	0.308821
8755.66	2687.53	0.30973	0.30973
8755.77	2691.28	0.310599	0.310599
8755.87	2694.26	0.311364	0.311364
8755.98	2698.12	0.312252	0.312252
8756.09	2701.46	0.313141	0.313141
8756.19	2704.9	0.313927	0.313927
8756.3	2708.4	0.314815	0.314815
8756.41	2712.17	0.315684	0.315684
8756.52	2716.03	0.316573	0.316573
8756.62	2719.66	0.317379	0.317379
8756.73	2723.46	0.318227	0.318227
8756.84	2727.8	0.319136	0.319136
8756.94	2730.51	0.319921	0.319921
8757.05	2733.94	0.32079	0.32079
8757.16	2737.53	0.321678	0.321678
8757.27	2741.57	0.322567	0.322567
8757.37	2744.8	0.323353	0.323353
8757.48	2748.61	0.3242	0.3242
8757.59	2752.43	0.325089	0.325089
8757.69	2755.72	0.325916	0.325916
8757.8	2759.33	0.326784	0.326784
8757.91	2762.66	0.327652	0.327652
8758.02	2766.69	0.328541	0.328541
8758.12	2769.69	0.329347	0.329347
8758.23	2772.71	0.330215	0.330215
8758.34	2776.42	0.331084	0.331084
8758.44	2780.35	0.331869	0.331869
8758.55	2784.12	0.332779	0.332779
8758.66	2788.02	0.333626	0.333626
8758.76	2790.74	0.334432	0.334432
8758.87	2793.92	0.335321	0.335321
8758.98	2797.98	0.33621	0.33621
8759.09	2801.45	0.337078	0.337078
8759.19	2804.93	0.337905	0.337905
8759.3	2808.32	0.338752	0.338752
8759.41	2811.86	0.339621	0.339621
8759.51	2814.74	0.340406	0.340406
8759.62	2818.65	0.341295	0.341295
8759.73	2822.31	0.342163	0.342163
8759.84	2825.34	0.343052	0.343052
8759.94	2828.48	0.343837	0.343837
8760.05	2832.62	0.344706	0.344706
8760.16	2836.84	0.345574	0.345574
8760.26	2840.38	0.34638	0.34638
8760.37	2843.66	0.347269	0.347269
8760.48	2846.86	0.348137	0.348137
8760.59	2850.37	0.349005	0.349005
8760.69	2853.35	0.349811	0.349811
8760.8	2856.25	0.350679	0.350679
8760.91	2859.76	0.351548	0.351548
8761.01	2863.14	0.352354	0.352354
8761.12	2867.54	0.353222	0.353222
8761.23	2871.53	0.35409	0.35409
8761.34	2874.82	0.355	0.355
8761.44	2877.49	0.355806	0.355806
8761.55	2881.27	0.356694	0.356694
8761.66	2884.56	0.357542	0.357542
8761.76	2888.27	0.358348	0.358348
8761.87	2891.75	0.359216	0.359216
8761.98	2894.98	0.360126	0.360126
8762.09	2898.92	0.360973	0.360973
8762.19	2902.44	0.361759	0.361759
8762.3	2905.8	0.362669	0.362669
8762.41	2909.33	0.363516	0.363516
8762.51	2912.64	0.364343	0.364343
8762.62	2916.17	0.365211	0.365211
8762.73	2919.91	0.3661	0.3661
8762.84	2923.75	0.366989	0.366989
8762.94	2926.34	0.367774	0.367774
8763.05	2929.93	0.368643	0.368643
8763.15	2932.31	0.369428	0.369428
8763.26	2935.88	0.370317	0.370317
8763.37	2939.29	0.371185	0.371185
8763.48	2943.29	0.372074	0.372074
8763.58	2946.45	0.372859	0.372859
8763.69	2950.07	0.373769	0.373769
8763.8	2954.25	0.374637	0.374637
8763.9	2957.48	0.375443	0.375443
8764.01	2960.39	0.376311	0.376311
8764.12	2963.77	0.37718	0.37718
8764.23	2967.42	0.378068	0.378068
8764.33	2970.48	0.378874	0.378874
8764.44	2974.04	0.379743	0.379743
8764.55	2977.47	0.380611	0.380611
8764.65	2980.7	0.381417	0.381417
8764.76	2984.23	0.382285	0.382285
8764.87	2987.73	0.383174	0.383174
8764.98	2991.49	0.384063	0.384063
8765.08	2994.39	0.384869	0.384869
8765.19	2997.62	0.385778	0.385778
8765.3	3001.16	0.386647	0.386647
8765.4	3004.64	0.387453	0.387453
8765.51	3007.61	0.3883	0.3883
8765.62	3011.03	0.389169	0.389169
8765.73	3013.93	0.390037	0.390037
8765.83	3017.35	0.390843	0.390843
8765.94	3021.11	0.391731	0.391731
8766.05	3024.65	0.392641	0.392641
8766.15	3027.11	0.393427	0.393427
8766.26	3030.33	0.394315	0.394315
8766.37	3034.3	0.395204	0.395204
8766.48	3038.06	0.396073	0.396073
8766.58	3041.17	0.396858	0.396858
8766.69	3044.96	0.397747	0.397747
8766.8	3048.99	0.398615	0.398615
8766.9	3051.92	0.399421	0.399421
8767.01	3055.11	0.40031	0.40031
8767.12	3058.27	0.401178	0.401178
8767.23	3061.92	0.402067	0.402067
8767.33	3064.92	0.402873	0.402873
8767.44	3068.78	0.403783	0.403783
8767.55	3072.15	0.404651	0.404651
8767.65	3075.5	0.405457	0.405457
8767.76	3078.64	0.406325	0.406325
8767.87	3082.25	0.407214	0.407214
8767.98	3085.91	0.408082	0.408082
8768.08	3089.49	0.408888	0.408888
8768.19	3093	0.409777	0.409777
8768.3	3096.17	0.410645	0.410645
8768.4	3098.68	0.411451	0.411451
8768.51	3102.67	0.412361	0.412361
8768.62	3105.68	0.413229	0.413229
8768.72	3108.7	0.414014	0.414014
8768.83	3112.6	0.414903	0.414903
8768.94	3116.03	0.415792	0.415792
8769.05	3119.57	0.41666	0.41666
8769.15	3123.07	0.417467	0.417467
8769.26	3126.8	0.418355	0.418355
8769.37	3130.22	0.419244	0.419244
8769.47	3133.7	0.42003	0.42003
8769.58	3136.58	0.420919	0.420919
8769.69	3140.13	0.421828	0.421828
8769.8	3143.24	0.422697	0.422697
8769.9	3146.44	0.423482	0.423482
8770.01	3150.36	0.424371	0.424371
8770.12	3153.73	0.42528	0.42528
8770.22	3156.64	0.426066	0.426066
8770.33	3159.8	0.426934	0.426934
8770.44	3162.88	0.427823	0.427823
8770.55	3166.89	0.428732	0.428732
8770.65	3170.76	0.429559	0.429559
8770.76	3173.85	0.430448	0.430448
8770.87	3177.06	0.431337	0.431337
8770.97	3179.54	0.432122	0.432122
8771.08	3182.65	0.43299	0.43299
8771.19	3186.08	0.433879	0.433879
8771.3	3190	0.434768	0.434768
8771.4	3192.65	0.435553	0.435553
8771.51	3196.52	0.436442	0.436442
8771.62	3200.65	0.437331	0.437331
8771.72	3203.92	0.438137	0.438137
8771.83	3207.47	0.439026	0.439026
8771.94	3210.86	0.439895	0.439895
8772.05	3214.04	0.440783	0.440783
8772.15	3217.2	0.441589	0.441589
8772.26	3220.63	0.442479	0.442479
8772.37	3224.19	0.443367	0.443367
8772.47	3226.85	0.444153	0.444153
8772.58	3230.07	0.445042	0.445042
8772.69	3233.82	0.44591	0.44591
8772.8	3237.17	0.446799	0.446799
8772.9	3240.55	0.447605	0.447605
8773.01	3244.16	0.448473	0.448473
8773.12	3247.38	0.449382	0.449382
8773.22	3250.26	0.450168	0.450168
8773.33	3253.59	0.451057	0.451057
8773.44	3256.65	0.451925	0.451925
8773.54	3259.71	0.452731	0.452731
8773.65	3262.94	0.45362	0.45362
8773.76	3266.07	0.454488	0.454488
8773.87	3269.23	0.455356	0.455356
8773.97	3272.58	0.456183	0.456183
8774.08	3276.15	0.457072	0.457072
8774.19	3279.77	0.45794	0.45794
8774.29	3283.31	0.458746	0.458746
8774.4	3286.79	0.459635	0.459635
8774.51	3290.14	0.460503	0.460503
8774.62	3293.48	0.461371	0.461371
8774.72	3296.23	0.462198	0.462198
8774.83	3299.3	0.463066	0.463066
8774.94	3302.23	0.463935	0.463935
8775.04	3305.44	0.464741	0.464741
8775.15	3308.93	0.465629	0.465629
8775.26	3312.71	0.466498	0.466498
8775.37	3316.17	0.467366	0.467366
8775.47	3319.3	0.468193	0.468193
8775.58	3322.97	0.469102	0.469102
8775.69	3325.84	0.469991	0.469991
8775.79	3327.87	0.470756	0.470756
8775.9	3331.81	0.471645	0.471645
8776.01	3335.24	0.472534	0.472534
8776.12	3338.41	0.473381	0.473381
8776.22	3341.2	0.474187	0.474187
8776.33	3344.3	0.475076	0.475076
8776.44	3347.86	0.475944	0.475944
8776.54	3350.91	0.476751	0.476751
8776.65	3354.01	0.477619	0.477619
8776.76	3357.32	0.478528	0.478528
8776.87	3360.59	0.479376	0.479376
8776.97	3363.64	0.480203	0.480203
8777.08	3367.41	0.48105	0.48105
8777.19	3370.95	0.48196	0.48196
8777.29	3373.54	0.482745	0.482745
8777.4	3376.97	0.483613	0.483613
8777.51	3379.87	0.484481	0.484481
8777.62	3383.03	0.48537	0.48537
8777.72	3386.51	0.486156	0.486156
8777.83	3389.25	0.487045	0.487045
8777.94	3392.66	0.487913	0.487913
8778.04	3396.2	0.488719	0.488719
8778.15	3399.34	0.489608	0.489608
8778.26	3402.21	0.490476	0.490476
8778.36	3405.33	0.491282	0.491282
8778.47	3408.54	0.49215	0.49215
8778.58	3412.27	0.493039	0.493039
8778.68	3414.85	0.493825	0.493825
8778.79	3418.06	0.494693	0.494693
8778.9	3420.88	0.495561	0.495561
8779.01	3423.91	0.49645	0.49645
8779.11	3426.79	0.497235	0.497235
8779.22	3430.39	0.498165	0.498165
8779.33	3433.55	0.499013	0.499013
8779.43	3436.5	0.499819	0.499819
8779.54	3439.97	0.500708	0.500708
8779.65	3443.34	0.501576	0.501576
8779.76	3446.63	0.502444	0.502444
8779.86	3449.65	0.50325	0.50325
8779.97	3452.96	0.504119	0.504119
8780.08	3456.55	0.504987	0.504987
8780.18	3459.54	0.505813	0.505813
8780.29	3462.6	0.506682	0.506682
8780.4	3465.69	0.50755	0.50755
8780.51	3468.44	0.508418	0.508418
8780.61	3471.81	0.509224	0.509224
8780.72	3475.23	0.510113	0.510113
8780.83	3478.24	0.510981	0.510981
8780.93	3480.56	0.511746	0.511746
8781.04	3482.91	0.512594	0.512594
8781.15	3486.52	0.513503	0.513503
8781.26	3490.86	0.514371	0.514371
8781.36	3494.06	0.515178	0.515178
8781.47	3497.35	0.516066	0.516066
8781.58	3499.97	0.516935	0.516935
8781.68	3502.6	0.517741	0.517741
8781.79	3505.39	0.518609	0.518609
8781.9	3509.03	0.519498	0.519498
8782.01	3512.51	0.520366	0.520366
8782.11	3514.86	0.521131	0.521131
8782.22	3518.75	0.52204	0.52204
8782.33	3522.34	0.522929	0.522929
8782.43	3525.98	0.523714	0.523714
8782.54	3529.67	0.524624	0.524624
8782.65	3533.1	0.525492	0.525492
8782.76	3536.14	0.52636	0.52636
8782.86	3539.17	0.527146	0.527146
8782.97	3541.91	0.528014	0.528014
8783.08	3545.12	0.528903	0.528903
8783.18	3548.01	0.529688	0.529688
8783.29	3551.56	0.530577	0.530577
8783.4	3555.26	0.531445	0.531445
8783.5	3558.03	0.532231	0.532231
8783.61	3561.25	0.53312	0.53312
8783.72	3564.27	0.534008	0.534008
8783.83	3568.08	0.534897	0.534897
8783.93	3571.62	0.535704	0.535704
8784.04	3574.42	0.536551	0.536551
8784.15	3577.49	0.537461	0.537461
8784.25	3579.7	0.538246	0.538246
8784.36	3582.21	0.539114	0.539114
8784.47	3585.2	0.539962	0.539962
8784.58	3588.83	0.540871	0.540871
8784.68	3592.37	0.541657	0.541657
8784.79	3596.27	0.542546	0.542546
8784.9	3599.51	0.543435	0.543435
8785	3602.01	0.54422	0.54422
8785.11	3604.81	0.545109	0.545109
8785.22	3607.9	0.545998	0.545998
8785.33	3611.46	0.546866	0.546866
8785.43	3614.71	0.547672	0.547672
8785.54	3618.46	0.54854	0.54854
8785.65	3621.7	0.549429	0.549429
8785.75	3624.02	0.550214	0.550214
8785.86	3627.02	0.551083	0.551083
8785.97	3630.45	0.551971	0.551971
8786.08	3634.23	0.552881	0.552881
8786.18	3637.19	0.553666	0.553666
8786.29	3640.37	0.554555	0.554555
8786.4	3642.74	0.555444	0.555444
8786.5	3646.14	0.55623	0.55623
8786.61	3649.46	0.557119	0.557119
8786.72	3652.24	0.557986	0.557986
8786.83	3655.86	0.558855	0.558855
8786.93	3658.69	0.55964	0.55964
8787.04	3661.43	0.560529	0.560529
8787.15	3664.4	0.561439	0.561439
8787.25	3667.13	0.562224	0.562224
8787.36	3670.31	0.563113	0.563113
8787.47	3673.81	0.564002	0.564002
8787.58	3677.62	0.564891	0.564891
8787.68	3680.15	0.565676	0.565676
8787.79	3683.23	0.566544	0.566544
8787.9	3686.92	0.567433	0.567433
8788	3689.59	0.568219	0.568219
8788.11	3693.42	0.569107	0.569107
8788.22	3696.87	0.569996	0.569996
8788.32	3699.62	0.570803	0.570803
8788.43	3702.75	0.571671	0.571671
8788.54	3705.93	0.572559	0.572559
8788.65	3708.86	0.573448	0.573448
8788.75	3711.97	0.574234	0.574234
8788.86	3715.91	0.575143	0.575143
8788.97	3718.83	0.576012	0.576012
8789.07	3721.3	0.576818	0.576818
8789.18	3724.33	0.577706	0.577706
8789.29	3728.24	0.578575	0.578575
8789.4	3730.96	0.579443	0.579443
8789.5	3734.25	0.580291	0.580291
8789.61	3737.05	0.581158	0.581158
8789.72	3740.25	0.582027	0.582027
8789.82	3742.64	0.582833	0.582833
8789.93	3745.72	0.583701	0.583701
8790.04	3748.93	0.58459	0.58459
8790.15	3752.47	0.585458	0.585458
8790.25	3755.88	0.586264	0.586264
8790.36	3759.34	0.587153	0.587153
8790.47	3762.46	0.588021	0.588021
8790.57	3765.55	0.588869	0.588869
8790.68	3768.66	0.589737	0.589737
8790.79	3771.86	0.590605	0.590605
8790.9	3775.32	0.591494	0.591494
8791	3778.63	0.5923	0.5923
8791.11	3782.05	0.593189	0.593189
8791.22	3784.76	0.594078	0.594078
8791.32	3787.36	0.594863	0.594863
8791.43	3790.49	0.595731	0.595731
8791.54	3793.63	0.596641	0.596641
8791.65	3796.63	0.597509	0.597509
8791.75	3800.1	0.598336	0.598336
8791.86	3803.78	0.599246	0.599246
8791.97	3806.51	0.600114	0.600114
8792.07	3809.36	0.60092	0.60092
8792.18	3812.52	0.601809	0.601809
8792.29	3815.69	0.602697	0.602697
8792.4	3818.54	0.603566	0.603566
8792.5	3821.59	0.604372	0.604372
8792.61	3824.56	0.60524	0.60524
8792.72	3827.27	0.60615	0.60615
8792.82	3830.99	0.606956	0.606956
8792.93	3834.66	0.607824	0.607824
8793.04	3837.44	0.608713	0.608713
8793.15	3840.86	0.609581	0.609581
8793.25	3843.39	0.610387	0.610387
8793.36	3846.82	0.611276	0.611276
8793.46	3849.71	0.612103	0.612103
8793.57	3852.98	0.61295	0.61295
8793.68	3856.52	0.613839	0.613839
8793.79	3859.48	0.614707	0.614707
8793.89	3862.52	0.615513	0.615513
8793.98	3864.9	0.616237	0.616237
8794.08	3860.46	0.616754	0.616754
8794.19	3843.89	0.616754	0.616754
8794.3	3825.44	0.616403	0.616403
8794.41	3798.15	0.615431	0.615431
8794.51	3773.71	0.614604	0.614604
8794.62	3748.44	0.613715	0.613715
8794.73	3722.9	0.612827	0.612827
8794.83	3699.71	0.612041	0.612041
8794.94	3673.68	0.611131	0.611131
8795.05	3646.93	0.610243	0.610243
8795.16	3619.82	0.609354	0.609354
8795.26	3594.27	0.608568	0.608568
8795.37	3566.55	0.607659	0.607659
8795.48	3537.8	0.606791	0.606791
8795.58	3511.26	0.606005	0.606005
8795.69	3483.35	0.605137	0.605137
8795.8	3454.52	0.604228	0.604228
8795.91	3425.79	0.603339	0.603339
8796.01	3400.07	0.602553	0.602553
8796.12	3371.93	0.601664	0.601664
8796.23	3343.58	0.600796	0.600796
8796.33	3317.71	0.599969	0.599969
8796.44	3289.43	0.599081	0.599081
8796.55	3260.43	0.598192	0.598192
8796.66	3232.57	0.597324	0.597324
8796.76	3206.99	0.596476	0.596476
8796.87	3178.94	0.595587	0.595587
8796.98	3151.15	0.594719	0.594719
8797.08	3125.83	0.593913	0.593913
8797.19	3097.83	0.593024	0.593024
8797.3	3070.94	0.592156	0.592156
8797.41	3043.3	0.591267	0.591267
8797.51	3018.87	0.590461	0.590461
8797.62	2991.82	0.589593	0.589593
8797.73	2965.16	0.588704	0.588704
8797.83	2941.05	0.587898	0.587898
8797.94	2915.05	0.587009	0.587009
8798.05	2888.79	0.58612	0.58612
8798.16	2863.12	0.585252	0.585252
8798.26	2840.19	0.584446	0.584446
8798.37	2814.91	0.583557	0.583557
8798.47	2791.6	0.582771	0.582771
8798.58	2766.85	0.581862	0.581862
8798.69	2741.75	0.580994	0.580994
8798.8	2716.66	0.580125	0.580125
8798.9	2693.94	0.579298	0.579298
8799.01	2668.69	0.578431	0.578431
8799.12	2643.33	0.577542	0.577542
8799.22	2620.16	0.576735	0.576735
8799.33	2595.64	0.575867	0.575867
8799.44	2570.64	0.574958	0.574958
8799.55	2545.27	0.57409	0.57409
8799.65	2523.18	0.573304	0.573304
8799.76	2498.52	0.572415	0.572415
8799.87	2474.5	0.571547	0.571547
8799.97	2451.74	0.570741	0.570741
8800.08	2428.05	0.569852	0.569852
8800.19	2403.97	0.568963	0.568963
8800.3	2380.03	0.568095	0.568095
8800.4	2359.36	0.567289	0.567289
8800.51	2336.03	0.5664	0.5664
8800.62	2312.66	0.565532	0.565532
8800.72	2292.11	0.564726	0.564726
8800.83	2269.77	0.563837	0.563837
8800.94	2247.22	0.562948	0.562948
8801.05	2224.21	0.56208	0.56208
8801.15	2204.24	0.561274	0.561274
8801.26	2182.18	0.560406	0.560406
8801.37	2160.27	0.559517	0.559517
8801.47	2140.06	0.558711	0.558711
8801.58	2118.57	0.557842	0.557842
8801.69	2096.78	0.556953	0.556953
8801.8	2075.8	0.556065	0.556065
8801.9	2057.14	0.555279	0.555279
8802.01	2037.32	0.55437	0.55437
8802.12	2016.82	0.553522	0.553522
8802.22	1998.35	0.552695	0.552695
8802.33	1978.28	0.551848	0.551848
8802.44	1958.46	0.550959	0.550959
8802.55	1938.22	0.550091	0.550091
8802.65	1920.39	0.549284	0.549284
8802.76	1900.25	0.548417	0.548417
8802.87	1880.81	0.547548	0.547548
8802.97	1863.46	0.546721	0.546721
8803.08	1844.07	0.545853	0.545853
8803.19	1824.9	0.544964	0.544964
8803.29	1807.2	0.544158	0.544158
8803.4	1788.16	0.54329	0.54329
8803.51	1768.48	0.542401	0.542401
8803.62	1749.8	0.541554	0.541554
8803.72	1731.9	0.540748	0.540748
8803.83	1712.69	0.539859	0.539859
8803.94	1692.73	0.53897	0.53897
8804.04	1674.86	0.538184	0.538184
8804.15	1654.98	0.537275	0.537275
8804.26	1635.38	0.536407	0.536407
8804.37	1615.54	0.535518	0.535518
8804.47	1597.68	0.534733	0.534733
8804.58	1577.73	0.533844	0.533844
8804.69	1557.77	0.532975	0.532975
8804.79	1540.05	0.53219	0.53219
8804.9	1520.12	0.531301	0.531301
8805.01	1500.78	0.530433	0.530433
8805.12	1481.14	0.529524	0.529524
8805.22	1463.96	0.528738	0.528738
8805.33	1445.05	0.52787	0.52787
8805.44	1427.04	0.527002	0.527002
8805.54	1410.29	0.526196	0.526196
8805.65	1394.03	0.525306	0.525306
8805.76	1378.21	0.524439	0.524439
8805.87	1362.01	0.52357	0.52357
8805.97	1347.95	0.522764	0.522764
8806.08	1332.19	0.521896	0.521896
8806.19	1317.7	0.521028	0.521028
8806.29	1305.29	0.520222	0.520222
8806.4	1291.01	0.519353	0.519353
8806.51	1277.41	0.518444	0.518444
8806.62	1264.66	0.517576	0.517576
8806.72	1253.4	0.51679	0.51679
8806.83	1241.09	0.515922	0.515922
8806.94	1229.78	0.515033	0.515033
8807.04	1218.05	0.514248	0.514248
8807.15	1202.84	0.513359	0.513359
8807.26	1186.14	0.512491	0.512491
8807.37	1167.54	0.511622	0.511622
8807.47	1150.91	0.510837	0.510837
8807.58	1131.25	0.509948	0.509948
8807.69	1111.43	0.509101	0.509101
8807.79	1093.46	0.508295	0.508295
8807.9	1073.9	0.507406	0.507406
8808.01	1054.55	0.506537	0.506537
8808.12	1035.57	0.505649	0.505649
8808.22	1018.74	0.504863	0.504863
8808.33	1000.87	0.503974	0.503974
8808.44	982.61	0.503127	0.503127
8808.54	965.524	0.502321	0.502321
8808.65	947.329	0.501453	0.501453
8808.76	927.462	0.500564	0.500564
8808.86	910.642	0.499757	0.499757
8808.97	892.181	0.498869	0.498869
8809.08	875.556	0.498001	0.498001
8809.19	857.446	0.497132	0.497132
8809.29	840.501	0.496326	0.496326
8809.4	822.376	0.495458	0.495458
8809.51	804.438	0.494569	0.494569
8809.61	788.837	0.493784	0.493784
8809.72	770.657	0.492916	0.492916
8809.83	753.032	0.492027	0.492027
8809.94	739.196	0.491158	0.491158
8810.04	722.673	0.490352	0.490352
8810.15	705.024	0.489464	0.489464
8810.26	687.313	0.488575	0.488575
8810.36	671.852	0.487768	0.487768
8810.47	655.36	0.4869	0.4869
8810.58	638.813	0.486032	0.486032
8810.69	623.177	0.485164	0.485164
8810.79	617.985	0.484379	0.484379
8810.9	600.251	0.483469	0.483469
8811.01	583.821	0.48258	0.48258
8811.11	569.298	0.481774	0.481774
8811.22	553.517	0.480906	0.480906
8811.33	538.274	0.480017	0.480017
8811.44	523.11	0.479149	0.479149
8811.54	508.712	0.478343	0.478343
8811.65	493.579	0.477474	0.477474
8811.76	490.227	0.476606	0.476606
8811.86	481.681	0.475821	0.475821
8811.97	464.532	0.474891	0.474891
8812.08	448.868	0.474043	0.474043
8812.19	433.298	0.473175	0.473175
8812.29	419.72	0.472348	0.472348
8812.4	404.657	0.47148	0.47148
8812.51	389.673	0.470591	0.470591
8812.61	376.931	0.469785	0.469785
8812.72	362.399	0.468896	0.468896
8812.83	348.267	0.468028	0.468028
8812.94	355.421	0.467139	0.467139
8813.04	340.038	0.466354	0.466354
8813.15	325.351	0.465485	0.465485
8813.25	312.54	0.4647	0.4647
8813.36	298.79	0.46379	0.46379
8813.47	284.634	0.462922	0.462922
8813.58	272.329	0.462013	0.462013
8813.68	260.743	0.461227	0.461227
8813.79	248.642	0.460318	0.460318
8813.9	236.446	0.45945	0.45945
8814	225.243	0.458685	0.458685
8814.11	226.419	0.457796	0.457796
8814.22	219.22	0.456907	0.456907
8814.33	205.439	0.456039	0.456039
8814.43	194.29	0.455233	0.455233
8814.54	181.954	0.454344	0.454344
8814.65	170.958	0.453455	0.453455
8814.75	160.634	0.452669	0.452669
8814.86	149.411	0.45176	0.45176
8814.97	138.626	0.450892	0.450892
8815.08	127.993	0.450003	0.450003
8815.18	118.673	0.449197	0.449197
8815.29	109.138	0.448329	0.448329
8815.4	114.556	0.44744	0.44744
8815.5	104.329	0.446633	0.446633
8815.61	93.837	0.445745	0.445745
8815.72	84.3956	0.444877	0.444877
8815.83	75.3174	0.443988	0.443988
8815.93	67.4034	0.443202	0.443202
8816.04	59.2549	0.442313	0.442313
8816.15	51.7549	0.441425	0.441425
8816.18	49.6807	0.441177	0.441177
8816.19	48.9698	0.441094	0.441094
8816.22	47.1456	0.440867	0.440867
8816.4	46.4808	0.440639	0.440639
8816.41	46.576	0.440639	0.440639
