# Supplementary material for: Data compilation on the effect of grain size, temperature, and texture on the strength of a single-phase FCC MnFeNi medium-entropy alloy
Source: Data Brief. 2019 Nov 15;28:104807. doi: 10.1016/j.dib.2019.104807 (PMC6909151; doi:10.1016/j.dib.2019.104807)
Supplement: Multimedia component 1 [file mmc1.zip › Compression_Tests/873K/MnFeNi_1073K_45min_873K.xlsx]

## Sheet: MnFeNi_1073K_45min_873K
Name	MnFeNi_1073K_45min_873K
Diameter	4.03	mm
Sample height	8.08	mm
Gage length	8.08	mm
Speed ​​during measurement	0.48	mm/min
Time	Force	Crosshead Displacement	Crosshead Displacement
s	N	mm	mm
7775.18	175.256	0	0
7775.26	175.319	0	0
7775.29	175.39	2.06707e-05	2.06707e-05
7775.29	175.39	2.06707e-05	2.06707e-05
7775.4	175.445	2.06708e-05	2.06708e-05
7775.51	175.477	2.06708e-05	2.06708e-05
7775.61	177.881	0.000227141	0.000227141
7775.72	187.324	0.00111596	0.00111596
7775.83	197.949	0.00202529	0.00202529
7775.93	207.859	0.00287311	0.00287311
7776.04	218.211	0.00374095	0.00374095
7776.15	228.469	0.00463025	0.00463025
7776.25	237.152	0.00543611	0.00543611
7776.36	248.851	0.00634591	0.00634591
7776.47	261.445	0.00723474	0.00723474
7776.58	273.953	0.00810258	0.00810258
7776.68	284.879	0.00888841	0.00888841
7776.79	298.848	0.00977723	0.00977723
7776.9	312.668	0.0106661	0.0106661
7777	325.598	0.0114719	0.0114719
7777.11	340.215	0.0123607	0.0123607
7777.22	355.41	0.0132496	0.0132496
7777.33	370.746	0.0141594	0.0141594
7777.43	384.723	0.0149447	0.0149447
7777.54	399.035	0.015813	0.015813
7777.65	413.949	0.0166809	0.0166809
7777.75	427.371	0.0175077	0.0175077
7777.86	442.199	0.018376	0.018376
7777.97	457.246	0.0192649	0.0192649
7778.08	471.512	0.0201332	0.0201332
7778.18	485.035	0.02096	0.02096
7778.29	499.285	0.0218486	0.0218486
7778.4	513.902	0.0227169	0.0227169
7778.5	527.644	0.0235643	0.0235643
7778.61	542.238	0.0244531	0.0244531
7778.72	556.113	0.0253214	0.0253214
7778.83	567.353	0.0261897	0.0261897
7778.93	573.637	0.0269956	0.0269956
7779.04	588.582	0.0279054	0.0279054
7779.15	602.527	0.0287527	0.0287527
7779.25	615.746	0.0295591	0.0295591
7779.36	629.207	0.0304479	0.0304479
7779.47	642.488	0.0313367	0.0313367
7779.58	655.933	0.032205	0.032205
7779.68	668.183	0.0330109	0.0330109
7779.79	681.176	0.0339207	0.0339207
7779.9	694.949	0.0347885	0.0347885
7780	706.676	0.0355949	0.0355949
7780.11	719.723	0.0364837	0.0364837
7780.22	732.66	0.037352	0.037352
7780.33	745.426	0.0382613	0.0382613
7780.43	756.551	0.0390262	0.0390262
7780.54	768.246	0.039915	0.039915
7780.65	779.859	0.0407833	0.0407833
7780.75	790.26	0.04161	0.04161
7780.86	801.272	0.0424988	0.0424988
7780.97	812.178	0.0433876	0.0433876
7781.07	817.448	0.0441939	0.0441939
7781.18	813.959	0.0450623	0.0450623
7781.29	829.077	0.0459511	0.0459511
7781.4	841.655	0.0468189	0.0468189
7781.5	852.78	0.0476048	0.0476048
7781.61	864.237	0.0485141	0.0485141
7781.72	875.381	0.0493824	0.0493824
7781.82	885.108	0.0501883	0.0501883
7781.93	895.998	0.0510771	0.0510771
7782.04	906.428	0.0519456	0.0519456
7782.15	917.182	0.052855	0.052855
7782.25	926.737	0.0536403	0.0536403
7782.36	939.182	0.0545086	0.0545086
7782.47	949.608	0.0553767	0.0553767
7782.57	959.514	0.0562036	0.0562036
7782.68	970.002	0.0570719	0.0570719
7782.79	980.686	0.0579397	0.0579397
7782.9	991.713	0.058808	0.058808
7783	1002.01	0.0596349	0.0596349
7783.11	1013.33	0.060503	0.060503
7783.22	1025.62	0.0613918	0.0613918
7783.32	1037.82	0.0622186	0.0622186
7783.43	1050.4	0.0630869	0.0630869
7783.54	1063.09	0.0639758	0.0639758
7783.65	1076.36	0.0648231	0.0648231
7783.75	1088.09	0.0656707	0.0656707
7783.86	1101.46	0.0665185	0.0665185
7783.97	1114.05	0.0673658	0.0673658
7784.07	1125.57	0.0681927	0.0681927
7784.18	1138.35	0.0690608	0.0690608
7784.29	1151.38	0.0699291	0.0699291
7784.4	1164.15	0.0707972	0.0707972
7784.5	1176.35	0.071624	0.071624
7784.61	1188.74	0.0724923	0.0724923
7784.72	1201.72	0.0733811	0.0733811
7784.82	1213.04	0.074187	0.074187
7784.93	1225.96	0.0750758	0.0750758
7785.04	1239.03	0.0759236	0.0759236
7785.15	1251.97	0.0768125	0.0768125
7785.25	1264.57	0.0776183	0.0776183
7785.36	1278.21	0.0784866	0.0784866
7785.47	1291.39	0.0793755	0.0793755
7785.57	1303.29	0.0801608	0.0801608
7785.68	1317.01	0.0810291	0.0810291
7785.79	1330.7	0.0819387	0.0819387
7785.89	1342.89	0.082745	0.082745
7786	1356.34	0.0836129	0.0836129
7786.11	1369.66	0.0845017	0.0845017
7786.21	1381.36	0.0852666	0.0852666
7786.32	1394.99	0.0861554	0.0861554
7786.43	1407.74	0.0870442	0.0870442
7786.54	1421.05	0.087892	0.087892
7786.64	1433.48	0.0887189	0.0887189
7786.75	1445.91	0.0895867	0.0895867
7786.86	1458.37	0.0904758	0.0904758
7786.96	1470.41	0.0912821	0.0912821
7787.07	1483.12	0.0921499	0.0921499
7787.18	1495.66	0.0930183	0.0930183
7787.29	1508.8	0.0939071	0.0939071
7787.39	1519.84	0.0946924	0.0946924
7787.5	1532.18	0.0955608	0.0955608
7787.61	1545.41	0.0964496	0.0964496
7787.71	1557.23	0.0972559	0.0972559
7787.82	1569.84	0.0981238	0.0981238
7787.93	1583.96	0.0990126	0.0990126
7788.04	1597.22	0.0998604	0.0998604
7788.14	1608.83	0.100687	0.100687
7788.25	1621.99	0.101535	0.101535
7788.36	1635.28	0.102444	0.102444
7788.46	1646.4	0.10323	0.10323
7788.57	1659.67	0.104098	0.104098
7788.68	1673.19	0.104966	0.104966
7788.79	1685.59	0.105813	0.105813
7788.89	1696.55	0.10662	0.10662
7789	1709.44	0.107488	0.107488
7789.11	1722.36	0.108376	0.108376
7789.21	1734.67	0.109203	0.109203
7789.32	1747.81	0.110051	0.110051
7789.43	1759.95	0.11094	0.11094
7789.54	1772.58	0.111829	0.111829
7789.64	1784.26	0.112614	0.112614
7789.75	1797.1	0.113482	0.113482
7789.86	1809.97	0.114371	0.114371
7789.96	1821.09	0.115157	0.115157
7790.07	1833.4	0.116025	0.116025
7790.18	1846.55	0.116914	0.116914
7790.29	1859.42	0.117782	0.117782
7790.39	1871.91	0.118588	0.118588
7790.5	1885.19	0.119477	0.119477
7790.61	1898.27	0.120345	0.120345
7790.71	1910.48	0.121151	0.121151
7790.82	1923.6	0.122019	0.122019
7790.93	1937.14	0.122887	0.122887
7791.03	1949.53	0.123694	0.123694
7791.14	1963.26	0.124582	0.124582
7791.25	1976.64	0.125451	0.125451
7791.36	1989.6	0.126319	0.126319
7791.46	2001.66	0.127104	0.127104
7791.57	2014.67	0.127993	0.127993
7791.68	2027.42	0.128882	0.128882
7791.78	2038.74	0.129688	0.129688
7791.89	2051.49	0.130577	0.130577
7792	2063.48	0.131425	0.131425
7792.11	2076.01	0.132313	0.132313
7792.21	2087.12	0.13312	0.13312
7792.32	2098.96	0.133988	0.133988
7792.43	2111.34	0.134876	0.134876
7792.53	2122.12	0.135683	0.135683
7792.64	2133.73	0.136551	0.136551
7792.75	2145.53	0.137398	0.137398
7792.86	2158	0.138329	0.138329
7792.96	2168.17	0.139135	0.139135
7793.07	2178.77	0.139982	0.139982
7793.18	2190.26	0.140871	0.140871
7793.28	2200.6	0.141657	0.141657
7793.39	2211.31	0.142546	0.142546
7793.5	2222.76	0.143434	0.143434
7793.61	2234.45	0.144302	0.144302
7793.71	2244.02	0.145088	0.145088
7793.82	2254.27	0.145977	0.145977
7793.93	2264.57	0.146866	0.146866
7794.03	2273.26	0.147672	0.147672
7794.14	2283.18	0.148561	0.148561
7794.25	2291.98	0.149449	0.149449
7794.36	2300.95	0.150338	0.150338
7794.46	2308.75	0.151124	0.151124
7794.57	2317.34	0.151992	0.151992
7794.68	2325.73	0.152839	0.152839
7794.78	2333.09	0.153646	0.153646
7794.89	2341.15	0.154555	0.154555
7795	2348.68	0.155444	0.155444
7795.11	2355.96	0.156333	0.156333
7795.21	2362.37	0.157118	0.157118
7795.32	2368.33	0.157986	0.157986
7795.43	2375.17	0.158855	0.158855
7795.53	2380.92	0.159681	0.159681
7795.64	2385.78	0.160529	0.160529
7795.75	2391.84	0.161438	0.161438
7795.85	2396	0.162245	0.162245
7795.96	2399.89	0.163113	0.163113
7796.07	2403.08	0.164002	0.164002
7796.18	2405.75	0.16487	0.16487
7796.28	2408.36	0.165676	0.165676
7796.39	2411.46	0.166565	0.166565
7796.5	2414.5	0.167454	0.167454
7796.6	2417.37	0.168281	0.168281
7796.71	2420.92	0.169149	0.169149
7796.82	2424.35	0.170017	0.170017
7796.93	2428.26	0.170885	0.170885
7797.03	2431.95	0.171671	0.171671
7797.14	2435.8	0.172559	0.172559
7797.25	2439.7	0.173469	0.173469
7797.35	2442.9	0.174275	0.174275
7797.46	2446.26	0.175164	0.175164
7797.57	2449.41	0.176053	0.176053
7797.68	2452.29	0.1769	0.1769
7797.78	2455.06	0.177706	0.177706
7797.89	2458.29	0.178616	0.178616
7798	2461.64	0.179484	0.179484
7798.1	2465.22	0.180269	0.180269
7798.21	2469.76	0.181138	0.181138
7798.32	2474.09	0.182027	0.182027
7798.43	2477.91	0.182915	0.182915
7798.53	2480.95	0.183722	0.183722
7798.64	2484.82	0.184611	0.184611
7798.75	2489.16	0.185499	0.185499
7798.85	2492.85	0.186306	0.186306
7798.96	2497.04	0.187174	0.187174
7799.07	2500.36	0.188062	0.188062
7799.18	2503.99	0.188931	0.188931
7799.28	2506.94	0.189737	0.189737
7799.39	2510.19	0.190605	0.190605
7799.5	2513.39	0.191515	0.191515
7799.6	2517.55	0.192341	0.192341
7799.71	2521.24	0.193251	0.193251
7799.82	2524.5	0.194119	0.194119
7799.93	2528.5	0.195008	0.195008
7800.03	2532.3	0.195814	0.195814
7800.14	2536.73	0.196682	0.196682
7800.25	2541.23	0.19755	0.19755
7800.35	2545.68	0.198357	0.198357
7800.46	2550.76	0.199245	0.199245
7800.57	2555.9	0.200155	0.200155
7800.68	2559.86	0.201002	0.201002
7800.78	2563.37	0.201829	0.201829
7800.89	2566.7	0.202718	0.202718
7800.99	2569.31	0.203503	0.203503
7801.1	2572.84	0.204392	0.204392
7801.21	2576.69	0.205281	0.205281
7801.32	2580.8	0.20617	0.20617
7801.42	2584.74	0.206976	0.206976
7801.53	2589.32	0.207845	0.207845
7801.64	2593.85	0.208712	0.208712
7801.74	2598.19	0.209539	0.209539
7801.85	2602.7	0.210387	0.210387
7801.96	2607.25	0.211296	0.211296
7802.07	2611.57	0.212165	0.212165
7802.17	2615.15	0.212992	0.212992
7802.28	2618.7	0.213859	0.213859
7802.39	2622.29	0.214769	0.214769
7802.49	2625.07	0.215534	0.215534
7802.6	2628.74	0.216423	0.216423
7802.71	2632.93	0.217291	0.217291
7802.82	2637.77	0.2182	0.2182
7802.92	2641.57	0.218986	0.218986
7803.03	2646.09	0.219875	0.219875
7803.14	2650.25	0.220743	0.220743
7803.24	2654.52	0.22157	0.22157
7803.35	2659.2	0.222458	0.222458
7803.46	2663.05	0.223306	0.223306
7803.57	2666.91	0.224195	0.224195
7803.67	2669.81	0.225001	0.225001
7803.78	2673.73	0.225869	0.225869
7803.89	2677.56	0.226758	0.226758
7803.99	2681.17	0.227543	0.227543
7804.1	2685.77	0.228432	0.228432
7804.21	2690.02	0.229321	0.229321
7804.32	2694.02	0.230189	0.230189
7804.42	2698.04	0.231016	0.231016
7804.53	2702.23	0.231905	0.231905
7804.64	2706.07	0.232773	0.232773
7804.74	2708.61	0.233559	0.233559
7804.85	2712.91	0.234427	0.234427
7804.96	2718	0.235316	0.235316
7805.07	2721.66	0.236184	0.236184
7805.17	2725.6	0.23699	0.23699
7805.28	2729.55	0.237858	0.237858
7805.39	2733.64	0.238747	0.238747
7805.49	2737.04	0.239554	0.239554
7805.6	2740.68	0.240401	0.240401
7805.71	2744.58	0.24129	0.24129
7805.81	2748.78	0.242117	0.242117
7805.92	2752.17	0.242985	0.242985
7806.03	2756.62	0.243853	0.243853
7806.14	2760.85	0.244742	0.244742
7806.24	2764.47	0.245548	0.245548
7806.35	2767.99	0.246395	0.246395
7806.46	2772.16	0.247305	0.247305
7806.56	2775.76	0.24809	0.24809
7806.67	2779.61	0.248979	0.248979
7806.78	2783.8	0.249848	0.249848
7806.89	2787.15	0.250715	0.250715
7806.99	2791.05	0.251522	0.251522
7807.1	2795.11	0.252411	0.252411
7807.21	2799.03	0.253279	0.253279
7807.31	2802.67	0.254085	0.254085
7807.42	2806.69	0.254974	0.254974
7807.53	2810.46	0.255821	0.255821
7807.64	2814.93	0.25671	0.25671
7807.74	2818.68	0.257516	0.257516
7807.85	2821.96	0.258384	0.258384
7807.96	2825.74	0.259273	0.259273
7808.06	2829.48	0.26008	0.26008
7808.17	2833.16	0.260948	0.260948
7808.28	2837.58	0.261837	0.261837
7808.39	2840.92	0.262704	0.262704
7808.49	2844.64	0.26349	0.26349
7808.6	2849.16	0.2644	0.2644
7808.71	2853.41	0.265268	0.265268
7808.81	2857.27	0.266053	0.266053
7808.92	2860.84	0.266901	0.266901
7809.03	2864.91	0.26781	0.26781
7809.14	2869.15	0.268699	0.268699
7809.24	2872.25	0.269485	0.269485
7809.35	2876.07	0.270353	0.270353
7809.46	2879.53	0.271242	0.271242
7809.56	2883.29	0.272027	0.272027
7809.67	2887.59	0.272916	0.272916
7809.78	2891.79	0.273764	0.273764
7809.89	2895.16	0.274652	0.274652
7809.99	2898.73	0.275438	0.275438
7810.1	2902.19	0.276306	0.276306
7810.21	2906.96	0.277195	0.277195
7810.31	2910.46	0.27798	0.27798
7810.42	2914.89	0.278869	0.278869
7810.53	2918.45	0.279737	0.279737
7810.64	2921.56	0.280605	0.280605
7810.74	2925.67	0.281412	0.281412
7810.85	2929.68	0.2823	0.2823
7810.96	2933.29	0.283169	0.283169
7811.06	2936.85	0.283954	0.283954
7811.17	2940.76	0.284822	0.284822
7811.28	2945.35	0.285732	0.285732
7811.38	2949.43	0.286517	0.286517
7811.49	2954.02	0.287385	0.287385
7811.6	2957.99	0.288274	0.288274
7811.71	2961.03	0.289143	0.289143
7811.81	2964.18	0.289949	0.289949
7811.92	2968.64	0.290817	0.290817
7812.03	2971.88	0.291685	0.291685
7812.13	2975.07	0.292491	0.292491
7812.24	2979.09	0.29338	0.29338
7812.35	2983.37	0.294248	0.294248
7812.46	2987.19	0.295137	0.295137
7812.56	2990.65	0.295943	0.295943
7812.67	2994.45	0.296812	0.296812
7812.78	2998.36	0.297679	0.297679
7812.88	3002.05	0.298486	0.298486
7812.99	3005.52	0.299375	0.299375
7813.1	3009.25	0.300264	0.300264
7813.21	3012.68	0.301152	0.301152
7813.31	3015.67	0.301917	0.301917
7813.42	3019.61	0.302806	0.302806
7813.53	3023.11	0.303653	0.303653
7813.63	3026.6	0.30446	0.30446
7813.74	3030.57	0.305369	0.305369
7813.85	3034.73	0.306237	0.306237
7813.96	3039.06	0.307126	0.307126
7814.06	3042.85	0.307932	0.307932
7814.17	3046.01	0.3088	0.3088
7814.28	3049.78	0.309669	0.309669
7814.38	3052.77	0.310475	0.310475
7814.49	3056.41	0.311343	0.311343
7814.6	3060.54	0.312211	0.312211
7814.71	3064.12	0.3131	0.3131
7814.81	3067.19	0.313906	0.313906
7814.92	3070.99	0.314795	0.314795
7815.03	3074.6	0.315622	0.315622
7815.13	3078.77	0.316469	0.316469
7815.24	3082.36	0.317358	0.317358
7815.35	3085.24	0.318226	0.318226
7815.46	3089.14	0.319115	0.319115
7815.56	3092.48	0.319921	0.319921
7815.67	3095.94	0.320789	0.320789
7815.77	3099.04	0.321575	0.321575
7815.88	3102.55	0.322443	0.322443
7815.99	3106.46	0.323353	0.323353
7816.1	3110.28	0.324221	0.324221
7816.2	3114.11	0.325069	0.325069
7816.31	3117.93	0.325916	0.325916
7816.42	3121.39	0.326805	0.326805
7816.52	3124.82	0.32759	0.32759
7816.63	3129	0.328479	0.328479
7816.74	3132.69	0.329368	0.329368
7816.85	3136.52	0.330236	0.330236
7816.95	3139.65	0.331042	0.331042
7817.06	3143.55	0.33191	0.33191
7817.17	3147.31	0.332799	0.332799
7817.27	3150.17	0.333585	0.333585
7817.38	3154.08	0.334474	0.334474
7817.49	3158.16	0.335383	0.335383
7817.6	3161.84	0.336251	0.336251
7817.7	3165.13	0.337037	0.337037
7817.81	3169.13	0.337946	0.337946
7817.92	3172.83	0.338814	0.338814
7818.02	3175.87	0.339621	0.339621
7818.13	3179.41	0.340489	0.340489
7818.24	3183.51	0.341378	0.341378
7818.35	3186.97	0.342246	0.342246
7818.45	3190.26	0.343072	0.343072
7818.56	3193.86	0.343961	0.343961
7818.67	3197.49	0.34485	0.34485
7818.77	3201.35	0.345636	0.345636
7818.88	3204.57	0.346504	0.346504
7818.99	3208.2	0.347393	0.347393
7819.1	3212.22	0.348281	0.348281
7819.2	3215.87	0.349088	0.349088
7819.31	3219.79	0.349956	0.349956
7819.42	3223.64	0.350845	0.350845
7819.52	3226.73	0.35163	0.35163
7819.63	3230.22	0.352519	0.352519
7819.74	3233.67	0.353387	0.353387
7819.85	3237.21	0.354276	0.354276
7819.95	3240.83	0.355103	0.355103
7820.06	3244.7	0.355992	0.355992
7820.17	3248.14	0.356881	0.356881
7820.27	3251.26	0.357666	0.357666
7820.38	3255.57	0.358576	0.358576
7820.49	3258.46	0.359423	0.359423
7820.6	3261.76	0.360312	0.360312
7820.7	3265.49	0.361118	0.361118
7820.81	3269.83	0.362028	0.362028
7820.92	3273.64	0.362937	0.362937
7821.02	3276.32	0.363743	0.363743
7821.13	3280.18	0.364612	0.364612
7821.24	3283.52	0.36548	0.36548
7821.34	3286.44	0.366286	0.366286
7821.45	3290.6	0.367154	0.367154
7821.56	3293.92	0.368043	0.368043
7821.67	3297.8	0.368911	0.368911
7821.77	3301.71	0.369738	0.369738
7821.88	3305.65	0.370627	0.370627
7821.99	3309.02	0.371516	0.371516
7822.09	3311.87	0.372301	0.372301
7822.2	3315.07	0.37319	0.37319
7822.31	3319.06	0.374079	0.374079
7822.42	3322.5	0.374947	0.374947
7822.52	3325.96	0.375753	0.375753
7822.63	3329.69	0.376642	0.376642
7822.74	3333.04	0.377531	0.377531
7822.84	3336.07	0.378316	0.378316
7822.95	3339.59	0.379205	0.379205
7823.06	3343.76	0.380094	0.380094
7823.17	3347.17	0.380983	0.380983
7823.27	3350.26	0.381768	0.381768
7823.38	3353.67	0.382657	0.382657
7823.49	3357.21	0.383546	0.383546
7823.59	3360.2	0.384352	0.384352
7823.7	3363.25	0.38522	0.38522
7823.81	3367.21	0.386109	0.386109
7823.92	3370.67	0.386978	0.386978
7824.02	3374.34	0.387804	0.387804
7824.13	3377.82	0.388672	0.388672
7824.24	3380.66	0.389541	0.389541
7824.34	3384.11	0.390347	0.390347
7824.45	3387.86	0.391215	0.391215
7824.56	3391.36	0.392083	0.392083
7824.67	3395.25	0.392992	0.392992
7824.77	3398.18	0.393799	0.393799
7824.88	3401.21	0.394667	0.394667
7824.99	3404.83	0.395556	0.395556
7825.09	3407.77	0.396362	0.396362
7825.2	3410.99	0.39721	0.39721
7825.31	3415.19	0.398119	0.398119
7825.42	3418.1	0.399008	0.399008
7825.52	3421.57	0.399773	0.399773
7825.63	3425.41	0.400682	0.400682
7825.74	3428.95	0.40155	0.40155
7825.84	3431.55	0.402356	0.402356
7825.95	3434.36	0.403245	0.403245
7826.06	3437.8	0.404114	0.404114
7826.16	3441.58	0.404899	0.404899
7826.27	3444.95	0.405767	0.405767
7826.38	3448.89	0.406677	0.406677
7826.49	3451.68	0.407545	0.407545
7826.59	3454.71	0.40831	0.40831
7826.7	3458.33	0.409219	0.409219
7826.81	3461.34	0.410087	0.410087
7826.91	3465.23	0.410914	0.410914
7827.02	3468.7	0.411782	0.411782
7827.13	3472.2	0.41265	0.41265
7827.24	3475.91	0.41356	0.41356
7827.34	3479.09	0.414366	0.414366
7827.45	3482.47	0.415214	0.415214
7827.56	3485.48	0.416082	0.416082
7827.66	3488.99	0.416888	0.416888
7827.77	3492.51	0.417777	0.417777
7827.88	3495.89	0.418645	0.418645
7827.99	3499.27	0.419513	0.419513
7828.09	3502.83	0.42034	0.42034
7828.2	3505.89	0.421187	0.421187
7828.31	3509.58	0.422076	0.422076
7828.41	3513.13	0.422882	0.422882
7828.52	3516.2	0.423771	0.423771
7828.63	3520.42	0.42464	0.42464
7828.74	3525.1	0.425528	0.425528
7828.84	3528.13	0.426314	0.426314
7828.95	3531.92	0.427203	0.427203
7829.06	3535.21	0.428071	0.428071
7829.16	3538.09	0.428856	0.428856
7829.27	3541.89	0.429766	0.429766
7829.38	3545.35	0.430634	0.430634
7829.49	3548.73	0.431523	0.431523
7829.59	3551.91	0.432329	0.432329
7829.7	3555	0.433176	0.433176
7829.81	3558.36	0.434045	0.434045
7829.91	3562.13	0.434851	0.434851
7830.02	3565.65	0.43574	0.43574
7830.13	3568.4	0.436587	0.436587
7830.24	3572.1	0.437476	0.437476
7830.34	3575.71	0.438303	0.438303
7830.45	3578.63	0.43915	0.43915
7830.56	3582.24	0.440039	0.440039
7830.66	3585.33	0.440845	0.440845
7830.77	3588.81	0.441714	0.441714
7830.88	3592.44	0.442582	0.442582
7830.98	3595.13	0.443367	0.443367
7831.09	3598.25	0.444235	0.444235
7831.2	3601.14	0.445145	0.445145
7831.3	3604.18	0.44591	0.44591
7831.41	3608.51	0.446798	0.446798
7831.52	3611.97	0.447667	0.447667
7831.63	3615.43	0.448556	0.448556
7831.73	3618.02	0.449321	0.449321
7831.84	3621.54	0.450209	0.450209
7831.95	3625.06	0.451098	0.451098
7832.05	3628.12	0.451904	0.451904
7832.16	3630.98	0.452752	0.452752
7832.27	3634.22	0.453641	0.453641
7832.38	3637.73	0.454509	0.454509
7832.48	3641.7	0.455294	0.455294
7832.59	3645.28	0.456204	0.456204
7832.7	3648.78	0.457072	0.457072
7832.8	3652.18	0.457878	0.457878
7832.91	3655.51	0.458746	0.458746
7833.02	3658.37	0.459615	0.459615
7833.13	3662.04	0.460524	0.460524
7833.23	3665.11	0.461309	0.461309
7833.34	3668.62	0.462178	0.462178
7833.45	3672.11	0.463046	0.463046
7833.55	3675.52	0.463852	0.463852
7833.66	3679.01	0.464741	0.464741
7833.77	3682.15	0.465609	0.465609
7833.88	3686.22	0.466477	0.466477
7833.98	3689.16	0.467283	0.467283
7834.09	3692.35	0.468172	0.468172
7834.2	3696.27	0.469082	0.469082
7834.3	3699.11	0.469867	0.469867
7834.41	3701.45	0.470735	0.470735
7834.52	3704.86	0.471604	0.471604
7834.63	3708.78	0.472472	0.472472
7834.73	3711.22	0.473257	0.473257
7834.84	3715.08	0.474146	0.474146
7834.95	3718.62	0.475014	0.475014
7835.05	3721.62	0.47582	0.47582
7835.16	3725.79	0.47673	0.47673
7835.27	3729.06	0.477598	0.477598
7835.38	3731.55	0.478466	0.478466
7835.48	3734.79	0.479272	0.479272
7835.59	3737.77	0.48014	0.48014
7835.7	3741.81	0.48103	0.48103
7835.8	3744.75	0.481815	0.481815
7835.91	3747.75	0.482683	0.482683
7836.02	3751.45	0.483572	0.483572
7836.12	3754.06	0.484378	0.484378
7836.23	3757.57	0.485267	0.485267
7836.34	3760.8	0.486156	0.486156
7836.45	3764.39	0.487045	0.487045
7836.55	3766.71	0.48783	0.48783
7836.66	3770.52	0.488719	0.488719
7836.77	3773.28	0.489587	0.489587
7836.87	3776.08	0.490393	0.490393
7836.98	3779.13	0.491282	0.491282
7837.09	3782.17	0.49213	0.49213
7837.2	3785.85	0.493039	0.493039
7837.3	3789.29	0.493845	0.493845
7837.41	3792.06	0.494713	0.494713
7837.52	3794.99	0.495602	0.495602
7837.62	3797.91	0.496408	0.496408
7837.73	3801.37	0.497277	0.497277
7837.84	3804.77	0.498145	0.498145
7837.95	3808.42	0.499033	0.499033
7838.05	3811.52	0.499819	0.499819
7838.16	3814.68	0.500729	0.500729
7838.27	3818.15	0.501618	0.501618
7838.37	3821.07	0.502403	0.502403
7838.48	3824.58	0.503271	0.503271
7838.56	3826.87	0.503891	0.503891
7838.67	3822.76	0.504512	0.504512
7838.78	3805.82	0.504512	0.504512
7838.89	3782.92	0.503851	0.503851
7838.99	3757.78	0.503003	0.503003
7839.1	3732.05	0.502093	0.502093
7839.21	3707.01	0.501205	0.501205
7839.31	3684.5	0.500398	0.500398
7839.42	3659.84	0.499509	0.499509
7839.53	3634.47	0.4986	0.4986
7839.64	3609.08	0.497711	0.497711
7839.74	3585.76	0.496925	0.496925
7839.85	3559.61	0.496037	0.496037
7839.96	3532.45	0.495148	0.495148
7840.06	3505.98	0.494342	0.494342
7840.17	3478.51	0.493474	0.493474
7840.28	3451.2	0.492605	0.492605
7840.39	3422.51	0.491696	0.491696
7840.49	3396.97	0.490911	0.490911
7840.6	3368.89	0.490022	0.490022
7840.71	3340.55	0.489133	0.489133
7840.81	3314.51	0.488347	0.488347
7840.92	3286.39	0.487438	0.487438
7841.03	3258.97	0.48657	0.48657
7841.13	3233.88	0.485784	0.485784
7841.24	3206.32	0.484895	0.484895
7841.35	3178.57	0.484027	0.484027
7841.46	3150.72	0.483117	0.483117
7841.56	3125.86	0.482332	0.482332
7841.67	3098.72	0.481464	0.481464
7841.78	3071.61	0.480596	0.480596
7841.88	3047.14	0.479769	0.479769
7841.99	3019.66	0.478901	0.478901
7842.1	2993	0.478012	0.478012
7842.21	2967.21	0.477123	0.477123
7842.31	2943	0.476338	0.476338
7842.42	2917.27	0.475469	0.475469
7842.53	2891.89	0.474601	0.474601
7842.63	2868.6	0.473795	0.473795
7842.74	2843.05	0.472906	0.472906
7842.85	2817.97	0.472038	0.472038
7842.96	2792.24	0.47117	0.47117
7843.06	2769.05	0.470364	0.470364
7843.17	2743.55	0.469475	0.469475
7843.28	2717.6	0.468607	0.468607
7843.38	2693.78	0.46778	0.46778
7843.49	2668.43	0.466932	0.466932
7843.6	2643.32	0.466023	0.466023
7843.71	2617.86	0.465134	0.465134
7843.81	2594.53	0.464349	0.464349
7843.92	2570.25	0.463501	0.463501
7844.03	2544.82	0.462612	0.462612
7844.13	2522.49	0.461827	0.461827
7844.24	2497.75	0.460958	0.460958
7844.35	2472.85	0.460069	0.460069
7844.46	2448.1	0.459181	0.459181
7844.56	2426.13	0.458375	0.458375
7844.67	2402.8	0.457506	0.457506
7844.78	2378.74	0.456618	0.456618
7844.88	2357.24	0.455832	0.455832
7844.99	2334.52	0.454964	0.454964
7845.1	2311.13	0.454075	0.454075
7845.21	2288.38	0.453207	0.453207
7845.31	2267.18	0.452401	0.452401
7845.42	2245.15	0.451533	0.451533
7845.53	2221.5	0.450664	0.450664
7845.63	2201.48	0.449858	0.449858
7845.74	2180.64	0.44899	0.44899
7845.85	2159.65	0.448101	0.448101
7845.95	2139.94	0.447295	0.447295
7846.06	2118.91	0.446448	0.446448
7846.17	2097.2	0.445538	0.445538
7846.28	2077.42	0.44467	0.44467
7846.38	2058.79	0.443905	0.443905
7846.49	2038.6	0.443037	0.443037
7846.6	2018.42	0.442169	0.442169
7846.7	1999.88	0.441363	0.441363
7846.81	1978.93	0.440474	0.440474
7846.92	1958.23	0.439585	0.439585
7847.03	1938.27	0.438717	0.438717
7847.13	1920.1	0.43791	0.43791
7847.24	1900.13	0.437043	0.437043
7847.35	1880.46	0.436154	0.436154
7847.45	1862.53	0.435368	0.435368
7847.56	1843.12	0.4345	0.4345
7847.67	1823.12	0.433632	0.433632
7847.78	1803.12	0.432722	0.432722
7847.88	1784.72	0.431937	0.431937
7847.99	1765.18	0.431069	0.431069
7848.1	1745.43	0.430179	0.430179
7848.2	1726.65	0.429374	0.429374
7848.31	1706.47	0.428505	0.428505
7848.42	1686.23	0.427637	0.427637
7848.53	1665.84	0.426769	0.426769
7848.63	1647.37	0.425942	0.425942
7848.74	1627.15	0.425094	0.425094
7848.85	1606.53	0.424227	0.424227
7848.95	1588.07	0.42342	0.42342
7849.06	1567.33	0.422531	0.422531
7849.17	1546.74	0.421643	0.421643
7849.28	1526.57	0.420754	0.420754
7849.38	1508.4	0.419968	0.419968
7849.49	1488.33	0.4191	0.4191
7849.6	1468.78	0.418211	0.418211
7849.7	1452.2	0.417426	0.417426
7849.81	1434.71	0.416558	0.416558
7849.92	1417.44	0.415669	0.415669
7850.03	1401.83	0.41478	0.41478
7850.13	1388.21	0.413974	0.413974
7850.24	1373.72	0.413085	0.413085
7850.35	1359.59	0.412217	0.412217
7850.45	1346.57	0.411431	0.411431
7850.56	1332.28	0.410522	0.410522
7850.67	1319.03	0.409654	0.409654
7850.78	1305.92	0.408765	0.408765
7850.88	1294.21	0.407959	0.407959
7850.99	1282.35	0.407111	0.407111
7851.09	1271.36	0.406305	0.406305
7851.2	1259.27	0.405416	0.405416
7851.31	1245.49	0.404548	0.404548
7851.42	1229.46	0.403659	0.403659
7851.52	1212.81	0.402853	0.402853
7851.63	1194.17	0.401985	0.401985
7851.74	1174.64	0.401096	0.401096
7851.84	1156.81	0.40029	0.40029
7851.95	1136.75	0.399401	0.399401
7852.06	1118.28	0.398574	0.398574
7852.17	1098.52	0.397664	0.397664
7852.27	1080.09	0.396838	0.396838
7852.38	1060.54	0.39599	0.39599
7852.49	1042.4	0.395081	0.395081
7852.59	1024.49	0.394275	0.394275
7852.7	1005.21	0.393427	0.393427
7852.81	987.307	0.392538	0.392538
7852.92	968.596	0.391649	0.391649
7853.02	951.955	0.390885	0.390885
7853.13	932.229	0.389975	0.389975
7853.24	914.447	0.389107	0.389107
7853.34	897.416	0.388301	0.388301
7853.45	878.143	0.387412	0.387412
7853.56	859.557	0.386544	0.386544
7853.67	841.65	0.385655	0.385655
7853.77	824.229	0.384828	0.384828
7853.88	805.674	0.383981	0.383981
7853.99	787.072	0.383071	0.383071
7854.09	771.83	0.382265	0.382265
7854.2	753.447	0.381397	0.381397
7854.31	734.752	0.380508	0.380508
7854.42	716.979	0.379661	0.379661
7854.52	701.76	0.378854	0.378854
7854.63	683.4	0.377945	0.377945
7854.74	665.408	0.377077	0.377077
7854.84	649.525	0.37625	0.37625
7854.95	633.432	0.375361	0.375361
7855.06	615.822	0.374472	0.374472
7855.17	603.111	0.373604	0.373604
7855.27	588.76	0.372818	0.372818
7855.38	572.861	0.37193	0.37193
7855.49	556.674	0.371061	0.371061
7855.59	542.01	0.370255	0.370255
7855.7	525.33	0.369387	0.369387
7855.81	510.307	0.368498	0.368498
7855.91	495.912	0.367692	0.367692
7856.02	480.061	0.366803	0.366803
7856.13	480.051	0.365914	0.365914
7856.24	462.09	0.365046	0.365046
7856.34	447.668	0.364219	0.364219
7856.45	431.988	0.363351	0.363351
7856.56	415.863	0.362483	0.362483
7856.66	402.418	0.361656	0.361656
7856.77	386.652	0.360767	0.360767
7856.88	372.144	0.359837	0.359837
7856.99	357.605	0.358969	0.358969
7857.09	344.004	0.358184	0.358184
7857.2	330.465	0.357295	0.357295
7857.31	332.092	0.356405	0.356405
7857.41	322.605	0.3556	0.3556
7857.52	307.761	0.354731	0.354731
7857.63	293.965	0.353842	0.353842
7857.74	281.371	0.352974	0.352974
7857.84	269.824	0.352147	0.352147
7857.95	257.683	0.351279	0.351279
7858.06	245.129	0.350411	0.350411
7858.16	233.754	0.349584	0.349584
7858.27	222.82	0.348716	0.348716
7858.38	211.254	0.347848	0.347848
7858.49	199.84	0.346959	0.346959
7858.59	189.351	0.346133	0.346133
7858.7	188.838	0.345264	0.345264
7858.81	183.33	0.344375	0.344375
7858.91	172.478	0.34359	0.34359
7859.02	161.99	0.342701	0.342701
7859.13	152.381	0.341833	0.341833
7859.24	143.17	0.340924	0.340924
7859.34	134.92	0.340158	0.340158
7859.45	126.236	0.339249	0.339249
7859.56	117.568	0.338381	0.338381
7859.66	110.506	0.337554	0.337554
7859.77	103.502	0.336686	0.336686
7859.88	96.3571	0.335818	0.335818
7859.99	89.5837	0.334929	0.334929
7860.09	83.8611	0.334123	0.334123
7860.2	77.7673	0.333234	0.333234
7860.31	72.5407	0.332345	0.332345
7860.41	68.5075	0.33156	0.33156
7860.52	64.6071	0.330671	0.330671
7860.63	61.363	0.329782	0.329782
7860.74	58.7253	0.328914	0.328914
7860.84	56.8547	0.328107	0.328107
7860.95	54.1946	0.327219	0.327219
7861.06	51.7395	0.32635	0.32635
7861.15	49.9085	0.325606	0.325606
7861.16	49.7034	0.325523	0.325523
7861.19	49.1819	0.325296	0.325296
7861.35	49.1499	0.325089	0.325089
7861.36	49.1499	0.325089	0.325089
