# Supplementary material for: Data compilation on the effect of grain size, temperature, and texture on the strength of a single-phase FCC MnFeNi medium-entropy alloy
Source: Data Brief. 2019 Nov 15;28:104807. doi: 10.1016/j.dib.2019.104807 (PMC6909151; doi:10.1016/j.dib.2019.104807)
Supplement: Multimedia component 1 [file mmc1.zip › Compression_Tests/873K/MnFeNi_1073K_60min_873K.xlsx]

## Sheet: MnFeNi_1073K_60min_873K
Name	MnFeNi_1073K_60min_873K
Diameter	4.01	mm
Sample height	8.08	mm
Gage length	8.08	mm
Speed ​​during measurement	0.48	mm/min
Time	Force	Crosshead Displacement	Crosshead Displacement
s	N	mm	mm
5234.72	215.885	0	0
5234.8	216.28	2.06708e-05	2.06708e-05
5234.83	216.35	2.06708e-05	2.06708e-05
5234.83	216.35	2.06708e-05	2.06708e-05
5234.94	216.201	2.06708e-05	2.06708e-05
5235.04	216.162	6.9349e-11	6.9349e-11
5235.15	220.517	0.000309706	0.000309706
5235.26	231.747	0.00124002	0.00124002
5235.36	241.048	0.00208735	0.00208735
5235.47	248.99	0.00295568	0.00295568
5235.58	256.658	0.0038445	0.0038445
5235.69	265.396	0.00473332	0.00473332
5235.79	274.103	0.00556016	0.00556016
5235.9	283.521	0.0064075	0.0064075
5236.01	294.47	0.0073173	0.0073173
5236.11	304.482	0.00810266	0.00810266
5236.22	315.521	0.00899148	0.00899148
5236.33	327.107	0.0098598	0.0098598
5236.44	339.966	0.0107691	0.0107691
5236.54	351.138	0.0115755	0.0115755
5236.65	363.88	0.0124228	0.0124228
5236.76	376.958	0.0132911	0.0132911
5236.86	388.935	0.014118	0.014118
5236.97	402.529	0.0149863	0.0149863
5237.08	416.357	0.0158541	0.0158541
5237.19	430.255	0.0167429	0.0167429
5237.29	442.599	0.0175493	0.0175493
5237.4	456.74	0.0184381	0.0184381
5237.51	470.872	0.0193064	0.0193064
5237.61	483.38	0.0201123	0.0201123
5237.72	497.271	0.0210011	0.0210011
5237.83	510.591	0.0218694	0.0218694
5237.94	524.419	0.0227582	0.0227582
5238.04	536.822	0.0235646	0.0235646
5238.15	545.412	0.0244119	0.0244119
5238.26	559.091	0.0253212	0.0253212
5238.36	570.895	0.0261067	0.0261067
5238.47	584.699	0.026996	0.026996
5238.58	597.574	0.0278848	0.0278848
5238.68	601.43	0.0286907	0.0286907
5238.79	606.539	0.0295795	0.0295795
5238.9	622.149	0.0304478	0.0304478
5239.01	635.735	0.0313162	0.0313162
5239.11	647.5	0.032122	0.032122
5239.22	659.188	0.0329903	0.0329903
5239.33	669.59	0.0338792	0.0338792
5239.43	679.543	0.0346645	0.0346645
5239.54	692.039	0.0355743	0.0355743
5239.65	704.188	0.0364422	0.0364422
5239.76	715.356	0.03729	0.03729
5239.86	725.824	0.0381373	0.0381373
5239.97	736.84	0.0390056	0.0390056
5240.08	748.258	0.0398945	0.0398945
5240.18	758.067	0.0407006	0.0407006
5240.29	768.531	0.0415689	0.0415689
5240.4	779.223	0.0424577	0.0424577
5240.51	789.602	0.043305	0.043305
5240.61	798.981	0.0441319	0.0441319
5240.72	809.067	0.0450207	0.0450207
5240.83	819.891	0.0459095	0.0459095
5240.93	828.871	0.0467364	0.0467364
5241.04	839.442	0.0476047	0.0476047
5241.15	849.535	0.0484935	0.0484935
5241.26	860.207	0.0493408	0.0493408
5241.36	868.961	0.0501472	0.0501472
5241.47	879.262	0.051036	0.051036
5241.58	889.199	0.0519038	0.0519038
5241.68	898.512	0.0527102	0.0527102
5241.79	908.821	0.05362	0.05362
5241.9	919.379	0.0544878	0.0544878
5242.01	930.692	0.0553766	0.0553766
5242.11	941.586	0.0562035	0.0562035
5242.22	952.739	0.0570513	0.0570513
5242.33	963.367	0.0579401	0.0579401
5242.43	973.301	0.058746	0.058746
5242.54	984.711	0.0596348	0.0596348
5242.65	996.563	0.0605236	0.0605236
5242.76	1008.02	0.0613919	0.0613919
5242.86	1020.02	0.0621983	0.0621983
5242.97	1032.32	0.0630661	0.0630661
5243.08	1044.82	0.0639759	0.0639759
5243.18	1056.8	0.0648028	0.0648028
5243.29	1069.73	0.0656916	0.0656916
5243.4	1082.51	0.0665595	0.0665595
5243.5	1094.32	0.0673863	0.0673863
5243.61	1107.28	0.0682546	0.0682546
5243.72	1120.24	0.0691435	0.0691435
5243.82	1131.32	0.0699498	0.0699498
5243.93	1144.49	0.0708176	0.0708176
5244.04	1157.64	0.071686	0.071686
5244.15	1169.98	0.0725748	0.0725748
5244.25	1182.3	0.0733811	0.0733811
5244.36	1195.4	0.07427	0.07427
5244.47	1207.86	0.0751378	0.0751378
5244.57	1220.57	0.0759441	0.0759441
5244.68	1234.16	0.076833	0.076833
5244.79	1247.3	0.0777428	0.0777428
5244.9	1261.51	0.0786106	0.0786106
5245	1273.49	0.0794169	0.0794169
5245.11	1286.94	0.0802853	0.0802853
5245.22	1300.26	0.0811741	0.0811741
5245.32	1312.51	0.0819594	0.0819594
5245.43	1326.2	0.0828688	0.0828688
5245.54	1339.77	0.0837368	0.0837368
5245.65	1353.7	0.0846466	0.0846466
5245.75	1365.57	0.0854115	0.0854115
5245.86	1378.66	0.0863003	0.0863003
5245.97	1392.75	0.0871891	0.0871891
5246.07	1404.5	0.0879955	0.0879955
5246.18	1417.17	0.0888633	0.0888633
5246.29	1431.35	0.0897731	0.0897731
5246.4	1442.8	0.0906205	0.0906205
5246.5	1451.11	0.0914268	0.0914268
5246.61	1466.37	0.0922946	0.0922946
5246.72	1481.26	0.0932044	0.0932044
5246.82	1494.42	0.0939898	0.0939898
5246.93	1508.98	0.0948786	0.0948786
5247.04	1523.72	0.0957674	0.0957674
5247.15	1524.59	0.0966563	0.0966563
5247.25	1535.79	0.0974626	0.0974626
5247.36	1552.51	0.0983304	0.0983304
5247.47	1567.58	0.0991988	0.0991988
5247.57	1581.4	0.100005	0.100005
5247.68	1596.77	0.100894	0.100894
5247.79	1611	0.101762	0.101762
5247.9	1625.55	0.10263	0.10263
5248	1639.31	0.103436	0.103436
5248.11	1653.75	0.104325	0.104325
5248.22	1657.23	0.105194	0.105194
5248.32	1661.56	0.105999	0.105999
5248.43	1679.19	0.106889	0.106889
5248.54	1694.26	0.107756	0.107756
5248.64	1708.14	0.108562	0.108562
5248.75	1722.6	0.109431	0.109431
5248.86	1737.12	0.11032	0.11032
5248.97	1751.54	0.111167	0.111167
5249.07	1764.55	0.111994	0.111994
5249.18	1778.53	0.112862	0.112862
5249.29	1792.6	0.113751	0.113751
5249.39	1805.11	0.114536	0.114536
5249.5	1817.53	0.115446	0.115446
5249.61	1811.24	0.116314	0.116314
5249.72	1829.67	0.117182	0.117182
5249.82	1843.76	0.117988	0.117988
5249.93	1857.99	0.118857	0.118857
5250.04	1872.89	0.119745	0.119745
5250.14	1885.74	0.120552	0.120552
5250.25	1899.85	0.12142	0.12142
5250.36	1913.94	0.122309	0.122309
5250.47	1927.62	0.123177	0.123177
5250.57	1939.86	0.123983	0.123983
5250.68	1953.5	0.124851	0.124851
5250.79	1966.46	0.12574	0.12574
5250.89	1978.48	0.126546	0.126546
5251	1991.19	0.127414	0.127414
5251.11	1984.77	0.128283	0.128283
5251.22	2000.2	0.129172	0.129172
5251.32	2013.53	0.129957	0.129957
5251.43	2026.59	0.130825	0.130825
5251.54	2039.18	0.131693	0.131693
5251.64	2049.57	0.132499	0.132499
5251.75	2059.97	0.133388	0.133388
5251.86	2070.3	0.134277	0.134277
5251.97	2079.21	0.135125	0.135125
5252.07	2087.46	0.135951	0.135951
5252.18	2096.5	0.13682	0.13682
5252.29	2105.33	0.137688	0.137688
5252.39	2113.59	0.138494	0.138494
5252.5	2122.64	0.139383	0.139383
5252.61	2131.05	0.140251	0.140251
5252.72	2138.81	0.14114	0.14114
5252.82	2145.82	0.141925	0.141925
5252.93	2153.84	0.142814	0.142814
5253.04	2160.85	0.143682	0.143682
5253.14	2167.52	0.144468	0.144468
5253.25	2175.07	0.145357	0.145357
5253.36	2182.49	0.146245	0.146245
5253.46	2188.24	0.14701	0.14701
5253.57	2194.51	0.147899	0.147899
5253.68	2201.02	0.148747	0.148747
5253.79	2207.24	0.149615	0.149615
5253.89	2196.22	0.150421	0.150421
5254	2210.41	0.15131	0.15131
5254.11	2222.1	0.152199	0.152199
5254.21	2232.34	0.152984	0.152984
5254.32	2239.04	0.153852	0.153852
5254.43	2243.59	0.154741	0.154741
5254.54	2246.5	0.15563	0.15563
5254.64	2249.04	0.156415	0.156415
5254.75	2252.64	0.157284	0.157284
5254.86	2257.66	0.158152	0.158152
5254.96	2263.28	0.158958	0.158958
5255.07	2269.46	0.159847	0.159847
5255.18	2275.46	0.160715	0.160715
5255.29	2280.4	0.161583	0.161583
5255.39	2285.12	0.16241	0.16241
5255.5	2289.52	0.163257	0.163257
5255.61	2294.22	0.164146	0.164146
5255.71	2297.89	0.164953	0.164953
5255.82	2302.05	0.165821	0.165821
5255.93	2306.74	0.16671	0.16671
5256.04	2311.59	0.167578	0.167578
5256.14	2315.25	0.168363	0.168363
5256.25	2319.38	0.169252	0.169252
5256.36	2324.11	0.170162	0.170162
5256.46	2328.15	0.170926	0.170926
5256.57	2332.19	0.171836	0.171836
5256.68	2336.29	0.172704	0.172704
5256.79	2339.76	0.173572	0.173572
5256.89	2342.95	0.174358	0.174358
5257	2347.53	0.175247	0.175247
5257.11	2351.8	0.176115	0.176115
5257.21	2355.94	0.176921	0.176921
5257.32	2359.89	0.177789	0.177789
5257.43	2363.93	0.178678	0.178678
5257.54	2368.33	0.179567	0.179567
5257.64	2371.66	0.180373	0.180373
5257.75	2375.88	0.181241	0.181241
5257.86	2379.19	0.182109	0.182109
5257.96	2382.44	0.182916	0.182916
5258.07	2386.82	0.183804	0.183804
5258.18	2391.82	0.184693	0.184693
5258.29	2396.01	0.185541	0.185541
5258.39	2399.47	0.186326	0.186326
5258.5	2403.96	0.187215	0.187215
5258.6	2407.94	0.188021	0.188021
5258.71	2412.53	0.18891	0.18891
5258.82	2416.56	0.189799	0.189799
5258.93	2419.76	0.190667	0.190667
5259.03	2423.18	0.191473	0.191473
5259.14	2427.65	0.192362	0.192362
5259.25	2431.29	0.19323	0.19323
5259.35	2435.29	0.194036	0.194036
5259.46	2439.53	0.194905	0.194905
5259.57	2437.87	0.195794	0.195794
5259.68	2435.32	0.196703	0.196703
5259.78	2444.95	0.197488	0.197488
5259.89	2454.17	0.198377	0.198377
5260	2460.65	0.199245	0.199245
5260.1	2465.54	0.200052	0.200052
5260.21	2469.57	0.200899	0.200899
5260.32	2472.64	0.201808	0.201808
5260.43	2474.36	0.202656	0.202656
5260.53	2476.44	0.203462	0.203462
5260.64	2479.35	0.204372	0.204372
5260.75	2483.05	0.20524	0.20524
5260.85	2486.7	0.206025	0.206025
5260.96	2491.5	0.206935	0.206935
5261.07	2496.32	0.207803	0.207803
5261.18	2500.44	0.208671	0.208671
5261.28	2504.13	0.209498	0.209498
5261.39	2508.52	0.210366	0.210366
5261.5	2512.76	0.211276	0.211276
5261.6	2516.41	0.212061	0.212061
5261.71	2520.2	0.21293	0.21293
5261.82	2523.69	0.213797	0.213797
5261.93	2528.78	0.214707	0.214707
5262.03	2532.24	0.215513	0.215513
5262.14	2536.1	0.216423	0.216423
5262.25	2540.05	0.21727	0.21727
5262.35	2543.28	0.218077	0.218077
5262.46	2547.46	0.218965	0.218965
5262.57	2551.47	0.219833	0.219833
5262.68	2555.53	0.220702	0.220702
5262.78	2559.89	0.221528	0.221528
5262.89	2564.39	0.222397	0.222397
5263	2568.75	0.223306	0.223306
5263.1	2572.06	0.224091	0.224091
5263.21	2576.23	0.22498	0.22498
5263.32	2579.7	0.225849	0.225849
5263.42	2582.94	0.226696	0.226696
5263.53	2586.91	0.227544	0.227544
5263.64	2591.19	0.228453	0.228453
5263.75	2594.8	0.229301	0.229301
5263.85	2598.99	0.230128	0.230128
5263.96	2602.95	0.230996	0.230996
5264.07	2607.19	0.231864	0.231864
5264.17	2610.72	0.23267	0.23267
5264.28	2615.38	0.233579	0.233579
5264.39	2620.33	0.23451	0.23451
5264.5	2623.6	0.235357	0.235357
5264.6	2627.02	0.236184	0.236184
5264.71	2630.79	0.237032	0.237032
5264.82	2635.12	0.237941	0.237941
5264.92	2639.13	0.238747	0.238747
5265.03	2642.63	0.239595	0.239595
5265.14	2647.18	0.240483	0.240483
5265.25	2651.58	0.241372	0.241372
5265.35	2655.82	0.242199	0.242199
5265.46	2659.95	0.243067	0.243067
5265.57	2663.62	0.243956	0.243956
5265.67	2667.34	0.244742	0.244742
5265.78	2671.35	0.24563	0.24563
5265.89	2675.43	0.246519	0.246519
5266	2679.9	0.247408	0.247408
5266.1	2683.23	0.248214	0.248214
5266.21	2687.06	0.249103	0.249103
5266.32	2685.66	0.249951	0.249951
5266.42	2680.97	0.250757	0.250757
5266.53	2691.7	0.251625	0.251625
5266.64	2701.16	0.252555	0.252555
5266.75	2707.47	0.253424	0.253424
5266.85	2712.32	0.254229	0.254229
5266.96	2715.82	0.255118	0.255118
5267.07	2718.73	0.256007	0.256007
5267.17	2720.59	0.256793	0.256793
5267.28	2723.05	0.257661	0.257661
5267.39	2726.17	0.258529	0.258529
5267.5	2730.45	0.259438	0.259438
5267.6	2734.31	0.260224	0.260224
5267.71	2738.85	0.261113	0.261113
5267.82	2742.28	0.262002	0.262002
5267.92	2745.81	0.262787	0.262787
5268.03	2750.05	0.263676	0.263676
5268.14	2754.29	0.264565	0.264565
5268.25	2758.68	0.265454	0.265454
5268.35	2761.87	0.26626	0.26626
5268.46	2765.1	0.267128	0.267128
5268.57	2768.97	0.267996	0.267996
5268.67	2772.74	0.268802	0.268802
5268.78	2776.73	0.26965	0.26965
5268.89	2780.78	0.270559	0.270559
5268.99	2784.08	0.271366	0.271366
5269.1	2787.91	0.272255	0.272255
5269.21	2792.27	0.273143	0.273143
5269.32	2795.98	0.273991	0.273991
5269.42	2799.67	0.274818	0.274818
5269.53	2803.02	0.275686	0.275686
5269.64	2806.83	0.276554	0.276554
5269.74	2810.9	0.27736	0.27736
5269.85	2814.86	0.278228	0.278228
5269.96	2818.92	0.279117	0.279117
5270.07	2822.33	0.280006	0.280006
5270.17	2825.74	0.280791	0.280791
5270.28	2829.57	0.28166	0.28166
5270.39	2833.52	0.282549	0.282549
5270.49	2836.83	0.283375	0.283375
5270.6	2840.85	0.284223	0.284223
5270.71	2845.16	0.285112	0.285112
5270.82	2849.38	0.286	0.286
5270.92	2853.11	0.286807	0.286807
5271.03	2856.38	0.287654	0.287654
5271.14	2859.77	0.288543	0.288543
5271.24	2863.16	0.289349	0.289349
5271.35	2866.81	0.290197	0.290197
5271.46	2871.07	0.291106	0.291106
5271.57	2874.48	0.291974	0.291974
5271.67	2877.94	0.29276	0.29276
5271.78	2882.14	0.29367	0.29367
5271.89	2885.56	0.294537	0.294537
5271.99	2889.39	0.295323	0.295323
5272.1	2893.16	0.296212	0.296212
5272.21	2897.43	0.297101	0.297101
5272.32	2900.96	0.297969	0.297969
5272.42	2903.93	0.298755	0.298755
5272.53	2907.88	0.299643	0.299643
5272.64	2911.62	0.300511	0.300511
5272.74	2914.47	0.301276	0.301276
5272.85	2918.94	0.302206	0.302206
5272.96	2922.79	0.303054	0.303054
5273.07	2926.41	0.303964	0.303964
5273.17	2929.82	0.304769	0.304769
5273.28	2933.36	0.305658	0.305658
5273.38	2937.49	0.306444	0.306444
5273.49	2941.44	0.307271	0.307271
5273.6	2944.98	0.30816	0.30816
5273.71	2948.34	0.309049	0.309049
5273.81	2951.93	0.309855	0.309855
5273.92	2956.19	0.310743	0.310743
5274.03	2955.5	0.311612	0.311612
5274.13	2949.28	0.312397	0.312397
5274.24	2959.81	0.313265	0.313265
5274.35	2967.95	0.314154	0.314154
5274.46	2974.82	0.315043	0.315043
5274.56	2979.03	0.315828	0.315828
5274.67	2981.6	0.316676	0.316676
5274.78	2983.76	0.317544	0.317544
5274.88	2986.65	0.318371	0.318371
5274.99	2990.3	0.319239	0.319239
5275.1	2993.36	0.320087	0.320087
5275.21	2997.38	0.320996	0.320996
5275.31	3000.68	0.321782	0.321782
5275.42	3004.52	0.322671	0.322671
5275.53	3008.27	0.323539	0.323539
5275.63	3011.72	0.324324	0.324324
5275.74	3015.1	0.325213	0.325213
5275.85	3018.87	0.326081	0.326081
5275.96	3022.95	0.32697	0.32697
5276.06	3026.75	0.327756	0.327756
5276.17	3030.74	0.328624	0.328624
5276.28	3034.55	0.329513	0.329513
5276.38	3038.19	0.330319	0.330319
5276.49	3042.2	0.331208	0.331208
5276.6	3045.34	0.332055	0.332055
5276.71	3049.22	0.332944	0.332944
5276.81	3052.01	0.333729	0.333729
5276.92	3056.72	0.334618	0.334618
5277.03	3060.16	0.335507	0.335507
5277.13	3063.72	0.336313	0.336313
5277.24	3066.89	0.337182	0.337182
5277.35	3071.13	0.338049	0.338049
5277.46	3074.72	0.338938	0.338938
5277.56	3078.39	0.339724	0.339724
5277.67	3081.95	0.340613	0.340613
5277.78	3085.89	0.341502	0.341502
5277.88	3088.81	0.342308	0.342308
5277.99	3092.04	0.343155	0.343155
5278.1	3095.61	0.344044	0.344044
5278.21	3099.41	0.344892	0.344892
5278.31	3103.03	0.345718	0.345718
5278.42	3106.45	0.346587	0.346587
5278.53	3110.13	0.347476	0.347476
5278.63	3113.66	0.348281	0.348281
5278.74	3117.93	0.34915	0.34915
5278.85	3121.83	0.350018	0.350018
5278.95	3124.82	0.350845	0.350845
5279.06	3128.12	0.351713	0.351713
5279.17	3131.6	0.352602	0.352602
5279.28	3135.92	0.353491	0.353491
5279.38	3139.22	0.354276	0.354276
5279.49	3142.88	0.355124	0.355124
5279.6	3146.39	0.356033	0.356033
5279.7	3149.76	0.356839	0.356839
5279.81	3153.94	0.357708	0.357708
5279.92	3157.64	0.358617	0.358617
5280.03	3161.05	0.359485	0.359485
5280.13	3164.24	0.360292	0.360292
5280.24	3168.1	0.36118	0.36118
5280.35	3171.15	0.362028	0.362028
5280.45	3174.43	0.362834	0.362834
5280.56	3177.78	0.363702	0.363702
5280.67	3181.58	0.364591	0.364591
5280.78	3185.33	0.36548	0.36548
5280.88	3188.74	0.366286	0.366286
5280.99	3192.08	0.367175	0.367175
5281.1	3195.35	0.368043	0.368043
5281.2	3198.76	0.368849	0.368849
5281.31	3202.75	0.369738	0.369738
5281.42	3206.56	0.370606	0.370606
5281.53	3210.14	0.371474	0.371474
5281.63	3213.6	0.372301	0.372301
5281.74	3216.98	0.373128	0.373128
5281.85	3220.23	0.374038	0.374038
5281.95	3223.9	0.374843	0.374843
5282.06	3227.39	0.375732	0.375732
5282.17	3230.78	0.376621	0.376621
5282.28	3234.37	0.377489	0.377489
5282.38	3237.66	0.378296	0.378296
5282.49	3241.21	0.379185	0.379185
5282.6	3244.83	0.380052	0.380052
5282.7	3248.31	0.380859	0.380859
5282.81	3251.49	0.381727	0.381727
5282.92	3250.03	0.382595	0.382595
5283.03	3246.64	0.383505	0.383505
5283.13	3255.01	0.384311	0.384311
5283.24	3263.25	0.3852	0.3852
5283.35	3269.12	0.386089	0.386089
5283.45	3272.24	0.386853	0.386853
5283.56	3275.36	0.387763	0.387763
5283.67	3278.36	0.388652	0.388652
5283.77	3280.92	0.389437	0.389437
5283.88	3284.5	0.390326	0.390326
5283.99	3288.21	0.391194	0.391194
5284.1	3291.61	0.392083	0.392083
5284.2	3294.81	0.392868	0.392868
5284.31	3298.22	0.393757	0.393757
5284.42	3302.35	0.394646	0.394646
5284.52	3306.08	0.395452	0.395452
5284.63	3309.38	0.396341	0.396341
5284.74	3313.16	0.39723	0.39723
5284.85	3316.59	0.398119	0.398119
5284.95	3319.84	0.398925	0.398925
5285.06	3323.23	0.399793	0.399793
5285.17	3326.88	0.400661	0.400661
5285.27	3329.91	0.401468	0.401468
5285.38	3333.48	0.402357	0.402357
5285.49	3338.39	0.403266	0.403266
5285.6	3341.73	0.404175	0.404175
5285.7	3345.39	0.404982	0.404982
5285.81	3348.1	0.40587	0.40587
5285.92	3351.02	0.406739	0.406739
5286.02	3354.02	0.407545	0.407545
5286.13	3357.71	0.408413	0.408413
5286.24	3361.27	0.409302	0.409302
5286.35	3365.44	0.41017	0.41017
5286.45	3369.35	0.410976	0.410976
5286.56	3373.33	0.411865	0.411865
5286.67	3376.97	0.412733	0.412733
5286.77	3380.27	0.413539	0.413539
5286.88	3383.97	0.414428	0.414428
5286.99	3386.88	0.415317	0.415317
5287.1	3390.72	0.416227	0.416227
5287.2	3394	0.417032	0.417032
5287.31	3397.22	0.417901	0.417901
5287.42	3400.27	0.418769	0.418769
5287.52	3403.56	0.419575	0.419575
5287.63	3407.58	0.420443	0.420443
5287.74	3411.39	0.421332	0.421332
5287.85	3414.48	0.4222	0.4222
5287.95	3418.14	0.423027	0.423027
5288.06	3421.72	0.423916	0.423916
5288.17	3424.97	0.424805	0.424805
5288.27	3427.89	0.42559	0.42559
5288.38	3431.15	0.426479	0.426479
5288.49	3434.35	0.427347	0.427347
5288.59	3437.43	0.428154	0.428154
5288.7	3441.22	0.429042	0.429042
5288.81	3445.04	0.42989	0.42989
5288.91	3448.28	0.430717	0.430717
5289.02	3451.91	0.431605	0.431605
5289.13	3455.33	0.432474	0.432474
5289.24	3458.91	0.433362	0.433362
5289.34	3462.28	0.434189	0.434189
5289.45	3465.83	0.435058	0.435058
5289.56	3469.13	0.435925	0.435925
5289.66	3471.82	0.436732	0.436732
5289.77	3475.01	0.4376	0.4376
5289.88	3478.45	0.438489	0.438489
5289.99	3482.01	0.439357	0.439357
5290.09	3485.28	0.440163	0.440163
5290.2	3488.85	0.441052	0.441052
5290.31	3492.48	0.44192	0.44192
5290.41	3495.48	0.442706	0.442706
5290.52	3498.89	0.443615	0.443615
5290.63	3501.5	0.444483	0.444483
5290.74	3505	0.445352	0.445352
5290.84	3508.68	0.446178	0.446178
5290.95	3511.95	0.447026	0.447026
5291.06	3515.51	0.447915	0.447915
5291.16	3518.58	0.448721	0.448721
5291.27	3522.38	0.44961	0.44961
5291.38	3526.57	0.450478	0.450478
5291.49	3530.76	0.451367	0.451367
5291.59	3533.45	0.452152	0.452152
5291.7	3536.77	0.453041	0.453041
5291.81	3540.35	0.45393	0.45393
5291.91	3543.8	0.454695	0.454695
5292.02	3546.89	0.455584	0.455584
5292.13	3549.75	0.456472	0.456472
5292.24	3538.58	0.457341	0.457341
5292.34	3545.32	0.458126	0.458126
5292.45	3554.01	0.459036	0.459036
5292.56	3560.94	0.459904	0.459904
5292.66	3565.98	0.460731	0.460731
5292.77	3569.59	0.461578	0.461578
5292.88	3572.43	0.462467	0.462467
5292.99	3575.01	0.463335	0.463335
5293.09	3577.62	0.464121	0.464121
5293.2	3580.69	0.46501	0.46501
5293.31	3584.15	0.465899	0.465899
5293.41	3586.64	0.466684	0.466684
5293.52	3589.86	0.467552	0.467552
5293.63	3593.19	0.46842	0.46842
5293.73	3596.03	0.469247	0.469247
5293.84	3600.05	0.470115	0.470115
5293.95	3603.68	0.471004	0.471004
5294.06	3607.34	0.471872	0.471872
5294.16	3610.69	0.472679	0.472679
5294.27	3613.69	0.473546	0.473546
5294.38	3616.38	0.474415	0.474415
5294.48	3620.4	0.475242	0.475242
5294.59	3624.15	0.476089	0.476089
5294.7	3627.71	0.476957	0.476957
5294.81	3631.22	0.477846	0.477846
5294.91	3634.21	0.478652	0.478652
5295.02	3637.37	0.479541	0.479541
5295.13	3641.44	0.480409	0.480409
5295.23	3644.04	0.481215	0.481215
5295.34	3647.5	0.482084	0.482084
5295.45	3650.53	0.482952	0.482952
5295.56	3654.2	0.48384	0.48384
5295.66	3657.41	0.484626	0.484626
5295.77	3660.81	0.485515	0.485515
5295.88	3663.52	0.486383	0.486383
5295.98	3666	0.487148	0.487148
5296.09	3669.81	0.488037	0.488037
5296.2	3673.54	0.488905	0.488905
5296.31	3676.75	0.489773	0.489773
5296.41	3680.17	0.4906	0.4906
5296.52	3683.3	0.491489	0.491489
5296.63	3686.52	0.492357	0.492357
5296.73	3689.55	0.493122	0.493122
5296.84	3693.37	0.494031	0.494031
5296.95	3695.9	0.494879	0.494879
5297.06	3699.7	0.495768	0.495768
5297.16	3702.99	0.496553	0.496553
5297.27	3707.28	0.497442	0.497442
5297.38	3711.09	0.49831	0.49831
5297.48	3713.57	0.499116	0.499116
5297.59	3716.94	0.499985	0.499985
5297.7	3720.01	0.500873	0.500873
5297.81	3723.28	0.501741	0.501741
5297.91	3726.38	0.502548	0.502548
5298.02	3729.8	0.503416	0.503416
5298.13	3733.58	0.504305	0.504305
5298.23	3736.64	0.505111	0.505111
5298.34	3739.5	0.505958	0.505958
5298.45	3743.37	0.506827	0.506827
5298.55	3746.59	0.507653	0.507653
5298.66	3750.24	0.508563	0.508563
5298.77	3753.22	0.509431	0.509431
5298.88	3756.06	0.510278	0.510278
5298.98	3758.96	0.511085	0.511085
5299.09	3762.45	0.511974	0.511974
5299.2	3750.42	0.512841	0.512841
5299.3	3754.51	0.513627	0.513627
5299.41	3764.03	0.514516	0.514516
5299.52	3771.54	0.515384	0.515384
5299.63	3777.12	0.516294	0.516294
5299.73	3781.01	0.5171	0.5171
5299.84	3784.3	0.517968	0.517968
5299.95	3787.38	0.518857	0.518857
5300.01	3788.89	0.519332	0.519332
5300.11	3783.65	0.519829	0.519829
5300.22	3766.62	0.519829	0.519829
5300.33	3743.47	0.519167	0.519167
5300.43	3718.29	0.518299	0.518299
5300.54	3693.08	0.517431	0.517431
5300.65	3668.02	0.51648	0.51648
5300.76	3643.99	0.515632	0.515632
5300.86	3622.63	0.514806	0.514806
5300.97	3598.5	0.513958	0.513958
5301.08	3573.35	0.513069	0.513069
5301.18	3550.72	0.512263	0.512263
5301.29	3524.21	0.511374	0.511374
5301.4	3497.5	0.510506	0.510506
5301.51	3470.22	0.509618	0.509618
5301.61	3445.1	0.508811	0.508811
5301.72	3417.44	0.507922	0.507922
5301.83	3389.33	0.507054	0.507054
5301.93	3363.77	0.506269	0.506269
5302.04	3335.8	0.5054	0.5054
5302.15	3307.4	0.504512	0.504512
5302.26	3279.15	0.503644	0.503644
5302.36	3253.43	0.502837	0.502837
5302.47	3225.27	0.501969	0.501969
5302.58	3196.72	0.50106	0.50106
5302.68	3171.55	0.500274	0.500274
5302.79	3144.18	0.499406	0.499406
5302.9	3117.29	0.498538	0.498538
5303.01	3090.55	0.49767	0.49767
5303.11	3066.58	0.496864	0.496864
5303.22	3039.99	0.495995	0.495995
5303.33	3013.75	0.495107	0.495107
5303.43	2990.1	0.494301	0.494301
5303.54	2964.12	0.493432	0.493432
5303.65	2938.09	0.492543	0.492543
5303.75	2914.48	0.491737	0.491737
5303.86	2889.17	0.490869	0.490869
5303.97	2863.95	0.490001	0.490001
5304.08	2838.15	0.489112	0.489112
5304.18	2815.03	0.488347	0.488347
5304.29	2789.34	0.487438	0.487438
5304.4	2763.98	0.486549	0.486549
5304.5	2741.5	0.485784	0.485784
5304.61	2716.67	0.484916	0.484916
5304.72	2691.75	0.484069	0.484069
5304.83	2665.95	0.483159	0.483159
5304.93	2643.14	0.482373	0.482373
5305.04	2618.29	0.481485	0.481485
5305.15	2593.5	0.480637	0.480637
5305.25	2571.1	0.47981	0.47981
5305.36	2546.5	0.478942	0.478942
5305.47	2522.81	0.478053	0.478053
5305.58	2498.96	0.477206	0.477206
5305.68	2477.5	0.4764	0.4764
5305.79	2453.65	0.47551	0.47551
5305.9	2430.2	0.474643	0.474643
5306	2409.32	0.473816	0.473816
5306.11	2386.23	0.472947	0.472947
5306.22	2364.11	0.472079	0.472079
5306.33	2342.38	0.47119	0.47119
5306.43	2323.53	0.470405	0.470405
5306.54	2302	0.469516	0.469516
5306.65	2280.69	0.468648	0.468648
5306.75	2260.96	0.467842	0.467842
5306.86	2240.09	0.466994	0.466994
5306.97	2216.6	0.466126	0.466126
5307.08	2195.32	0.465237	0.465237
5307.18	2175.8	0.464411	0.464411
5307.29	2154.42	0.463542	0.463542
5307.4	2132.64	0.462654	0.462654
5307.5	2113.85	0.461868	0.461868
5307.61	2092.89	0.460979	0.460979
5307.72	2072.24	0.460132	0.460132
5307.83	2051.14	0.459243	0.459243
5307.93	2032.82	0.458437	0.458437
5308.04	2012.4	0.457548	0.457548
5308.15	1991.93	0.456659	0.456659
5308.25	1973.75	0.455853	0.455853
5308.36	1953.78	0.455006	0.455006
5308.47	1934.25	0.454116	0.454116
5308.57	1915.7	0.45331	0.45331
5308.68	1895.39	0.452421	0.452421
5308.79	1875.91	0.451553	0.451553
5308.9	1855.93	0.450665	0.450665
5309	1837.59	0.449879	0.449879
5309.11	1816.95	0.449011	0.449011
5309.22	1796.86	0.448143	0.448143
5309.32	1777.8	0.447336	0.447336
5309.43	1756.96	0.446447	0.446447
5309.54	1735.7	0.445559	0.445559
5309.65	1714.96	0.444691	0.444691
5309.75	1696.34	0.443864	0.443864
5309.86	1675.97	0.442996	0.442996
5309.97	1655.14	0.442107	0.442107
5310.07	1636.72	0.441321	0.441321
5310.18	1616.15	0.440453	0.440453
5310.29	1596.63	0.439585	0.439585
5310.4	1575.97	0.438655	0.438655
5310.5	1558.31	0.437869	0.437869
5310.61	1539.03	0.43698	0.43698
5310.72	1520.6	0.436092	0.436092
5310.82	1504.66	0.435306	0.435306
5310.93	1487.6	0.434438	0.434438
5311.04	1471.41	0.43357	0.43357
5311.15	1454.93	0.43266	0.43266
5311.25	1440.1	0.431875	0.431875
5311.36	1423.54	0.430986	0.430986
5311.47	1407.52	0.430118	0.430118
5311.57	1394.16	0.429311	0.429311
5311.68	1379.27	0.428423	0.428423
5311.79	1365.09	0.427555	0.427555
5311.9	1351.41	0.426666	0.426666
5312	1339.01	0.42588	0.42588
5312.11	1326.05	0.424971	0.424971
5312.22	1313.58	0.424082	0.424082
5312.32	1304.47	0.423297	0.423297
5312.43	1292.22	0.422428	0.422428
5312.54	1278	0.421539	0.421539
5312.65	1260.75	0.420671	0.420671
5312.75	1243.22	0.419865	0.419865
5312.86	1227.61	0.418955	0.418955
5312.97	1207.05	0.418087	0.418087
5313.07	1188.69	0.41726	0.41726
5313.18	1169.38	0.416392	0.416392
5313.29	1151.95	0.415504	0.415504
5313.4	1132.91	0.414635	0.414635
5313.5	1114.84	0.413829	0.413829
5313.61	1095.07	0.412961	0.412961
5313.71	1079.9	0.412134	0.412134
5313.82	1060.42	0.411287	0.411287
5313.93	1042.42	0.410377	0.410377
5314.04	1024.93	0.409509	0.409509
5314.14	1009.19	0.408703	0.408703
5314.25	988.934	0.407834	0.407834
5314.36	968.957	0.406946	0.406946
5314.46	953.879	0.40614	0.40614
5314.57	933.519	0.40523	0.40523
5314.68	914.941	0.404383	0.404383
5314.79	898.019	0.403473	0.403473
5314.89	880.082	0.402687	0.402687
5315	861.394	0.401778	0.401778
5315.11	843.973	0.40091	0.40091
5315.21	827.332	0.400083	0.400083
5315.32	809.902	0.399194	0.399194
5315.43	792.988	0.398285	0.398285
5315.54	774.621	0.397437	0.397437
5315.64	759.152	0.396611	0.396611
5315.75	741.176	0.395763	0.395763
5315.86	727.316	0.394853	0.394853
5315.96	711.879	0.394068	0.394068
5316.07	695.66	0.393179	0.393179
5316.18	677.676	0.39229	0.39229
5316.29	662.043	0.391401	0.391401
5316.39	645.871	0.390616	0.390616
5316.5	630.59	0.389727	0.389727
5316.61	613.566	0.388859	0.388859
5316.71	599.137	0.388053	0.388053
5316.82	591.215	0.387164	0.387164
5316.93	573.629	0.386275	0.386275
5317.04	557.519	0.385407	0.385407
5317.14	543.41	0.3846	0.3846
5317.25	526.684	0.383733	0.383733
5317.36	511.355	0.382864	0.382864
5317.46	496.254	0.382037	0.382037
5317.57	481.176	0.381149	0.381149
5317.68	470.038	0.38026	0.38026
5317.79	459.89	0.379351	0.379351
5317.89	444.835	0.378565	0.378565
5318	430.257	0.377697	0.377697
5318.11	415.249	0.376829	0.376829
5318.21	402.14	0.376022	0.376022
5318.32	387.835	0.375133	0.375133
5318.43	373.64	0.374245	0.374245
5318.53	360.731	0.373438	0.373438
5318.64	355.036	0.37255	0.37255
5318.75	342.934	0.371681	0.371681
5318.86	328.629	0.370813	0.370813
5318.96	316.871	0.370007	0.370007
5319.07	304.207	0.369118	0.369118
5319.18	290.644	0.368229	0.368229
5319.28	279.867	0.367444	0.367444
5319.39	267.703	0.366555	0.366555
5319.5	259.057	0.365687	0.365687
5319.61	252.772	0.364778	0.364778
5319.71	239.897	0.364013	0.364013
5319.82	228.377	0.363124	0.363124
5319.93	217.12	0.362214	0.362214
5320.03	206.967	0.361408	0.361408
5320.14	195.764	0.36054	0.36054
5320.25	185.549	0.359672	0.359672
5320.36	175.784	0.358783	0.358783
5320.46	175.989	0.357976	0.357976
5320.57	167.505	0.357109	0.357109
5320.68	156.681	0.35622	0.35622
5320.78	148.474	0.355413	0.355413
5320.89	139.575	0.354545	0.354545
5321	131.216	0.353677	0.353677
5321.11	123.505	0.352809	0.352809
5321.21	115.966	0.351982	0.351982
5321.32	108.884	0.351114	0.351114
5321.43	102.212	0.350246	0.350246
5321.53	95.7082	0.349419	0.349419
5321.64	95.0559	0.348551	0.348551
5321.75	89.7981	0.347683	0.347683
5321.86	81.6418	0.346815	0.346815
5321.96	75.7922	0.346029	0.346029
5322.07	69.468	0.34512	0.34512
5322.18	63.9758	0.344251	0.344251
5322.28	58.3547	0.343445	0.343445
5322.39	52.4739	0.342577	0.342577
5322.46	49.2825	0.341998	0.341998
5322.47	48.927	0.341915	0.341915
5322.5	47.9328	0.341688	0.341688
5322.67	47.6638	0.341502	0.341502
5322.67	47.6638	0.341502	0.341502
