# Supplementary material for: Data compilation on the effect of grain size, temperature, and texture on the strength of a single-phase FCC MnFeNi medium-entropy alloy
Source: Data Brief. 2019 Nov 15;28:104807. doi: 10.1016/j.dib.2019.104807 (PMC6909151; doi:10.1016/j.dib.2019.104807)
Supplement: Multimedia component 1 [file mmc1.zip › Compression_Tests/873K/MnFeNi_1173K_60min_873K.xlsx]

## Sheet: MnFeNi_1173K_60min_873K
Name	MnFeNi_1173K_60min_873K
Diameter	4	mm
Sample height	8.08	mm
Gage length	8.08	mm
Speed ​​during measurement	0.48	mm/min
Time	Force	Crosshead Displacement	Crosshead Displacement
s	N	mm	mm
8133.22	184.606	0	0
8133.3	184.82	0	0
8133.33	184.906	0	0
8133.33	184.906	0	0
8133.44	184.875	0	0
8133.55	184.867	-2.06708e-05	-2.06708e-05
8133.65	184.874	-4.13415e-05	-4.13415e-05
8133.76	191.569	0.000578308	0.000578308
8133.87	203.643	0.0015296	0.0015296
8133.97	213.791	0.00235643	0.00235643
8134.08	225.334	0.00326576	0.00326576
8134.19	236.01	0.00413408	0.00413408
8134.3	247.096	0.00502291	0.00502291
8134.4	258.26	0.00582876	0.00582876
8134.51	270.846	0.00669708	0.00669708
8134.62	283.666	0.00760641	0.00760641
8134.72	296.385	0.00839224	0.00839224
8134.83	310.393	0.00926008	0.00926008
8134.94	324.909	0.0101284	0.0101284
8135.05	339.776	0.0110172	0.0110172
8135.15	353.76	0.0118236	0.0118236
8135.26	369.354	0.0126914	0.0126914
8135.37	384.409	0.0135802	0.0135802
8135.47	398.784	0.0143866	0.0143866
8135.58	413.948	0.0152549	0.0152549
8135.69	429.846	0.0161232	0.0161232
8135.8	445.58	0.016991	0.016991
8135.9	459.401	0.0177559	0.0177559
8136.01	474.573	0.0186447	0.0186447
8136.11	488.799	0.0194305	0.0194305
8136.22	504.206	0.0202984	0.0202984
8136.33	520.331	0.0211872	0.0211872
8136.44	536.471	0.022076	0.022076
8136.54	549.971	0.0228824	0.0228824
8136.65	565.237	0.0237507	0.0237507
8136.76	580.424	0.0246395	0.0246395
8136.86	594.26	0.0254248	0.0254248
8136.97	609.565	0.0262932	0.0262932
8137.08	624.37	0.027182	0.027182
8137.19	639.339	0.0280708	0.0280708
8137.29	652.987	0.0288562	0.0288562
8137.4	668.401	0.029745	0.029745
8137.51	683.143	0.0306131	0.0306131
8137.61	697.37	0.0314194	0.0314194
8137.72	712.167	0.0322877	0.0322877
8137.83	727.237	0.0331556	0.0331556
8137.94	742.104	0.0340444	0.0340444
8138.04	755.659	0.0348302	0.0348302
8138.15	770.745	0.035719	0.035719
8138.26	785.792	0.0366079	0.0366079
8138.36	798.659	0.0373727	0.0373727
8138.47	812.682	0.0382406	0.0382406
8138.58	827.339	0.0391294	0.0391294
8138.69	841.089	0.0400182	0.0400182
8138.79	854.089	0.0408245	0.0408245
8138.9	867.565	0.0416929	0.0416929
8139.01	880.635	0.0425817	0.0425817
8139.11	892.237	0.043367	0.043367
8139.22	904.698	0.0442559	0.0442559
8139.33	916.393	0.0451242	0.0451242
8139.44	928.167	0.046013	0.046013
8139.54	939.085	0.0467984	0.0467984
8139.65	950.624	0.0476872	0.0476872
8139.76	962.233	0.048576	0.048576
8139.86	973.288	0.0493614	0.0493614
8139.97	985.092	0.0502502	0.0502502
8140.08	997.241	0.0511395	0.0511395
8140.19	1008.89	0.0520073	0.0520073
8140.29	1019.82	0.0528137	0.0528137
8140.4	1031.53	0.053682	0.053682
8140.51	1042.57	0.0545708	0.0545708
8140.61	1052.86	0.0553356	0.0553356
8140.72	1064.84	0.0562245	0.0562245
8140.83	1076.24	0.0571133	0.0571133
8140.94	1087.45	0.0580021	0.0580021
8141.04	1098.46	0.058808	0.058808
8141.15	1110.02	0.0596969	0.0596969
8141.26	1121.55	0.0605653	0.0605653
8141.36	1131.86	0.0613711	0.0613711
8141.47	1144	0.0622599	0.0622599
8141.58	1155.67	0.0631283	0.0631283
8141.68	1165.29	0.0638931	0.0638931
8141.79	1178.02	0.0648024	0.0648024
8141.9	1189.48	0.0656913	0.0656913
8142.01	1202.03	0.0665806	0.0665806
8142.11	1195.94	0.0673659	0.0673659
8142.22	1201.51	0.0682547	0.0682547
8142.33	1218.72	0.0691436	0.0691436
8142.43	1232.78	0.0699289	0.0699289
8142.54	1247.71	0.0708177	0.0708177
8142.65	1262.88	0.0716861	0.0716861
8142.76	1278.01	0.0725544	0.0725544
8142.86	1291.7	0.0733602	0.0733602
8142.97	1306.9	0.07427	0.07427
8143.08	1321.85	0.0751379	0.0751379
8143.18	1335.06	0.0759237	0.0759237
8143.29	1349.77	0.0768125	0.0768125
8143.4	1363.82	0.0777014	0.0777014
8143.51	1377.86	0.0785692	0.0785692
8143.61	1390.97	0.0793758	0.0793758
8143.72	1405.47	0.0802851	0.0802851
8143.83	1420.51	0.0811534	0.0811534
8143.93	1433.26	0.0819388	0.0819388
8144.04	1447.08	0.0828071	0.0828071
8144.15	1461.01	0.0836959	0.0836959
8144.26	1474.85	0.0846052	0.0846052
8144.36	1486.93	0.0854116	0.0854116
8144.47	1500.73	0.0862794	0.0862794
8144.58	1513.7	0.0871682	0.0871682
8144.68	1525.94	0.0879746	0.0879746
8144.79	1538.97	0.0888429	0.0888429
8144.9	1552.25	0.0897317	0.0897317
8145.01	1565.42	0.0906205	0.0906205
8145.11	1577.15	0.0914059	0.0914059
8145.22	1590.72	0.0922947	0.0922947
8145.33	1604.13	0.093163	0.093163
8145.43	1616.04	0.0939689	0.0939689
8145.54	1629.98	0.0948787	0.0948787
8145.65	1643.16	0.095747	0.095747
8145.76	1656.8	0.0966358	0.0966358
8145.86	1669.04	0.0974417	0.0974417
8145.97	1682.21	0.0983305	0.0983305
8146.08	1695.18	0.0992193	0.0992193
8146.18	1706.95	0.100005	0.100005
8146.29	1719.9	0.100873	0.100873
8146.4	1732.29	0.101762	0.101762
8146.5	1744.17	0.102568	0.102568
8146.61	1756.31	0.103478	0.103478
8146.72	1768.86	0.104387	0.104387
8146.83	1780.39	0.105255	0.105255
8146.93	1790.9	0.106062	0.106062
8147.04	1802.22	0.106909	0.106909
8147.15	1812.55	0.107839	0.107839
8147.25	1821.61	0.108625	0.108625
8147.36	1830.45	0.109493	0.109493
8147.47	1833.35	0.110382	0.110382
8147.58	1810.66	0.111271	0.111271
8147.68	1825.81	0.112077	0.112077
8147.79	1841	0.112965	0.112965
8147.9	1854.5	0.113834	0.113834
8148	1865.48	0.11464	0.11464
8148.11	1876.16	0.115508	0.115508
8148.22	1851.01	0.116418	0.116418
8148.33	1808.51	0.117286	0.117286
8148.43	1827.49	0.118092	0.118092
8148.54	1846.69	0.119002	0.119002
8148.65	1864.16	0.119869	0.119869
8148.75	1878.66	0.120676	0.120676
8148.86	1890.36	0.121544	0.121544
8148.97	1808.78	0.122433	0.122433
8149.08	1811.84	0.123322	0.123322
8149.18	1830.88	0.124128	0.124128
8149.29	1850.41	0.125017	0.125017
8149.4	1868.78	0.125905	0.125905
8149.5	1883.21	0.12667	0.12667
8149.61	1893.12	0.127559	0.127559
8149.72	1806.54	0.128468	0.128468
8149.83	1829.33	0.129337	0.129337
8149.93	1846.4	0.130122	0.130122
8150.04	1865.03	0.13099	0.13099
8150.15	1882.02	0.1319	0.1319
8150.25	1893.93	0.132686	0.132686
8150.36	1827.85	0.133595	0.133595
8150.47	1849.6	0.134484	0.134484
8150.58	1868.85	0.135352	0.135352
8150.68	1884.84	0.136158	0.136158
8150.79	1900.28	0.137047	0.137047
8150.9	1913.58	0.137915	0.137915
8151	1922.43	0.1387	0.1387
8151.11	1926.14	0.139569	0.139569
8151.22	1922.77	0.140478	0.140478
8151.32	1920.31	0.141305	0.141305
8151.43	1922.59	0.142173	0.142173
8151.54	1927.44	0.143042	0.143042
8151.64	1932.31	0.143868	0.143868
8151.75	1936.67	0.144736	0.144736
8151.86	1939.33	0.145605	0.145605
8151.97	1942.28	0.146493	0.146493
8152.07	1945.53	0.1473	0.1473
8152.18	1949.14	0.148168	0.148168
8152.29	1953.24	0.149036	0.149036
8152.39	1957.62	0.149842	0.149842
8152.5	1962.19	0.150731	0.150731
8152.61	1965.76	0.151578	0.151578
8152.72	1969.62	0.152447	0.152447
8152.82	1972.66	0.153274	0.153274
8152.93	1973.59	0.154162	0.154162
8153.04	1973.4	0.155031	0.155031
8153.14	1973.03	0.155837	0.155837
8153.25	1976.15	0.156684	0.156684
8153.36	1982.55	0.157594	0.157594
8153.47	1989.8	0.158441	0.158441
8153.57	1996.04	0.159268	0.159268
8153.68	2001.47	0.160116	0.160116
8153.79	2005.83	0.160984	0.160984
8153.89	2008.61	0.16179	0.16179
8154	2011.15	0.162679	0.162679
8154.11	2013.5	0.163547	0.163547
8154.22	2015.64	0.164415	0.164415
8154.32	2017.98	0.165242	0.165242
8154.43	2021.18	0.16611	0.16611
8154.54	2025.53	0.166978	0.166978
8154.64	2029.11	0.167784	0.167784
8154.75	2033.5	0.168632	0.168632
8154.86	2038.94	0.169521	0.169521
8154.97	2044.01	0.17041	0.17041
8155.07	2047.9	0.171195	0.171195
8155.18	2051.83	0.172104	0.172104
8155.29	2054.4	0.172973	0.172973
8155.39	2055.76	0.173758	0.173758
8155.5	2057.67	0.174647	0.174647
8155.61	2059.59	0.175536	0.175536
8155.72	2062.47	0.176404	0.176404
8155.82	2066.92	0.17719	0.17719
8155.93	2072.33	0.178058	0.178058
8156.04	2077.31	0.178947	0.178947
8156.14	2082.31	0.179753	0.179753
8156.25	2086.77	0.180621	0.180621
8156.36	2090.62	0.18153	0.18153
8156.46	2093.35	0.182295	0.182295
8156.57	2095.65	0.183205	0.183205
8156.68	2098.15	0.184052	0.184052
8156.79	2100.41	0.184921	0.184921
8156.89	2103.22	0.185727	0.185727
8157	2106.67	0.186574	0.186574
8157.11	2110.95	0.187442	0.187442
8157.21	2115.62	0.188228	0.188228
8157.32	2121.75	0.189117	0.189117
8157.43	2126.26	0.189964	0.189964
8157.54	2130.48	0.190874	0.190874
8157.64	2133.29	0.19168	0.19168
8157.75	2135.31	0.192569	0.192569
8157.86	2137.5	0.193437	0.193437
8157.96	2139.36	0.194222	0.194222
8158.07	2141.92	0.195132	0.195132
8158.18	2145.61	0.19598	0.19598
8158.29	2149.85	0.196847	0.196847
8158.39	2154.3	0.197654	0.197654
8158.5	2159.99	0.198543	0.198543
8158.61	2164.82	0.199411	0.199411
8158.71	2168.33	0.200217	0.200217
8158.82	2172.01	0.201085	0.201085
8158.93	2175.26	0.201994	0.201994
8159.04	2177.23	0.202842	0.202842
8159.14	2179.5	0.203628	0.203628
8159.25	2182.47	0.204516	0.204516
8159.36	2186.11	0.205405	0.205405
8159.46	2189.8	0.206212	0.206212
8159.57	2193.96	0.207059	0.207059
8159.68	2199.24	0.207948	0.207948
8159.79	2203.89	0.208816	0.208816
8159.89	2207.55	0.209622	0.209622
8160	2211.28	0.210511	0.210511
8160.11	2214.07	0.2114	0.2114
8160.21	2216.08	0.212185	0.212185
8160.32	2218.62	0.213033	0.213033
8160.43	2221.47	0.213921	0.213921
8160.54	2226.16	0.21481	0.21481
8160.64	2230.49	0.215617	0.215617
8160.75	2234.53	0.216505	0.216505
8160.86	2237.92	0.217353	0.217353
8160.96	2242.52	0.218201	0.218201
8161.07	2246.77	0.219068	0.219068
8161.18	2250.55	0.219937	0.219937
8161.28	2253.21	0.220743	0.220743
8161.39	2255.49	0.221632	0.221632
8161.5	2257.59	0.2225	0.2225
8161.61	2260.96	0.223368	0.223368
8161.71	2264.42	0.224154	0.224154
8161.82	2267.79	0.225063	0.225063
8161.93	2272.31	0.225931	0.225931
8162.03	2276.69	0.226717	0.226717
8162.14	2280.91	0.227626	0.227626
8162.25	2284.68	0.228495	0.228495
8162.36	2288.44	0.229363	0.229363
8162.46	2290.7	0.230189	0.230189
8162.57	2293.77	0.231058	0.231058
8162.68	2296.42	0.231947	0.231947
8162.78	2298.78	0.232732	0.232732
8162.89	2302.53	0.2336	0.2336
8163	2306.32	0.234489	0.234489
8163.11	2311.08	0.235378	0.235378
8163.21	2314.7	0.236184	0.236184
8163.32	2317.95	0.237052	0.237052
8163.43	2321.88	0.237962	0.237962
8163.53	2324.55	0.238727	0.238727
8163.64	2328.16	0.239615	0.239615
8163.75	2331.33	0.240483	0.240483
8163.86	2334.58	0.241372	0.241372
8163.96	2337.08	0.242178	0.242178
8164.07	2340.53	0.243047	0.243047
8164.18	2344.11	0.243915	0.243915
8164.28	2347.4	0.244721	0.244721
8164.39	2351.53	0.24561	0.24561
8164.5	2355.89	0.246499	0.246499
8164.61	2359.49	0.247387	0.247387
8164.71	2362.67	0.248173	0.248173
8164.82	2365.98	0.249083	0.249083
8164.93	2368.5	0.249951	0.249951
8165.03	2371.35	0.250757	0.250757
8165.14	2375.02	0.251625	0.251625
8165.25	2377.94	0.252514	0.252514
8165.36	2381.79	0.253403	0.253403
8165.46	2385.6	0.254209	0.254209
8165.57	2389.8	0.255098	0.255098
8165.68	2393.4	0.255986	0.255986
8165.78	2396.09	0.256772	0.256772
8165.89	2399.15	0.257661	0.257661
8166	2402.2	0.25855	0.25855
8166.11	2405.62	0.259418	0.259418
8166.21	2408.55	0.260224	0.260224
8166.32	2412.02	0.261092	0.261092
8166.42	2415.48	0.261899	0.261899
8166.53	2418.93	0.262766	0.262766
8166.64	2422.54	0.263676	0.263676
8166.75	2426.19	0.264544	0.264544
8166.85	2429.15	0.265351	0.265351
8166.96	2432.85	0.266239	0.266239
8167.07	2436.28	0.267128	0.267128
8167.17	2438.68	0.267934	0.267934
8167.28	2441.99	0.268823	0.268823
8167.39	2445.23	0.269671	0.269671
8167.5	2449.05	0.27056	0.27056
8167.6	2451.74	0.271365	0.271365
8167.71	2455.41	0.272275	0.272275
8167.82	2459.08	0.273164	0.273164
8167.92	2462.42	0.27397	0.27397
8168.03	2465.61	0.274859	0.274859
8168.14	2469.36	0.275748	0.275748
8168.25	2472.44	0.276657	0.276657
8168.35	2475.3	0.277443	0.277443
8168.46	2478.41	0.278311	0.278311
8168.57	2481.95	0.2792	0.2792
8168.67	2484.68	0.279985	0.279985
8168.78	2488.67	0.280874	0.280874
8168.89	2492.55	0.281784	0.281784
8169	2495.79	0.282652	0.282652
8169.1	2498.62	0.283458	0.283458
8169.21	2501.71	0.284326	0.284326
8169.32	2505.16	0.285215	0.285215
8169.42	2507.86	0.286021	0.286021
8169.53	2511.04	0.28689	0.28689
8169.64	2514.75	0.287799	0.287799
8169.75	2517.73	0.288667	0.288667
8169.85	2520.51	0.289452	0.289452
8169.96	2524.16	0.290342	0.290342
8170.07	2528.03	0.29123	0.29123
8170.17	2531.28	0.292036	0.292036
8170.28	2534.14	0.292905	0.292905
8170.39	2537.9	0.293814	0.293814
8170.5	2540.83	0.294724	0.294724
8170.6	2542.82	0.295509	0.295509
8170.71	2546.75	0.296398	0.296398
8170.82	2550.65	0.297266	0.297266
8170.92	2554.04	0.298072	0.298072
8171.03	2557.71	0.298961	0.298961
8171.14	2560.23	0.299809	0.299809
8171.24	2563.94	0.300636	0.300636
8171.35	2567.6	0.301524	0.301524
8171.46	2570.6	0.302393	0.302393
8171.57	2574.31	0.303282	0.303282
8171.67	2577.68	0.304087	0.304087
8171.78	2580.17	0.304976	0.304976
8171.89	2583.2	0.305845	0.305845
8171.99	2586.07	0.306651	0.306651
8172.1	2589.16	0.307519	0.307519
8172.21	2592.8	0.308408	0.308408
8172.32	2596.46	0.309276	0.309276
8172.42	2599.46	0.310082	0.310082
8172.53	2603	0.310971	0.310971
8172.64	2606.2	0.31186	0.31186
8172.74	2609.28	0.312666	0.312666
8172.85	2612.18	0.313534	0.313534
8172.96	2615.09	0.314402	0.314402
8173.07	2618	0.315291	0.315291
8173.17	2621.2	0.316097	0.316097
8173.28	2624.4	0.316965	0.316965
8173.39	2628.03	0.317854	0.317854
8173.49	2631.19	0.31864	0.31864
8173.6	2634.49	0.319508	0.319508
8173.71	2637.5	0.320397	0.320397
8173.82	2640.83	0.321285	0.321285
8173.92	2643.7	0.322071	0.322071
8174.03	2646.87	0.32296	0.32296
8174.14	2649.69	0.323849	0.323849
8174.24	2652.87	0.324655	0.324655
8174.35	2656.49	0.325523	0.325523
8174.46	2659.59	0.326412	0.326412
8174.57	2661.8	0.327259	0.327259
8174.67	2665.16	0.328045	0.328045
8174.78	2668.65	0.328913	0.328913
8174.89	2671.96	0.329823	0.329823
8174.99	2674.65	0.330608	0.330608
8175.1	2677.88	0.331476	0.331476
8175.21	2681.38	0.332365	0.332365
8175.32	2684.39	0.333233	0.333233
8175.42	2687.56	0.334039	0.334039
8175.53	2690.9	0.334908	0.334908
8175.64	2693.82	0.335797	0.335797
8175.74	2697.06	0.336582	0.336582
8175.85	2700.19	0.337471	0.337471
8175.96	2702.67	0.338339	0.338339
8176.07	2706	0.339207	0.339207
8176.17	2709.44	0.340034	0.340034
8176.28	2712.66	0.340881	0.340881
8176.39	2716.55	0.34177	0.34177
8176.49	2719.07	0.342576	0.342576
8176.6	2721.56	0.343445	0.343445
8176.71	2724.84	0.344333	0.344333
8176.81	2728.17	0.34514	0.34514
8176.92	2731.76	0.346029	0.346029
8177.03	2735.33	0.346876	0.346876
8177.14	2738.46	0.347765	0.347765
8177.24	2740.5	0.348551	0.348551
8177.35	2743.44	0.349418	0.349418
8177.46	2747.42	0.350307	0.350307
8177.56	2750.06	0.351114	0.351114
8177.67	2753.33	0.351982	0.351982
8177.78	2756.4	0.352871	0.352871
8177.89	2760.37	0.353759	0.353759
8177.99	2762.96	0.354524	0.354524
8178.1	2766.65	0.355413	0.355413
8178.21	2769.59	0.356261	0.356261
8178.31	2771.93	0.357067	0.357067
8178.42	2775.59	0.357914	0.357914
8178.53	2779.44	0.358824	0.358824
8178.64	2782.39	0.359692	0.359692
8178.74	2785.08	0.360498	0.360498
8178.85	2787.75	0.361366	0.361366
8178.96	2791.37	0.362235	0.362235
8179.06	2794.74	0.36304	0.36304
8179.17	2797.66	0.363929	0.363929
8179.28	2800.78	0.364798	0.364798
8179.39	2803	0.365645	0.365645
8179.49	2806.69	0.366451	0.366451
8179.6	2810.7	0.36734	0.36734
8179.71	2814.08	0.368229	0.368229
8179.81	2816.74	0.369014	0.369014
8179.92	2819.96	0.369903	0.369903
8180.03	2822.25	0.370792	0.370792
8180.14	2825.47	0.37166	0.37166
8180.24	2828.59	0.372446	0.372446
8180.35	2831.77	0.373314	0.373314
8180.46	2835.02	0.374203	0.374203
8180.56	2838.47	0.375009	0.375009
8180.67	2841.29	0.375877	0.375877
8180.78	2844.44	0.376766	0.376766
8180.89	2847.86	0.377634	0.377634
8180.99	2850.89	0.37844	0.37844
8181.1	2853.54	0.379309	0.379309
8181.2	2856.53	0.380115	0.380115
8181.31	2859.57	0.381024	0.381024
8181.42	2862.38	0.381893	0.381893
8181.53	2864.98	0.38274	0.38274
8181.63	2868.16	0.383546	0.383546
8181.74	2871.56	0.384435	0.384435
8181.85	2874.44	0.385303	0.385303
8181.95	2877.58	0.386089	0.386089
8182.06	2880.96	0.386998	0.386998
8182.17	2884.24	0.387887	0.387887
8182.28	2887.26	0.388734	0.388734
8182.38	2890.24	0.38954	0.38954
8182.49	2892.57	0.390409	0.390409
8182.6	2896.02	0.391298	0.391298
8182.7	2898.51	0.392083	0.392083
8182.81	2902.16	0.392972	0.392972
8182.92	2905.31	0.39384	0.39384
8183.03	2908.27	0.394729	0.394729
8183.13	2911.29	0.395514	0.395514
8183.24	2914.74	0.396424	0.396424
8183.35	2917.91	0.397292	0.397292
8183.45	2920.9	0.398098	0.398098
8183.56	2923.8	0.399008	0.399008
8183.67	2925.94	0.399834	0.399834
8183.78	2929.63	0.400744	0.400744
8183.88	2932.48	0.40153	0.40153
8183.99	2935.54	0.402418	0.402418
8184.1	2938.73	0.403287	0.403287
8184.2	2941.91	0.404093	0.404093
8184.31	2944.98	0.404981	0.404981
8184.42	2947.65	0.40587	0.40587
8184.53	2950.73	0.406759	0.406759
8184.63	2953.31	0.407545	0.407545
8184.74	2956.64	0.408434	0.408434
8184.85	2960.19	0.409302	0.409302
8184.95	2962.75	0.410067	0.410067
8185.06	2966.21	0.410955	0.410955
8185.17	2969.36	0.411886	0.411886
8185.28	2972.33	0.412754	0.412754
8185.38	2975.21	0.413539	0.413539
8185.49	2978.15	0.414407	0.414407
8185.6	2981.25	0.415296	0.415296
8185.7	2984.18	0.416123	0.416123
8185.81	2987.25	0.416991	0.416991
8185.92	2989.94	0.41788	0.41788
8186.03	2993.42	0.418769	0.418769
8186.13	2996.38	0.419575	0.419575
8186.24	2999.22	0.420422	0.420422
8186.35	3002.6	0.421311	0.421311
8186.45	3005.77	0.422118	0.422118
8186.56	3008.77	0.423006	0.423006
8186.67	3011.69	0.423895	0.423895
8186.77	3014.99	0.424702	0.424702
8186.88	3017.77	0.425569	0.425569
8186.99	3020.95	0.426458	0.426458
8187.1	3023.97	0.427368	0.427368
8187.2	3026.19	0.428133	0.428133
8187.31	3029.53	0.429042	0.429042
8187.42	3033.09	0.42989	0.42989
8187.52	3036.8	0.430696	0.430696
8187.63	3040.1	0.431585	0.431585
8187.74	3043.17	0.432474	0.432474
8187.85	3045.68	0.433362	0.433362
8187.95	3048.49	0.434169	0.434169
8188.06	3051.86	0.435037	0.435037
8188.17	3055.04	0.435946	0.435946
8188.27	3057.69	0.436732	0.436732
8188.38	3060.95	0.437642	0.437642
8188.49	3063.93	0.438509	0.438509
8188.6	3066.84	0.439378	0.439378
8188.7	3069.74	0.440163	0.440163
8188.81	3072.8	0.441031	0.441031
8188.92	3075.82	0.441941	0.441941
8189.02	3079.83	0.442789	0.442789
8189.13	3082.91	0.443677	0.443677
8189.24	3085.19	0.444566	0.444566
8189.35	3087.7	0.445434	0.445434
8189.45	3090.88	0.44624	0.44624
8189.56	3094.23	0.447129	0.447129
8189.67	3097.09	0.447997	0.447997
8189.77	3100.23	0.448804	0.448804
8189.88	3103.72	0.449693	0.449693
8189.99	3106.49	0.45056	0.45056
8190.1	3109.7	0.451449	0.451449
8190.2	3112.35	0.452256	0.452256
8190.31	3116.07	0.453124	0.453124
8190.42	3119.36	0.454013	0.454013
8190.52	3122.23	0.454798	0.454798
8190.63	3125.52	0.455707	0.455707
8190.74	3128.5	0.456576	0.456576
8190.85	3131.85	0.457485	0.457485
8190.95	3134.88	0.458271	0.458271
8191.06	3137.29	0.459119	0.459119
8191.17	3140.72	0.460028	0.460028
8191.27	3143.69	0.460813	0.460813
8191.38	3146.79	0.461723	0.461723
8191.49	3150.03	0.462612	0.462612
8191.59	3152.58	0.463397	0.463397
8191.7	3156.23	0.464328	0.464328
8191.81	3158.44	0.465195	0.465195
8191.92	3161.17	0.466064	0.466064
8192.02	3164.13	0.466849	0.466849
8192.13	3167.3	0.467738	0.467738
8192.24	3170.72	0.468627	0.468627
8192.34	3173.48	0.469433	0.469433
8192.45	3176.66	0.470322	0.470322
8192.56	3179.07	0.471211	0.471211
8192.67	3182.23	0.4721	0.4721
8192.77	3184.79	0.472885	0.472885
8192.88	3187.89	0.473774	0.473774
8192.99	3190.9	0.474642	0.474642
8193.09	3194.06	0.475448	0.475448
8193.2	3197.36	0.476316	0.476316
8193.31	3200.45	0.477205	0.477205
8193.42	3203.46	0.478074	0.478074
8193.52	3206.21	0.478879	0.478879
8193.63	3209.99	0.479768	0.479768
8193.74	3212.46	0.480637	0.480637
8193.84	3215.49	0.481463	0.481463
8193.95	3218.43	0.482332	0.482332
8194.06	3221.84	0.4832	0.4832
8194.17	3223.56	0.484089	0.484089
8194.27	3226.91	0.484895	0.484895
8194.38	3230.36	0.485763	0.485763
8194.49	3233.31	0.486652	0.486652
8194.59	3236.3	0.487458	0.487458
8194.7	3239.11	0.488326	0.488326
8194.81	3241.73	0.489194	0.489194
8194.92	3244.71	0.490062	0.490062
8195.02	3247.69	0.490848	0.490848
8195.13	3250.9	0.491737	0.491737
8195.24	3253.93	0.492625	0.492625
8195.34	3256.82	0.493452	0.493452
8195.45	3259.73	0.494321	0.494321
8195.56	3262.48	0.495189	0.495189
8195.67	3265.2	0.496078	0.496078
8195.77	3267.6	0.496843	0.496843
8195.88	3270.98	0.49771	0.49771
8195.99	3274.26	0.49862	0.49862
8196.09	3277.41	0.499406	0.499406
8196.2	3280.84	0.500294	0.500294
8196.31	3283.22	0.501163	0.501163
8196.41	3286.37	0.501969	0.501969
8196.52	3289.4	0.502837	0.502837
8196.63	3291.92	0.503726	0.503726
8196.73	3294.74	0.504511	0.504511
8196.84	3298.07	0.5054	0.5054
8196.95	3301.31	0.506269	0.506269
8197.06	3304.41	0.507136	0.507136
8197.16	3306.93	0.507943	0.507943
8197.27	3309.76	0.508811	0.508811
8197.38	3312.93	0.5097	0.5097
8197.48	3315.61	0.510485	0.510485
8197.59	3318.87	0.511395	0.511395
8197.7	3321.88	0.512284	0.512284
8197.81	3324.44	0.513131	0.513131
8197.91	3327.5	0.513916	0.513916
8198.02	3330.2	0.514805	0.514805
8198.13	3333.32	0.515694	0.515694
8198.23	3336.27	0.51648	0.51648
8198.34	3339.1	0.517348	0.517348
8198.45	3342.34	0.518237	0.518237
8198.56	3345.58	0.519125	0.519125
8198.66	3348.12	0.519932	0.519932
8198.77	3351.04	0.5208	0.5208
8198.88	3353.88	0.521668	0.521668
8198.98	3356.75	0.522474	0.522474
8199.09	3360.34	0.523343	0.523343
8199.2	3363.88	0.52421	0.52421
8199.31	3366.34	0.525079	0.525079
8199.41	3368.65	0.525864	0.525864
8199.52	3371.46	0.526732	0.526732
8199.63	3375.25	0.527601	0.527601
8199.73	3378.57	0.528407	0.528407
8199.84	3381.5	0.529295	0.529295
8199.95	3384.09	0.530164	0.530164
8200.06	3386.62	0.531053	0.531053
8200.16	3389.85	0.531838	0.531838
8200.27	3392.41	0.532727	0.532727
8200.38	3395.65	0.533616	0.533616
8200.48	3397.89	0.53438	0.53438
8200.59	3401.14	0.535269	0.535269
8200.7	3404.77	0.536138	0.536138
8200.81	3407.89	0.537006	0.537006
8200.91	3410.91	0.537833	0.537833
8201.02	3414.02	0.538722	0.538722
8201.13	3416.99	0.53959	0.53959
8201.23	3419.21	0.540375	0.540375
8201.34	3422.53	0.541243	0.541243
8201.45	3425.85	0.542132	0.542132
8201.55	3427.97	0.542938	0.542938
8201.66	3431.45	0.543806	0.543806
8201.77	3433.84	0.544695	0.544695
8201.88	3436.7	0.545564	0.545564
8201.98	3439.82	0.54637	0.54637
8202.09	3443.31	0.547238	0.547238
8202.2	3446.55	0.548127	0.548127
8202.3	3448.94	0.548912	0.548912
8202.41	3452	0.549801	0.549801
8202.52	3454.78	0.55069	0.55069
8202.63	3457.79	0.551558	0.551558
8202.73	3460.18	0.552364	0.552364
8202.84	3463.62	0.553232	0.553232
8202.95	3466.84	0.554121	0.554121
8203.05	3469.33	0.554907	0.554907
8203.16	3472.12	0.555795	0.555795
8203.27	3474.89	0.556664	0.556664
8203.38	3478.25	0.557532	0.557532
8203.48	3481.33	0.558338	0.558338
8203.59	3483.97	0.559227	0.559227
8203.7	3487.06	0.560095	0.560095
8203.8	3489.67	0.560901	0.560901
8203.91	3492.43	0.56179	0.56179
8204.02	3495.61	0.562658	0.562658
8204.13	3498.2	0.563526	0.563526
8204.23	3501.36	0.564332	0.564332
8204.34	3504.13	0.565201	0.565201
8204.45	3507.49	0.566089	0.566089
8204.55	3510.37	0.566896	0.566896
8204.66	3513.13	0.567764	0.567764
8204.77	3515.45	0.568653	0.568653
8204.88	3519.19	0.569542	0.569542
8204.98	3523.3	0.570369	0.570369
8205.09	3526.3	0.571216	0.571216
8205.2	3529.11	0.572084	0.572084
8205.3	3531.52	0.57289	0.57289
8205.41	3534.88	0.573779	0.573779
8205.52	3538.4	0.574668	0.574668
8205.63	3541.08	0.575557	0.575557
8205.73	3543.7	0.576363	0.576363
8205.84	3546.26	0.577252	0.577252
8205.95	3549.56	0.578099	0.578099
8206.05	3551.83	0.578905	0.578905
8206.16	3555.41	0.579794	0.579794
8206.27	3558.26	0.580663	0.580663
8206.37	3561.22	0.581448	0.581448
8206.48	3563.88	0.582337	0.582337
8206.59	3567.52	0.583246	0.583246
8206.7	3570.58	0.584114	0.584114
8206.8	3572.96	0.5849	0.5849
8206.91	3576.25	0.58581	0.58581
8207.02	3579.4	0.586678	0.586678
8207.12	3582.55	0.587484	0.587484
8207.23	3585.57	0.588373	0.588373
8207.34	3587.91	0.589241	0.589241
8207.45	3590.96	0.590109	0.590109
8207.55	3593.14	0.590936	0.590936
8207.66	3596.89	0.591825	0.591825
8207.77	3600.11	0.592693	0.592693
8207.87	3603.19	0.593499	0.593499
8207.98	3605.94	0.594388	0.594388
8208.09	3609.14	0.595256	0.595256
8208.2	3611.88	0.596145	0.596145
8208.3	3614.48	0.59693	0.59693
8208.41	3617.73	0.597819	0.597819
8208.52	3620.95	0.598708	0.598708
8208.62	3623.82	0.599494	0.599494
8208.73	3627.54	0.600382	0.600382
8208.84	3630.17	0.601271	0.601271
8208.95	3632.57	0.60216	0.60216
8209.05	3635.44	0.602966	0.602966
8209.16	3638.25	0.603834	0.603834
8209.27	3641.24	0.604723	0.604723
8209.37	3643.93	0.605529	0.605529
8209.48	3647.4	0.606439	0.606439
8209.59	3650.44	0.607307	0.607307
8209.7	3653.5	0.608196	0.608196
8209.8	3656.02	0.608981	0.608981
8209.91	3658.82	0.60985	0.60985
8210.02	3661.69	0.610738	0.610738
8210.12	3664.85	0.611565	0.611565
8210.23	3668.43	0.612475	0.612475
8210.34	3670.71	0.613343	0.613343
8210.45	3673.54	0.614252	0.614252
8210.55	3675.68	0.615038	0.615038
8210.66	3678.65	0.615947	0.615947
8210.77	3682.24	0.616816	0.616816
8210.87	3684.82	0.617601	0.617601
8210.98	3688.14	0.618469	0.618469
8211.09	3691.69	0.619358	0.619358
8211.2	3694.59	0.620268	0.620268
8211.3	3697.13	0.621074	0.621074
8211.41	3700.43	0.621942	0.621942
8211.51	3703.38	0.622748	0.622748
8211.62	3706.34	0.623637	0.623637
8211.73	3709.21	0.624505	0.624505
8211.84	3712.26	0.625415	0.625415
8211.94	3714.17	0.6262	0.6262
8212.05	3717.04	0.627048	0.627048
8212.16	3720.4	0.627936	0.627936
8212.26	3723.34	0.628763	0.628763
8212.37	3726.61	0.629632	0.629632
8212.48	3729.79	0.63052	0.63052
8212.59	3732.81	0.631409	0.631409
8212.69	3735.22	0.632216	0.632216
8212.8	3738.87	0.633104	0.633104
8212.91	3741.44	0.634014	0.634014
8213.01	3744	0.634799	0.634799
8213.12	3747.47	0.635667	0.635667
8213.23	3750.4	0.636577	0.636577
8213.34	3753.2	0.637445	0.637445
8213.44	3755.09	0.63823	0.63823
8213.55	3758.7	0.639119	0.639119
8213.66	3762.04	0.639988	0.639988
8213.76	3764.94	0.640773	0.640773
8213.87	3768.53	0.641662	0.641662
8213.92	3770.23	0.642075	0.642075
8214.03	3764.25	0.642592	0.642592
8214.13	3750.31	0.642592	0.642592
8214.24	3734.68	0.642262	0.642262
8214.35	3710.01	0.641332	0.641332
8214.46	3685.71	0.640422	0.640422
8214.56	3664.18	0.639595	0.639595
8214.67	3640.02	0.638686	0.638686
8214.78	3615.93	0.637818	0.637818
8214.88	3592.6	0.637011	0.637011
8214.99	3566.63	0.636102	0.636102
8215.1	3540.18	0.635213	0.635213
8215.21	3511.76	0.634345	0.634345
8215.31	3485.95	0.633539	0.633539
8215.42	3457.34	0.632629	0.632629
8215.53	3428.02	0.631761	0.631761
8215.63	3401.8	0.630976	0.630976
8215.74	3372.52	0.630087	0.630087
8215.85	3342.87	0.629198	0.629198
8215.96	3313.46	0.62833	0.62833
8216.06	3287.12	0.627524	0.627524
8216.17	3258.1	0.626635	0.626635
8216.27	3231.97	0.625828	0.625828
8216.38	3202.99	0.62496	0.62496
8216.49	3174.94	0.624071	0.624071
8216.6	3147.11	0.623183	0.623183
8216.7	3122.31	0.622377	0.622377
8216.81	3094.74	0.621508	0.621508
8216.92	3067.64	0.62064	0.62064
8217.02	3043.33	0.619834	0.619834
8217.13	3015.72	0.618945	0.618945
8217.24	2989.14	0.618056	0.618056
8217.35	2962.16	0.617188	0.617188
8217.45	2937.86	0.616382	0.616382
8217.56	2911.14	0.615514	0.615514
8217.67	2884.47	0.614604	0.614604
8217.77	2860.49	0.613798	0.613798
8217.88	2834.42	0.612951	0.612951
8217.99	2807.88	0.612041	0.612041
8218.1	2780.69	0.611131	0.611131
8218.2	2756.49	0.610346	0.610346
8218.31	2730.41	0.609437	0.609437
8218.42	2703.41	0.608568	0.608568
8218.52	2679.39	0.607762	0.607762
8218.63	2652.77	0.606832	0.606832
8218.74	2627.22	0.605985	0.605985
8218.85	2601.52	0.605117	0.605117
8218.95	2578.34	0.60431	0.60431
8219.06	2553.3	0.603422	0.603422
8219.17	2528.41	0.602533	0.602533
8219.27	2505.84	0.601747	0.601747
8219.38	2481.47	0.600858	0.600858
8219.49	2456.97	0.59999	0.59999
8219.6	2432.75	0.599081	0.599081
8219.7	2411.31	0.598295	0.598295
8219.81	2387.81	0.597406	0.597406
8219.92	2364.02	0.596497	0.596497
8220.02	2343.09	0.595711	0.595711
8220.13	2321.17	0.594822	0.594822
8220.24	2299.02	0.593954	0.593954
8220.35	2277.18	0.593086	0.593086
8220.45	2257.11	0.5923	0.5923
8220.56	2234.87	0.591391	0.591391
8220.67	2210.97	0.590502	0.590502
8220.77	2191.2	0.589716	0.589716
8220.88	2169.34	0.588807	0.588807
8220.99	2147.47	0.587939	0.587939
8221.1	2126.11	0.58705	0.58705
8221.2	2106.45	0.586244	0.586244
8221.31	2085.6	0.585376	0.585376
8221.42	2064.3	0.584487	0.584487
8221.52	2045.27	0.583702	0.583702
8221.63	2024.34	0.582833	0.582833
8221.74	2003.78	0.581944	0.581944
8221.84	1985.06	0.581139	0.581139
8221.95	1964.64	0.58025	0.58025
8222.06	1944.44	0.579381	0.579381
8222.17	1924.2	0.578472	0.578472
8222.27	1905.95	0.577686	0.577686
8222.38	1885.71	0.576797	0.576797
8222.49	1865.92	0.575929	0.575929
8222.59	1847.75	0.575123	0.575123
8222.7	1828.06	0.574234	0.574234
8222.81	1807.86	0.573346	0.573346
8222.92	1788.31	0.572498	0.572498
8223.02	1770.07	0.571692	0.571692
8223.13	1750.06	0.570803	0.570803
8223.24	1728.68	0.569914	0.569914
8223.34	1710.29	0.569128	0.569128
8223.45	1690.49	0.568219	0.568219
8223.56	1669.98	0.567351	0.567351
8223.67	1651.38	0.566462	0.566462
8223.77	1632.77	0.565677	0.565677
8223.88	1612.36	0.564788	0.564788
8223.99	1593.18	0.563919	0.563919
8224.09	1575.9	0.563093	0.563093
8224.2	1556.62	0.562245	0.562245
8224.31	1537.6	0.561377	0.561377
8224.42	1520.71	0.560488	0.560488
8224.52	1504.88	0.559661	0.559661
8224.63	1486.37	0.558773	0.558773
8224.74	1469.1	0.557904	0.557904
8224.84	1453.93	0.557119	0.557119
8224.95	1436.44	0.55623	0.55623
8225.06	1418.87	0.555383	0.555383
8225.17	1401.74	0.554473	0.554473
8225.27	1387.51	0.553688	0.553688
8225.38	1371.38	0.552819	0.552819
8225.49	1356.97	0.551931	0.551931
8225.59	1344.74	0.551145	0.551145
8225.7	1329.87	0.550235	0.550235
8225.81	1316.15	0.549368	0.549368
8225.92	1303.62	0.548478	0.548478
8226.02	1291.13	0.547714	0.547714
8226.13	1277.72	0.546804	0.546804
8226.24	1263.88	0.545936	0.545936
8226.34	1250.28	0.54513	0.54513
8226.45	1232.94	0.544262	0.544262
8226.56	1214	0.543393	0.543393
8226.66	1196.32	0.542587	0.542587
8226.77	1176.89	0.541698	0.541698
8226.88	1156.61	0.540851	0.540851
8226.99	1136.76	0.539942	0.539942
8227.09	1118.94	0.539156	0.539156
8227.2	1099.97	0.538288	0.538288
8227.31	1079.73	0.537399	0.537399
8227.41	1062.77	0.536613	0.536613
8227.52	1043.23	0.535725	0.535725
8227.63	1025.12	0.534857	0.534857
8227.74	1005.97	0.533988	0.533988
8227.84	989.28	0.533182	0.533182
8227.95	969.881	0.532293	0.532293
8228.06	951.178	0.531425	0.531425
8228.16	932.944	0.530619	0.530619
8228.27	912.561	0.52973	0.52973
8228.38	893.991	0.528883	0.528883
8228.49	875.014	0.527994	0.527994
8228.59	857.678	0.527208	0.527208
8228.7	839.186	0.52634	0.52634
8228.81	822.006	0.525451	0.525451
8228.91	805.444	0.524666	0.524666
8229.02	787.803	0.523818	0.523818
8229.13	769.053	0.522929	0.522929
8229.24	751.272	0.522061	0.522061
8229.34	735.155	0.521255	0.521255
8229.45	717.858	0.520366	0.520366
8229.56	700.241	0.519477	0.519477
8229.66	684.663	0.518692	0.518692
8229.77	668.21	0.517824	0.517824
8229.88	651.585	0.516955	0.516955
8229.99	635.256	0.516088	0.516088
8230.09	620.616	0.515281	0.515281
8230.2	604.077	0.514392	0.514392
8230.31	588.108	0.513504	0.513504
8230.41	574.092	0.512697	0.512697
8230.52	557.71	0.511829	0.511829
8230.63	542.397	0.510961	0.510961
8230.74	526.663	0.510093	0.510093
8230.84	512.436	0.509266	0.509266
8230.95	497.249	0.508398	0.508398
8231.06	483.897	0.50753	0.50753
8231.16	470.96	0.506744	0.506744
8231.27	456.061	0.505835	0.505835
8231.38	440.6	0.504987	0.504987
8231.48	427.334	0.504161	0.504161
8231.59	412.435	0.503313	0.503313
8231.7	397.951	0.502403	0.502403
8231.8	385.084	0.501618	0.501618
8231.91	371.006	0.500729	0.500729
8232.02	363.248	0.499881	0.499881
8232.13	350.139	0.498993	0.498993
8232.23	337.701	0.498166	0.498166
8232.34	324.607	0.497298	0.497298
8232.45	311.764	0.49645	0.49645
8232.55	300.576	0.495623	0.495623
8232.66	287.146	0.494734	0.494734
8232.77	276.01	0.493846	0.493846
8232.88	264.119	0.492977	0.492977
8232.98	253.58	0.492171	0.492171
8233.09	241.697	0.491303	0.491303
8233.2	235.79	0.490414	0.490414
8233.3	229.04	0.489629	0.489629
8233.41	216.899	0.488761	0.488761
8233.52	205.836	0.487872	0.487872
8233.63	194.376	0.486983	0.486983
8233.73	184.618	0.486177	0.486177
8233.84	173.782	0.485288	0.485288
8233.95	163.305	0.48442	0.48442
8234.05	154.583	0.483634	0.483634
8234.16	145.274	0.482704	0.482704
8234.27	135.977	0.481857	0.481857
8234.38	126.786	0.480989	0.480989
8234.48	119.059	0.480203	0.480203
8234.59	110.165	0.479314	0.479314
8234.7	102.504	0.478446	0.478446
8234.8	95.3287	0.47764	0.47764
8234.91	87.8794	0.476731	0.476731
8235.02	81.6431	0.475862	0.475862
8235.13	75.2818	0.474973	0.474973
8235.23	77.9624	0.474167	0.474167
8235.34	70.1353	0.473299	0.473299
8235.45	64.0259	0.472431	0.472431
8235.55	58.7193	0.471625	0.471625
8235.66	52.8697	0.470715	0.470715
8235.73	49.5943	0.470178	0.470178
8235.74	49.0826	0.470095	0.470095
8235.77	47.9673	0.469867	0.469867
8235.98	47.6109	0.46964	0.46964
8235.99	47.6739	0.46964	0.46964
