# Supplementary material for: Data compilation on the effect of grain size, temperature, and texture on the strength of a single-phase FCC MnFeNi medium-entropy alloy
Source: Data Brief. 2019 Nov 15;28:104807. doi: 10.1016/j.dib.2019.104807 (PMC6909151; doi:10.1016/j.dib.2019.104807)
Supplement: Multimedia component 1 [file mmc1.zip › Compression_Tests/873K/MnFeNi_1273K_60min_873K.xlsx]

## Sheet: MnFeNi_1273K_60min_873K
Name	MnFeNi_1273K_60min_873K
Diameter	4.03	mm
Sample height	8.06	mm
Gage length	8.06	mm
Speed ​​during measurement	0.48	mm/min
Time	Force	Crosshead Displacement	Crosshead Displacement
s	N	mm	mm
8331.01	175.047	0	0
8331.09	175.031	-2.06708e-05	-2.06708e-05
8331.12	174.945	-2.06708e-05	-2.06708e-05
8331.12	174.945	-2.06708e-05	-2.06708e-05
8331.22	175.07	-2.06708e-05	-2.06708e-05
8331.33	174.55	-6.20123e-05	-6.20123e-05
8331.44	178.761	0.000289011	0.000289011
8331.55	191.172	0.00121932	0.00121932
8331.65	202.883	0.00202541	0.00202541
8331.76	215.062	0.00293522	0.00293522
8331.87	225.937	0.00384455	0.00384455
8331.97	235.816	0.0046299	0.0046299
8332.08	247.922	0.00549822	0.00549822
8332.19	260.992	0.00636654	0.00636654
8332.3	274.898	0.00727587	0.00727587
8332.4	286.765	0.00806122	0.00806122
8332.51	302.273	0.00895004	0.00895004
8332.62	317.187	0.00983887	0.00983887
8332.72	331.367	0.0106452	0.0106452
8332.83	347.351	0.0114928	0.0114928
8332.94	363.789	0.0124021	0.0124021
8333.05	380.203	0.0132704	0.0132704
8333.15	394.679	0.0140558	0.0140558
8333.26	411.023	0.0149446	0.0149446
8333.37	427.781	0.0158129	0.0158129
8333.47	443.179	0.0166193	0.0166193
8333.58	460.11	0.0174873	0.0174873
8333.69	476.298	0.0183762	0.0183762
8333.79	491.743	0.019182	0.019182
8333.9	508.321	0.0200503	0.0200503
8334.01	524.423	0.0209392	0.0209392
8334.12	540.821	0.0218075	0.0218075
8334.22	555.47	0.0225928	0.0225928
8334.33	571.626	0.0234612	0.0234612
8334.44	588.337	0.0243705	0.0243705
8334.54	602.524	0.0251768	0.0251768
8334.65	619.384	0.0260242	0.0260242
8334.76	635.626	0.026913	0.026913
8334.87	652.149	0.0278018	0.0278018
8334.97	667.267	0.0285876	0.0285876
8335.08	683.524	0.0294765	0.0294765
8335.19	699.884	0.0303443	0.0303443
8335.29	714.314	0.0311301	0.0311301
8335.4	730.587	0.0320189	0.0320189
8335.51	746.204	0.0329078	0.0329078
8335.62	760.907	0.0337346	0.0337346
8335.72	774.353	0.0345405	0.0345405
8335.83	789.095	0.0354088	0.0354088
8335.94	803.196	0.0362771	0.0362771
8336.04	816.103	0.037083	0.037083
8336.15	829.907	0.0379718	0.0379718
8336.26	843.376	0.0388606	0.0388606
8336.37	856.954	0.0397289	0.0397289
8336.47	869.415	0.0405143	0.0405143
8336.58	882.587	0.0414241	0.0414241
8336.69	895.368	0.0422714	0.0422714
8336.79	906.618	0.0430568	0.0430568
8336.9	919.22	0.0439456	0.0439456
8337.01	932.657	0.0448554	0.0448554
8337.12	945.103	0.0456822	0.0456822
8337.22	956.247	0.0465091	0.0465091
8337.33	968.052	0.0473774	0.0473774
8337.44	980.38	0.0482452	0.0482452
8337.54	991.888	0.0490516	0.0490516
8337.65	1004.13	0.0499404	0.0499404
8337.76	1016.85	0.0508087	0.0508087
8337.87	1029.15	0.0516766	0.0516766
8337.97	1040.68	0.0524829	0.0524829
8338.08	1052.93	0.0533512	0.0533512
8338.19	1065.88	0.0542605	0.0542605
8338.29	1077.89	0.0550459	0.0550459
8338.4	1091.1	0.0559347	0.0559347
8338.51	1105.41	0.0568029	0.0568029
8338.61	1118.14	0.0575887	0.0575887
8338.72	1131.6	0.0584981	0.0584981
8338.83	1144.78	0.0594074	0.0594074
8338.94	1150.55	0.0602345	0.0602345
8339.04	1163.18	0.0610198	0.0610198
8339.15	1177.96	0.0618881	0.0618881
8339.26	1191.76	0.0627975	0.0627975
8339.36	1203.85	0.0635833	0.0635833
8339.47	1216.8	0.0644511	0.0644511
8339.58	1230.03	0.06534	0.06534
8339.69	1243.17	0.0662288	0.0662288
8339.79	1254.82	0.0670146	0.0670146
8339.9	1267.55	0.0679239	0.0679239
8340.01	1279.62	0.0687713	0.0687713
8340.11	1290.36	0.0695981	0.0695981
8340.22	1302.27	0.0704664	0.0704664
8340.33	1313.73	0.0713348	0.0713348
8340.44	1324.3	0.0722236	0.0722236
8340.54	1332.87	0.0730089	0.0730089
8340.65	1342.47	0.0738978	0.0738978
8340.76	1313.48	0.0747661	0.0747661
8340.86	1331.19	0.0755719	0.0755719
8340.97	1348.94	0.0764608	0.0764608
8341.08	1364.1	0.0773496	0.0773496
8341.19	1377.33	0.0782384	0.0782384
8341.29	1347.09	0.0790447	0.0790447
8341.4	1353.64	0.0798921	0.0798921
8341.51	1371.73	0.0807606	0.0807606
8341.61	1386.88	0.0815665	0.0815665
8341.72	1401.79	0.0824763	0.0824763
8341.83	1414.11	0.0833651	0.0833651
8341.94	1421.77	0.084233	0.084233
8342.04	1398.64	0.0850393	0.0850393
8342.15	1380.53	0.0859076	0.0859076
8342.26	1399.7	0.0868169	0.0868169
8342.36	1415.25	0.0876233	0.0876233
8342.47	1430.3	0.0884501	0.0884501
8342.58	1441.66	0.0893594	0.0893594
8342.69	1393.89	0.0902278	0.0902278
8342.79	1370.03	0.0910336	0.0910336
8342.9	1392.01	0.0919229	0.0919229
8343.01	1412.05	0.0927703	0.0927703
8343.11	1429.04	0.0935971	0.0935971
8343.22	1442.86	0.0944859	0.0944859
8343.33	1397.8	0.0953542	0.0953542
8343.44	1410.21	0.0962431	0.0962431
8343.54	1428.35	0.0970492	0.0970492
8343.65	1444.86	0.097917	0.097917
8343.75	1456.14	0.0987233	0.0987233
8343.86	1461.68	0.0995917	0.0995917
8343.97	1414.45	0.100501	0.100501
8344.08	1422.44	0.101369	0.101369
8344.18	1440.45	0.102175	0.102175
8344.29	1457.02	0.103064	0.103064
8344.4	1470.51	0.103933	0.103933
8344.5	1475.32	0.104738	0.104738
8344.61	1471.87	0.105648	0.105648
8344.72	1473.99	0.106496	0.106496
8344.83	1478.36	0.107364	0.107364
8344.93	1480.7	0.108191	0.108191
8345.04	1484.13	0.10908	0.10908
8345.15	1489.41	0.109968	0.109968
8345.25	1494.66	0.110754	0.110754
8345.36	1498.47	0.111643	0.111643
8345.47	1501.49	0.112531	0.112531
8345.58	1502.37	0.11342	0.11342
8345.68	1501.01	0.114227	0.114227
8345.79	1502.82	0.115136	0.115136
8345.9	1508.79	0.115983	0.115983
8346	1514.73	0.11679	0.11679
8346.11	1520.36	0.117658	0.117658
8346.22	1523.89	0.118546	0.118546
8346.33	1527.11	0.119436	0.119436
8346.43	1529.17	0.120304	0.120304
8346.54	1530.42	0.121151	0.121151
8346.65	1532.75	0.12204	0.12204
8346.75	1535.98	0.122846	0.122846
8346.86	1540.06	0.123735	0.123735
8346.97	1545.33	0.124603	0.124603
8347.08	1550.36	0.125472	0.125472
8347.18	1553.54	0.126277	0.126277
8347.29	1556.34	0.127166	0.127166
8347.4	1558.2	0.128055	0.128055
8347.5	1559.71	0.128861	0.128861
8347.61	1561.47	0.12973	0.12973
8347.72	1565.2	0.130639	0.130639
8347.83	1570.29	0.131507	0.131507
8347.93	1574.39	0.132313	0.132313
8348.04	1578.82	0.133202	0.133202
8348.15	1581.77	0.134091	0.134091
8348.25	1583.95	0.134877	0.134877
8348.36	1586.06	0.135744	0.135744
8348.47	1588.89	0.136613	0.136613
8348.57	1592.63	0.13744	0.13744
8348.68	1596.96	0.138329	0.138329
8348.79	1601.82	0.139197	0.139197
8348.9	1606.21	0.140106	0.140106
8349	1608.4	0.140933	0.140933
8349.11	1610.73	0.141822	0.141822
8349.22	1613.03	0.14269	0.14269
8349.32	1615.05	0.143496	0.143496
8349.43	1618.31	0.144365	0.144365
8349.54	1622.18	0.145233	0.145233
8349.65	1626.34	0.146122	0.146122
8349.75	1630	0.146927	0.146927
8349.86	1633.71	0.147796	0.147796
8349.97	1636.82	0.148664	0.148664
8350.07	1639.22	0.149491	0.149491
8350.18	1641.19	0.150359	0.150359
8350.29	1643.45	0.151248	0.151248
8350.4	1647.16	0.152137	0.152137
8350.5	1650.89	0.152922	0.152922
8350.61	1654.99	0.153811	0.153811
8350.72	1658.59	0.154679	0.154679
8350.82	1661.62	0.155485	0.155485
8350.93	1663.75	0.156354	0.156354
8351.04	1666.55	0.157242	0.157242
8351.15	1669.33	0.158131	0.158131
8351.25	1672.41	0.158937	0.158937
8351.36	1675.99	0.159785	0.159785
8351.47	1679.78	0.160694	0.160694
8351.57	1682.98	0.161521	0.161521
8351.68	1686.09	0.162389	0.162389
8351.79	1688.7	0.163237	0.163237
8351.9	1690.91	0.164126	0.164126
8352	1693.36	0.164911	0.164911
8352.11	1696.96	0.1658	0.1658
8352.22	1700.61	0.166668	0.166668
8352.32	1704.09	0.167474	0.167474
8352.43	1707.67	0.168363	0.168363
8352.54	1710.35	0.169252	0.169252
8352.65	1712.63	0.170141	0.170141
8352.75	1715.31	0.170926	0.170926
8352.86	1718.01	0.171794	0.171794
8352.97	1721.7	0.172683	0.172683
8353.07	1724.63	0.173469	0.173469
8353.18	1727.94	0.174358	0.174358
8353.29	1731.03	0.175226	0.175226
8353.4	1734.2	0.176074	0.176074
8353.5	1737.28	0.176879	0.176879
8353.61	1739.7	0.177769	0.177769
8353.72	1742.65	0.178657	0.178657
8353.82	1745.72	0.179463	0.179463
8353.93	1748.83	0.180311	0.180311
8354.04	1752.95	0.1812	0.1812
8354.14	1755.95	0.182006	0.182006
8354.25	1758.95	0.182854	0.182854
8354.36	1761.67	0.183742	0.183742
8354.47	1764	0.184631	0.184631
8354.57	1767.12	0.185417	0.185417
8354.68	1769.86	0.186306	0.186306
8354.79	1773.04	0.187173	0.187173
8354.89	1776.27	0.18798	0.18798
8355	1779.19	0.188848	0.188848
8355.11	1782.35	0.189737	0.189737
8355.22	1784.62	0.190626	0.190626
8355.32	1787.39	0.191411	0.191411
8355.43	1789.88	0.192279	0.192279
8355.54	1793.27	0.193168	0.193168
8355.64	1796.25	0.193974	0.193974
8355.75	1799.6	0.194842	0.194842
8355.86	1802.76	0.195711	0.195711
8355.97	1805.65	0.19662	0.19662
8356.07	1808.02	0.197385	0.197385
8356.18	1810.79	0.198274	0.198274
8356.29	1813.11	0.199122	0.199122
8356.39	1816.06	0.199969	0.199969
8356.5	1819.92	0.200837	0.200837
8356.61	1822.89	0.201684	0.201684
8356.72	1825.67	0.202553	0.202553
8356.82	1828.09	0.203338	0.203338
8356.93	1831.25	0.204227	0.204227
8357.04	1834.13	0.205075	0.205075
8357.14	1836.78	0.20588	0.20588
8357.25	1839.91	0.206769	0.206769
8357.36	1842.75	0.207658	0.207658
8357.47	1845.83	0.208526	0.208526
8357.57	1848.82	0.209333	0.209333
8357.68	1851.37	0.210201	0.210201
8357.79	1853.98	0.211069	0.211069
8357.89	1856.35	0.211875	0.211875
8358	1859.11	0.212744	0.212744
8358.11	1862.14	0.213611	0.213611
8358.22	1866.03	0.214521	0.214521
8358.32	1868.4	0.215306	0.215306
8358.43	1871.6	0.216195	0.216195
8358.53	1873.68	0.217002	0.217002
8358.64	1876.52	0.21787	0.21787
8358.75	1879.48	0.218738	0.218738
8358.86	1882.71	0.219606	0.219606
8358.96	1885.61	0.220412	0.220412
8359.07	1888.71	0.221301	0.221301
8359.18	1891.76	0.222169	0.222169
8359.28	1893.99	0.222975	0.222975
8359.39	1897.64	0.223823	0.223823
8359.5	1900.07	0.224732	0.224732
8359.61	1902.85	0.225601	0.225601
8359.71	1905.86	0.226407	0.226407
8359.82	1909.29	0.227275	0.227275
8359.93	1912.55	0.228164	0.228164
8360.03	1914.72	0.22897	0.22897
8360.14	1917.46	0.229817	0.229817
8360.25	1920.78	0.230706	0.230706
8360.36	1923.74	0.231574	0.231574
8360.46	1926.21	0.232381	0.232381
8360.57	1928.82	0.23327	0.23327
8360.68	1931.69	0.234137	0.234137
8360.78	1934.33	0.234944	0.234944
8360.89	1937.54	0.235833	0.235833
8361	1940.19	0.236701	0.236701
8361.11	1943.13	0.23759	0.23759
8361.21	1945.72	0.238375	0.238375
8361.32	1948.76	0.239243	0.239243
8361.43	1951.66	0.240153	0.240153
8361.53	1954.27	0.240939	0.240939
8361.64	1957.52	0.241806	0.241806
8361.75	1961.05	0.242675	0.242675
8361.86	1963.88	0.243564	0.243564
8361.96	1966.31	0.24439	0.24439
8362.07	1968.72	0.245259	0.245259
8362.18	1971.75	0.246147	0.246147
8362.28	1974.43	0.246933	0.246933
8362.39	1977.54	0.247842	0.247842
8362.5	1979.94	0.24869	0.24869
8362.61	1983.43	0.249579	0.249579
8362.71	1986	0.250364	0.250364
8362.82	1989	0.251253	0.251253
8362.93	1992.04	0.252162	0.252162
8363.03	1994.07	0.252969	0.252969
8363.14	1996.92	0.253837	0.253837
8363.25	1999.58	0.254705	0.254705
8363.36	2003.05	0.255573	0.255573
8363.46	2005.87	0.2564	0.2564
8363.57	2008.63	0.257268	0.257268
8363.68	2011.44	0.258136	0.258136
8363.78	2013.75	0.258943	0.258943
8363.89	2016.24	0.259832	0.259832
8364	2019.09	0.26072	0.26072
8364.1	2021.72	0.261506	0.261506
8364.21	2025.2	0.262395	0.262395
8364.32	2028.42	0.263283	0.263283
8364.43	2030.84	0.264152	0.264152
8364.53	2033.76	0.264958	0.264958
8364.64	2036.65	0.265846	0.265846
8364.75	2039.23	0.266736	0.266736
8364.85	2042.38	0.267541	0.267541
8364.96	2044.82	0.268389	0.268389
8365.07	2048.35	0.269278	0.269278
8365.18	2051.41	0.270146	0.270146
8365.28	2053.37	0.270994	0.270994
8365.39	2056.26	0.271862	0.271862
8365.5	2059.37	0.272751	0.272751
8365.6	2061.67	0.273557	0.273557
8365.71	2065.25	0.274445	0.274445
8365.82	2067.73	0.275293	0.275293
8365.93	2070.81	0.276182	0.276182
8366.03	2073.22	0.276988	0.276988
8366.14	2076.42	0.277877	0.277877
8366.25	2079.07	0.278766	0.278766
8366.35	2081.52	0.279551	0.279551
8366.46	2084.27	0.28044	0.28044
8366.57	2088.09	0.281309	0.281309
8366.68	2090.3	0.282197	0.282197
8366.78	2093.25	0.283024	0.283024
8366.89	2096.09	0.283913	0.283913
8367	2098.97	0.284802	0.284802
8367.1	2101.35	0.285567	0.285567
8367.21	2104.36	0.286455	0.286455
8367.32	2107.55	0.287323	0.287323
8367.43	2109.63	0.288233	0.288233
8367.53	2113.24	0.28906	0.28906
8367.64	2116.14	0.289969	0.289969
8367.75	2118.06	0.290838	0.290838
8367.85	2120.7	0.291623	0.291623
8367.96	2123.86	0.292512	0.292512
8368.07	2126.88	0.293401	0.293401
8368.18	2129.55	0.294269	0.294269
8368.28	2132.55	0.295075	0.295075
8368.39	2135	0.295943	0.295943
8368.5	2137.48	0.296853	0.296853
8368.6	2139.87	0.297659	0.297659
8368.71	2143.03	0.298548	0.298548
8368.82	2146.4	0.299416	0.299416
8368.92	2148.73	0.300202	0.300202
8369.03	2151.71	0.301111	0.301111
8369.14	2154.56	0.301979	0.301979
8369.25	2157.86	0.302868	0.302868
8369.35	2160.36	0.303695	0.303695
8369.46	2163.16	0.304542	0.304542
8369.57	2165.98	0.305431	0.305431
8369.67	2168.71	0.306237	0.306237
8369.78	2171.58	0.307105	0.307105
8369.89	2174.62	0.308015	0.308015
8370	2177.45	0.308904	0.308904
8370.1	2180.1	0.309731	0.309731
8370.21	2182.77	0.310599	0.310599
8370.32	2185.71	0.311487	0.311487
8370.42	2188.45	0.312273	0.312273
8370.53	2191.56	0.313162	0.313162
8370.64	2194.21	0.31403	0.31403
8370.75	2197	0.314898	0.314898
8370.85	2199.94	0.315725	0.315725
8370.96	2202.54	0.316614	0.316614
8371.07	2205.38	0.317482	0.317482
8371.17	2207.98	0.318289	0.318289
8371.28	2210.63	0.319177	0.319177
8371.39	2213.54	0.320066	0.320066
8371.5	2216.25	0.320934	0.320934
8371.6	2218.71	0.32172	0.32172
8371.71	2221.79	0.322588	0.322588
8371.82	2225.24	0.323477	0.323477
8371.92	2228.05	0.324283	0.324283
8372.03	2231.32	0.325151	0.325151
8372.14	2234.23	0.32604	0.32604
8372.25	2237.03	0.326929	0.326929
8372.35	2239.19	0.327714	0.327714
8372.46	2242.21	0.328624	0.328624
8372.57	2245.31	0.329512	0.329512
8372.67	2247.15	0.330298	0.330298
8372.78	2250.23	0.331166	0.331166
8372.89	2253.45	0.332055	0.332055
8373	2256.01	0.332923	0.332923
8373.1	2257.98	0.33373	0.33373
8373.21	2260.6	0.334618	0.334618
8373.32	2263.37	0.335507	0.335507
8373.42	2265.61	0.336293	0.336293
8373.53	2268.6	0.337161	0.337161
8373.64	2271.55	0.33805	0.33805
8373.74	2273.83	0.338856	0.338856
8373.85	2276.05	0.339724	0.339724
8373.96	2279.1	0.340613	0.340613
8374.06	2281.91	0.341419	0.341419
8374.17	2284.36	0.342266	0.342266
8374.28	2286.97	0.343155	0.343155
8374.39	2289.86	0.344044	0.344044
8374.49	2292.4	0.344829	0.344829
8374.6	2295.1	0.345698	0.345698
8374.71	2297.76	0.346587	0.346587
8374.81	2300.05	0.347351	0.347351
8374.92	2303.13	0.348261	0.348261
8375.03	2305.58	0.349129	0.349129
8375.14	2308.38	0.350018	0.350018
8375.24	2310.78	0.350783	0.350783
8375.35	2314.02	0.351672	0.351672
8375.46	2316.42	0.35254	0.35254
8375.56	2318.65	0.353346	0.353346
8375.67	2321.56	0.354214	0.354214
8375.78	2324.59	0.355124	0.355124
8375.89	2327.26	0.355992	0.355992
8375.99	2329.32	0.356778	0.356778
8376.1	2332.34	0.357646	0.357646
8376.21	2335.09	0.358513	0.358513
8376.31	2337.28	0.35934	0.35934
8376.42	2339.82	0.360209	0.360209
8376.53	2342.91	0.361097	0.361097
8376.64	2345.42	0.361986	0.361986
8376.74	2347.6	0.362751	0.362751
8376.85	2350.43	0.36364	0.36364
8376.96	2353.31	0.364508	0.364508
8377.06	2355.94	0.365335	0.365335
8377.17	2358.5	0.366203	0.366203
8377.28	2361.4	0.367071	0.367071
8377.39	2364.06	0.36794	0.36794
8377.49	2367.1	0.368746	0.368746
8377.6	2369.95	0.369614	0.369614
8377.71	2372.84	0.370503	0.370503
8377.81	2374.98	0.371288	0.371288
8377.92	2377.54	0.372156	0.372156
8378.03	2379.95	0.373025	0.373025
8378.14	2383.43	0.373872	0.373872
8378.24	2386.46	0.374699	0.374699
8378.35	2388.73	0.375547	0.375547
8378.46	2391.47	0.376456	0.376456
8378.56	2393.8	0.377241	0.377241
8378.67	2396.46	0.378151	0.378151
8378.78	2399.44	0.379019	0.379019
8378.88	2401.78	0.379805	0.379805
8378.99	2404.65	0.380673	0.380673
8379.1	2407.28	0.381541	0.381541
8379.21	2410.08	0.38243	0.38243
8379.31	2412.65	0.383236	0.383236
8379.42	2415.18	0.384104	0.384104
8379.53	2417.51	0.384972	0.384972
8379.63	2419.84	0.385778	0.385778
8379.74	2422.45	0.386647	0.386647
8379.85	2425.67	0.387535	0.387535
8379.96	2428.7	0.388424	0.388424
8380.06	2431.37	0.38921	0.38921
8380.17	2433.87	0.390078	0.390078
8380.28	2436.72	0.390967	0.390967
8380.38	2438.96	0.391794	0.391794
8380.49	2441.38	0.39262	0.39262
8380.6	2445.22	0.39353	0.39353
8380.71	2447.55	0.394398	0.394398
8380.81	2449.97	0.395184	0.395184
8380.92	2453.22	0.396093	0.396093
8381.03	2455.48	0.396961	0.396961
8381.13	2457.81	0.397768	0.397768
8381.24	2459.89	0.398636	0.398636
8381.35	2463.16	0.399504	0.399504
8381.46	2465.31	0.400372	0.400372
8381.56	2468.47	0.401178	0.401178
8381.67	2471.55	0.402088	0.402088
8381.78	2474	0.402935	0.402935
8381.88	2476.74	0.403741	0.403741
8381.99	2479.32	0.40463	0.40463
8382.1	2481.75	0.405519	0.405519
8382.21	2483.98	0.406387	0.406387
8382.31	2486.43	0.407173	0.407173
8382.42	2489.27	0.408082	0.408082
8382.53	2492.03	0.408929	0.408929
8382.63	2494.81	0.409736	0.409736
8382.74	2497.53	0.410604	0.410604
8382.85	2499.79	0.411472	0.411472
8382.96	2502.82	0.412382	0.412382
8383.06	2505	0.413188	0.413188
8383.17	2507.41	0.414056	0.414056
8383.28	2509.73	0.414966	0.414966
8383.38	2512.12	0.415772	0.415772
8383.49	2514.92	0.41664	0.41664
8383.6	2517.64	0.417488	0.417488
8383.7	2520.3	0.418293	0.418293
8383.81	2523.07	0.419162	0.419162
8383.92	2525.49	0.42003	0.42003
8384.03	2528.15	0.420939	0.420939
8384.13	2530.63	0.421766	0.421766
8384.24	2532.85	0.422635	0.422635
8384.35	2535.31	0.423523	0.423523
8384.45	2537.53	0.424309	0.424309
8384.56	2541	0.425198	0.425198
8384.67	2543.8	0.426086	0.426086
8384.78	2545.9	0.426955	0.426955
8384.88	2548.34	0.427761	0.427761
8384.99	2550.85	0.428629	0.428629
8385.1	2553.75	0.429497	0.429497
8385.2	2556.36	0.430324	0.430324
8385.31	2558.6	0.431192	0.431192
8385.42	2561.49	0.43206	0.43206
8385.53	2563.92	0.43297	0.43297
8385.63	2566.3	0.433755	0.433755
8385.74	2568.84	0.434644	0.434644
8385.85	2571.06	0.435512	0.435512
8385.95	2573.28	0.436319	0.436319
8386.06	2575.84	0.437207	0.437207
8386.17	2578.16	0.438075	0.438075
8386.28	2580.96	0.438964	0.438964
8386.38	2583.36	0.43977	0.43977
8386.49	2585.57	0.440639	0.440639
8386.6	2588.74	0.441548	0.441548
8386.7	2590.59	0.442313	0.442313
8386.81	2593.11	0.443223	0.443223
8386.92	2595.18	0.444132	0.444132
8387.03	2596.9	0.445	0.445
8387.13	2599.59	0.445806	0.445806
8387.24	2602.73	0.446654	0.446654
8387.35	2605.57	0.447563	0.447563
8387.45	2608.08	0.448349	0.448349
8387.56	2610.31	0.449217	0.449217
8387.67	2612.58	0.450126	0.450126
8387.78	2615.26	0.451015	0.451015
8387.88	2617.12	0.451801	0.451801
8387.99	2619.13	0.45271	0.45271
8388.1	2621.3	0.453558	0.453558
8388.2	2624.19	0.454385	0.454385
8388.31	2626.52	0.455253	0.455253
8388.42	2629.84	0.456142	0.456142
8388.53	2632.34	0.45703	0.45703
8388.63	2634.53	0.457857	0.457857
8388.74	2637.36	0.458746	0.458746
8388.84	2638.92	0.459552	0.459552
8388.95	2640.44	0.46042	0.46042
8389.06	2643.07	0.46133	0.46133
8389.17	2645.94	0.462219	0.462219
8389.27	2648.26	0.462984	0.462984
8389.38	2651.44	0.463873	0.463873
8389.49	2653.84	0.464761	0.464761
8389.59	2656.15	0.465568	0.465568
8389.7	2658.6	0.466457	0.466457
8389.81	2660.38	0.467324	0.467324
8389.92	2662.82	0.468234	0.468234
8390.02	2664.49	0.46902	0.46902
8390.13	2667.11	0.469888	0.469888
8390.24	2669.95	0.470777	0.470777
8390.34	2672.9	0.471604	0.471604
8390.45	2675.35	0.472492	0.472492
8390.56	2677.9	0.47334	0.47334
8390.67	2680.75	0.474229	0.474229
8390.77	2682.69	0.475056	0.475056
8390.88	2684.3	0.475903	0.475903
8390.99	2687.06	0.476792	0.476792
8391.09	2689.55	0.477619	0.477619
8391.2	2692.29	0.478507	0.478507
8391.31	2695.39	0.479396	0.479396
8391.42	2697.95	0.480285	0.480285
8391.52	2700.19	0.481091	0.481091
8391.63	2702.26	0.481959	0.481959
8391.74	2704.37	0.482828	0.482828
8391.84	2705.89	0.483613	0.483613
8391.95	2708.37	0.484523	0.484523
8392.06	2711.08	0.485391	0.485391
8392.17	2713.63	0.48628	0.48628
8392.27	2716.66	0.487107	0.487107
8392.38	2719.9	0.487995	0.487995
8392.49	2722.75	0.488864	0.488864
8392.59	2724.72	0.48967	0.48967
8392.7	2726.59	0.490517	0.490517
8392.81	2728.61	0.491427	0.491427
8392.92	2730.49	0.492295	0.492295
8393.02	2732.49	0.493101	0.493101
8393.13	2734.97	0.493949	0.493949
8393.24	2738.07	0.494837	0.494837
8393.34	2740.87	0.495643	0.495643
8393.45	2743.55	0.496532	0.496532
8393.56	2746.22	0.4974	0.4974
8393.66	2748.21	0.498227	0.498227
8393.77	2750.05	0.499096	0.499096
8393.88	2751.08	0.499985	0.499985
8393.99	2753.75	0.500852	0.500852
8394.09	2756.28	0.501659	0.501659
8394.2	2758.97	0.502548	0.502548
8394.31	2761.59	0.503416	0.503416
8394.41	2764	0.504201	0.504201
8394.52	2767.14	0.50507	0.50507
8394.63	2770.27	0.505958	0.505958
8394.74	2772.68	0.506847	0.506847
8394.84	2774.04	0.507633	0.507633
8394.95	2776.12	0.508542	0.508542
8395.06	2777.67	0.50941	0.50941
8395.16	2779.81	0.510217	0.510217
8395.27	2782.48	0.511084	0.511084
8395.38	2784.95	0.511973	0.511973
8395.49	2788.5	0.512842	0.512842
8395.59	2791.32	0.513627	0.513627
8395.7	2794.17	0.514516	0.514516
8395.81	2796.32	0.515364	0.515364
8395.91	2798.35	0.516169	0.516169
8396.02	2800.21	0.517059	0.517059
8396.13	2801.74	0.517927	0.517927
8396.24	2804.05	0.518815	0.518815
8396.34	2806.2	0.519622	0.519622
8396.45	2809.83	0.52049	0.52049
8396.56	2813.17	0.521358	0.521358
8396.66	2815.87	0.522144	0.522144
8396.77	2818.23	0.523012	0.523012
8396.88	2820.42	0.5239	0.5239
8396.99	2822.13	0.524769	0.524769
8397.09	2823.51	0.525575	0.525575
8397.2	2825.72	0.526443	0.526443
8397.31	2827.87	0.527353	0.527353
8397.41	2830.1	0.528138	0.528138
8397.52	2833.04	0.528985	0.528985
8397.63	2836.77	0.529895	0.529895
8397.74	2839.48	0.530763	0.530763
8397.84	2841.68	0.531549	0.531549
8397.95	2844.27	0.532438	0.532438
8398.06	2845.71	0.533306	0.533306
8398.16	2847.58	0.534132	0.534132
8398.27	2849.12	0.535001	0.535001
8398.38	2851.22	0.535869	0.535869
8398.49	2854.36	0.536737	0.536737
8398.59	2857.39	0.537564	0.537564
8398.7	2860.57	0.538432	0.538432
8398.81	2863.76	0.5393	0.5393
8398.91	2866.18	0.540106	0.540106
8399.02	2867.92	0.540975	0.540975
8399.13	2869.23	0.541822	0.541822
8399.23	2870.94	0.542607	0.542607
8399.34	2873.13	0.543476	0.543476
8399.45	2875.13	0.544365	0.544365
8399.56	2878.25	0.545233	0.545233
8399.66	2881.3	0.54608	0.54608
8399.77	2883.76	0.546907	0.546907
8399.88	2887.48	0.547817	0.547817
8399.98	2890.24	0.548602	0.548602
8400.09	2892.72	0.549491	0.549491
8400.2	2893.88	0.550339	0.550339
8400.31	2895.72	0.551206	0.551206
8400.41	2897.78	0.552033	0.552033
8400.52	2900.25	0.552922	0.552922
8400.63	2902.36	0.55377	0.55377
8400.73	2905.32	0.554597	0.554597
8400.84	2908.56	0.555465	0.555465
8400.95	2911.69	0.556353	0.556353
8401.06	2915.27	0.557222	0.557222
8401.16	2917.51	0.558028	0.558028
8401.27	2919.35	0.558855	0.558855
8401.38	2921.31	0.559744	0.559744
8401.48	2923.27	0.560591	0.560591
8401.59	2924.73	0.561439	0.561439
8401.7	2927.76	0.562307	0.562307
8401.81	2931.93	0.563217	0.563217
8401.91	2935.12	0.564022	0.564022
8402.02	2938.28	0.564891	0.564891
8402.13	2941.76	0.565759	0.565759
8402.23	2943.56	0.566565	0.566565
8402.34	2945.17	0.567454	0.567454
8402.45	2946.94	0.568301	0.568301
8402.56	2949.43	0.56919	0.56919
8402.66	2950.99	0.569976	0.569976
8402.77	2953.74	0.570864	0.570864
8402.88	2957.08	0.571753	0.571753
8402.98	2959.8	0.572539	0.572539
8403.09	2963.36	0.573427	0.573427
8403.2	2966.63	0.574296	0.574296
8403.31	2969.59	0.575185	0.575185
8403.41	2972.16	0.57597	0.57597
8403.52	2973.58	0.576859	0.576859
8403.62	2975.2	0.577645	0.577645
8403.73	2976.92	0.578534	0.578534
8403.84	2979.02	0.579401	0.579401
8403.95	2982	0.580311	0.580311
8404.05	2984.88	0.581076	0.581076
8404.16	2988.75	0.581965	0.581965
8404.27	2991.71	0.582854	0.582854
8404.37	2994.21	0.58366	0.58366
8404.48	2996.45	0.584548	0.584548
8404.59	2999.13	0.585437	0.585437
8404.7	3000.99	0.586306	0.586306
8404.8	3002.3	0.587091	0.587091
8404.91	3004.34	0.587959	0.587959
8405.02	3007.36	0.588848	0.588848
8405.12	3009.96	0.589654	0.589654
8405.23	3013.43	0.590543	0.590543
8405.34	3016.94	0.591453	0.591453
8405.45	3019.77	0.5923	0.5923
8405.55	3022.37	0.593127	0.593127
8405.66	3024.82	0.593995	0.593995
8405.77	3026.91	0.594863	0.594863
8405.87	3028.64	0.595669	0.595669
8405.98	3030.15	0.596538	0.596538
8406.09	3031.95	0.597406	0.597406
8406.2	3035.14	0.598315	0.598315
8406.3	3038.64	0.599121	0.599121
8406.41	3042.25	0.599969	0.599969
8406.52	3045.83	0.600858	0.600858
8406.62	3048.93	0.601664	0.601664
8406.73	3051.6	0.602553	0.602553
8406.84	3053.93	0.603441	0.603441
8406.95	3055.54	0.604351	0.604351
8407.05	3057.24	0.605116	0.605116
8407.16	3058.87	0.606005	0.606005
8407.27	3061.25	0.606873	0.606873
8407.37	3064.35	0.607679	0.607679
8407.48	3067.97	0.608568	0.608568
8407.59	3070.9	0.609477	0.609477
8407.7	3073.98	0.610325	0.610325
8407.8	3076.98	0.611131	0.611131
8407.91	3079.94	0.61202	0.61202
8408.02	3082.17	0.612909	0.612909
8408.12	3083.83	0.613715	0.613715
8408.23	3085.21	0.614562	0.614562
8408.34	3087.27	0.615451	0.615451
8408.45	3090.05	0.616361	0.616361
8408.55	3092.91	0.617167	0.617167
8408.66	3096.46	0.618035	0.618035
8408.77	3100.46	0.618945	0.618945
8408.87	3103.15	0.61971	0.61971
8408.98	3106.01	0.620619	0.620619
8409.09	3107.93	0.621487	0.621487
8409.19	3109.93	0.622314	0.622314
8409.3	3111.75	0.623182	0.623182
8409.41	3113.33	0.624071	0.624071
8409.52	3116.24	0.624981	0.624981
8409.62	3118.46	0.625746	0.625746
8409.73	3121.63	0.626614	0.626614
8409.84	3125.94	0.627523	0.627523
8409.94	3129.38	0.62835	0.62835
8410.05	3132.09	0.629239	0.629239
8410.16	3134.56	0.630107	0.630107
8410.27	3137.44	0.630996	0.630996
8410.37	3138.66	0.631802	0.631802
8410.48	3140.48	0.632691	0.632691
8410.59	3141.87	0.633559	0.633559
8410.69	3144.05	0.634365	0.634365
8410.8	3146.36	0.635254	0.635254
8410.91	3150.45	0.636143	0.636143
8411.02	3153.69	0.637032	0.637032
8411.12	3156.7	0.637797	0.637797
8411.23	3160.39	0.638706	0.638706
8411.34	3163.03	0.639595	0.639595
8411.44	3164.63	0.640401	0.640401
8411.55	3166.39	0.641269	0.641269
8411.66	3168.02	0.642158	0.642158
8411.77	3169.57	0.643026	0.643026
8411.87	3172.22	0.643832	0.643832
8411.98	3175.23	0.644721	0.644721
8412.09	3179.05	0.64559	0.64559
8412.19	3182.33	0.646416	0.646416
8412.3	3185.72	0.647326	0.647326
8412.41	3187.95	0.648215	0.648215
8412.52	3190.66	0.649083	0.649083
8412.62	3193.18	0.64991	0.64991
8412.73	3194.94	0.650757	0.650757
8412.84	3196.23	0.651646	0.651646
8412.94	3198.4	0.652452	0.652452
8413.05	3200.87	0.65332	0.65332
8413.16	3203.67	0.654188	0.654188
8413.27	3207.47	0.655077	0.655077
8413.37	3210.91	0.655884	0.655884
8413.48	3214.36	0.656772	0.656772
8413.59	3217.59	0.657661	0.657661
8413.69	3220.07	0.658467	0.658467
8413.8	3221.81	0.659335	0.659335
8413.91	3223.44	0.660224	0.660224
8414.01	3224.89	0.660989	0.660989
8414.12	3226.7	0.661878	0.661878
8414.23	3229.16	0.662767	0.662767
8414.34	3232.44	0.663656	0.663656
8414.44	3235.03	0.664441	0.664441
8414.55	3238.66	0.665351	0.665351
8414.66	3242.06	0.666219	0.666219
8414.76	3245.49	0.667025	0.667025
8414.87	3248.2	0.667893	0.667893
8414.98	3249.69	0.668803	0.668803
8415.09	3251.46	0.66965	0.66965
8415.19	3253.79	0.670456	0.670456
8415.3	3255.34	0.671325	0.671325
8415.41	3257.46	0.672213	0.672213
8415.51	3260.28	0.67304	0.67304
8415.62	3263.03	0.673867	0.673867
8415.73	3266.92	0.674756	0.674756
8415.84	3270.62	0.675645	0.675645
8415.94	3273.02	0.676472	0.676472
8416.05	3275.88	0.677298	0.677298
8416.16	3278.1	0.678229	0.678229
8416.26	3279.52	0.679014	0.679014
8416.37	3281.9	0.679903	0.679903
8416.48	3283.35	0.680771	0.680771
8416.59	3285	0.681639	0.681639
8416.69	3287.87	0.682445	0.682445
8416.8	3291.17	0.683293	0.683293
8416.91	3294.68	0.684182	0.684182
8417.01	3298.28	0.684988	0.684988
8417.12	3300.82	0.685877	0.685877
8417.23	3303.65	0.686745	0.686745
8417.34	3306.18	0.687634	0.687634
8417.44	3307.28	0.688419	0.688419
8417.55	3309.15	0.689267	0.689267
8417.66	3310.94	0.690135	0.690135
8417.76	3312.85	0.690941	0.690941
8417.87	3315.25	0.69183	0.69183
8417.98	3318.27	0.692698	0.692698
8418.09	3322.4	0.693566	0.693566
8418.19	3325.9	0.694393	0.694393
8418.3	3328.62	0.69524	0.69524
8418.41	3331.11	0.696129	0.696129
8418.51	3333.45	0.696936	0.696936
8418.62	3334.94	0.697824	0.697824
8418.73	3336.43	0.698692	0.698692
8418.83	3338.19	0.699499	0.699499
8418.94	3340.22	0.700367	0.700367
8419.05	3342.75	0.701235	0.701235
8419.15	3345.44	0.702041	0.702041
8419.26	3348.7	0.70293	0.70293
8419.37	3352.28	0.703798	0.703798
8419.48	3355.82	0.704687	0.704687
8419.58	3358.33	0.705473	0.705473
8419.69	3361.25	0.706361	0.706361
8419.8	3363.1	0.70725	0.70725
8419.9	3364.73	0.708036	0.708036
8420.01	3366.22	0.708904	0.708904
8420.12	3368.29	0.709751	0.709751
8420.23	3370.39	0.71062	0.71062
8420.33	3372.55	0.711405	0.711405
8420.44	3377.24	0.712273	0.712273
8420.55	3380.88	0.713162	0.713162
8420.65	3384.06	0.713968	0.713968
8420.76	3386.04	0.714857	0.714857
8420.87	3387.97	0.715705	0.715705
8420.98	3390.64	0.716614	0.716614
8421.08	3391.76	0.7174	0.7174
8421.19	3393.92	0.718309	0.718309
8421.3	3394.83	0.719157	0.719157
8421.4	3397.12	0.719963	0.719963
8421.51	3400.31	0.720831	0.720831
8421.62	3403.59	0.721699	0.721699
8421.73	3407.37	0.722588	0.722588
8421.83	3410.05	0.723394	0.723394
8421.94	3412.65	0.724283	0.724283
8422.05	3414.94	0.725172	0.725172
8422.15	3417.46	0.725937	0.725937
8422.26	3419.54	0.726826	0.726826
8422.37	3421.13	0.727694	0.727694
8422.48	3422.72	0.728562	0.728562
8422.58	3425.03	0.729368	0.729368
8422.69	3427.21	0.730257	0.730257
8422.8	3430.07	0.731125	0.731125
8422.9	3433.4	0.731911	0.731911
8423.01	3437.16	0.732799	0.732799
8423.12	3440.33	0.733668	0.733668
8423.23	3443.68	0.734557	0.734557
8423.33	3445.22	0.735342	0.735342
8423.44	3447.56	0.736231	0.736231
8423.55	3449.1	0.737078	0.737078
8423.65	3450.55	0.737905	0.737905
8423.76	3452.69	0.738794	0.738794
8423.87	3455	0.739641	0.739641
8423.97	3457.6	0.740447	0.740447
8424.08	3460.77	0.741336	0.741336
8424.19	3464.16	0.742246	0.742246
8424.3	3467.67	0.743114	0.743114
8424.4	3470.24	0.7439	0.7439
8424.51	3472.57	0.744789	0.744789
8424.62	3474.6	0.745656	0.745656
8424.72	3476.05	0.746463	0.746463
8424.83	3478.2	0.747331	0.747331
8424.94	3479.48	0.748199	0.748199
8425.05	3481.56	0.749067	0.749067
8425.15	3484.39	0.749874	0.749874
8425.26	3487.52	0.750762	0.750762
8425.37	3491.26	0.751651	0.751651
8425.47	3493.9	0.752457	0.752457
8425.58	3497.02	0.753346	0.753346
8425.69	3499.64	0.754235	0.754235
8425.8	3502.5	0.755124	0.755124
8425.9	3504.44	0.75593	0.75593
8426.01	3505.37	0.756777	0.756777
8426.12	3507.54	0.757646	0.757646
8426.22	3509.18	0.758472	0.758472
8426.33	3511.36	0.759341	0.759341
8426.44	3514.07	0.76023	0.76023
8426.55	3517.59	0.761118	0.761118
8426.65	3520.96	0.761925	0.761925
8426.76	3524.23	0.762772	0.762772
8426.87	3528.4	0.763681	0.763681
8426.97	3530.82	0.764467	0.764467
8427.08	3532.85	0.765335	0.765335
8427.19	3534.24	0.766224	0.766224
8427.3	3535.63	0.767092	0.767092
8427.4	3537.56	0.767919	0.767919
8427.51	3539.93	0.768787	0.768787
8427.62	3542.55	0.769676	0.769676
8427.72	3545.64	0.770482	0.770482
8427.83	3548.54	0.771371	0.771371
8427.94	3551.56	0.772239	0.772239
8428.05	3554.5	0.773128	0.773128
8428.15	3557.07	0.773955	0.773955
8428.26	3558.69	0.774802	0.774802
8428.37	3560.55	0.775671	0.775671
8428.47	3562.19	0.776477	0.776477
8428.58	3564.02	0.777345	0.777345
8428.69	3566.45	0.778255	0.778255
8428.79	3569.17	0.77906	0.77906
8428.9	3571.91	0.779949	0.779949
8429.01	3574.9	0.780818	0.780818
8429.12	3578.38	0.781707	0.781707
8429.22	3581.26	0.782512	0.782512
8429.33	3583.81	0.783381	0.783381
8429.44	3586.47	0.78427	0.78427
8429.54	3588.2	0.785034	0.785034
8429.65	3589.51	0.785944	0.785944
8429.76	3590.46	0.786812	0.786812
8429.87	3592.45	0.787742	0.787742
8429.97	3594.39	0.788507	0.788507
8430.08	3597.21	0.789417	0.789417
8430.19	3600.74	0.790285	0.790285
8430.29	3604.05	0.791091	0.791091
8430.4	3607.25	0.79198	0.79198
8430.51	3609.54	0.792868	0.792868
8430.62	3611.34	0.793757	0.793757
8430.72	3613.73	0.794564	0.794564
8430.83	3615.3	0.795411	0.795411
8430.94	3616.78	0.7963	0.7963
8431.04	3619.45	0.797127	0.797127
8431.15	3621.8	0.798036	0.798036
8431.26	3623.43	0.798925	0.798925
8431.37	3626.48	0.799794	0.799794
8431.47	3629.54	0.80062	0.80062
8431.58	3632.76	0.801488	0.801488
8431.69	3635.71	0.802377	0.802377
8431.79	3638	0.803163	0.803163
8431.9	3639.86	0.804031	0.804031
8432.01	3641.84	0.80492	0.80492
8432.12	3643.86	0.805829	0.805829
8432.22	3644.66	0.806594	0.806594
8432.33	3646.75	0.807504	0.807504
8432.44	3649.42	0.808392	0.808392
8432.54	3651.75	0.809199	0.809199
8432.65	3655.58	0.810088	0.810088
8432.76	3658.64	0.810955	0.810955
8432.87	3661.11	0.811824	0.811824
8432.97	3663.7	0.81263	0.81263
8433.08	3666.08	0.813519	0.813519
8433.19	3667.58	0.814387	0.814387
8433.29	3668.88	0.815172	0.815172
8433.4	3671.09	0.816103	0.816103
8433.51	3672.6	0.816991	0.816991
8433.62	3674.63	0.81788	0.81788
8433.72	3677.88	0.818707	0.818707
8433.83	3680.37	0.819575	0.819575
8433.93	3683.21	0.820361	0.820361
8434.04	3686.66	0.821229	0.821229
8434.15	3689.68	0.822118	0.822118
8434.26	3691.65	0.823027	0.823027
8434.36	3693.47	0.823813	0.823813
8434.47	3695.17	0.824681	0.824681
8434.58	3696.66	0.825549	0.825549
8434.68	3698.19	0.826355	0.826355
8434.79	3701.3	0.827244	0.827244
8434.9	3703.71	0.828154	0.828154
8435.01	3706.57	0.829001	0.829001
8435.11	3709.06	0.829808	0.829808
8435.22	3712.21	0.830696	0.830696
8435.33	3714.68	0.831585	0.831585
8435.43	3717.23	0.832371	0.832371
8435.54	3719.19	0.833218	0.833218
8435.65	3721.89	0.834148	0.834148
8435.76	3722.84	0.834996	0.834996
8435.86	3724.27	0.835802	0.835802
8435.97	3727.03	0.836691	0.836691
8436.08	3729.76	0.8376	0.8376
8436.18	3731.26	0.838365	0.838365
8436.29	3734.86	0.839233	0.839233
8436.4	3738.46	0.840142	0.840142
8436.51	3741.28	0.841011	0.841011
8436.61	3743.63	0.841817	0.841817
8436.72	3746.2	0.842706	0.842706
8436.83	3747.39	0.843574	0.843574
8436.93	3749.83	0.84438	0.84438
8437.04	3751.29	0.845227	0.845227
8437.15	3752.91	0.846137	0.846137
8437.26	3755.43	0.847006	0.847006
8437.36	3757.87	0.847791	0.847791
8437.47	3760.7	0.84868	0.84868
8437.58	3763.64	0.849569	0.849569
8437.68	3765.76	0.850354	0.850354
8437.79	3768.57	0.851243	0.851243
8437.9	3771.63	0.852111	0.852111
8438.01	3773.52	0.852979	0.852979
8438.11	3775.59	0.853785	0.853785
8438.22	3777.39	0.854654	0.854654
8438.33	3778.98	0.855522	0.855522
8438.43	3781.25	0.856349	0.856349
8438.54	3783.18	0.857217	0.857217
8438.65	3785.29	0.858064	0.858064
8438.75	3788.54	0.858871	0.858871
8438.86	3791.32	0.859759	0.859759
8438.97	3793.64	0.860627	0.860627
8439.08	3796.47	0.861516	0.861516
8439.18	3798.33	0.862281	0.862281
8439.29	3800.61	0.863191	0.863191
8439.4	3802.51	0.864079	0.864079
8439.5	3804.26	0.864886	0.864886
8439.61	3805.71	0.865754	0.865754
8439.72	3807.8	0.866622	0.866622
8439.83	3810.13	0.86749	0.86749
8439.93	3812.87	0.868297	0.868297
8440.04	3815.84	0.869185	0.869185
8440.15	3818.4	0.870033	0.870033
8440.25	3821.03	0.870839	0.870839
8440.36	3823.37	0.871728	0.871728
8440.47	3825.85	0.872596	0.872596
8440.52	3826.99	0.872968	0.872968
8440.62	3822.1	0.873505	0.873505
8440.73	3809.46	0.873526	0.873526
8440.84	3793.85	0.872989	0.872989
8440.94	3771.78	0.872142	0.872142
8441.05	3748.06	0.871232	0.871232
8441.16	3724.34	0.870343	0.870343
8441.27	3700.83	0.869454	0.869454
8441.37	3678.72	0.868648	0.868648
8441.48	3653.61	0.867739	0.867739
8441.59	3628.33	0.86687	0.86687
8441.69	3604.58	0.866064	0.866064
8441.8	3577.87	0.865217	0.865217
8441.91	3550.69	0.864328	0.864328
8442.02	3522.53	0.86346	0.86346
8442.12	3496.55	0.862654	0.862654
8442.23	3467.95	0.861765	0.861765
8442.34	3439.56	0.860917	0.860917
8442.44	3413.08	0.860132	0.860132
8442.55	3384.33	0.859243	0.859243
8442.66	3355.45	0.858375	0.858375
8442.77	3326.22	0.857486	0.857486
8442.87	3300.2	0.856659	0.856659
8442.98	3271.3	0.855791	0.855791
8443.09	3243.01	0.854923	0.854923
8443.19	3217.59	0.854117	0.854117
8443.3	3189.37	0.853248	0.853248
8443.41	3161.3	0.85236	0.85236
8443.52	3134.12	0.851491	0.851491
8443.62	3109.58	0.850685	0.850685
8443.73	3082.36	0.849796	0.849796
8443.84	3055.21	0.848907	0.848907
8443.94	3030.66	0.848102	0.848102
8444.05	3004.19	0.847233	0.847233
8444.16	2978.03	0.846365	0.846365
8444.26	2954.02	0.845559	0.845559
8444.37	2928.24	0.84467	0.84467
8444.48	2901.85	0.84376	0.84376
8444.59	2876.47	0.842934	0.842934
8444.69	2853.25	0.842107	0.842107
8444.8	2828.03	0.841259	0.841259
8444.91	2802.07	0.840371	0.840371
8445.01	2778.11	0.839544	0.839544
8445.12	2751.8	0.838675	0.838675
8445.23	2726.35	0.837787	0.837787
8445.34	2700.49	0.836898	0.836898
8445.44	2677.11	0.836112	0.836112
8445.55	2651.86	0.835244	0.835244
8445.66	2626.42	0.834376	0.834376
8445.76	2603.17	0.833549	0.833549
8445.87	2578.28	0.83266	0.83266
8445.98	2553.03	0.831813	0.831813
8446.09	2528.42	0.830904	0.830904
8446.19	2506.03	0.830097	0.830097
8446.3	2482.3	0.82925	0.82925
8446.41	2458	0.828361	0.828361
8446.51	2436.02	0.827555	0.827555
8446.62	2412.44	0.826686	0.826686
8446.73	2388.28	0.825777	0.825777
8446.84	2364.6	0.824909	0.824909
8446.94	2343.14	0.824123	0.824123
8447.05	2320.03	0.823255	0.823255
8447.16	2296.14	0.822346	0.822346
8447.26	2274.66	0.82156	0.82156
8447.37	2251.07	0.820651	0.820651
8447.48	2226.82	0.819782	0.819782
8447.59	2202.19	0.818893	0.818893
8447.69	2181.07	0.818108	0.818108
8447.8	2158.25	0.817199	0.817199
8447.91	2135.73	0.81633	0.81633
8448.01	2116.01	0.815524	0.815524
8448.12	2094.46	0.814656	0.814656
8448.23	2073.04	0.813767	0.813767
8448.34	2051.61	0.812879	0.812879
8448.44	2032.76	0.812072	0.812072
8448.55	2012.03	0.811183	0.811183
8448.66	1991.93	0.810315	0.810315
8448.76	1973.39	0.80953	0.80953
8448.87	1953.22	0.808641	0.808641
8448.98	1933.2	0.807773	0.807773
8449.08	1915.22	0.806946	0.806946
8449.19	1894.65	0.806057	0.806057
8449.3	1874.74	0.805189	0.805189
8449.41	1854.61	0.8043	0.8043
8449.51	1836.76	0.803494	0.803494
8449.62	1816.77	0.802626	0.802626
8449.73	1797.28	0.801737	0.801737
8449.83	1779.24	0.800931	0.800931
8449.94	1759.66	0.800063	0.800063
8450.05	1739.54	0.799174	0.799174
8450.16	1718.94	0.798285	0.798285
8450.26	1700.75	0.7975	0.7975
8450.37	1680.44	0.79659	0.79659
8450.48	1660.22	0.79568	0.79568
8450.58	1641.72	0.794874	0.794874
8450.69	1621.04	0.793985	0.793985
8450.8	1600.82	0.793096	0.793096
8450.91	1580.7	0.792228	0.792228
8451.01	1562.54	0.791422	0.791422
8451.12	1542.8	0.790533	0.790533
8451.23	1523.97	0.789645	0.789645
8451.33	1506.82	0.788859	0.788859
8451.44	1488.36	0.787991	0.787991
8451.55	1470.4	0.787102	0.787102
8451.66	1452.58	0.786213	0.786213
8451.76	1436.89	0.785407	0.785407
8451.87	1419.75	0.784539	0.784539
8451.98	1402.68	0.78365	0.78365
8452.08	1387.54	0.782844	0.782844
8452.19	1371.09	0.781955	0.781955
8452.3	1355.16	0.781066	0.781066
8452.41	1339.77	0.780198	0.780198
8452.51	1326.42	0.779392	0.779392
8452.62	1312.32	0.778524	0.778524
8452.73	1297.92	0.777655	0.777655
8452.83	1286.04	0.776849	0.776849
8452.94	1272.68	0.775961	0.775961
8453.05	1259.77	0.775092	0.775092
8453.16	1246.53	0.774183	0.774183
8453.26	1233.8	0.773377	0.773377
8453.37	1217.43	0.772508	0.772508
8453.48	1199.47	0.771619	0.771619
8453.58	1181.79	0.770814	0.770814
8453.69	1162.01	0.769945	0.769945
8453.8	1141.75	0.769056	0.769056
8453.9	1124.32	0.768271	0.768271
8454.01	1104.51	0.767382	0.767382
8454.12	1084.99	0.766514	0.766514
8454.22	1066.95	0.765687	0.765687
8454.33	1047.3	0.764819	0.764819
8454.44	1028.49	0.76393	0.76393
8454.55	1008.91	0.76302	0.76302
8454.65	991.399	0.762235	0.762235
8454.76	972.79	0.761346	0.761346
8454.87	954.876	0.760478	0.760478
8454.97	937.094	0.759672	0.759672
8455.08	916.626	0.758804	0.758804
8455.19	897.438	0.757894	0.757894
8455.3	878.571	0.757026	0.757026
8455.4	861.337	0.75624	0.75624
8455.51	841.688	0.755331	0.755331
8455.62	822.774	0.754463	0.754463
8455.72	805.969	0.753657	0.753657
8455.83	787.782	0.752768	0.752768
8455.94	769.266	0.7519	0.7519
8456.05	750.876	0.751031	0.751031
8456.15	734.407	0.750246	0.750246
8456.26	716.649	0.749357	0.749357
8456.37	699.219	0.748489	0.748489
8456.47	683.04	0.747683	0.747683
8456.58	665.766	0.746815	0.746815
8456.69	648.454	0.745946	0.745946
8456.8	631.469	0.745037	0.745037
8456.9	616.149	0.744231	0.744231
8457.01	598.407	0.743342	0.743342
8457.12	581.688	0.742474	0.742474
8457.22	567.016	0.741688	0.741688
8457.33	550.555	0.740799	0.740799
8457.44	534.454	0.739931	0.739931
8457.55	517.61	0.739084	0.739084
8457.65	502.657	0.738257	0.738257
8457.76	485.884	0.737368	0.737368
8457.87	469.751	0.736479	0.736479
8457.97	454.743	0.735694	0.735694
8458.08	438.321	0.734805	0.734805
8458.19	422.423	0.733937	0.733937
8458.3	406.673	0.733048	0.733048
8458.4	392.641	0.732262	0.732262
8458.51	377.509	0.731373	0.731373
8458.62	362.384	0.730506	0.730506
8458.72	349.009	0.729699	0.729699
8458.83	334.3	0.728831	0.728831
8458.94	320.057	0.727963	0.727963
8459.04	307.682	0.727177	0.727177
8459.15	293.417	0.726268	0.726268
8459.26	279.675	0.7254	0.7254
8459.37	267.444	0.724532	0.724532
8459.47	255.35	0.723725	0.723725
8459.58	242.702	0.722837	0.722837
8459.69	230.514	0.721968	0.721968
8459.79	219.366	0.721183	0.721183
8459.9	207.249	0.720315	0.720315
8460.01	195.241	0.719447	0.719447
8460.12	183.382	0.718537	0.718537
8460.22	172.971	0.717752	0.717752
8460.33	161.346	0.716883	0.716883
8460.44	149.749	0.715994	0.715994
8460.54	139.913	0.715209	0.715209
8460.65	129.085	0.71432	0.71432
8460.76	118.393	0.713452	0.713452
8460.87	107.921	0.712584	0.712584
8460.97	98.8191	0.711778	0.711778
8461.08	89.5261	0.71093	0.71093
8461.19	80.1902	0.710041	0.710041
8461.29	72.2097	0.709256	0.709256
8461.4	63.7644	0.708387	0.708387
8461.51	55.4753	0.707499	0.707499
8461.6	49.405	0.706755	0.706755
8461.61	48.741	0.706693	0.706693
8461.64	46.9792	0.706465	0.706465
8461.8	46.1576	0.706258	0.706258
8461.81	46.2131	0.706258	0.706258
