# Supplementary material for: Data compilation on the effect of grain size, temperature, and texture on the strength of a single-phase FCC MnFeNi medium-entropy alloy
Source: Data Brief. 2019 Nov 15;28:104807. doi: 10.1016/j.dib.2019.104807 (PMC6909151; doi:10.1016/j.dib.2019.104807)
Supplement: Multimedia component 1 [file mmc1.zip › Compression_Tests/873K/MnFeNi_1373K_30min_873K.xlsx]

## Sheet: MnFeNi_1373K_30min_873K
Name	MnFeNi_1373K_30min_873K
Diameter	4.1	mm
Sample height	8.09	mm
Gage length	8.09	mm
Speed ​​during measurement	0.48	mm/min
Time	Force	Crosshead Displacement	Crosshead Displacement
s	N	mm	mm
8973.41	177.353	0	0
8973.49	177.029	-2.06708e-05	-2.06708e-05
8973.52	176.84	-4.1294e-05	-4.1294e-05
8973.52	176.84	-4.1294e-05	-4.1294e-05
8973.63	176.69	-4.13415e-05	-4.13415e-05
8973.74	176.611	-8.26831e-05	-8.26831e-05
8973.85	180.824	0.000226903	0.000226903
8973.95	192.742	0.00103324	0.00103324
8974.06	206.125	0.00196354	0.00196354
8974.17	218.906	0.00285237	0.00285237
8974.27	229.179	0.0036587	0.0036587
8974.38	243.617	0.00454752	0.00454752
8974.49	258.515	0.00545685	0.00545685
8974.6	273.273	0.00632517	0.00632517
8974.7	287.414	0.00713103	0.00713103
8974.81	303.875	0.00799935	0.00799935
8974.92	314.195	0.00890868	0.00890868
8975.02	329.417	0.00969412	0.00969412
8975.13	346.159	0.0105834	0.0105834
8975.24	362.511	0.0114308	0.0114308
8975.34	377.643	0.0122576	0.0122576
8975.45	394.667	0.0131259	0.0131259
8975.56	411.636	0.0140147	0.0140147
8975.67	428.136	0.0148828	0.0148828
8975.77	443.12	0.0156887	0.0156887
8975.88	458.979	0.0165775	0.0165775
8975.99	474.714	0.0174253	0.0174253
8976.09	488.651	0.0182932	0.0182932
8976.2	504.464	0.0191615	0.0191615
8976.31	519.909	0.0200298	0.0200298
8976.42	534.987	0.0208981	0.0208981
8976.52	548.62	0.021704	0.021704
8976.63	563.776	0.0225928	0.0225928
8976.74	578.667	0.0234816	0.0234816
8976.84	591.815	0.024288	0.024288
8976.95	606.112	0.0251563	0.0251563
8977.06	619.87	0.0260451	0.0260451
8977.17	634.401	0.0269337	0.0269337
8977.27	646.862	0.027719	0.027719
8977.38	660.104	0.0286288	0.0286288
8977.49	673.76	0.0294972	0.0294972
8977.59	685.675	0.030303	0.030303
8977.7	698.604	0.0311918	0.0311918
8977.81	711.487	0.0320602	0.0320602
8977.92	724.503	0.0329695	0.0329695
8978.02	735.471	0.0337553	0.0337553
8978.13	747.081	0.0346232	0.0346232
8978.24	759.112	0.035533	0.035533
8978.34	769.8	0.0363388	0.0363388
8978.45	780.682	0.0372071	0.0372071
8978.56	791.979	0.0381165	0.0381165
8978.67	802.882	0.0389643	0.0389643
8978.77	811.999	0.0397701	0.0397701
8978.88	822.108	0.040659	0.040659
8978.99	831.729	0.0415068	0.0415068
8979.09	840.499	0.0423541	0.0423541
8979.2	850.323	0.0432635	0.0432635
8979.31	859.725	0.0441318	0.0441318
8979.42	870.132	0.0450416	0.0450416
8979.52	879.132	0.0458269	0.0458269
8979.63	888.374	0.0467363	0.0467363
8979.74	897.307	0.0475841	0.0475841
8979.84	905.468	0.0483899	0.0483899
8979.95	914.327	0.0492788	0.0492788
8980.06	922.876	0.0501679	0.0501679
8980.16	931.239	0.0509532	0.0509532
8980.27	940.56	0.0518626	0.0518626
8980.38	949.013	0.0527309	0.0527309
8980.48	957.06	0.0535372	0.0535372
8980.59	966.505	0.054426	0.054426
8980.7	975.376	0.0552939	0.0552939
8980.81	984.411	0.0562037	0.0562037
8980.91	991.661	0.056989	0.056989
8981.02	1000.69	0.0578779	0.0578779
8981.13	1009.36	0.0587252	0.0587252
8981.23	1017.53	0.059552	0.059552
8981.34	1026.01	0.0604204	0.0604204
8981.45	1034.53	0.0613302	0.0613302
8981.56	1042.71	0.062198	0.062198
8981.66	1050.52	0.0630043	0.0630043
8981.77	1058.92	0.0638727	0.0638727
8981.88	1066.65	0.064782	0.064782
8981.98	1073.85	0.0655883	0.0655883
8982.09	1080.7	0.0664151	0.0664151
8982.2	1088.89	0.067345	0.067345
8982.31	1096.25	0.0682133	0.0682133
8982.41	1102.45	0.0690196	0.0690196
8982.52	1108.93	0.0698875	0.0698875
8982.63	1116.31	0.0707558	0.0707558
8982.73	1122.56	0.0715411	0.0715411
8982.84	1128.56	0.07243	0.07243
8982.95	1134.46	0.0733398	0.0733398
8983.06	1140.51	0.0742286	0.0742286
8983.16	1145.93	0.075014	0.075014
8983.27	1151.46	0.0759028	0.0759028
8983.38	1157.41	0.0767501	0.0767501
8983.48	1161.97	0.077577	0.077577
8983.59	1167.48	0.0784453	0.0784453
8983.7	1172.5	0.0793136	0.0793136
8983.81	1177.7	0.0802229	0.0802229
8983.91	1182.36	0.0810293	0.0810293
8984.02	1187.34	0.0818976	0.0818976
8984.13	1192.36	0.0827864	0.0827864
8984.23	1197.27	0.0836132	0.0836132
8984.34	1201.59	0.0844811	0.0844811
8984.45	1205.84	0.0853494	0.0853494
8984.56	1210.2	0.0862175	0.0862175
8984.66	1213.14	0.0870443	0.0870443
8984.77	1217.01	0.0879126	0.0879126
8984.88	1220.52	0.088781	0.088781
8984.98	1222.47	0.0895663	0.0895663
8985.09	1226.16	0.090455	0.090455
8985.2	1229.25	0.0913438	0.0913438
8985.3	1232.03	0.0921292	0.0921292
8985.41	1234.67	0.0930185	0.0930185
8985.52	1237.66	0.0938658	0.0938658
8985.63	1240.87	0.0947751	0.0947751
8985.73	1242.86	0.095561	0.095561
8985.84	1245.8	0.0964703	0.0964703
8985.95	1248.71	0.0973386	0.0973386
8986.05	1251.41	0.0981035	0.0981035
8986.16	1254.54	0.0989923	0.0989923
8986.27	1257.92	0.0998811	0.0998811
8986.38	1260.2	0.100749	0.100749
8986.48	1262.64	0.101576	0.101576
8986.59	1265.79	0.102424	0.102424
8986.7	1268.81	0.103291	0.103291
8986.8	1271.57	0.104118	0.104118
8986.91	1274.17	0.104987	0.104987
8987.02	1277.37	0.105875	0.105875
8987.13	1280.58	0.106764	0.106764
8987.23	1282.97	0.107529	0.107529
8987.34	1285.75	0.108397	0.108397
8987.45	1288.85	0.109286	0.109286
8987.55	1291.83	0.110072	0.110072
8987.66	1294.8	0.110981	0.110981
8987.77	1297.37	0.111849	0.111849
8987.88	1300.07	0.112738	0.112738
8987.98	1302.82	0.113544	0.113544
8988.09	1305.43	0.114413	0.114413
8988.2	1308.23	0.115281	0.115281
8988.3	1310.96	0.116087	0.116087
8988.41	1313.76	0.116955	0.116955
8988.52	1316.52	0.117823	0.117823
8988.63	1319.86	0.118712	0.118712
8988.73	1322.49	0.119539	0.119539
8988.84	1325.27	0.120407	0.120407
8988.95	1328.27	0.121275	0.121275
8989.05	1331	0.12206	0.12206
8989.16	1334.08	0.122908	0.122908
8989.27	1337.43	0.123838	0.123838
8989.38	1340.25	0.124706	0.124706
8989.48	1342.63	0.125492	0.125492
8989.59	1345.02	0.126319	0.126319
8989.7	1348.82	0.127187	0.127187
8989.8	1351.53	0.128014	0.128014
8989.91	1353.51	0.128882	0.128882
8990.02	1356.79	0.129771	0.129771
8990.12	1359.55	0.130557	0.130557
8990.23	1362.6	0.131445	0.131445
8990.34	1365.15	0.132334	0.132334
8990.45	1367.79	0.133182	0.133182
8990.55	1370.55	0.134008	0.134008
8990.66	1373.19	0.134877	0.134877
8990.77	1375.77	0.135745	0.135745
8990.87	1378.31	0.136551	0.136551
8990.98	1381.22	0.13744	0.13744
8991.09	1383.7	0.138287	0.138287
8991.2	1386.38	0.139176	0.139176
8991.3	1388.69	0.140003	0.140003
8991.41	1391.53	0.140871	0.140871
8991.52	1394.52	0.141719	0.141719
8991.62	1397.2	0.142525	0.142525
8991.73	1399.97	0.143414	0.143414
8991.84	1402.77	0.144303	0.144303
8991.95	1405.72	0.14517	0.14517
8992.05	1407.72	0.145956	0.145956
8992.16	1410.81	0.146845	0.146845
8992.27	1413.53	0.147734	0.147734
8992.37	1415.79	0.148519	0.148519
8992.48	1418.84	0.149408	0.149408
8992.59	1421.17	0.150297	0.150297
8992.7	1423.95	0.151165	0.151165
8992.8	1426.43	0.151971	0.151971
8992.91	1429.38	0.152839	0.152839
8993.02	1431.65	0.153687	0.153687
8993.12	1434.29	0.154493	0.154493
8993.23	1436.86	0.155382	0.155382
8993.34	1440.23	0.15625	0.15625
8993.45	1443.12	0.15716	0.15716
8993.55	1445.55	0.157945	0.157945
8993.66	1448.28	0.158813	0.158813
8993.77	1450.87	0.159681	0.159681
8993.87	1453.37	0.160508	0.160508
8993.98	1456.03	0.161356	0.161356
8994.09	1458.97	0.162245	0.162245
8994.2	1461.69	0.163154	0.163154
8994.3	1464.01	0.163939	0.163939
8994.41	1466.75	0.164808	0.164808
8994.52	1469.57	0.165676	0.165676
8994.62	1472.14	0.166482	0.166482
8994.73	1474.64	0.167371	0.167371
8994.84	1476.96	0.168239	0.168239
8994.95	1479.74	0.169149	0.169149
8995.05	1482.53	0.169955	0.169955
8995.16	1484.77	0.170782	0.170782
8995.26	1487.18	0.171629	0.171629
8995.37	1489.54	0.172518	0.172518
8995.48	1492.19	0.173386	0.173386
8995.59	1495.15	0.174254	0.174254
8995.69	1497.48	0.175061	0.175061
8995.8	1500.22	0.17597	0.17597
8995.91	1502.91	0.176838	0.176838
8996.01	1505.27	0.177624	0.177624
8996.12	1507.67	0.178512	0.178512
8996.23	1510.1	0.17936	0.17936
8996.34	1512.93	0.18027	0.18027
8996.44	1515.04	0.181055	0.181055
8996.55	1517.45	0.181944	0.181944
8996.66	1519.74	0.182833	0.182833
8996.76	1522.39	0.183618	0.183618
8996.87	1525.34	0.184486	0.184486
8996.98	1527.97	0.185396	0.185396
8997.09	1530.58	0.186285	0.186285
8997.19	1533.04	0.187091	0.187091
8997.3	1535.48	0.18798	0.18798
8997.41	1538.2	0.188848	0.188848
8997.51	1540.05	0.189634	0.189634
8997.62	1543.43	0.190543	0.190543
8997.73	1545.87	0.191391	0.191391
8997.84	1548.57	0.192279	0.192279
8997.94	1550.7	0.193085	0.193085
8998.05	1553.05	0.193975	0.193975
8998.16	1555.73	0.194863	0.194863
8998.26	1557.94	0.195669	0.195669
8998.37	1560.82	0.196538	0.196538
8998.48	1563.32	0.197447	0.197447
8998.59	1565.42	0.198295	0.198295
8998.69	1567.52	0.199101	0.199101
8998.8	1570.56	0.199989	0.199989
8998.91	1572.83	0.200858	0.200858
8999.01	1574.94	0.201643	0.201643
8999.12	1577.62	0.202553	0.202553
8999.23	1579.76	0.203442	0.203442
8999.34	1582.46	0.20433	0.20433
8999.44	1584.72	0.205136	0.205136
8999.55	1587.14	0.206005	0.206005
8999.66	1589.75	0.206893	0.206893
8999.76	1592.34	0.20772	0.20772
8999.87	1594.24	0.208589	0.208589
8999.98	1596.89	0.209456	0.209456
9000.08	1599.39	0.210263	0.210263
9000.19	1602.49	0.211152	0.211152
9000.3	1605.18	0.212061	0.212061
9000.41	1606.99	0.212929	0.212929
9000.51	1609.36	0.213756	0.213756
9000.62	1611.7	0.214645	0.214645
9000.73	1613.99	0.215534	0.215534
9000.83	1616.2	0.21634	0.21634
9000.94	1618.84	0.217208	0.217208
9001.05	1621.3	0.218097	0.218097
9001.16	1623.91	0.218965	0.218965
9001.26	1625.91	0.219751	0.219751
9001.37	1628.28	0.220639	0.220639
9001.48	1630.53	0.221528	0.221528
9001.58	1632.95	0.222335	0.222335
9001.69	1635.58	0.223224	0.223224
9001.8	1638.02	0.224112	0.224112
9001.91	1640.51	0.225001	0.225001
9002.01	1642.88	0.225807	0.225807
9002.12	1645.4	0.226675	0.226675
9002.23	1647.46	0.227564	0.227564
9002.33	1649.84	0.22835	0.22835
9002.44	1652.36	0.229238	0.229238
9002.55	1654.81	0.230128	0.230128
9002.66	1657.15	0.231017	0.231017
9002.76	1659.34	0.231802	0.231802
9002.87	1661.58	0.232711	0.232711
9002.98	1664.46	0.23358	0.23358
9003.08	1666.15	0.234386	0.234386
9003.19	1668.59	0.235275	0.235275
9003.3	1670.47	0.236122	0.236122
9003.41	1673.56	0.237011	0.237011
9003.51	1675.72	0.237817	0.237817
9003.62	1677.68	0.238685	0.238685
9003.73	1679.99	0.239595	0.239595
9003.83	1682.02	0.24038	0.24038
9003.94	1685.24	0.241269	0.241269
9004.05	1687.32	0.242137	0.242137
9004.16	1689.65	0.243026	0.243026
9004.26	1691.85	0.243812	0.243812
9004.37	1694.09	0.244721	0.244721
9004.48	1696.69	0.245568	0.245568
9004.58	1698.7	0.246375	0.246375
9004.69	1700.87	0.247264	0.247264
9004.8	1703.34	0.248132	0.248132
9004.91	1706.13	0.249021	0.249021
9005.01	1708.18	0.249827	0.249827
9005.12	1710.73	0.250716	0.250716
9005.23	1712.85	0.251584	0.251584
9005.33	1714.77	0.252411	0.252411
9005.44	1716.51	0.253279	0.253279
9005.55	1719.82	0.254168	0.254168
9005.65	1721.59	0.254933	0.254933
9005.76	1724.35	0.255821	0.255821
9005.87	1726.68	0.25671	0.25671
9005.98	1728.62	0.257558	0.257558
9006.08	1730.9	0.258364	0.258364
9006.19	1733.26	0.259253	0.259253
9006.3	1735.76	0.260142	0.260142
9006.4	1737.49	0.260927	0.260927
9006.51	1739.9	0.261816	0.261816
9006.62	1742.3	0.262684	0.262684
9006.73	1744.81	0.263593	0.263593
9006.83	1746.64	0.2644	0.2644
9006.94	1748.8	0.265268	0.265268
9007.05	1750.92	0.266136	0.266136
9007.15	1753.5	0.266921	0.266921
9007.26	1755.48	0.26781	0.26781
9007.37	1757.72	0.268678	0.268678
9007.48	1760.7	0.269567	0.269567
9007.58	1762.45	0.270374	0.270374
9007.69	1765.12	0.271221	0.271221
9007.8	1767.73	0.272131	0.272131
9007.9	1769.55	0.272916	0.272916
9008.01	1771.86	0.273784	0.273784
9008.12	1774.62	0.274673	0.274673
9008.23	1776.87	0.275562	0.275562
9008.33	1779	0.276347	0.276347
9008.44	1781.34	0.277216	0.277216
9008.55	1783.99	0.278084	0.278084
9008.65	1786.13	0.27891	0.27891
9008.76	1788.29	0.279779	0.279779
9008.87	1790.85	0.280668	0.280668
9008.98	1792.91	0.281536	0.281536
9009.08	1794.92	0.282363	0.282363
9009.19	1797.53	0.28321	0.28321
9009.3	1799.66	0.284119	0.284119
9009.4	1801.88	0.284884	0.284884
9009.51	1804.69	0.285773	0.285773
9009.62	1806.42	0.286641	0.286641
9009.73	1809.12	0.28753	0.28753
9009.83	1811.23	0.288316	0.288316
9009.94	1813.58	0.289204	0.289204
9010.04	1815.77	0.290032	0.290032
9010.15	1817.98	0.290879	0.290879
9010.26	1820.28	0.291726	0.291726
9010.37	1823.17	0.292636	0.292636
9010.47	1825.17	0.293421	0.293421
9010.58	1827.35	0.29429	0.29429
9010.69	1829.58	0.295137	0.295137
9010.79	1831.56	0.295922	0.295922
9010.9	1834.73	0.296811	0.296811
9011.01	1836.92	0.2977	0.2977
9011.12	1838.57	0.298548	0.298548
9011.22	1840.96	0.299375	0.299375
9011.33	1843.52	0.300243	0.300243
9011.44	1845.93	0.301152	0.301152
9011.54	1848.15	0.301938	0.301938
9011.65	1850.33	0.302806	0.302806
9011.76	1852.74	0.303674	0.303674
9011.87	1855.15	0.304542	0.304542
9011.97	1857.46	0.305369	0.305369
9012.08	1859.37	0.306237	0.306237
9012.19	1861.74	0.307105	0.307105
9012.29	1864.22	0.307932	0.307932
9012.4	1866.31	0.308801	0.308801
9012.51	1868.34	0.309668	0.309668
9012.62	1871.07	0.310537	0.310537
9012.72	1873.19	0.311322	0.311322
9012.83	1875.29	0.312211	0.312211
9012.94	1877.83	0.3131	0.3131
9013.04	1879.77	0.313886	0.313886
9013.15	1881.88	0.314774	0.314774
9013.26	1884.28	0.315622	0.315622
9013.37	1886.96	0.316511	0.316511
9013.47	1889.19	0.317317	0.317317
9013.58	1891.25	0.318206	0.318206
9013.69	1893.94	0.319095	0.319095
9013.79	1895.53	0.319921	0.319921
9013.9	1897.74	0.320769	0.320769
9014.01	1900.36	0.321637	0.321637
9014.12	1902.39	0.322485	0.322485
9014.22	1904.63	0.32327	0.32327
9014.33	1907.42	0.324179	0.324179
9014.44	1909.11	0.325068	0.325068
9014.54	1911.18	0.325875	0.325875
9014.65	1912.93	0.326722	0.326722
9014.76	1915.58	0.327652	0.327652
9014.87	1917.9	0.32852	0.32852
9014.97	1919.69	0.329306	0.329306
9015.08	1922.44	0.330174	0.330174
9015.19	1924.82	0.331042	0.331042
9015.29	1927.53	0.331869	0.331869
9015.4	1929.2	0.332737	0.332737
9015.51	1931.66	0.333605	0.333605
9015.61	1933.88	0.334412	0.334412
9015.72	1936	0.33528	0.33528
9015.83	1938.6	0.336169	0.336169
9015.94	1940.86	0.337078	0.337078
9016.04	1942.54	0.337884	0.337884
9016.15	1945.28	0.338752	0.338752
9016.26	1947.52	0.339641	0.339641
9016.36	1949.45	0.340427	0.340427
9016.47	1951.71	0.341295	0.341295
9016.58	1953.87	0.342163	0.342163
9016.69	1956.35	0.343073	0.343073
9016.79	1958.49	0.343858	0.343858
9016.9	1960.48	0.344747	0.344747
9017.01	1962.57	0.345636	0.345636
9017.11	1965.11	0.346442	0.346442
9017.22	1967.29	0.34731	0.34731
9017.33	1969.5	0.348178	0.348178
9017.44	1972.1	0.349067	0.349067
9017.54	1974.25	0.349852	0.349852
9017.65	1977.19	0.350741	0.350741
9017.76	1979.33	0.35161	0.35161
9017.86	1981.51	0.352416	0.352416
9017.97	1983.71	0.353305	0.353305
9018.08	1985.95	0.354194	0.354194
9018.19	1988.46	0.355082	0.355082
9018.29	1990.62	0.355888	0.355888
9018.4	1993.05	0.356757	0.356757
9018.51	1995.34	0.357645	0.357645
9018.61	1997.79	0.358452	0.358452
9018.72	1999.91	0.35932	0.35932
9018.83	2002.78	0.360209	0.360209
9018.94	2004.73	0.361098	0.361098
9019.04	2007.21	0.361883	0.361883
9019.15	2010.09	0.362772	0.362772
9019.26	2012.51	0.363661	0.363661
9019.36	2014.7	0.364488	0.364488
9019.47	2016.78	0.365335	0.365335
9019.58	2018.88	0.366203	0.366203
9019.69	2021.12	0.367092	0.367092
9019.79	2023.8	0.367898	0.367898
9019.9	2025.9	0.368787	0.368787
9020.01	2028.05	0.369676	0.369676
9020.11	2029.99	0.370461	0.370461
9020.22	2032.52	0.37135	0.37135
9020.33	2034.76	0.372239	0.372239
9020.43	2036.97	0.373045	0.373045
9020.54	2039.53	0.373934	0.373934
9020.65	2041.7	0.374802	0.374802
9020.76	2044.17	0.375691	0.375691
9020.86	2046.45	0.376518	0.376518
9020.97	2049.19	0.377386	0.377386
9021.08	2051.5	0.378254	0.378254
9021.18	2053.67	0.379061	0.379061
9021.29	2055.85	0.379928	0.379928
9021.4	2058.49	0.380817	0.380817
9021.51	2061.27	0.381727	0.381727
9021.61	2062.9	0.382554	0.382554
9021.72	2065.02	0.383442	0.383442
9021.83	2067.66	0.384311	0.384311
9021.93	2069.81	0.385117	0.385117
9022.04	2072.45	0.386006	0.386006
9022.15	2074.91	0.386874	0.386874
9022.26	2077.17	0.387742	0.387742
9022.36	2079.07	0.388548	0.388548
9022.47	2081.73	0.389458	0.389458
9022.58	2083.59	0.390326	0.390326
9022.68	2086.18	0.391153	0.391153
9022.79	2088.47	0.392021	0.392021
9022.9	2091.2	0.392889	0.392889
9023.01	2093.43	0.393799	0.393799
9023.11	2095.56	0.394584	0.394584
9023.22	2098.05	0.395452	0.395452
9023.33	2100.35	0.396362	0.396362
9023.43	2102.17	0.397147	0.397147
9023.54	2104.53	0.398036	0.398036
9023.65	2107.07	0.398904	0.398904
9023.76	2109.36	0.399793	0.399793
9023.86	2111.45	0.4006	0.4006
9023.97	2113.71	0.401488	0.401488
9024.08	2116.24	0.402377	0.402377
9024.18	2118	0.403183	0.403183
9024.29	2120.58	0.404072	0.404072
9024.4	2122.56	0.40494	0.40494
9024.51	2124.84	0.405809	0.405809
9024.61	2127.66	0.406614	0.406614
9024.72	2129.53	0.407503	0.407503
9024.83	2131.76	0.408392	0.408392
9024.93	2134.22	0.409198	0.409198
9025.04	2135.93	0.410046	0.410046
9025.15	2138.56	0.410955	0.410955
9025.25	2140.66	0.411741	0.411741
9025.36	2142.45	0.412609	0.412609
9025.47	2144.89	0.413518	0.413518
9025.57	2147.13	0.414304	0.414304
9025.68	2149.34	0.415172	0.415172
9025.79	2151.79	0.416061	0.416061
9025.9	2154.07	0.41695	0.41695
9026	2156.35	0.417756	0.417756
9026.11	2158.15	0.418624	0.418624
9026.22	2161.16	0.419513	0.419513
9026.32	2162.81	0.420319	0.420319
9026.43	2165.74	0.421208	0.421208
9026.54	2168.71	0.422076	0.422076
9026.65	2170.96	0.422945	0.422945
9026.75	2173.51	0.423751	0.423751
9026.86	2175.84	0.42464	0.42464
9026.97	2178.41	0.425508	0.425508
9027.07	2179.92	0.426293	0.426293
9027.18	2182.13	0.427182	0.427182
9027.29	2184.13	0.42805	0.42805
9027.4	2186.99	0.428939	0.428939
9027.5	2189.17	0.429725	0.429725
9027.61	2190.72	0.430613	0.430613
9027.72	2193.17	0.431502	0.431502
9027.82	2195.44	0.432308	0.432308
9027.93	2197.74	0.433156	0.433156
9028.04	2199.94	0.434065	0.434065
9028.15	2201.97	0.434934	0.434934
9028.25	2204.09	0.435739	0.435739
9028.36	2206.33	0.436608	0.436608
9028.47	2208.55	0.437476	0.437476
9028.57	2211.02	0.438282	0.438282
9028.68	2212.99	0.439171	0.439171
9028.79	2215.29	0.44006	0.44006
9028.9	2217.85	0.440928	0.440928
9029	2220.57	0.441734	0.441734
9029.11	2222.61	0.442582	0.442582
9029.22	2225.19	0.44347	0.44347
9029.32	2227.3	0.444277	0.444277
9029.43	2229.36	0.445145	0.445145
9029.54	2231.88	0.446013	0.446013
9029.65	2234.25	0.446902	0.446902
9029.75	2236.23	0.447708	0.447708
9029.86	2238.49	0.448576	0.448576
9029.97	2241.11	0.449445	0.449445
9030.07	2243.41	0.450271	0.450271
9030.18	2245.45	0.451139	0.451139
9030.29	2248.17	0.452008	0.452008
9030.39	2250.41	0.452814	0.452814
9030.5	2252.97	0.453682	0.453682
9030.61	2254.97	0.45455	0.45455
9030.72	2257.51	0.455439	0.455439
9030.82	2259.94	0.456245	0.456245
9030.93	2262.36	0.457134	0.457134
9031.04	2264.24	0.458002	0.458002
9031.14	2265.98	0.458808	0.458808
9031.25	2268.75	0.459697	0.459697
9031.36	2271.08	0.460565	0.460565
9031.47	2273.4	0.461433	0.461433
9031.57	2275.48	0.46224	0.46224
9031.68	2277.45	0.463087	0.463087
9031.79	2280.48	0.463997	0.463997
9031.89	2281.84	0.464762	0.464762
9032	2284.01	0.465609	0.465609
9032.11	2287.08	0.466498	0.466498
9032.22	2289.47	0.467366	0.467366
9032.32	2291.65	0.468193	0.468193
9032.43	2293.65	0.469061	0.469061
9032.54	2295.76	0.469929	0.469929
9032.64	2298.1	0.470735	0.470735
9032.75	2300.75	0.471603	0.471603
9032.86	2302.86	0.472472	0.472472
9032.97	2305.64	0.47334	0.47334
9033.07	2307.17	0.474125	0.474125
9033.18	2309.96	0.475035	0.475035
9033.29	2312.31	0.475903	0.475903
9033.39	2314.32	0.476709	0.476709
9033.5	2316.5	0.477577	0.477577
9033.61	2318.73	0.478466	0.478466
9033.72	2321.51	0.479334	0.479334
9033.82	2323.58	0.480141	0.480141
9033.93	2325.71	0.481009	0.481009
9034.04	2328.39	0.481898	0.481898
9034.14	2330.55	0.482704	0.482704
9034.25	2333.44	0.483551	0.483551
9034.36	2335.25	0.48444	0.48444
9034.47	2337.45	0.485308	0.485308
9034.57	2339.62	0.486135	0.486135
9034.68	2342.11	0.487003	0.487003
9034.79	2344.28	0.487872	0.487872
9034.89	2346.44	0.488677	0.488677
9035	2348.23	0.489566	0.489566
9035.11	2350.79	0.490455	0.490455
9035.21	2352.47	0.491241	0.491241
9035.32	2355.39	0.492109	0.492109
9035.43	2357.6	0.492977	0.492977
9035.54	2359.66	0.493845	0.493845
9035.64	2362.07	0.494651	0.494651
9035.75	2364.21	0.49554	0.49554
9035.86	2366.5	0.49645	0.49645
9035.96	2368.49	0.497235	0.497235
9036.07	2371.31	0.498124	0.498124
9036.18	2373.22	0.498992	0.498992
9036.29	2375.5	0.499881	0.499881
9036.39	2377.61	0.500667	0.500667
9036.5	2379.69	0.501555	0.501555
9036.61	2381.5	0.502444	0.502444
9036.71	2384.41	0.503209	0.503209
9036.82	2386.16	0.504077	0.504077
9036.93	2388.86	0.504966	0.504966
9037.04	2390.79	0.505855	0.505855
9037.14	2393.15	0.506661	0.506661
9037.25	2395.29	0.50755	0.50755
9037.36	2397.61	0.50846	0.50846
9037.46	2399.68	0.509224	0.509224
9037.57	2402.28	0.510113	0.510113
9037.68	2404.37	0.510982	0.510982
9037.79	2406.54	0.511849	0.511849
9037.89	2408.87	0.512656	0.512656
9038	2411.4	0.513524	0.513524
9038.11	2413.71	0.514433	0.514433
9038.21	2415.75	0.51524	0.51524
9038.32	2417.62	0.516128	0.516128
9038.43	2420.14	0.516996	0.516996
9038.54	2422.67	0.517885	0.517885
9038.64	2424.79	0.518671	0.518671
9038.75	2426.98	0.519539	0.519539
9038.86	2428.76	0.520428	0.520428
9038.96	2431.18	0.521213	0.521213
9039.07	2433.77	0.522123	0.522123
9039.18	2435.75	0.522991	0.522991
9039.29	2437.89	0.523859	0.523859
9039.39	2440.21	0.524666	0.524666
9039.5	2442.77	0.525554	0.525554
9039.61	2444.95	0.526464	0.526464
9039.71	2446.59	0.52727	0.52727
9039.82	2449.18	0.528138	0.528138
9039.93	2451.36	0.529006	0.529006
9040.04	2454.37	0.529875	0.529875
9040.14	2456.38	0.53068	0.53068
9040.25	2458.61	0.531569	0.531569
9040.35	2460.07	0.532376	0.532376
9040.46	2462.48	0.533264	0.533264
9040.57	2465.07	0.534153	0.534153
9040.68	2467.54	0.535021	0.535021
9040.78	2469.64	0.535807	0.535807
9040.89	2472.54	0.536717	0.536717
9041	2474.88	0.537605	0.537605
9041.1	2476.54	0.53837	0.53837
9041.21	2478.92	0.53928	0.53928
9041.32	2481.3	0.540148	0.540148
9041.43	2484.07	0.541037	0.541037
9041.53	2486.06	0.541843	0.541843
9041.64	2488.47	0.542711	0.542711
9041.75	2491.51	0.5436	0.5436
9041.85	2493.55	0.544406	0.544406
9041.96	2495.98	0.545274	0.545274
9042.07	2498.01	0.546184	0.546184
9042.18	2500.57	0.547072	0.547072
9042.28	2502.92	0.547858	0.547858
9042.39	2505.56	0.548747	0.548747
9042.5	2508.19	0.549615	0.549615
9042.6	2510.55	0.550442	0.550442
9042.71	2512.9	0.551351	0.551351
9042.82	2514.75	0.552219	0.552219
9042.93	2516.79	0.553129	0.553129
9043.03	2518.9	0.553935	0.553935
9043.14	2521.39	0.554803	0.554803
9043.25	2524.46	0.555692	0.555692
9043.35	2526.59	0.556478	0.556478
9043.46	2528.68	0.557346	0.557346
9043.57	2531.02	0.558255	0.558255
9043.68	2532.59	0.559124	0.559124
9043.78	2534.6	0.55995	0.55995
9043.89	2536.87	0.560819	0.560819
9044	2539.76	0.561708	0.561708
9044.1	2542.74	0.562493	0.562493
9044.21	2545.28	0.563382	0.563382
9044.32	2547.29	0.564271	0.564271
9044.43	2549	0.565159	0.565159
9044.53	2550.63	0.565966	0.565966
9044.64	2554.14	0.566834	0.566834
9044.75	2556.46	0.567702	0.567702
9044.85	2558.74	0.568508	0.568508
9044.96	2561.34	0.569397	0.569397
9045.07	2564.39	0.570286	0.570286
9045.17	2565.79	0.571092	0.571092
9045.28	2567.17	0.571981	0.571981
9045.39	2569.1	0.572828	0.572828
9045.5	2572.02	0.573738	0.573738
9045.6	2574.41	0.574544	0.574544
9045.71	2577.82	0.575391	0.575391
9045.82	2580.76	0.57628	0.57628
9045.92	2583.18	0.577086	0.577086
9046.03	2585.19	0.577955	0.577955
9046.14	2587.1	0.578844	0.578844
9046.25	2588.85	0.579732	0.579732
9046.35	2591.36	0.580538	0.580538
9046.46	2594.28	0.581448	0.581448
9046.57	2596.7	0.582316	0.582316
9046.67	2599.53	0.583102	0.583102
9046.78	2602.01	0.58397	0.58397
9046.89	2603.74	0.584879	0.584879
9047	2605.43	0.585747	0.585747
9047.1	2606.35	0.586512	0.586512
9047.21	2609.12	0.587401	0.587401
9047.32	2612.01	0.58831	0.58831
9047.42	2615.08	0.589117	0.589117
9047.53	2617.54	0.589985	0.589985
9047.64	2619.91	0.590874	0.590874
9047.75	2621.87	0.591763	0.591763
9047.85	2623.61	0.592569	0.592569
9047.96	2625.75	0.593416	0.593416
9048.07	2627.55	0.594305	0.594305
9048.17	2630.1	0.595111	0.595111
9048.28	2632.93	0.595979	0.595979
9048.39	2636.08	0.596868	0.596868
9048.5	2638.56	0.597737	0.597737
9048.6	2640.41	0.598543	0.598543
9048.71	2642.26	0.599411	0.599411
9048.82	2643.45	0.6003	0.6003
9048.92	2644.94	0.601085	0.601085
9049.03	2647.37	0.601974	0.601974
9049.14	2650.85	0.602863	0.602863
9049.25	2654.25	0.603731	0.603731
9049.35	2656.26	0.604517	0.604517
9049.46	2659.13	0.605406	0.605406
9049.57	2661.1	0.606294	0.606294
9049.67	2662.03	0.607059	0.607059
9049.78	2664.1	0.607969	0.607969
9049.89	2666.4	0.608837	0.608837
9050	2669.4	0.609726	0.609726
9050.1	2672.64	0.610511	0.610511
9050.21	2675.51	0.611379	0.611379
9050.32	2677.64	0.612268	0.612268
9050.42	2679.37	0.613074	0.613074
9050.53	2680.39	0.613943	0.613943
9050.64	2681.53	0.614831	0.614831
9050.74	2683.47	0.615617	0.615617
9050.85	2686.93	0.616506	0.616506
9050.96	2689.98	0.617374	0.617374
9051.07	2692.99	0.618263	0.618263
9051.17	2695.84	0.619069	0.619069
9051.28	2698.26	0.619937	0.619937
9051.39	2699.33	0.620805	0.620805
9051.49	2700.51	0.621591	0.621591
9051.6	2702.57	0.62248	0.62248
9051.71	2705.11	0.623327	0.623327
9051.82	2708.7	0.624236	0.624236
9051.92	2711.21	0.625022	0.625022
9052.03	2713.7	0.62589	0.62589
9052.14	2717.06	0.626799	0.626799
9052.24	2718.11	0.627606	0.627606
9052.35	2718.96	0.628474	0.628474
9052.46	2720.16	0.629342	0.629342
9052.57	2722.64	0.63021	0.63021
9052.67	2725.84	0.631058	0.631058
9052.78	2729.23	0.631905	0.631905
9052.89	2732.43	0.632774	0.632774
9052.99	2734.51	0.63358	0.63358
9053.1	2736.77	0.634406	0.634406
9053.21	2739.61	0.635275	0.635275
9053.32	2740.29	0.636164	0.636164
9053.42	2741.7	0.636969	0.636969
9053.53	2744.09	0.637838	0.637838
9053.64	2747.76	0.638727	0.638727
9053.74	2750.57	0.639512	0.639512
9053.85	2753.5	0.640401	0.640401
9053.96	2755.73	0.641269	0.641269
9054.07	2757.45	0.642158	0.642158
9054.17	2758.44	0.642964	0.642964
9054.28	2759.71	0.643833	0.643833
9054.39	2761.45	0.6447	0.6447
9054.49	2764.62	0.645527	0.645527
9054.6	2768.26	0.646375	0.646375
9054.71	2771.2	0.647264	0.647264
9054.82	2773.62	0.648132	0.648132
9054.92	2775.63	0.648938	0.648938
9055.03	2777.53	0.649827	0.649827
9055.13	2778.12	0.650613	0.650613
9055.24	2780.08	0.65148	0.65148
9055.35	2783.07	0.652369	0.652369
9055.46	2786.25	0.653258	0.653258
9055.56	2788.66	0.654044	0.654044
9055.67	2791.89	0.654912	0.654912
9055.78	2794.53	0.655822	0.655822
9055.88	2795.84	0.656607	0.656607
9055.99	2796.65	0.657475	0.657475
9056.1	2798.14	0.658385	0.658385
9056.21	2799.72	0.659253	0.659253
9056.31	2802.46	0.660038	0.660038
9056.42	2806.73	0.660907	0.660907
9056.53	2809.56	0.661795	0.661795
9056.63	2812.26	0.66256	0.66256
9056.74	2814.16	0.663449	0.663449
9056.85	2815.65	0.664358	0.664358
9056.96	2816	0.665247	0.665247
9057.06	2818	0.666033	0.666033
9057.17	2820.6	0.666921	0.666921
9057.28	2824.04	0.66779	0.66779
9057.38	2827.03	0.668596	0.668596
9057.49	2829.92	0.669443	0.669443
9057.6	2832.42	0.670332	0.670332
9057.71	2834.55	0.671221	0.671221
9057.81	2835.3	0.672006	0.672006
9057.92	2836.41	0.672896	0.672896
9058.03	2837.45	0.673764	0.673764
9058.13	2839.9	0.67459	0.67459
9058.24	2843.41	0.675459	0.675459
9058.35	2846.74	0.676347	0.676347
9058.46	2849.83	0.677236	0.677236
9058.56	2852.05	0.678043	0.678043
9058.67	2853.77	0.67889	0.67889
9058.78	2855.16	0.679779	0.679779
9058.88	2855.8	0.680564	0.680564
9058.99	2858.57	0.681432	0.681432
9059.1	2861.35	0.682363	0.682363
9059.21	2864.21	0.683231	0.683231
9059.31	2867.65	0.684037	0.684037
9059.42	2870.05	0.684926	0.684926
9059.53	2872.18	0.685773	0.685773
9059.63	2874.29	0.686579	0.686579
9059.74	2875.34	0.687468	0.687468
9059.85	2876.34	0.688337	0.688337
9059.96	2878.14	0.689225	0.689225
9060.06	2880.36	0.690031	0.690031
9060.17	2883.54	0.6909	0.6909
9060.28	2887.51	0.691788	0.691788
9060.38	2889.8	0.692595	0.692595
9060.49	2892.59	0.693463	0.693463
9060.6	2894.27	0.694352	0.694352
9060.7	2895.09	0.695158	0.695158
9060.81	2896.69	0.696047	0.696047
9060.92	2898.48	0.696935	0.696935
9061.03	2901.94	0.697825	0.697825
9061.13	2905.21	0.69861	0.69861
9061.24	2907.7	0.699478	0.699478
9061.35	2911.21	0.700346	0.700346
9061.45	2913.37	0.701153	0.701153
9061.56	2914.52	0.702041	0.702041
9061.67	2915.68	0.702951	0.702951
9061.78	2916.19	0.703819	0.703819
9061.88	2918.19	0.704646	0.704646
9061.99	2920.68	0.705514	0.705514
9062.1	2925.21	0.706382	0.706382
9062.2	2927.86	0.707168	0.707168
9062.31	2930.74	0.708056	0.708056
9062.42	2932.8	0.708966	0.708966
9062.53	2935.03	0.709813	0.709813
9062.63	2935.87	0.71064	0.71064
9062.74	2936.94	0.711509	0.711509
9062.85	2939.33	0.712398	0.712398
9062.95	2942.39	0.713203	0.713203
9063.06	2945.83	0.714092	0.714092
9063.17	2948.97	0.714981	0.714981
9063.28	2951.47	0.71587	0.71587
9063.38	2953.45	0.716656	0.716656
9063.49	2954.89	0.717544	0.717544
9063.6	2955.79	0.718412	0.718412
9063.7	2956.41	0.719219	0.719219
9063.81	2959.43	0.720107	0.720107
9063.92	2962.05	0.721017	0.721017
9064.03	2965.53	0.721906	0.721906
9064.13	2969.07	0.722732	0.722732
9064.24	2971.57	0.723601	0.723601
9064.35	2973.64	0.72449	0.72449
9064.45	2975.12	0.725275	0.725275
9064.56	2976.21	0.726164	0.726164
9064.67	2977.59	0.727032	0.727032
9064.78	2980.45	0.727921	0.727921
9064.88	2983.16	0.728748	0.728748
9064.99	2986.21	0.729616	0.729616
9065.1	2989.67	0.730505	0.730505
9065.2	2992.07	0.731311	0.731311
9065.31	2993.78	0.732179	0.732179
9065.42	2995.09	0.733068	0.733068
9065.52	2996.19	0.733895	0.733895
9065.63	2996.84	0.734742	0.734742
9065.74	2999.6	0.735631	0.735631
9065.85	3003.18	0.7365	0.7365
9065.95	3007.17	0.737305	0.737305
9066.06	3010.5	0.738174	0.738174
9066.17	3012.44	0.739083	0.739083
9066.27	3014.65	0.739869	0.739869
9066.38	3016.55	0.740778	0.740778
9066.49	3016.7	0.741667	0.741667
9066.6	3018.03	0.742535	0.742535
9066.7	3020.94	0.743321	0.743321
9066.81	3024.22	0.74421	0.74421
9066.92	3027.3	0.745098	0.745098
9067.02	3029.87	0.745884	0.745884
9067.13	3032.55	0.746773	0.746773
9067.24	3034.95	0.747662	0.747662
9067.35	3036.67	0.748509	0.748509
9067.45	3037.54	0.749336	0.749336
9067.56	3037.66	0.750204	0.750204
9067.67	3039.9	0.751114	0.751114
9067.77	3042.05	0.751899	0.751899
9067.88	3046.12	0.752788	0.752788
9067.99	3049.57	0.753636	0.753636
9068.1	3052.71	0.754545	0.754545
9068.2	3054.24	0.75533	0.75533
9068.31	3056.13	0.756199	0.756199
9068.42	3057.81	0.757108	0.757108
9068.52	3057.86	0.757894	0.757894
9068.63	3060.2	0.758783	0.758783
9068.74	3063.41	0.759651	0.759651
9068.85	3066.59	0.760539	0.760539
9068.95	3069.17	0.761325	0.761325
9069.06	3072.58	0.762235	0.762235
9069.17	3074.94	0.763082	0.763082
9069.27	3076.62	0.763888	0.763888
9069.38	3076.68	0.764777	0.764777
9069.49	3077.79	0.765666	0.765666
9069.6	3079.52	0.766534	0.766534
9069.7	3082.3	0.76732	0.76732
9069.81	3085.69	0.768209	0.768209
9069.92	3089.02	0.769097	0.769097
9070.02	3091.87	0.769883	0.769883
9070.13	3094.56	0.770772	0.770772
9070.24	3096.42	0.771661	0.771661
9070.34	3097.66	0.772446	0.772446
9070.45	3097.95	0.773314	0.773314
9070.56	3099.82	0.774203	0.774203
9070.66	3102.52	0.775009	0.775009
9070.77	3106.09	0.775877	0.775877
9070.88	3109.34	0.776766	0.776766
9070.99	3112.78	0.777655	0.777655
9071.09	3114.45	0.77844	0.77844
9071.2	3117.17	0.779309	0.779309
9071.31	3118.54	0.780218	0.780218
9071.41	3118.4	0.780983	0.780983
9071.52	3119.69	0.781851	0.781851
9071.63	3122.14	0.78274	0.78274
9071.74	3125.62	0.783608	0.783608
9071.84	3128.96	0.784414	0.784414
9071.95	3132.53	0.785282	0.785282
9072.06	3135.5	0.786171	0.786171
9072.16	3137.12	0.786998	0.786998
9072.27	3138.97	0.787846	0.787846
9072.38	3139.82	0.788714	0.788714
9072.49	3141.08	0.789623	0.789623
9072.59	3142.45	0.790409	0.790409
9072.7	3146.08	0.791277	0.791277
9072.81	3149.95	0.792166	0.792166
9072.91	3152.53	0.792972	0.792972
9073.02	3155.11	0.79382	0.79382
9073.13	3157.93	0.794708	0.794708
9073.24	3160	0.795577	0.795577
9073.34	3160.6	0.796382	0.796382
9073.45	3160.84	0.797251	0.797251
9073.56	3162.27	0.79814	0.79814
9073.66	3164.89	0.798946	0.798946
9073.77	3168.68	0.799834	0.799834
9073.88	3172.93	0.800703	0.800703
9073.99	3175.71	0.80155	0.80155
9074.09	3178.66	0.802356	0.802356
9074.2	3180.22	0.803225	0.803225
9074.31	3181.31	0.804072	0.804072
9074.41	3182.87	0.804899	0.804899
9074.52	3183.32	0.805767	0.805767
9074.63	3186.07	0.806635	0.806635
9074.74	3189.92	0.807503	0.807503
9074.84	3193.09	0.80833	0.80833
9074.95	3196.4	0.809199	0.809199
9075.06	3198.72	0.810108	0.810108
9075.16	3200.52	0.810873	0.810873
9075.27	3202.06	0.811741	0.811741
9075.38	3203.11	0.81263	0.81263
9075.48	3203.78	0.813436	0.813436
9075.59	3205.62	0.814284	0.814284
9075.7	3209.08	0.815193	0.815193
9075.81	3212.62	0.816061	0.816061
9075.91	3215.91	0.816868	0.816868
9076.02	3218.64	0.817735	0.817735
9076.13	3221.46	0.818624	0.818624
9076.23	3223.35	0.81941	0.81941
9076.34	3223.71	0.820278	0.820278
9076.45	3224.65	0.821167	0.821167
9076.56	3226.97	0.822035	0.822035
9076.66	3229.93	0.822841	0.822841
9076.77	3233.12	0.823709	0.823709
9076.88	3236.9	0.824578	0.824578
9076.98	3239.31	0.825384	0.825384
9077.09	3241.74	0.826293	0.826293
9077.2	3243.44	0.827162	0.827162
9077.31	3244.12	0.828029	0.828029
9077.41	3244.98	0.828856	0.828856
9077.52	3246.2	0.829725	0.829725
9077.63	3249.51	0.830593	0.830593
9077.73	3252.57	0.831378	0.831378
9077.84	3256.08	0.832267	0.832267
9077.95	3259.5	0.833135	0.833135
9078.06	3262.38	0.834024	0.834024
9078.16	3264.16	0.83481	0.83481
9078.27	3265.6	0.835719	0.835719
9078.38	3266.27	0.836587	0.836587
9078.48	3267.62	0.837394	0.837394
9078.59	3270.16	0.838262	0.838262
9078.7	3273.36	0.83913	0.83913
9078.81	3277.21	0.840019	0.840019
9078.91	3279.73	0.840804	0.840804
9079.02	3282.66	0.841693	0.841693
9079.13	3285.3	0.842582	0.842582
9079.23	3286.39	0.843367	0.843367
9079.34	3287.06	0.844235	0.844235
9079.45	3287.87	0.845124	0.845124
9079.56	3289.63	0.846013	0.846013
9079.66	3292.92	0.84684	0.84684
9079.77	3296.21	0.847729	0.847729
9079.88	3299.45	0.848577	0.848577
9079.98	3303.05	0.849362	0.849362
9080.09	3305.79	0.850251	0.850251
9080.2	3307.61	0.851119	0.851119
9080.3	3308.41	0.851946	0.851946
9080.41	3308.77	0.852814	0.852814
9080.52	3310.46	0.853703	0.853703
9080.63	3313.52	0.854591	0.854591
9080.73	3316.67	0.855398	0.855398
9080.84	3319.36	0.856287	0.856287
9080.95	3322.78	0.857134	0.857134
9081.05	3325.6	0.85794	0.85794
9081.16	3327.4	0.858809	0.858809
9081.27	3328.66	0.859697	0.859697
9081.38	3328.83	0.860586	0.860586
9081.48	3329.77	0.861372	0.861372
9081.59	3332.52	0.862281	0.862281
9081.7	3335.94	0.86317	0.86317
9081.8	3338.79	0.863956	0.863956
9081.91	3342.37	0.864823	0.864823
9082.02	3345.6	0.865712	0.865712
9082.13	3348.28	0.866601	0.866601
9082.23	3349.05	0.867407	0.867407
9082.34	3350.03	0.868276	0.868276
9082.45	3350.82	0.869144	0.869144
9082.55	3352.87	0.86997	0.86997
9082.66	3356.03	0.870839	0.870839
9082.77	3359.75	0.871749	0.871749
9082.88	3363.14	0.872637	0.872637
9082.98	3365.98	0.873423	0.873423
9083.09	3368.05	0.874291	0.874291
9083.2	3370.07	0.87518	0.87518
9083.3	3371.3	0.875986	0.875986
9083.41	3370.99	0.876854	0.876854
9083.52	3373.15	0.877743	0.877743
9083.63	3376.04	0.878632	0.878632
9083.73	3378.55	0.879417	0.879417
9083.84	3383.01	0.880306	0.880306
9083.95	3386.75	0.881216	0.881216
9084.05	3388.8	0.882001	0.882001
9084.16	3391.03	0.882869	0.882869
9084.27	3392.4	0.883758	0.883758
9084.38	3392.73	0.884668	0.884668
9084.48	3393.93	0.885453	0.885453
9084.59	3397.36	0.886342	0.886342
9084.7	3401.23	0.88721	0.88721
9084.8	3403.86	0.888016	0.888016
9084.91	3407.23	0.888905	0.888905
9085.02	3410.1	0.889814	0.889814
9085.13	3411.34	0.890703	0.890703
9085.23	3412.5	0.89151	0.89151
9085.34	3413.1	0.892378	0.892378
9085.44	3413.9	0.893184	0.893184
9085.55	3416.67	0.894073	0.894073
9085.66	3419.52	0.894941	0.894941
9085.77	3423.29	0.895809	0.895809
9085.87	3426.67	0.896615	0.896615
9085.98	3429.93	0.897545	0.897545
9086.09	3432.38	0.898393	0.898393
9086.19	3433.89	0.899199	0.899199
9086.3	3434.57	0.900109	0.900109
9086.41	3434.73	0.900956	0.900956
9086.52	3437.64	0.901845	0.901845
9086.62	3440.02	0.902651	0.902651
9086.73	3443.27	0.90354	0.90354
9086.84	3447.17	0.904408	0.904408
9086.94	3450.22	0.905235	0.905235
9087.05	3452.09	0.906082	0.906082
9087.16	3454.92	0.906971	0.906971
9087.27	3455.69	0.907881	0.907881
9087.37	3456.11	0.908687	0.908687
9087.48	3458.18	0.909535	0.909535
9087.59	3461.48	0.910465	0.910465
9087.69	3465.09	0.91125	0.91125
9087.8	3469.2	0.912139	0.912139
9087.91	3472.71	0.913007	0.913007
9088.02	3475.23	0.913875	0.913875
9088.12	3476.98	0.914682	0.914682
9088.23	3477.81	0.91555	0.91555
9088.34	3478.56	0.916438	0.916438
9088.44	3479.88	0.917245	0.917245
9088.55	3482.46	0.918133	0.918133
9088.66	3486.29	0.919002	0.919002
9088.77	3489.41	0.919911	0.919911
9088.87	3491.93	0.920696	0.920696
9088.98	3495	0.921565	0.921565
9089.09	3497.21	0.922475	0.922475
9089.19	3498.06	0.92326	0.92326
9089.3	3498.81	0.924128	0.924128
9089.41	3499.92	0.925017	0.925017
9089.52	3502.97	0.925906	0.925906
9089.62	3505.02	0.926691	0.926691
9089.73	3508.45	0.92756	0.92756
9089.84	3512.99	0.928448	0.928448
9089.94	3516.01	0.929254	0.929254
9090.05	3517.5	0.930143	0.930143
9090.16	3518.7	0.931032	0.931032
9090.26	3520.07	0.931817	0.931817
9090.37	3521	0.932686	0.932686
9090.48	3522.73	0.933575	0.933575
9090.59	3525.53	0.934463	0.934463
9090.69	3529.08	0.935249	0.935249
9090.8	3532.58	0.936117	0.936117
9090.91	3536.06	0.937006	0.937006
9091.01	3538.08	0.937812	0.937812
9091.12	3539.51	0.93868	0.93868
9091.23	3541.15	0.939569	0.939569
9091.34	3541.28	0.940437	0.940437
9091.44	3543.58	0.941244	0.941244
9091.55	3546.18	0.942153	0.942153
9091.66	3549.52	0.94298	0.94298
9091.76	3552.89	0.943807	0.943807
9091.87	3556.67	0.944654	0.944654
9091.98	3559.44	0.945543	0.945543
9092.09	3560.7	0.946432	0.946432
9092.19	3562.03	0.947238	0.947238
9092.3	3562.15	0.948106	0.948106
9092.41	3563.95	0.948974	0.948974
9092.51	3567.09	0.949801	0.949801
9092.62	3569.73	0.950669	0.950669
9092.73	3573.61	0.951558	0.951558
9092.84	3577.26	0.952406	0.952406
9092.94	3579.33	0.953233	0.953233
9093.05	3581.55	0.954101	0.954101
9093.16	3583.58	0.954969	0.954969
9093.26	3584.09	0.955775	0.955775
9093.37	3584.74	0.956664	0.956664
9093.48	3587.29	0.957511	0.957511
9093.59	3589.95	0.9584	0.9584
9093.69	3593.28	0.959207	0.959207
9093.8	3596.76	0.960054	0.960054
9093.91	3600.32	0.960963	0.960963
9094.01	3602.34	0.96177	0.96177
9094.12	3604.44	0.962617	0.962617
9094.23	3606.08	0.963506	0.963506
9094.34	3606.29	0.964395	0.964395
9094.44	3607.36	0.96518	0.96518
9094.55	3610.68	0.966069	0.966069
9094.66	3614.57	0.966958	0.966958
9094.76	3617.97	0.967743	0.967743
9094.87	3620.64	0.968632	0.968632
9094.98	3623.81	0.9695	0.9695
9095.09	3626.08	0.970368	0.970368
9095.19	3627.22	0.971175	0.971175
9095.3	3627.78	0.972064	0.972064
9095.41	3628.9	0.972911	0.972911
9095.51	3632.31	0.973676	0.973676
9095.62	3636.06	0.974565	0.974565
9095.73	3638.52	0.975433	0.975433
9095.83	3641.44	0.976239	0.976239
9095.94	3645.27	0.977128	0.977128
9096.05	3647.29	0.977996	0.977996
9096.16	3648.69	0.978906	0.978906
9096.26	3649.06	0.979691	0.979691
9096.37	3650.25	0.98058	0.98058
9096.48	3652.35	0.981407	0.981407
9096.58	3655.42	0.982213	0.982213
9096.69	3659.14	0.983102	0.983102
9096.8	3662.04	0.983991	0.983991
9096.91	3664.87	0.98488	0.98488
9097.01	3667.32	0.985665	0.985665
9097.12	3669.22	0.986533	0.986533
9097.23	3670.02	0.987401	0.987401
9097.33	3670.56	0.988208	0.988208
9097.44	3671.95	0.989096	0.989096
9097.55	3676.1	0.989985	0.989985
9097.66	3679.08	0.990853	0.990853
9097.76	3682.15	0.991639	0.991639
9097.87	3685.39	0.992507	0.992507
9097.98	3688.49	0.993396	0.993396
9098.08	3690.18	0.994181	0.994181
9098.19	3690.97	0.995091	0.995091
9098.3	3691.98	0.995959	0.995959
9098.41	3693.86	0.996848	0.996848
9098.51	3696.93	0.997654	0.997654
9098.62	3700.81	0.998522	0.998522
9098.73	3704.46	0.99939	0.99939
9098.83	3707.67	1.00018	1.00018
9098.94	3710.47	1.00106	1.00106
9099.05	3712.19	1.00195	1.00195
9099.16	3712.79	1.00284	1.00284
9099.26	3713.32	1.00361	1.00361
9099.37	3715.48	1.0045	1.0045
9099.48	3718.47	1.00538	1.00538
9099.58	3720.57	1.00615	1.00615
9099.69	3724.06	1.00706	1.00706
9099.8	3728.2	1.00793	1.00793
9099.91	3731.13	1.00882	1.00882
9100.01	3732.83	1.00962	1.00962
9100.12	3733.41	1.01049	1.01049
9100.22	3734.68	1.01128	1.01128
9100.33	3736.35	1.01219	1.01219
9100.44	3738.58	1.01305	1.01305
9100.55	3742	1.01394	1.01394
9100.65	3745.33	1.01473	1.01473
9100.76	3748.52	1.01564	1.01564
9100.87	3751.52	1.01651	1.01651
9100.97	3753.48	1.01731	1.01731
9101.08	3754.5	1.01818	1.01818
9101.19	3755.5	1.01905	1.01905
9101.3	3756.67	1.01992	1.01992
9101.4	3759.9	1.02072	1.02072
9101.51	3762.35	1.02163	1.02163
9101.62	3765.13	1.0225	1.0225
9101.72	3768.87	1.02333	1.02333
9101.83	3771.55	1.0242	1.0242
9101.94	3774.32	1.02506	1.02506
9102.05	3776.05	1.02595	1.02595
9102.15	3776.65	1.02674	1.02674
9102.26	3777.4	1.02765	1.02765
9102.37	3779.84	1.02852	1.02852
9102.47	3783.28	1.02932	1.02932
9102.58	3787.13	1.03019	1.03019
9102.69	3790.33	1.03108	1.03108
9102.8	3793.29	1.03193	1.03193
9102.9	3795.93	1.03275	1.03275
9103.01	3797.03	1.03362	1.03362
9103.12	3798.68	1.03453	1.03453
9103.22	3799.2	1.0353	1.0353
9103.33	3801.67	1.0362	1.0362
9103.44	3804.26	1.03707	1.03707
9103.55	3807.94	1.03796	1.03796
9103.65	3811.38	1.03877	1.03877
9103.76	3814.25	1.03964	1.03964
9103.87	3816.5	1.04055	1.04055
9103.97	3818.7	1.04133	1.04133
9104.08	3819.96	1.04222	1.04222
9104.19	3820.74	1.04309	1.04309
9104.3	3822.89	1.04398	1.04398
9104.4	3825.72	1.0448	1.0448
9104.51	3829.47	1.04567	1.04567
9104.62	3832.75	1.04656	1.04656
9104.72	3835.19	1.04733	1.04733
9104.83	3838.41	1.04819	1.04819
9104.94	3840.33	1.04912	1.04912
9105.05	3841.13	1.05001	1.05001
9105.15	3841.63	1.0508	1.0508
9105.26	3844.1	1.05171	1.05171
9105.37	3847.05	1.05258	1.05258
9105.47	3850.36	1.05338	1.05338
9105.58	3853.62	1.05427	1.05427
9105.69	3857.03	1.05516	1.05516
9105.79	3859.83	1.05593	1.05593
9105.9	3861.98	1.05683	1.05683
9106.01	3862.76	1.05768	1.05768
9106.12	3864.35	1.05857	1.05857
9106.22	3866.08	1.05942	1.05942
9106.33	3867.88	1.06029	1.06029
9106.44	3872.49	1.06118	1.06118
9106.54	3875.7	1.062	1.062
9106.65	3878.65	1.06287	1.06287
9106.76	3881.48	1.06376	1.06376
9106.87	3883.2	1.06463	1.06463
9106.97	3884.69	1.06541	1.06541
9107.08	3885.56	1.0663	1.0663
9107.19	3886.53	1.06721	1.06721
9107.29	3889.76	1.068	1.068
9107.4	3892.49	1.06889	1.06889
9107.51	3895.75	1.06977	1.06977
9107.62	3899.99	1.07066	1.07066
9107.72	3902.27	1.07147	1.07147
9107.83	3904.66	1.07236	1.07236
9107.94	3905.42	1.07323	1.07323
9108.04	3906.55	1.07403	1.07403
9108.15	3908.9	1.0749	1.0749
9108.26	3911.68	1.07579	1.07579
9108.37	3914.92	1.07664	1.07664
9108.47	3918.12	1.07746	1.07746
9108.58	3921.22	1.07835	1.07835
9108.69	3923.51	1.07924	1.07924
9108.79	3925.76	1.08007	1.08007
9108.9	3926.71	1.08094	1.08094
9109.01	3927.72	1.08183	1.08183
9109.12	3929.79	1.08269	1.08269
9109.22	3932.26	1.08348	1.08348
9109.33	3935.28	1.08437	1.08437
9109.44	3938.91	1.08524	1.08524
9109.54	3941.77	1.08606	1.08606
9109.65	3944.78	1.08693	1.08693
9109.76	3947.25	1.0878	1.0878
9109.87	3949.23	1.08869	1.08869
9109.97	3950.07	1.08949	1.08949
9110.08	3951.78	1.09038	1.09038
9110.19	3954.61	1.09127	1.09127
9110.29	3957.02	1.09208	1.09208
9110.4	3960.94	1.09293	1.09293
9110.4	3960.94	1.09293	1.09293
9110.51	3956.86	1.09344	1.09344
9110.61	3947.36	1.09346	1.09346
9110.72	3932.84	1.09295	1.09295
9110.83	3908.83	1.09202	1.09202
9110.94	3885.75	1.09111	1.09111
9111.04	3864.12	1.09028	1.09028
9111.15	3840.06	1.08941	1.08941
9111.26	3815.45	1.08852	1.08852
9111.36	3792.87	1.0877	1.0877
9111.47	3766.62	1.08683	1.08683
9111.58	3740.09	1.08594	1.08594
9111.69	3713.11	1.08505	1.08505
9111.79	3687.14	1.08426	1.08426
9111.9	3658.23	1.08338	1.08338
9112.01	3628.04	1.08249	1.08249
9112.11	3601.26	1.08168	1.08168
9112.22	3571.14	1.08079	1.08079
9112.33	3540.81	1.07988	1.07988
9112.44	3511.64	1.07904	1.07904
9112.54	3484.48	1.07825	1.07825
9112.65	3454.34	1.07736	1.07736
9112.76	3424.9	1.07647	1.07647
9112.86	3397.84	1.07567	1.07567
9112.97	3368.01	1.07478	1.07478
9113.08	3338.76	1.07391	1.07391
9113.19	3309.09	1.073	1.073
9113.29	3282.47	1.07221	1.07221
9113.4	3253.62	1.07135	1.07135
9113.51	3224.84	1.07044	1.07044
9113.61	3198.87	1.06965	1.06965
9113.72	3170.23	1.06876	1.06876
9113.83	3142.26	1.06789	1.06789
9113.94	3114.54	1.06703	1.06703
9114.04	3089.58	1.0662	1.0662
9114.15	3061.92	1.06535	1.06535
9114.26	3034.34	1.06444	1.06444
9114.36	3009.39	1.06364	1.06364
9114.47	2981.83	1.06277	1.06277
9114.58	2954.11	1.06188	1.06188
9114.69	2926.15	1.06099	1.06099
9114.79	2901.33	1.0602	1.0602
9114.9	2873.64	1.05932	1.05932
9115.01	2845.84	1.05843	1.05843
9115.11	2820.59	1.0576	1.0576
9115.22	2793.29	1.05671	1.05671
9115.33	2765.54	1.0558	1.0558
9115.43	2740.84	1.05502	1.05502
9115.54	2713.32	1.05413	1.05413
9115.65	2686.7	1.05326	1.05326
9115.75	2662.35	1.05245	1.05245
9115.86	2634.65	1.05156	1.05156
9115.97	2608.34	1.05067	1.05067
9116.08	2582.21	1.04981	1.04981
9116.18	2558.43	1.049	1.049
9116.29	2532.71	1.04811	1.04811
9116.4	2506.98	1.04724	1.04724
9116.5	2483.32	1.04644	1.04644
9116.61	2457.84	1.04555	1.04555
9116.72	2433.07	1.04468	1.04468
9116.83	2407.68	1.04379	1.04379
9116.93	2384.52	1.04296	1.04296
9117.04	2359.34	1.0421	1.0421
9117.15	2333.95	1.04123	1.04123
9117.25	2310.46	1.0404	1.0404
9117.36	2285.7	1.03957	1.03957
9117.47	2260.65	1.03869	1.03869
9117.58	2235.26	1.0378	1.0378
9117.68	2213.15	1.03699	1.03699
9117.79	2188.96	1.0361	1.0361
9117.9	2164.44	1.03521	1.03521
9118	2142.31	1.03441	1.03441
9118.11	2119.59	1.03352	1.03352
9118.22	2097.86	1.03265	1.03265
9118.33	2075.98	1.03176	1.03176
9118.43	2056.29	1.03096	1.03096
9118.54	2034.61	1.03007	1.03007
9118.65	2013	1.0292	1.0292
9118.75	1993.86	1.02841	1.02841
9118.86	1973.25	1.02752	1.02752
9118.97	1952.47	1.02663	1.02663
9119.08	1931.59	1.02573	1.02573
9119.18	1912.62	1.02496	1.02496
9119.29	1892.3	1.02405	1.02405
9119.4	1871.5	1.02318	1.02318
9119.5	1853.12	1.02238	1.02238
9119.61	1832.47	1.02151	1.02151
9119.72	1811.63	1.02064	1.02064
9119.83	1790.5	1.01975	1.01975
9119.93	1771.67	1.01895	1.01895
9120.04	1750.72	1.01806	1.01806
9120.15	1729.69	1.01717	1.01717
9120.25	1710.59	1.01636	1.01636
9120.36	1689.45	1.01549	1.01549
9120.47	1668.92	1.0146	1.0146
9120.57	1650.06	1.01382	1.01382
9120.68	1629.12	1.01295	1.01295
9120.79	1608.33	1.01204	1.01204
9120.9	1587.25	1.01117	1.01117
9121	1568.28	1.01039	1.01039
9121.11	1547.6	1.00952	1.00952
9121.22	1527.65	1.00865	1.00865
9121.32	1508.86	1.00782	1.00782
9121.43	1489.06	1.00694	1.00694
9121.54	1469.66	1.00607	1.00607
9121.65	1450.94	1.00518	1.00518
9121.75	1433.89	1.00437	1.00437
9121.86	1416.48	1.0035	1.0035
9121.97	1399.59	1.00266	1.00266
9122.07	1384.43	1.00183	1.00183
9122.18	1367.3	1.00096	1.00096
9122.29	1349.39	1.00007	1.00007
9122.4	1332.48	0.999205	0.999205
9122.5	1317.64	0.998378	0.998378
9122.61	1302.27	0.99753	0.99753
9122.72	1287.45	0.996621	0.996621
9122.82	1274.17	0.995835	0.995835
9122.93	1259.96	0.994967	0.994967
9123.04	1246.31	0.994079	0.994079
9123.15	1232.9	0.993189	0.993189
9123.25	1221.44	0.992404	0.992404
9123.36	1208.9	0.991536	0.991536
9123.47	1193.47	0.990647	0.990647
9123.57	1177.37	0.989861	0.989861
9123.68	1158.22	0.988973	0.988973
9123.79	1137.86	0.988104	0.988104
9123.9	1117.41	0.987236	0.987236
9124	1098.59	0.98643	0.98643
9124.11	1077.85	0.985541	0.985541
9124.22	1057.27	0.984653	0.984653
9124.32	1038.86	0.983888	0.983888
9124.43	1018.39	0.983019	0.983019
9124.54	997.997	0.982131	0.982131
9124.65	977.528	0.981242	0.981242
9124.75	958.888	0.980456	0.980456
9124.86	937.677	0.979567	0.979567
9124.97	916.872	0.978699	0.978699
9125.07	898.333	0.977893	0.977893
9125.18	877.435	0.977025	0.977025
9125.29	856.007	0.976136	0.976136
9125.39	837.999	0.975371	0.975371
9125.5	817.703	0.974483	0.974483
9125.61	797.171	0.973594	0.973594
9125.72	777.679	0.972726	0.972726
9125.82	760.265	0.97194	0.97194
9125.93	740.96	0.971093	0.971093
9126.04	721.093	0.970204	0.970204
9126.14	702.343	0.969377	0.969377
9126.25	683.07	0.968509	0.968509
9126.36	664.273	0.96764	0.96764
9126.47	644.867	0.966751	0.966751
9126.57	627.46	0.965945	0.965945
9126.68	609.038	0.965078	0.965078
9126.79	591.132	0.964209	0.964209
9126.89	574.843	0.963424	0.963424
9127	556.492	0.962535	0.962535
9127.11	537.71	0.961667	0.961667
9127.22	519.468	0.960778	0.960778
9127.32	502.984	0.959972	0.959972
9127.43	485.21	0.959104	0.959104
9127.54	467.195	0.958214	0.958214
9127.64	450.624	0.957429	0.957429
9127.75	433.39	0.95654	0.95654
9127.86	416.21	0.955672	0.955672
9127.97	399.234	0.954804	0.954804
9128.07	383.726	0.953998	0.953998
9128.18	367.351	0.95315	0.95315
9128.29	350.835	0.952262	0.952262
9128.39	335.734	0.951455	0.951455
9128.5	319.663	0.950587	0.950587
9128.61	303.523	0.949698	0.949698
9128.72	287.531	0.94883	0.94883
9128.82	273.327	0.948024	0.948024
9128.93	257.82	0.947135	0.947135
9129.04	243.242	0.946246	0.946246
9129.14	229.257	0.945482	0.945482
9129.25	215.679	0.944592	0.944592
9129.36	201.156	0.943704	0.943704
9129.47	187.031	0.942815	0.942815
9129.57	174.406	0.942009	0.942009
9129.68	160.984	0.941141	0.941141
9129.79	147.218	0.940231	0.940231
9129.89	134.882	0.939466	0.939466
9130	121.452	0.938557	0.938557
9130.11	108.398	0.937668	0.937668
9130.22	95.6634	0.93682	0.93682
9130.32	84.4471	0.936014	0.936014
9130.43	72.5096	0.935146	0.935146
9130.53	61.6737	0.93434	0.93434
9130.64	50.4588	0.933451	0.933451
9130.65	49.451	0.933389	0.933389
9130.66	48.5409	0.933327	0.933327
9130.69	45.7362	0.933058	0.933058
9130.9	44.4082	0.932831	0.932831
9130.91	44.5898	0.932831	0.932831
