# Supplementary material for: Data compilation on the effect of grain size, temperature, and texture on the strength of a single-phase FCC MnFeNi medium-entropy alloy
Source: Data Brief. 2019 Nov 15;28:104807. doi: 10.1016/j.dib.2019.104807 (PMC6909151; doi:10.1016/j.dib.2019.104807)
Supplement: Multimedia component 1 [file mmc1.zip › Compression_Tests/873K/MnFeNi_1473K_60min_873K.xlsx]

## Sheet: MnFeNi_1473K_60min_873K
Name	MnFeNi_1473K_60min_873K
Diameter	4.03	mm
Sample height	8	mm
Gage length	8	mm
Speed ​​during measurement	0.48	mm/min
Time	Force	Crosshead Displacement	Crosshead Displacement
s	N	mm	mm
5091.38	211.875	0	0
5091.46	211.536	-4.1294e-05	-4.1294e-05
5091.49	211.457	-4.13415e-05	-4.13415e-05
5091.49	211.457	-4.13415e-05	-4.13415e-05
5091.59	211.622	-4.13415e-05	-4.13415e-05
5091.7	211.638	-4.13415e-05	-4.13415e-05
5091.81	214.914	0.000227284	0.000227284
5091.91	224.605	0.00105412	0.00105412
5092.02	235.933	0.00196345	0.00196345
5092.13	247.211	0.00285227	0.00285227
5092.23	256.609	0.0036586	0.0036586
5092.34	266.562	0.00454743	0.00454743
5092.45	277.703	0.00543625	0.00543625
5092.56	287.593	0.00632508	0.00632508
5092.66	299.398	0.00713141	0.00713141
5092.77	312.164	0.00802023	0.00802023
5092.88	325.086	0.00890906	0.00890906
5092.98	337.664	0.00969441	0.00969441
5093.09	352.14	0.0106037	0.0106037
5093.2	366.875	0.0114516	0.0114516
5093.31	382.234	0.0123404	0.0123404
5093.41	395.953	0.0131462	0.0131462
5093.52	411.421	0.0140351	0.0140351
5093.63	427.093	0.0149034	0.0149034
5093.73	441.671	0.0157302	0.0157302
5093.84	457.968	0.0165985	0.0165985
5093.95	473.867	0.0175079	0.0175079
5094.06	489.89	0.0183762	0.0183762
5094.16	504.234	0.019182	0.019182
5094.27	520.203	0.0200709	0.0200709
5094.38	536.64	0.0209392	0.0209392
5094.48	550.906	0.0217455	0.0217455
5094.59	566.515	0.0226341	0.0226341
5094.7	582.64	0.0235229	0.0235229
5094.81	598.773	0.0243912	0.0243912
5094.91	613.929	0.0251976	0.0251976
5095.02	630.468	0.0260654	0.0260654
5095.13	646.656	0.0269542	0.0269542
5095.23	661.5	0.0277604	0.0277604
5095.34	678.157	0.0286287	0.0286287
5095.45	694.75	0.0295175	0.0295175
5095.55	709.719	0.0303239	0.0303239
5095.66	725.93	0.0312127	0.0312127
5095.77	742.071	0.0321015	0.0321015
5095.88	758.328	0.0329698	0.0329698
5095.98	773.211	0.0337757	0.0337757
5096.09	788.805	0.0346645	0.0346645
5096.2	805.227	0.0355743	0.0355743
5096.3	819.758	0.0363802	0.0363802
5096.41	835.094	0.037269	0.037269
5096.52	849.899	0.0381373	0.0381373
5096.63	864.883	0.0390261	0.0390261
5096.73	877.985	0.0398325	0.0398325
5096.84	891.789	0.0407003	0.0407003
5096.95	905.485	0.0415891	0.0415891
5097.05	917.235	0.042375	0.042375
5097.16	931.18	0.0432843	0.0432843
5097.27	945.242	0.0441731	0.0441731
5097.38	958.211	0.0450414	0.0450414
5097.48	969.625	0.0458683	0.0458683
5097.59	982.453	0.0467366	0.0467366
5097.7	995.102	0.0476044	0.0476044
5097.8	1005.69	0.0484108	0.0484108
5097.91	1017.54	0.0493201	0.0493201
5098.02	1028.74	0.0501679	0.0501679
5098.13	1040.36	0.0510567	0.0510567
5098.23	1050.45	0.0518836	0.0518836
5098.34	1057.21	0.0527514	0.0527514
5098.45	1069.28	0.0536402	0.0536402
5098.55	1079.81	0.0544261	0.0544261
5098.66	1090.1	0.0552939	0.0552939
5098.77	1101.35	0.0562037	0.0562037
5098.88	1112.55	0.057113	0.057113
5098.98	1121.83	0.0578984	0.0578984
5099.09	1131.5	0.0587667	0.0587667
5099.2	1141.42	0.059635	0.059635
5099.3	1150.74	0.0604409	0.0604409
5099.41	1160.49	0.0613297	0.0613297
5099.52	1169.32	0.062219	0.062219
5099.63	1178.7	0.0630869	0.0630869
5099.73	1185.78	0.0638932	0.0638932
5099.84	1194.46	0.0648025	0.0648025
5099.95	1201.8	0.0656293	0.0656293
5100.05	1207.74	0.0664562	0.0664562
5100.16	1214.49	0.0673243	0.0673243
5100.27	1220.29	0.0682341	0.0682341
5100.37	1224.33	0.0690192	0.0690192
5100.48	1226.94	0.0698671	0.0698671
5100.59	1231.66	0.0707764	0.0707764
5100.69	1235.75	0.0715827	0.0715827
5100.8	1237.97	0.072451	0.072451
5100.91	1241.78	0.0733189	0.0733189
5101.02	1244.59	0.0742287	0.0742287
5101.12	1246.28	0.075014	0.075014
5101.23	1249.12	0.0758824	0.0758824
5101.34	1252.56	0.0767917	0.0767917
5101.44	1256.47	0.077577	0.077577
5101.55	1259.85	0.0784659	0.0784659
5101.66	1262.55	0.0793137	0.0793137
5101.77	1265.63	0.0802025	0.0802025
5101.87	1268.83	0.0810293	0.0810293
5101.98	1272.1	0.0818767	0.0818767
5102.09	1275.47	0.0827655	0.0827655
5102.19	1278.12	0.0835509	0.0835509
5102.3	1281.7	0.0844397	0.0844397
5102.41	1284.59	0.0853495	0.0853495
5102.52	1287.27	0.0862173	0.0862173
5102.62	1289.86	0.0870032	0.0870032
5102.73	1293.18	0.087892	0.087892
5102.84	1295.8	0.0887598	0.0887598
5102.94	1299.01	0.0895457	0.0895457
5103.05	1302.41	0.0904345	0.0904345
5103.16	1305.41	0.0913028	0.0913028
5103.27	1308.43	0.0922121	0.0922121
5103.37	1311.08	0.092977	0.092977
5103.48	1314.03	0.0938658	0.0938658
5103.59	1317.49	0.0947341	0.0947341
5103.69	1320.18	0.09554	0.09554
5103.8	1323.27	0.0964288	0.0964288
5103.91	1326.37	0.0972971	0.0972971
5104.02	1328.95	0.0981859	0.0981859
5104.12	1331.39	0.0989713	0.0989713
5104.23	1334.78	0.0998396	0.0998396
5104.34	1337.82	0.100728	0.100728
5104.44	1340.6	0.101535	0.101535
5104.55	1343.59	0.102424	0.102424
5104.66	1346.39	0.103291	0.103291
5104.77	1348.88	0.10418	0.10418
5104.87	1351.61	0.104987	0.104987
5104.98	1355.07	0.105855	0.105855
5105.09	1357.51	0.106723	0.106723
5105.19	1360.03	0.107509	0.107509
5105.3	1362.76	0.108377	0.108377
5105.41	1365.95	0.109245	0.109245
5105.51	1367.9	0.110051	0.110051
5105.62	1370.57	0.11094	0.11094
5105.73	1373.77	0.111829	0.111829
5105.84	1376.09	0.112697	0.112697
5105.94	1378.68	0.113503	0.113503
5106.05	1381.57	0.114371	0.114371
5106.16	1384.87	0.11526	0.11526
5106.26	1378.24	0.116045	0.116045
5106.37	1387.67	0.116914	0.116914
5106.48	1392.36	0.117803	0.117803
5106.59	1392.98	0.11865	0.11865
5106.69	1395.37	0.119456	0.119456
5106.8	1398.55	0.120324	0.120324
5106.91	1401.11	0.121193	0.121193
5107.01	1403.41	0.121999	0.121999
5107.12	1405.77	0.122887	0.122887
5107.23	1408.03	0.123756	0.123756
5107.34	1410.73	0.124645	0.124645
5107.44	1413.08	0.12543	0.12543
5107.55	1416.08	0.126298	0.126298
5107.66	1419.09	0.127208	0.127208
5107.76	1421.69	0.127972	0.127972
5107.87	1424.53	0.128841	0.128841
5107.98	1427.07	0.12975	0.12975
5108.09	1429.35	0.130618	0.130618
5108.19	1431.91	0.131425	0.131425
5108.3	1434.7	0.132292	0.132292
5108.41	1437.14	0.133181	0.133181
5108.51	1440.11	0.133967	0.133967
5108.62	1442.82	0.134856	0.134856
5108.73	1445.2	0.135703	0.135703
5108.84	1447.88	0.136613	0.136613
5108.94	1449.88	0.137398	0.137398
5109.05	1452.87	0.138287	0.138287
5109.16	1455.5	0.139156	0.139156
5109.26	1457.91	0.139961	0.139961
5109.37	1460.29	0.14083	0.14083
5109.48	1463.14	0.141698	0.141698
5109.59	1466.17	0.142607	0.142607
5109.69	1468.39	0.143414	0.143414
5109.8	1470.75	0.144303	0.144303
5109.91	1473.23	0.145129	0.145129
5110.01	1475.94	0.145956	0.145956
5110.12	1478.38	0.146824	0.146824
5110.23	1480.94	0.147713	0.147713
5110.33	1482.83	0.148478	0.148478
5110.44	1485.25	0.149388	0.149388
5110.55	1487.57	0.150256	0.150256
5110.66	1490.02	0.151145	0.151145
5110.76	1492.18	0.15195	0.15195
5110.87	1494.7	0.152798	0.152798
5110.98	1497.39	0.153687	0.153687
5111.08	1499.39	0.154493	0.154493
5111.19	1502.34	0.155361	0.155361
5111.3	1504.91	0.15625	0.15625
5111.41	1507.35	0.157118	0.157118
5111.51	1509.55	0.157925	0.157925
5111.62	1512.09	0.158814	0.158814
5111.73	1514.21	0.159681	0.159681
5111.83	1516.65	0.160508	0.160508
5111.94	1518.88	0.161397	0.161397
5112.05	1521.68	0.162265	0.162265
5112.16	1524.42	0.163154	0.163154
5112.26	1526.17	0.16394	0.16394
5112.37	1528.38	0.164808	0.164808
5112.48	1530.45	0.165676	0.165676
5112.58	1532.88	0.166503	0.166503
5112.69	1535	0.167392	0.167392
5112.8	1537.26	0.16826	0.16826
5112.91	1539.52	0.169148	0.169148
5113.01	1541.41	0.169955	0.169955
5113.12	1543.63	0.170823	0.170823
5113.23	1546.53	0.171691	0.171691
5113.33	1548.21	0.172497	0.172497
5113.44	1550.67	0.173386	0.173386
5113.55	1552.96	0.174254	0.174254
5113.66	1555.2	0.175123	0.175123
5113.76	1557.76	0.17595	0.17595
5113.87	1560	0.176817	0.176817
5113.98	1562.42	0.177686	0.177686
5114.08	1564.6	0.178513	0.178513
5114.19	1566.91	0.179381	0.179381
5114.3	1569.15	0.18027	0.18027
5114.41	1571.04	0.181138	0.181138
5114.51	1573.24	0.181944	0.181944
5114.62	1575.69	0.182833	0.182833
5114.73	1578.03	0.183701	0.183701
5114.83	1580.48	0.184528	0.184528
5114.94	1582.78	0.185417	0.185417
5115.05	1585.35	0.186285	0.186285
5115.16	1587.92	0.187194	0.187194
5115.26	1590.27	0.188	0.188
5115.37	1592.34	0.188869	0.188869
5115.47	1594.56	0.189654	0.189654
5115.58	1597.08	0.190543	0.190543
5115.69	1599.67	0.191411	0.191411
5115.8	1601.86	0.1923	0.1923
5115.9	1603.98	0.193085	0.193085
5116.01	1606.46	0.193974	0.193974
5116.12	1608.66	0.194863	0.194863
5116.22	1610.48	0.195669	0.195669
5116.33	1612.88	0.196558	0.196558
5116.44	1615.78	0.197447	0.197447
5116.55	1617.76	0.198336	0.198336
5116.65	1620.21	0.199121	0.199121
5116.76	1622.33	0.20001	0.20001
5116.87	1624.74	0.200899	0.200899
5116.97	1627.39	0.201685	0.201685
5117.08	1629.52	0.202553	0.202553
5117.19	1631.92	0.203462	0.203462
5117.3	1634.56	0.204351	0.204351
5117.4	1636.31	0.205178	0.205178
5117.51	1638.98	0.206046	0.206046
5117.62	1641.13	0.206935	0.206935
5117.72	1643.33	0.207762	0.207762
5117.83	1645.86	0.20863	0.20863
5117.94	1647.96	0.209519	0.209519
5118.05	1650.14	0.210366	0.210366
5118.15	1651.91	0.211172	0.211172
5118.26	1654	0.212061	0.212061
5118.37	1656.68	0.212971	0.212971
5118.47	1658.79	0.213756	0.213756
5118.58	1661.29	0.214625	0.214625
5118.69	1663.45	0.215534	0.215534
5118.8	1665.94	0.216402	0.216402
5118.9	1667.98	0.217208	0.217208
5119.01	1670.15	0.218118	0.218118
5119.12	1672.31	0.218986	0.218986
5119.22	1673.98	0.219772	0.219772
5119.33	1676.43	0.220639	0.220639
5119.44	1678.74	0.221528	0.221528
5119.55	1680.93	0.222417	0.222417
5119.65	1683.45	0.223223	0.223223
5119.76	1685.25	0.224133	0.224133
5119.87	1687.29	0.225001	0.225001
5119.97	1689.45	0.225807	0.225807
5120.08	1691.67	0.226675	0.226675
5120.19	1693.98	0.227565	0.227565
5120.29	1695.73	0.22835	0.22835
5120.4	1698.16	0.229218	0.229218
5120.51	1700.16	0.230127	0.230127
5120.62	1702.43	0.231016	0.231016
5120.72	1704.62	0.231781	0.231781
5120.83	1707.03	0.232691	0.232691
5120.94	1708.78	0.233559	0.233559
5121.04	1711.31	0.234365	0.234365
5121.15	1713.16	0.235233	0.235233
5121.26	1715.3	0.236122	0.236122
5121.37	1717.76	0.237011	0.237011
5121.47	1719.55	0.237797	0.237797
5121.58	1722.03	0.238685	0.238685
5121.69	1724.4	0.239553	0.239553
5121.79	1726.38	0.240339	0.240339
5121.9	1728.67	0.241228	0.241228
5122.01	1731.08	0.242137	0.242137
5122.12	1733.01	0.243006	0.243006
5122.22	1735.32	0.243832	0.243832
5122.33	1737.65	0.244721	0.244721
5122.44	1739.62	0.245589	0.245589
5122.54	1742.02	0.246375	0.246375
5122.65	1744.42	0.247264	0.247264
5122.76	1746.75	0.248111	0.248111
5122.87	1748.9	0.249	0.249
5122.97	1751.04	0.249827	0.249827
5123.08	1753.27	0.250674	0.250674
5123.19	1755.2	0.251543	0.251543
5123.29	1757.58	0.252369	0.252369
5123.4	1759.5	0.253237	0.253237
5123.51	1761.51	0.254126	0.254126
5123.62	1763.76	0.254994	0.254994
5123.72	1766.18	0.255801	0.255801
5123.83	1768.37	0.25669	0.25669
5123.94	1770.16	0.257578	0.257578
5124.04	1772.15	0.258322	0.258322
5124.15	1774.47	0.259232	0.259232
5124.26	1776.42	0.2601	0.2601
5124.37	1778.83	0.260968	0.260968
5124.47	1780.77	0.261795	0.261795
5124.58	1783.11	0.262663	0.262663
5124.69	1785.33	0.263531	0.263531
5124.79	1787.4	0.264358	0.264358
5124.9	1789.36	0.265226	0.265226
5125.01	1791.85	0.266095	0.266095
5125.12	1793.9	0.266963	0.266963
5125.22	1796.2	0.267769	0.267769
5125.33	1798.2	0.268637	0.268637
5125.44	1800.35	0.269526	0.269526
5125.54	1802.41	0.270332	0.270332
5125.65	1804.7	0.2712	0.2712
5125.76	1807.1	0.272068	0.272068
5125.86	1809.18	0.272875	0.272875
5125.97	1811.3	0.273763	0.273763
5126.08	1813.07	0.274652	0.274652
5126.19	1815.26	0.275521	0.275521
5126.29	1817.75	0.276306	0.276306
5126.4	1819.69	0.277216	0.277216
5126.51	1822.03	0.278063	0.278063
5126.61	1824.01	0.278848	0.278848
5126.72	1826.28	0.279737	0.279737
5126.83	1828.84	0.280606	0.280606
5126.94	1830.88	0.281494	0.281494
5127.04	1833.19	0.282301	0.282301
5127.15	1835.09	0.283169	0.283169
5127.26	1836.68	0.284037	0.284037
5127.36	1839.48	0.284843	0.284843
5127.47	1841.32	0.285732	0.285732
5127.58	1843.22	0.286579	0.286579
5127.69	1845.3	0.287448	0.287448
5127.79	1847.54	0.288213	0.288213
5127.9	1849.92	0.289122	0.289122
5128.01	1851.79	0.28999	0.28999
5128.11	1853.76	0.290796	0.290796
5128.22	1856.13	0.291685	0.291685
5128.33	1857.82	0.292574	0.292574
5128.44	1860.23	0.293421	0.293421
5128.54	1862.01	0.294228	0.294228
5128.65	1863.96	0.295075	0.295075
5128.76	1866.43	0.295985	0.295985
5128.86	1868.46	0.29677	0.29677
5128.97	1870.55	0.297638	0.297638
5129.08	1872.72	0.298527	0.298527
5129.19	1875.02	0.299395	0.299395
5129.29	1876.64	0.300201	0.300201
5129.4	1878.93	0.301111	0.301111
5129.51	1881.04	0.301979	0.301979
5129.61	1883.23	0.302764	0.302764
5129.72	1885.25	0.303633	0.303633
5129.83	1887.49	0.304542	0.304542
5129.94	1889.34	0.305369	0.305369
5130.04	1891.61	0.306196	0.306196
5130.15	1893.51	0.307085	0.307085
5130.25	1895.27	0.307871	0.307871
5130.36	1897.84	0.308738	0.308738
5130.47	1899.96	0.309627	0.309627
5130.58	1902.79	0.310516	0.310516
5130.68	1904.39	0.311322	0.311322
5130.79	1906.73	0.312191	0.312191
5130.9	1909.16	0.313079	0.313079
5131	1911.11	0.313865	0.313865
5131.11	1912.93	0.314733	0.314733
5131.22	1915.39	0.315622	0.315622
5131.33	1917.51	0.31649	0.31649
5131.43	1919.16	0.317276	0.317276
5131.54	1921.1	0.318205	0.318205
5131.65	1924.11	0.319053	0.319053
5131.75	1925.51	0.31988	0.31988
5131.86	1927.61	0.320748	0.320748
5131.97	1929.87	0.321596	0.321596
5132.08	1932.12	0.322484	0.322484
5132.18	1933.96	0.32327	0.32327
5132.29	1936	0.324159	0.324159
5132.4	1938.6	0.325048	0.325048
5132.5	1939.88	0.325833	0.325833
5132.61	1942.81	0.326702	0.326702
5132.72	1945.11	0.327569	0.327569
5132.83	1947.03	0.328479	0.328479
5132.93	1949.32	0.329264	0.329264
5133.04	1951.27	0.330174	0.330174
5133.15	1953.43	0.331042	0.331042
5133.25	1955.71	0.331869	0.331869
5133.36	1958.02	0.332737	0.332737
5133.47	1959.72	0.333605	0.333605
5133.58	1962.05	0.334474	0.334474
5133.68	1963.84	0.335259	0.335259
5133.79	1966.55	0.336168	0.336168
5133.9	1968.26	0.337037	0.337037
5134	1970.44	0.337864	0.337864
5134.11	1972.62	0.338752	0.338752
5134.22	1974.39	0.3396	0.3396
5134.33	1976.48	0.340489	0.340489
5134.43	1978.74	0.341295	0.341295
5134.54	1980.37	0.342184	0.342184
5134.65	1982.81	0.343073	0.343073
5134.75	1984.32	0.343858	0.343858
5134.86	1986.85	0.344726	0.344726
5134.97	1989.15	0.345615	0.345615
5135.08	1991.37	0.346504	0.346504
5135.18	1993.22	0.347289	0.347289
5135.29	1995.29	0.348178	0.348178
5135.4	1997.68	0.349067	0.349067
5135.5	1999.25	0.349873	0.349873
5135.61	2001.47	0.350762	0.350762
5135.72	2003.37	0.35163	0.35163
5135.82	2005.35	0.352436	0.352436
5135.93	2007.49	0.353305	0.353305
5136.04	2010.07	0.354193	0.354193
5136.15	2011.65	0.355082	0.355082
5136.25	1971.43	0.355889	0.355889
5136.36	1991.28	0.356777	0.356777
5136.47	2010.55	0.357646	0.357646
5136.57	2021.42	0.358473	0.358473
5136.68	2018.03	0.35934	0.35934
5136.79	2018.02	0.360209	0.360209
5136.9	2020.16	0.361077	0.361077
5137	2022.09	0.361883	0.361883
5137.11	2023.94	0.362772	0.362772
5137.22	2025.95	0.363661	0.363661
5137.32	2028.07	0.364467	0.364467
5137.43	2030.38	0.365314	0.365314
5137.54	2032.9	0.366224	0.366224
5137.65	2034.69	0.367113	0.367113
5137.75	2036.67	0.367898	0.367898
5137.86	2038.9	0.368787	0.368787
5137.97	2041.07	0.369696	0.369696
5138.07	2043.01	0.370482	0.370482
5138.18	2044.97	0.37135	0.37135
5138.29	2047	0.372239	0.372239
5138.4	2049.7	0.373128	0.373128
5138.5	2051.49	0.373955	0.373955
5138.61	2053.07	0.374844	0.374844
5138.72	2055.25	0.375733	0.375733
5138.82	2057.27	0.376559	0.376559
5138.93	2059.51	0.377428	0.377428
5139.04	2061.29	0.378295	0.378295
5139.15	2063.88	0.379184	0.379184
5139.25	2065.98	0.37997	0.37997
5139.36	2067.7	0.380859	0.380859
5139.47	2070.59	0.381768	0.381768
5139.57	2071.54	0.382574	0.382574
5139.68	2074.11	0.383422	0.383422
5139.79	2076.38	0.384331	0.384331
5139.9	2078.37	0.385179	0.385179
5140	2080.42	0.386006	0.386006
5140.11	2082.64	0.386894	0.386894
5140.22	2085.13	0.387783	0.387783
5140.32	2086.94	0.388569	0.388569
5140.43	2089.05	0.389458	0.389458
5140.54	2090.76	0.390326	0.390326
5140.64	2093.29	0.391132	0.391132
5140.75	2095	0.392021	0.392021
5140.86	2097.64	0.39291	0.39291
5140.97	2099.76	0.393799	0.393799
5141.07	2101.41	0.394605	0.394605
5141.18	2103.69	0.395453	0.395453
5141.29	2105.59	0.396362	0.396362
5141.39	2107.63	0.397147	0.397147
5141.5	2110.09	0.398016	0.398016
5141.61	2111.95	0.398925	0.398925
5141.72	2113.86	0.399793	0.399793
5141.82	2115.65	0.400599	0.400599
5141.93	2117.6	0.401488	0.401488
5142.04	2119.48	0.402356	0.402356
5142.14	2121.7	0.403163	0.403163
5142.25	2123.78	0.404052	0.404052
5142.36	2125.46	0.40492	0.40492
5142.47	2127.31	0.405787	0.405787
5142.57	2129.68	0.406614	0.406614
5142.68	2131.48	0.407483	0.407483
5142.79	2133.8	0.408351	0.408351
5142.89	2135.22	0.409157	0.409157
5143	2137.14	0.410025	0.410025
5143.11	2138.89	0.410893	0.410893
5143.22	2141.32	0.411803	0.411803
5143.32	2142.77	0.412609	0.412609
5143.43	2144.63	0.413477	0.413477
5143.54	2147.46	0.414366	0.414366
5143.64	2149.11	0.415172	0.415172
5143.75	2151.48	0.41604	0.41604
5143.86	2153.65	0.416909	0.416909
5143.97	2155.87	0.417818	0.417818
5144.07	2157.52	0.418604	0.418604
5144.18	2159.61	0.419493	0.419493
5144.29	2161.18	0.420361	0.420361
5144.39	2163.27	0.421146	0.421146
5144.5	2165.45	0.422035	0.422035
5144.61	2167.26	0.422903	0.422903
5144.72	2169.03	0.423812	0.423812
5144.82	2171.11	0.424598	0.424598
5144.93	2173.61	0.425508	0.425508
5145.04	2175.31	0.426376	0.426376
5145.14	2177.1	0.427161	0.427161
5145.25	2179.21	0.42803	0.42803
5145.36	2181.27	0.428897	0.428897
5145.46	2183.39	0.429704	0.429704
5145.57	2184.94	0.430572	0.430572
5145.68	2187.6	0.431461	0.431461
5145.78	2189.35	0.432246	0.432246
5145.89	2191.03	0.433156	0.433156
5146	2193.67	0.434024	0.434024
5146.11	2195.88	0.434913	0.434913
5146.21	2197.39	0.435719	0.435719
5146.32	2199.7	0.436587	0.436587
5146.43	2201.47	0.437455	0.437455
5146.53	2203.31	0.438262	0.438262
5146.64	2205.51	0.439109	0.439109
5146.75	2207.86	0.439998	0.439998
5146.86	2209.79	0.440887	0.440887
5146.96	2211.77	0.441672	0.441672
5147.07	2213.38	0.44254	0.44254
5147.18	2216.09	0.443429	0.443429
5147.28	2217.45	0.444235	0.444235
5147.39	2219.62	0.445124	0.445124
5147.5	2221.82	0.446013	0.446013
5147.61	2223.36	0.446861	0.446861
5147.71	2226.37	0.447646	0.447646
5147.82	2229.25	0.448535	0.448535
5147.93	2231.93	0.449403	0.449403
5148.03	2234.18	0.450209	0.450209
5148.14	2235.98	0.451098	0.451098
5148.25	2237.82	0.451966	0.451966
5148.36	2239.47	0.452834	0.452834
5148.46	2241.9	0.45362	0.45362
5148.57	2244.29	0.454529	0.454529
5148.68	2246.27	0.455398	0.455398
5148.78	2248.2	0.456183	0.456183
5148.89	2250.35	0.457051	0.457051
5149	2252.14	0.457919	0.457919
5149.11	2254.65	0.458788	0.458788
5149.21	2256.39	0.459594	0.459594
5149.32	2257.93	0.460462	0.460462
5149.43	2260.3	0.46133	0.46133
5149.53	2262.18	0.462157	0.462157
5149.64	2263.68	0.463046	0.463046
5149.75	2265.85	0.463914	0.463914
5149.86	2267.87	0.464803	0.464803
5149.96	2269.86	0.465588	0.465588
5150.07	2272.21	0.466456	0.466456
5150.18	2274.63	0.467304	0.467304
5150.28	2276.4	0.468131	0.468131
5150.39	2277.56	0.46902	0.46902
5150.5	2279.64	0.469888	0.469888
5150.6	2282.18	0.470694	0.470694
5150.71	2284.58	0.471583	0.471583
5150.82	2286.99	0.47243	0.47243
5150.93	2289.33	0.473319	0.473319
5151.03	2290.62	0.474105	0.474105
5151.14	2292.23	0.474993	0.474993
5151.25	2294.06	0.475882	0.475882
5151.35	2296.24	0.476647	0.476647
5151.46	2298.55	0.477557	0.477557
5151.57	2300.63	0.478425	0.478425
5151.68	2302.73	0.479314	0.479314
5151.78	2304.17	0.480099	0.480099
5151.89	2305.69	0.480988	0.480988
5152	2308.14	0.481877	0.481877
5152.1	2309.95	0.482683	0.482683
5152.21	2312.47	0.48351	0.48351
5152.32	2315.13	0.484399	0.484399
5152.43	2316.78	0.485287	0.485287
5152.53	2318.18	0.486094	0.486094
5152.64	2319.34	0.486982	0.486982
5152.75	2320.94	0.487851	0.487851
5152.85	2322.91	0.488636	0.488636
5152.96	2325.83	0.489546	0.489546
5153.07	2328	0.490435	0.490435
5153.18	2330.58	0.491282	0.491282
5153.28	2331.97	0.492088	0.492088
5153.39	2333.21	0.492957	0.492957
5153.5	2334.44	0.493824	0.493824
5153.6	2336.71	0.494631	0.494631
5153.71	2339.72	0.495499	0.495499
5153.82	2342.11	0.496388	0.496388
5153.93	2344.6	0.497277	0.497277
5154.03	2345.76	0.498062	0.498062
5154.14	2347.08	0.498972	0.498972
5154.25	2347.67	0.49986	0.49986
5154.35	2349.96	0.500667	0.500667
5154.46	2352.93	0.501535	0.501535
5154.57	2355.41	0.502403	0.502403
5154.68	2358.35	0.503292	0.503292
5154.78	2359.8	0.504077	0.504077
5154.89	2360.88	0.504966	0.504966
5155	2362.15	0.505855	0.505855
5155.1	2363.1	0.506661	0.506661
5155.21	2365.85	0.507529	0.507529
5155.32	2368.83	0.508418	0.508418
5155.42	2371.51	0.509204	0.509204
5155.53	2373.7	0.510092	0.510092
5155.64	2375.29	0.510981	0.510981
5155.75	2375.94	0.51187	0.51187
5155.85	2376.8	0.512635	0.512635
5155.96	2378.84	0.513544	0.513544
5156.07	2381.8	0.514413	0.514413
5156.17	2384.46	0.515198	0.515198
5156.28	2386.84	0.516087	0.516087
5156.39	2388.96	0.516976	0.516976
5156.5	2389.41	0.517864	0.517864
5156.6	2391.22	0.51865	0.51865
5156.71	2393.15	0.51956	0.51956
5156.82	2395.99	0.520448	0.520448
5156.92	2398.44	0.521234	0.521234
5157.03	2400.95	0.522102	0.522102
5157.14	2403.09	0.522991	0.522991
5157.25	2404.32	0.523859	0.523859
5157.35	2405.22	0.524686	0.524686
5157.46	2406.69	0.525554	0.525554
5157.57	2409.58	0.526443	0.526443
5157.67	2412.01	0.527249	0.527249
5157.78	2415.17	0.528138	0.528138
5157.89	2417.18	0.529006	0.529006
5158	2418.96	0.529895	0.529895
5158.1	2419.79	0.53068	0.53068
5158.21	2420.36	0.531569	0.531569
5158.32	2422.24	0.532458	0.532458
5158.42	2424.75	0.533244	0.533244
5158.53	2427.38	0.534153	0.534153
5158.64	2430.4	0.535021	0.535021
5158.75	2432.4	0.535931	0.535931
5158.85	2433.79	0.536716	0.536716
5158.96	2434.76	0.537605	0.537605
5159.07	2436.36	0.538494	0.538494
5159.17	2438.22	0.53928	0.53928
5159.28	2441.35	0.540168	0.540168
5159.39	2443.83	0.541037	0.541037
5159.5	2446.31	0.541905	0.541905
5159.6	2449.15	0.542731	0.542731
5159.71	2450.02	0.543641	0.543641
5159.82	2450.02	0.54453	0.54453
5159.92	2451.87	0.545336	0.545336
5160.03	2454.31	0.546225	0.546225
5160.14	2457.44	0.547093	0.547093
5160.25	2459.83	0.547982	0.547982
5160.35	2462.02	0.548788	0.548788
5160.46	2463.69	0.549636	0.549636
5160.56	2465.16	0.550462	0.550462
5160.67	2465.43	0.551372	0.551372
5160.78	2467.16	0.55224	0.55224
5160.89	2470.89	0.553108	0.553108
5160.99	2473.56	0.553914	0.553914
5161.1	2476.24	0.554804	0.554804
5161.21	2478.41	0.555692	0.555692
5161.31	2480.23	0.556498	0.556498
5161.42	2480.78	0.557387	0.557387
5161.53	2481.09	0.558255	0.558255
5161.64	2483.62	0.559124	0.559124
5161.74	2486.49	0.559951	0.559951
5161.85	2489.88	0.560798	0.560798
5161.96	2492.61	0.561707	0.561707
5162.06	2494.53	0.562493	0.562493
5162.17	2496.36	0.563402	0.563402
5162.28	2496.19	0.564271	0.564271
5162.39	2497.7	0.565159	0.565159
5162.49	2499.57	0.565945	0.565945
5162.6	2502.74	0.566834	0.566834
5162.71	2505.57	0.567722	0.567722
5162.81	2507.93	0.568508	0.568508
5162.92	2509.93	0.569397	0.569397
5163.03	2511.3	0.570285	0.570285
5163.14	2511.32	0.571154	0.571154
5163.24	2512.06	0.571939	0.571939
5163.35	2515.41	0.572828	0.572828
5163.46	2518.27	0.573717	0.573717
5163.56	2520.68	0.574523	0.574523
5163.67	2523.55	0.575371	0.575371
5163.78	2525.74	0.57628	0.57628
5163.89	2527.14	0.577149	0.577149
5163.99	2527.47	0.577954	0.577954
5164.1	2527.57	0.578843	0.578843
5164.21	2530.76	0.579712	0.579712
5164.31	2533.73	0.580518	0.580518
5164.42	2536.73	0.581427	0.581427
5164.53	2539.09	0.582296	0.582296
5164.64	2541.35	0.583184	0.583184
5164.74	2542.46	0.58397	0.58397
5164.85	2542.39	0.584838	0.584838
5164.96	2543.54	0.585727	0.585727
5165.06	2544.97	0.586512	0.586512
5165.17	2548.56	0.587422	0.587422
5165.28	2551.88	0.588269	0.588269
5165.38	2554.44	0.589055	0.589055
5165.49	2557.26	0.589944	0.589944
5165.6	2559.03	0.590832	0.590832
5165.71	2559.85	0.591701	0.591701
5165.81	2560.12	0.592507	0.592507
5165.92	2561.17	0.593396	0.593396
5166.03	2564.2	0.594264	0.594264
5166.13	2567.42	0.59507	0.59507
5166.24	2570.05	0.595959	0.595959
5166.35	2572.36	0.596827	0.596827
5166.46	2575.19	0.597695	0.597695
5166.56	2576.27	0.598522	0.598522
5166.67	2575.83	0.59937	0.59937
5166.78	2577.43	0.600258	0.600258
5166.88	2579.68	0.601064	0.601064
5166.99	2582.88	0.601953	0.601953
5167.1	2585.53	0.602842	0.602842
5167.21	2588.03	0.60369	0.60369
5167.31	2590.29	0.604496	0.604496
5167.42	2591.6	0.605385	0.605385
5167.53	2591.45	0.606253	0.606253
5167.63	2592.28	0.607038	0.607038
5167.74	2595.68	0.607927	0.607927
5167.85	2598.6	0.608775	0.608775
5167.96	2601.61	0.609684	0.609684
5168.06	2604.14	0.61047	0.61047
5168.17	2606.46	0.611359	0.611359
5168.28	2607.73	0.612227	0.612227
5168.38	2607.94	0.613033	0.613033
5168.49	2608.41	0.613922	0.613922
5168.6	2611.05	0.61479	0.61479
5168.71	2614.36	0.615679	0.615679
5168.81	2616.77	0.616444	0.616444
5168.92	2620.13	0.617333	0.617333
5169.03	2621.87	0.618221	0.618221
5169.13	2623.01	0.619027	0.619027
5169.24	2623.44	0.619896	0.619896
5169.35	2623.52	0.620764	0.620764
5169.46	2624.93	0.621653	0.621653
5169.56	2628.91	0.622459	0.622459
5169.67	2633.17	0.623327	0.623327
5169.78	2635.39	0.624195	0.624195
5169.88	2637.53	0.624981	0.624981
5169.99	2639.6	0.625849	0.625849
5170.1	2640.47	0.626717	0.626717
5170.21	2640.87	0.627606	0.627606
5170.31	2641.82	0.628391	0.628391
5170.42	2644.68	0.62926	0.62926
5170.53	2648.2	0.630148	0.630148
5170.63	2650.77	0.630934	0.630934
5170.74	2653.56	0.631823	0.631823
5170.85	2655.98	0.632711	0.632711
5170.95	2657.17	0.633518	0.633518
5171.06	2657.23	0.634365	0.634365
5171.17	2657.38	0.635233	0.635233
5171.28	2660.24	0.636122	0.636122
5171.38	2663.08	0.636929	0.636929
5171.49	2665.86	0.637796	0.637796
5171.6	2668.79	0.638685	0.638685
5171.7	2670.95	0.639492	0.639492
5171.81	2672.28	0.64038	0.64038
5171.92	2673.35	0.641249	0.641249
5172.03	2673.06	0.642117	0.642117
5172.13	2674.3	0.642923	0.642923
5172.24	2678.74	0.643791	0.643791
5172.35	2682.07	0.644659	0.644659
5172.45	2684.04	0.645486	0.645486
5172.56	2686.69	0.646354	0.646354
5172.67	2689.49	0.647223	0.647223
5172.78	2690.25	0.648111	0.648111
5172.88	2689.82	0.648917	0.648917
5172.99	2691.36	0.649786	0.649786
5173.1	2694.5	0.650695	0.650695
5173.2	2697.03	0.651481	0.651481
5173.31	2700.57	0.652349	0.652349
5173.42	2702.86	0.653217	0.653217
5173.53	2705	0.654085	0.654085
5173.63	2706.29	0.654871	0.654871
5173.74	2706.28	0.65578	0.65578
5173.85	2706.36	0.656669	0.656669
5173.95	2708.34	0.657454	0.657454
5174.06	2712.58	0.658343	0.658343
5174.17	2715.5	0.659212	0.659212
5174.28	2718.36	0.660079	0.660079
5174.38	2721.16	0.660906	0.660906
5174.49	2722.95	0.661775	0.661775
5174.6	2722.67	0.662622	0.662622
5174.7	2723.06	0.663449	0.663449
5174.81	2724	0.664317	0.664317
5174.92	2727.6	0.665185	0.665185
5175.03	2731.44	0.666074	0.666074
5175.13	2733.88	0.666901	0.666901
5175.24	2736.94	0.667769	0.667769
5175.34	2738.64	0.668576	0.668576
5175.45	2740.5	0.669464	0.669464
5175.56	2740.4	0.670332	0.670332
5175.67	2740.06	0.671221	0.671221
5175.77	2742.3	0.672007	0.672007
5175.88	2745.84	0.672875	0.672875
5175.99	2749.24	0.673764	0.673764
5176.09	2751.61	0.674549	0.674549
5176.2	2754.21	0.675459	0.675459
5176.31	2756.18	0.676327	0.676327
5176.42	2757.5	0.677236	0.677236
5176.52	2756.22	0.678022	0.678022
5176.63	2758.07	0.67889	0.67889
5176.74	2760.93	0.679779	0.679779
5176.84	2764.02	0.680564	0.680564
5176.95	2767.01	0.681453	0.681453
5177.06	2769.8	0.682322	0.682322
5177.17	2773.15	0.68321	0.68321
5177.27	2774.41	0.684016	0.684016
5177.38	2774.49	0.684885	0.684885
5177.49	2774.22	0.685773	0.685773
5177.59	2775.75	0.686559	0.686559
5177.7	2779.59	0.687448	0.687448
5177.81	2782.63	0.688357	0.688357
5177.92	2785.62	0.689205	0.689205
5178.02	2788.16	0.690032	0.690032
5178.13	2790.38	0.69092	0.69092
5178.24	2792.24	0.691789	0.691789
5178.34	2791.67	0.692574	0.692574
5178.45	2791.79	0.693463	0.693463
5178.56	2794.77	0.694331	0.694331
5178.67	2799.05	0.695261	0.695261
5178.77	2801.77	0.696047	0.696047
5178.88	2804.48	0.696956	0.696956
5178.99	2807.18	0.697824	0.697824
5179.09	2809.13	0.69861	0.69861
5179.2	2809.91	0.699499	0.699499
5179.31	2808.29	0.700388	0.700388
5179.42	2810.62	0.701256	0.701256
5179.52	2813.98	0.702062	0.702062
5179.63	2817.49	0.702951	0.702951
5179.74	2820.88	0.703819	0.703819
5179.84	2822.98	0.704625	0.704625
5179.95	2824.83	0.705514	0.705514
5180.06	2826.01	0.706403	0.706403
5180.17	2826.21	0.707292	0.707292
5180.27	2826.54	0.708077	0.708077
5180.38	2829.09	0.708986	0.708986
5180.49	2832.61	0.709855	0.709855
5180.59	2835.67	0.71064	0.71064
5180.7	2838.53	0.711488	0.711488
5180.81	2842.07	0.712418	0.712418
5180.91	2843.06	0.713245	0.713245
5181.02	2843.23	0.714133	0.714133
5181.13	2843.29	0.715022	0.715022
5181.24	2845.03	0.715912	0.715912
5181.34	2848.36	0.716717	0.716717
5181.45	2852.3	0.717586	0.717586
5181.56	2854.9	0.718475	0.718475
5181.66	2857.86	0.719281	0.719281
5181.77	2859.84	0.720128	0.720128
5181.88	2861.66	0.721017	0.721017
5181.99	2861.02	0.721926	0.721926
5182.09	2861.17	0.722712	0.722712
5182.2	2864.02	0.723622	0.723622
5182.31	2867.86	0.72449	0.72449
5182.41	2870.69	0.725275	0.725275
5182.52	2873.75	0.726185	0.726185
5182.63	2876.28	0.727053	0.727053
5182.74	2878.42	0.727942	0.727942
5182.84	2878.7	0.728748	0.728748
5182.95	2877.28	0.729616	0.729616
5183.06	2880.57	0.730484	0.730484
5183.16	2883.8	0.731332	0.731332
5183.27	2886.45	0.7322	0.7322
5183.38	2890.21	0.733089	0.733089
5183.49	2893.43	0.733957	0.733957
5183.59	2895.35	0.734743	0.734743
5183.7	2897.21	0.735652	0.735652
5183.81	2896.76	0.73652	0.73652
5183.91	2896.82	0.737326	0.737326
5184.02	2899.64	0.738215	0.738215
5184.13	2902.98	0.739083	0.739083
5184.24	2906.87	0.739972	0.739972
5184.34	2909.19	0.740757	0.740757
5184.45	2912.47	0.741646	0.741646
5184.56	2914.5	0.742515	0.742515
5184.66	2915.17	0.743341	0.743341
5184.77	2914.1	0.74421	0.74421
5184.88	2915.46	0.745078	0.745078
5184.99	2919.35	0.745967	0.745967
5185.09	2922.77	0.746773	0.746773
5185.2	2926	0.747641	0.747641
5185.31	2929.03	0.74853	0.74853
5185.41	2931.39	0.749315	0.749315
5185.52	2933.32	0.750204	0.750204
5185.63	2933.35	0.751072	0.751072
5185.73	2932.72	0.751879	0.751879
5185.84	2935.09	0.752788	0.752788
5185.95	2938.39	0.753656	0.753656
5186.06	2942.55	0.754525	0.754525
5186.16	2945.34	0.755331	0.755331
5186.27	2947.89	0.756219	0.756219
5186.38	2950.03	0.757088	0.757088
5186.48	2951.76	0.757894	0.757894
5186.59	2951.56	0.758762	0.758762
5186.7	2951.15	0.75963	0.75963
5186.81	2953.43	0.760519	0.760519
5186.91	2957.18	0.761325	0.761325
5187.02	2960.49	0.762193	0.762193
5187.13	2963.9	0.763062	0.763062
5187.23	2966.37	0.763888	0.763888
5187.34	2967.79	0.764777	0.764777
5187.45	2969.55	0.765645	0.765645
5187.56	2970.26	0.766493	0.766493
5187.66	2968.82	0.767299	0.767299
5187.77	2971.76	0.768188	0.768188
5187.88	2975.7	0.769056	0.769056
5187.98	2979.11	0.769883	0.769883
5188.09	2981.33	0.77073	0.77073
5188.2	2985.07	0.77164	0.77164
5188.31	2987.14	0.772508	0.772508
5188.41	2987.91	0.773314	0.773314
5188.52	2987.61	0.774161	0.774161
5188.63	2987.22	0.77503	0.77503
5188.73	2990.08	0.775857	0.775857
5188.84	2993.83	0.776725	0.776725
5188.95	2997.71	0.777572	0.777572
5189.06	3000.54	0.778502	0.778502
5189.16	3003.24	0.779288	0.779288
5189.27	3005.41	0.780156	0.780156
5189.38	3006.14	0.781045	0.781045
5189.48	3005.48	0.781831	0.781831
5189.59	3005.73	0.782719	0.782719
5189.7	3009.75	0.783608	0.783608
5189.81	3012.88	0.784476	0.784476
5189.91	3015.74	0.785282	0.785282
5190.02	3018.75	0.78613	0.78613
5190.13	3021.46	0.787019	0.787019
5190.23	3022.91	0.787825	0.787825
5190.34	3023.08	0.788693	0.788693
5190.45	3021.33	0.789582	0.789582
5190.55	3024.41	0.790368	0.790368
5190.66	3027.28	0.791256	0.791256
5190.77	3031.18	0.792125	0.792125
5190.87	3034.15	0.792931	0.792931
5190.98	3036.98	0.793799	0.793799
5191.09	3039.73	0.794688	0.794688
5191.2	3041.35	0.795535	0.795535
5191.3	3041.23	0.7963	0.7963
5191.41	3042.06	0.79721	0.79721
5191.52	3042.54	0.798078	0.798078
5191.62	3046.8	0.798863	0.798863
5191.73	3050.67	0.799732	0.799732
5191.84	3053.43	0.800641	0.800641
5191.95	3056.85	0.801509	0.801509
5192.05	3059.33	0.802315	0.802315
5192.16	3059.96	0.803204	0.803204
5192.27	3059.31	0.804072	0.804072
5192.37	3059.14	0.804858	0.804858
5192.48	3062.28	0.805746	0.805746
5192.59	3065.84	0.806615	0.806615
5192.7	3069.25	0.807483	0.807483
5192.8	3072.06	0.808289	0.808289
5192.91	3074.49	0.809157	0.809157
5193.02	3077.41	0.810067	0.810067
5193.12	3077.85	0.810852	0.810852
5193.23	3077.55	0.81172	0.81172
5193.34	3078.47	0.812589	0.812589
5193.45	3081.92	0.813477	0.813477
5193.55	3086.18	0.814263	0.814263
5193.66	3089.19	0.815131	0.815131
5193.77	3091.96	0.81602	0.81602
5193.87	3094.48	0.816847	0.816847
5193.98	3095.84	0.817715	0.817715
5194.09	3096.46	0.818583	0.818583
5194.2	3095.19	0.819493	0.819493
5194.3	3097.1	0.820278	0.820278
5194.41	3101	0.821146	0.821146
5194.52	3104.6	0.822015	0.822015
5194.62	3107.02	0.82282	0.82282
5194.73	3109.85	0.823668	0.823668
5194.84	3112.01	0.824557	0.824557
5194.95	3114.34	0.825425	0.825425
5195.05	3114.05	0.826231	0.826231
5195.16	3113.32	0.827141	0.827141
5195.27	3115.48	0.828009	0.828009
5195.37	3119.04	0.828815	0.828815
5195.48	3122.98	0.829683	0.829683
5195.59	3126.06	0.830572	0.830572
5195.69	3128.26	0.831358	0.831358
5195.8	3131.57	0.832267	0.832267
5195.91	3132.35	0.833115	0.833115
5196.02	3131.71	0.834004	0.834004
5196.12	3131.91	0.834768	0.834768
5196.23	3135.4	0.835657	0.835657
5196.34	3139.38	0.836567	0.836567
5196.44	3141.79	0.837373	0.837373
5196.55	3145.14	0.838261	0.838261
5196.66	3148.26	0.83913	0.83913
5196.77	3150.38	0.840019	0.840019
5196.87	3151.11	0.840825	0.840825
5196.98	3150.47	0.841652	0.841652
5197.09	3151.51	0.842561	0.842561
5197.19	3154.54	0.843346	0.843346
5197.3	3158.58	0.844256	0.844256
5197.41	3161.18	0.845104	0.845104
5197.52	3164.7	0.846034	0.846034
5197.62	3167.45	0.846819	0.846819
5197.73	3169.8	0.847687	0.847687
5197.84	3170.31	0.848576	0.848576
5197.94	3169.08	0.849362	0.849362
5198.05	3169.57	0.85023	0.85023
5198.16	3174.38	0.85114	0.85114
5198.27	3177.57	0.852028	0.852028
5198.37	3180.77	0.852814	0.852814
5198.48	3184.4	0.853703	0.853703
5198.59	3186.11	0.85455	0.85455
5198.69	3187.72	0.855377	0.855377
5198.8	3187.88	0.856266	0.856266
5198.91	3187.84	0.857155	0.857155
5199.02	3189.2	0.858023	0.858023
5199.12	3193	0.858829	0.858829
5199.23	3196.78	0.859718	0.859718
5199.34	3200.6	0.860586	0.860586
5199.44	3203.09	0.861371	0.861371
5199.55	3206.36	0.862281	0.862281
5199.66	3207.48	0.863149	0.863149
5199.77	3207.16	0.864038	0.864038
5199.87	3206.39	0.864844	0.864844
5199.98	3208.93	0.865733	0.865733
5200.09	3212.73	0.866622	0.866622
5200.19	3216.77	0.867449	0.867449
5200.3	3219.28	0.868296	0.868296
5200.41	3222.15	0.869164	0.869164
5200.51	3224.99	0.869971	0.869971
5200.62	3225.96	0.870859	0.870859
5200.73	3226.24	0.871728	0.871728
5200.84	3225.42	0.872596	0.872596
5200.94	3228.6	0.873443	0.873443
5201.05	3232.71	0.874311	0.874311
5201.16	3235.56	0.8752	0.8752
5201.26	3238.82	0.875986	0.875986
5201.37	3242.77	0.876895	0.876895
5201.48	3244.3	0.877764	0.877764
5201.59	3245.67	0.878652	0.878652
5201.69	3244.14	0.879438	0.879438
5201.8	3244.68	0.880306	0.880306
5201.91	3248.93	0.881215	0.881215
5202.01	3252.64	0.882042	0.882042
5202.12	3255.15	0.882931	0.882931
5202.23	3259.01	0.88382	0.88382
5202.34	3261.78	0.884709	0.884709
5202.44	3262.56	0.885515	0.885515
5202.55	3263.17	0.886404	0.886404
5202.66	3262.22	0.887251	0.887251
5202.76	3265.53	0.888058	0.888058
5202.87	3268.54	0.888946	0.888946
5202.98	3272.61	0.889815	0.889815
5203.09	3275.7	0.890724	0.890724
5203.19	3278.12	0.89151	0.89151
5203.3	3281.18	0.892398	0.892398
5203.41	3282.64	0.893287	0.893287
5203.51	3280.4	0.894094	0.894094
5203.62	3281.37	0.894961	0.894961
5203.73	3285.43	0.89585	0.89585
5203.84	3289.06	0.896739	0.896739
5203.94	3291.99	0.897545	0.897545
5204.05	3295.58	0.898393	0.898393
5204.16	3298.31	0.899282	0.899282
5204.26	3300.33	0.900108	0.900108
5204.37	3299.98	0.900997	0.900997
5204.48	3299.67	0.901866	0.901866
5204.59	3301.85	0.902734	0.902734
5204.69	3305.45	0.903561	0.903561
5204.8	3308.91	0.90445	0.90445
5204.91	3312.29	0.905318	0.905318
5205.01	3315.51	0.906103	0.906103
5205.12	3317.72	0.906992	0.906992
5205.23	3318.82	0.907881	0.907881
5205.34	3318.36	0.90877	0.90877
5205.44	3318.37	0.909555	0.909555
5205.55	3320.93	0.910444	0.910444
5205.65	3325.22	0.911229	0.911229
5205.76	3328.36	0.912118	0.912118
5205.87	3331.55	0.913007	0.913007
5205.98	3333.87	0.913875	0.913875
5206.08	3336.44	0.914702	0.914702
5206.19	3337.15	0.91557	0.91557
5206.3	3336.33	0.916439	0.916439
5206.4	3337.68	0.917244	0.917244
5206.51	3341.17	0.918092	0.918092
5206.62	3345.12	0.919002	0.919002
5206.73	3348.76	0.91987	0.91987
5206.83	3351.31	0.920697	0.920697
5206.94	3354.07	0.921565	0.921565
5207.05	3356.15	0.922453	0.922453
5207.15	3355.77	0.923218	0.923218
5207.26	3355.69	0.924128	0.924128
5207.37	3357.25	0.924996	0.924996
5207.48	3360.83	0.925885	0.925885
5207.58	3364.85	0.926691	0.926691
5207.69	3369.01	0.927559	0.927559
5207.8	3371.17	0.928448	0.928448
5207.9	3373.38	0.929234	0.929234
5208.01	3375.58	0.930102	0.930102
5208.12	3375.45	0.930991	0.930991
5208.23	3374.67	0.93188	0.93188
5208.33	3377.17	0.932686	0.932686
5208.44	3381.21	0.933575	0.933575
5208.55	3384.62	0.934443	0.934443
5208.65	3387.58	0.935249	0.935249
5208.76	3390.56	0.936096	0.936096
5208.87	3392.36	0.936965	0.936965
5208.98	3392.96	0.937895	0.937895
5209.08	3391.74	0.93866	0.93866
5209.19	3392.8	0.939549	0.939549
5209.3	3396.98	0.940437	0.940437
5209.4	3400.86	0.941243	0.941243
5209.51	3403.67	0.942112	0.942112
5209.62	3407.04	0.94298	0.94298
5209.73	3409.8	0.943848	0.943848
5209.83	3410.91	0.944654	0.944654
5209.94	3411.27	0.945543	0.945543
5210.05	3410.62	0.946411	0.946411
5210.15	3413.75	0.947238	0.947238
5210.26	3417.13	0.948085	0.948085
5210.37	3420.76	0.948974	0.948974
5210.47	3424.1	0.94976	0.94976
5210.58	3426.57	0.950669	0.950669
5210.69	3428.88	0.951538	0.951538
5210.8	3429.39	0.952406	0.952406
5210.9	3428.47	0.95317	0.95317
5211.01	3429.69	0.954059	0.954059
5211.12	3433.06	0.954948	0.954948
5211.22	3436.42	0.955734	0.955734
5211.33	3440.09	0.956623	0.956623
5211.44	3443.57	0.95747	0.95747
5211.55	3446.45	0.958359	0.958359
5211.65	3447.29	0.959186	0.959186
5211.76	3447.69	0.960033	0.960033
5211.87	3446.96	0.960943	0.960943
5211.97	3449.77	0.961728	0.961728
5212.08	3454.25	0.962617	0.962617
5212.19	3457.02	0.963485	0.963485
5212.3	3460.83	0.964353	0.964353
5212.4	3463.93	0.965118	0.965118
5212.51	3466.67	0.965987	0.965987
5212.62	3466.73	0.966854	0.966854
5212.72	3465.49	0.967661	0.967661
5212.83	3467.04	0.96855	0.96855
5212.94	3469.96	0.969439	0.969439
5213.05	3474.76	0.970306	0.970306
5213.15	3477.88	0.971133	0.971133
5213.26	3480.6	0.971981	0.971981
5213.37	3483.1	0.97287	0.97287
5213.47	3484.71	0.973655	0.973655
5213.58	3484.69	0.974524	0.974524
5213.69	3484.1	0.975412	0.975412
5213.8	3486.69	0.97628	0.97628
5213.9	3490.3	0.977066	0.977066
5214.01	3493.79	0.977975	0.977975
5214.12	3497.59	0.978823	0.978823
5214.22	3500.17	0.979629	0.979629
5214.33	3502.95	0.980518	0.980518
5214.44	3503.05	0.981407	0.981407
5214.55	3502.03	0.982275	0.982275
5214.65	3503.13	0.98306	0.98306
5214.76	3506.49	0.983949	0.983949
5214.87	3510.62	0.984817	0.984817
5214.97	3513.88	0.985624	0.985624
5215.08	3517.35	0.986492	0.986492
5215.19	3520.69	0.987381	0.987381
5215.3	3522.07	0.988269	0.988269
5215.4	3522.49	0.989055	0.989055
5215.51	3521.68	0.989964	0.989964
5215.62	3524.42	0.990833	0.990833
5215.72	3529.11	0.991598	0.991598
5215.83	3532.79	0.992507	0.992507
5215.94	3535.56	0.993375	0.993375
5216.04	3538.49	0.994161	0.994161
5216.15	3541.67	0.995029	0.995029
5216.26	3542.42	0.995938	0.995938
5216.37	3542.37	0.996807	0.996807
5216.47	3542.23	0.997613	0.997613
5216.58	3544.75	0.998502	0.998502
5216.69	3548.95	0.999349	0.999349
5216.79	3552.57	1.00016	1.00016
5216.9	3555.66	1.00102	1.00102
5217.01	3558.21	1.00191	1.00191
5217.12	3559.95	1.00278	1.00278
5217.22	3560.73	1.00359	1.00359
5217.33	3560.13	1.00448	1.00448
5217.44	3560.43	1.00536	1.00536
5217.54	3565.14	1.00617	1.00617
5217.65	3569.09	1.00706	1.00706
5217.76	3572.39	1.00793	1.00793
5217.87	3575.53	1.0088	1.0088
5217.97	3577.33	1.00962	1.00962
5218.08	3578.2	1.01049	1.01049
5218.19	3577.49	1.01138	1.01138
5218.29	3577.34	1.01214	1.01214
5218.4	3581.76	1.01301	1.01301
5218.51	3585.61	1.01392	1.01392
5218.62	3588.16	1.01483	1.01483
5218.72	3591.31	1.0156	1.0156
5218.83	3594.63	1.01649	1.01649
5218.94	3596.02	1.01735	1.01735
5219.04	3595.6	1.01816	1.01816
5219.15	3595.68	1.01905	1.01905
5219.26	3597	1.01992	1.01992
5219.37	3601.49	1.02078	1.02078
5219.47	3605.62	1.02159	1.02159
5219.58	3608.99	1.02248	1.02248
5219.69	3611.62	1.02337	1.02337
5219.79	3613.53	1.02415	1.02415
5219.9	3615.45	1.02504	1.02504
5220.01	3613.42	1.02595	1.02595
5220.12	3614.55	1.02682	1.02682
5220.22	3618.52	1.02765	1.02765
5220.33	3622.03	1.02852	1.02852
5220.43	3625.98	1.02932	1.02932
5220.54	3628.86	1.03017	1.03017
5220.65	3632.18	1.03106	1.03106
5220.76	3633.1	1.03197	1.03197
5220.86	3633.18	1.03273	1.03273
5220.97	3633.95	1.03364	1.03364
5221.08	3635.08	1.03453	1.03453
5221.18	3638.52	1.03532	1.03532
5221.29	3642.56	1.0362	1.0362
5221.4	3646.35	1.03709	1.03709
5221.51	3648.8	1.03796	1.03796
5221.61	3651.28	1.03877	1.03877
5221.72	3652.42	1.03966	1.03966
5221.83	3650.05	1.04053	1.04053
5221.93	3652.37	1.04133	1.04133
5222.04	3656.25	1.04224	1.04224
5222.15	3659.27	1.04311	1.04311
5222.26	3663.51	1.044	1.044
5222.36	3665.96	1.04478	1.04478
5222.47	3669.15	1.04567	1.04567
5222.58	3670	1.04656	1.04656
5222.68	3670.1	1.04737	1.04737
5222.79	3670.42	1.04826	1.04826
5222.9	3672.86	1.0491	1.0491
5223.01	3677.24	1.04999	1.04999
5223.11	3680.9	1.05082	1.05082
5223.22	3684.42	1.05171	1.05171
5223.33	3687.21	1.05262	1.05262
5223.43	3688.49	1.0534	1.0534
5223.54	3688.81	1.05429	1.05429
5223.65	3687.96	1.05518	1.05518
5223.76	3691.02	1.05609	1.05609
5223.86	3694.53	1.05683	1.05683
5223.97	3698.31	1.05776	1.05776
5224.08	3701.17	1.05863	1.05863
5224.18	3704.8	1.05946	1.05946
5224.29	3706.55	1.06033	1.06033
5224.4	3707.93	1.06122	1.06122
5224.51	3707.22	1.06206	1.06206
5224.61	3708.35	1.06289	1.06289
5224.72	3711.39	1.06378	1.06378
5224.83	3715.6	1.06467	1.06467
5224.93	3719.12	1.06545	1.06545
5225.04	3721.78	1.06632	1.06632
5225.15	3724.78	1.06723	1.06723
5225.26	3725.66	1.0681	1.0681
5225.36	3724.55	1.06889	1.06889
5225.47	3725.32	1.06977	1.06977
5225.58	3728.61	1.07066	1.07066
5225.68	3732.25	1.07147	1.07147
5225.79	3736.01	1.07236	1.07236
5225.9	3738.98	1.07325	1.07325
5226	3741.87	1.07403	1.07403
5226.11	3743.84	1.0749	1.0749
5226.22	3743.71	1.07579	1.07579
5226.33	3743.49	1.07668	1.07668
5226.43	3745.65	1.07751	1.07751
5226.54	3749.95	1.07837	1.07837
5226.65	3754.27	1.07924	1.07924
5226.75	3756.47	1.08003	1.08003
5226.86	3759.57	1.08094	1.08094
5226.97	3761.91	1.0818	1.0818
5227.08	3762.44	1.08269	1.08269
5227.18	3760.96	1.0835	1.0835
5227.29	3762.9	1.08435	1.08435
5227.4	3767.72	1.08528	1.08528
5227.5	3770.22	1.08604	1.08604
5227.61	3774.25	1.08693	1.08693
5227.72	3777.21	1.0878	1.0878
5227.83	3779.22	1.08871	1.08871
5227.93	3780	1.08947	1.08947
5228.04	3779.54	1.09034	1.09034
5228.15	3781.45	1.09125	1.09125
5228.25	3784.03	1.09206	1.09206
5228.36	3788.22	1.09293	1.09293
5228.47	3792.61	1.09381	1.09381
5228.58	3794.71	1.09468	1.09468
5228.68	3796.62	1.09547	1.09547
5228.79	3798.61	1.09636	1.09636
5228.9	3797.94	1.09727	1.09727
5229	3797.73	1.09805	1.09805
5229.11	3801.35	1.09892	1.09892
5229.22	3804.11	1.09979	1.09979
5229.33	3808.18	1.10068	1.10068
5229.43	3811.4	1.10148	1.10148
5229.54	3813.83	1.10235	1.10235
5229.65	3816.49	1.10326	1.10326
5229.75	3816.7	1.10405	1.10405
5229.86	3816.11	1.10491	1.10491
5229.97	3818.45	1.10578	1.10578
5230.08	3821.49	1.10667	1.10667
5230.18	3825.5	1.10746	1.10746
5230.21	3826.87	1.10771	1.10771
5230.31	3824.82	1.10826	1.10826
5230.42	3816.94	1.10826	1.10826
5230.53	3806.21	1.10783	1.10783
5230.63	3787.44	1.107	1.107
5230.74	3764.77	1.10607	1.10607
5230.85	3742.49	1.10516	1.10516
5230.95	3721.58	1.10434	1.10434
5231.06	3698.9	1.10347	1.10347
5231.17	3674.85	1.10256	1.10256
5231.28	3650.41	1.10169	1.10169
5231.38	3628.44	1.10088	1.10088
5231.49	3603.24	1.10002	1.10002
5231.6	3576.96	1.09913	1.09913
5231.7	3553.05	1.09832	1.09832
5231.81	3525.93	1.09747	1.09747
5231.92	3498.04	1.09658	1.09658
5232.03	3470.88	1.09572	1.09572
5232.13	3445.54	1.09491	1.09491
5232.24	3417.68	1.094	1.094
5232.35	3389.94	1.09313	1.09313
5232.45	3365.26	1.09233	1.09233
5232.56	3337.77	1.09144	1.09144
5232.67	3310.49	1.09057	1.09057
5232.78	3283.46	1.08968	1.08968
5232.88	3258.55	1.0889	1.0889
5232.99	3231.4	1.08803	1.08803
5233.1	3203.96	1.08712	1.08712
5233.2	3179.29	1.08633	1.08633
5233.31	3152.01	1.08544	1.08544
5233.42	3125.16	1.08458	1.08458
5233.53	3098.97	1.08369	1.08369
5233.63	3075.49	1.0829	1.0829
5233.74	3049.33	1.08199	1.08199
5233.85	3023.12	1.08112	1.08112
5233.95	2999.97	1.08034	1.08034
5234.06	2975.13	1.07947	1.07947
5234.17	2949.21	1.07856	1.07856
5234.28	2923.79	1.07769	1.07769
5234.38	2901.37	1.07691	1.07691
5234.49	2875.52	1.07602	1.07602
5234.6	2849.94	1.07511	1.07511
5234.7	2826.43	1.0743	1.0743
5234.81	2800.71	1.07343	1.07343
5234.92	2775.26	1.07257	1.07257
5235.03	2749.29	1.07166	1.07166
5235.13	2726.3	1.07085	1.07085
5235.24	2700.88	1.07	1.07
5235.35	2675.08	1.06911	1.06911
5235.45	2652.33	1.06831	1.06831
5235.56	2627.3	1.06744	1.06744
5235.67	2601.57	1.06653	1.06653
5235.77	2579.07	1.06574	1.06574
5235.88	2553.58	1.06483	1.06483
5235.99	2528.93	1.06395	1.06395
5236.1	2505.11	1.06306	1.06306
5236.2	2483.99	1.06227	1.06227
5236.31	2460.4	1.06142	1.06142
5236.42	2436.8	1.06051	1.06051
5236.52	2415.74	1.05973	1.05973
5236.63	2392.47	1.05886	1.05886
5236.74	2369.3	1.05795	1.05795
5236.85	2346.13	1.05708	1.05708
5236.95	2325.55	1.05628	1.05628
5237.06	2302.8	1.05539	1.05539
5237.17	2280.93	1.05454	1.05454
5237.27	2261.17	1.05369	1.05369
5237.38	2239.65	1.05282	1.05282
5237.49	2215.98	1.05194	1.05194
5237.6	2194.17	1.05107	1.05107
5237.7	2174.29	1.05024	1.05024
5237.81	2153.35	1.04935	1.04935
5237.92	2131.33	1.04842	1.04842
5238.02	2111.76	1.04764	1.04764
5238.13	2090.84	1.04679	1.04679
5238.24	2069.61	1.04588	1.04588
5238.35	2048.38	1.04497	1.04497
5238.45	2029.44	1.0442	1.0442
5238.56	2009.19	1.04334	1.04334
5238.67	1988.44	1.04243	1.04243
5238.77	1969.72	1.04164	1.04164
5238.88	1949.29	1.04073	1.04073
5238.99	1929.29	1.03986	1.03986
5239.1	1908.5	1.039	1.039
5239.2	1889.81	1.03819	1.03819
5239.31	1869.95	1.03732	1.03732
5239.42	1849.86	1.03643	1.03643
5239.52	1831.73	1.03561	1.03561
5239.63	1811.14	1.03472	1.03472
5239.74	1791.43	1.03385	1.03385
5239.85	1771.22	1.03296	1.03296
5239.95	1753.61	1.03217	1.03217
5240.06	1733.44	1.03131	1.03131
5240.17	1713.74	1.03042	1.03042
5240.27	1695.9	1.02961	1.02961
5240.38	1676.55	1.0287	1.0287
5240.49	1657.49	1.02783	1.02783
5240.59	1640.56	1.02703	1.02703
5240.7	1622.46	1.02614	1.02614
5240.81	1604.74	1.02527	1.02527
5240.92	1586.66	1.0244	1.0244
5241.02	1570.35	1.0236	1.0236
5241.13	1552.71	1.02269	1.02269
5241.24	1535.2	1.02182	1.02182
5241.34	1520.22	1.02101	1.02101
5241.45	1503.56	1.02014	1.02014
5241.56	1487.3	1.01928	1.01928
5241.67	1471.52	1.01839	1.01839
5241.77	1457.62	1.0176	1.0176
5241.88	1442.98	1.01669	1.01669
5241.99	1428.85	1.0158	1.0158
5242.09	1416.09	1.015	1.015
5242.2	1403.01	1.01415	1.01415
5242.31	1389.55	1.01328	1.01328
5242.42	1375.99	1.01237	1.01237
5242.52	1363.86	1.01157	1.01157
5242.63	1347.96	1.0107	1.0107
5242.74	1329.46	1.00977	1.00977
5242.84	1312.31	1.009	1.009
5242.95	1292.57	1.00811	1.00811
5243.06	1273.96	1.00725	1.00725
5243.17	1254.08	1.00638	1.00638
5243.27	1235.81	1.00557	1.00557
5243.38	1216.34	1.0047	1.0047
5243.49	1196.66	1.00381	1.00381
5243.59	1178.76	1.00301	1.00301
5243.7	1159.55	1.00214	1.00214
5243.81	1140.37	1.00127	1.00127
5243.92	1121.35	1.00038	1.00038
5244.02	1104.36	0.999577	0.999577
5244.13	1084.93	0.998688	0.998688
5244.24	1066.81	0.99782	0.99782
5244.34	1050.02	0.997035	0.997035
5244.45	1031.28	0.996125	0.996125
5244.56	1012.9	0.995256	0.995256
5244.67	994.854	0.994409	0.994409
5244.77	977.541	0.993582	0.993582
5244.88	959.26	0.992714	0.992714
5244.99	940.533	0.991846	0.991846
5245.09	921.361	0.990998	0.990998
5245.2	903.651	0.990151	0.990151
5245.31	884.736	0.989262	0.989262
5245.42	866.869	0.988394	0.988394
5245.52	850.647	0.987567	0.987567
5245.63	832.998	0.986699	0.986699
5245.73	817.061	0.985914	0.985914
5245.84	799.834	0.985025	0.985025
5245.95	783.241	0.984177	0.984177
5246.06	765.741	0.983289	0.983289
5246.16	750.155	0.982482	0.982482
5246.27	733.248	0.981635	0.981635
5246.38	716.717	0.980746	0.980746
5246.48	701.78	0.979919	0.979919
5246.59	685.1	0.979051	0.979051
5246.7	669.538	0.978183	0.978183
5246.81	654.045	0.977314	0.977314
5246.91	639.616	0.976508	0.976508
5247.02	624.42	0.97562	0.97562
5247.13	609.092	0.974751	0.974751
5247.23	595.358	0.973966	0.973966
5247.34	580.217	0.973098	0.973098
5247.45	565.225	0.972229	0.972229
5247.56	550.319	0.97132	0.97132
5247.66	536.577	0.970535	0.970535
5247.77	522.006	0.969646	0.969646
5247.88	507.811	0.968777	0.968777
5247.98	494.655	0.967971	0.967971
5248.09	480.475	0.967103	0.967103
5248.2	466.624	0.966193	0.966193
5248.31	453.288	0.965346	0.965346
5248.41	441.053	0.964561	0.964561
5248.52	428.202	0.963713	0.963713
5248.63	414.92	0.962804	0.962804
5248.73	402.749	0.962018	0.962018
5248.84	390.319	0.961129	0.961129
5248.95	378.014	0.960261	0.960261
5249.06	365.506	0.959372	0.959372
5249.16	354.452	0.958607	0.958607
5249.27	342.991	0.957718	0.957718
5249.38	331.561	0.95683	0.95683
5249.48	321.682	0.956065	0.956065
5249.59	311.475	0.955197	0.955197
5249.7	300.67	0.954267	0.954267
5249.81	289.901	0.953419	0.953419
5249.91	281.416	0.952592	0.952592
5250.02	271.967	0.951724	0.951724
5250.13	262.549	0.950856	0.950856
5250.23	253.952	0.95005	0.95005
5250.34	244.967	0.949202	0.949202
5250.45	236.397	0.948313	0.948313
5250.55	228.929	0.947528	0.947528
5250.66	220.694	0.946639	0.946639
5250.77	212.659	0.94575	0.94575
5250.88	205.206	0.944902	0.944902
5250.98	197.378	0.944097	0.944097
5251.09	190.12	0.943187	0.943187
5251.2	182.757	0.942319	0.942319
5251.3	175.983	0.941513	0.941513
5251.41	169.179	0.940644	0.940644
5251.52	162.097	0.939776	0.939776
5251.63	155.702	0.938908	0.938908
5251.73	149.784	0.938081	0.938081
5251.84	143.72	0.937234	0.937234
5251.95	137.563	0.936345	0.936345
5252.05	132.013	0.935518	0.935518
5252.16	126.63	0.93465	0.93465
5252.27	121.138	0.933761	0.933761
5252.38	113.755	0.932872	0.932872
5252.48	109.208	0.932087	0.932087
5252.59	104.565	0.931198	0.931198
5252.7	99.7508	0.93033	0.93033
5252.8	95.1864	0.929524	0.929524
5252.91	90.743	0.928655	0.928655
5253.02	86.4559	0.927787	0.927787
5253.13	82.4862	0.926899	0.926899
5253.23	79.0526	0.926092	0.926092
5253.34	76.1307	0.925224	0.925224
5253.45	72.8231	0.924315	0.924315
5253.55	70.3993	0.923529	0.923529
5253.66	68.1971	0.922619	0.922619
5253.77	65.9315	0.921752	0.921752
5253.88	64.1634	0.920883	0.920883
5253.98	62.5453	0.920098	0.920098
5254.09	61.2662	0.91923	0.91923
5254.2	60.1295	0.918341	0.918341
5254.3	59.5845	0.917534	0.917534
5254.41	58.4714	0.916646	0.916646
5254.52	58.053	0.915757	0.915757
5254.63	57.5004	0.914909	0.914909
5254.73	57.003	0.914083	0.914083
5254.84	56.5766	0.913194	0.913194
5254.95	55.9137	0.912326	0.912326
5255.05	55.5743	0.911499	0.911499
5255.16	55.3058	0.910651	0.910651
5255.27	54.753	0.909762	0.909762
5255.38	54.8401	0.908894	0.908894
5255.48	54.3349	0.908088	0.908088
5255.59	54.027	0.907199	0.907199
5255.7	53.6875	0.90631	0.90631
5255.8	53.3087	0.905504	0.905504
5255.91	52.5904	0.904636	0.904636
5256.02	51.9351	0.903768	0.903768
5256.12	51.2958	0.90292	0.90292
5256.23	50.5773	0.902073	0.902073
5256.32	49.9617	0.901349	0.901349
5256.33	49.8044	0.901267	0.901267
5256.36	49.709	0.901039	0.901039
5256.54	50.0641	0.900812	0.900812
5256.55	50.1745	0.900812	0.900812
